# Supplementary material for: Structure of copper(II) complexes grown from ionic liquids – 1-ethyl-3-methyl­imidazolium acetate or chloride
Source: Acta Crystallogr E Crystallogr Commun. 2018 Jun 19;74(Pt 7):981–6. doi: 10.1107/S2056989018008538 (PMC6038647; doi:10.1107/S2056989018008538)
Supplement: Supplementary file 1 [file e-74-00981-sup1.cif]

##############################################################################
#                                                                            #
# This CIF contains the data in a paper accepted for publication in          #
# Acta Crystallographica Section E. It conforms to the requirements of       #
# Notes for Authors for Acta Crystallographica Section E, and has been       #
# peer reviewed under the auspices of the IUCr Commission on Journals.       #
#                                                                            #
# Full details of the Crystallographic Information File format               #
# are given in the paper "The Crystallographic Information File (CIF):       #
# a New Standard Archive File for Crystallography" by S. R. Hall, F. H.      #
# Allen and I. D. Brown [Acta Cryst. (1991), A47, 655-685].                  #
#                                                                            #
# The current version of the core CIF dictionary is obtainable from          #
# ftp://ftp.iucr.org/pub/cif_core.dic.                                       #
#                                                                            #
# Software is freely available for graphical display of the structure(s)     #
# in this CIF. For information consult the CIF software page                 #
# http://www.iucr.org/resources/cif/software.                                #
#                                                                            #
# This file may be used for bona fide research purposes within the           #
# scientific community so long as proper attribution is given to the journal # 
# article from which it was obtained.                                        #
#                                                                            #
##############################################################################
data_global
_audit_creation_method     'form.cif (version 2.0)'
_journal_data_validation_number     ?
_journal_date_recd_electronic     2018-02-06
_journal_date_accepted     2018-06-09
_journal_name_full     'Acta Crystallographica, Section E'
_journal_year     2018
_journal_volume     74
_journal_issue      7
_journal_page_first     981
_journal_page_last     986
_journal_paper_category     GM
_journal_paper_doi     10.1107/S2056989018008538
_journal_coeditor_code     ZP2028
_publ_contact_author_name     "Nikita Serov"
_publ_contact_author_address
;Department of Chemistry,
Kazan State University,
Kremlevskaya St. 18,
420008, Kazan,
Russian Federation
;
_publ_contact_author_email     serov.nikita@gmail.com
_publ_contact_author_fax     '+7 843 2337207'
_publ_section_title
;
Structure of copper(II) complexes grown from ionic liquids --
1-ethyl-3-methylimidazolium acetate or chloride
;
_publ_section_title_footnote     .
loop_
    _publ_author_name
    _publ_author_address
    'Serov, Nikita Yu.'
;Department of Chemistry, Kazan State University,
Kremlevskaya St. 18,
420008, Kazan,
Russian Federation
;
    'Shtyrlin, Valery G.'
;Department of Chemistry, Kazan State University,
Kremlevskaya St. 18,
420008, Kazan,
Russian Federation
;
    'Islamov, Daut R.'
;Department of Chemistry, Kazan State University,
Kremlevskaya St. 18,
420008, Kazan,
Russian Federation
;
    'Kataeva, Olga N.'
; Institute of Organic & Physical Chemistry
 Arbuzov Str.8
 420088 Kazan
 Russian Federation
;
    'Krivolapov, Dmitry B.'
; Institute of Organic & Physical Chemistry
 Arbuzov Str.8
 420088 Kazan
 Russian Federation
;
_publ_section_synopsis
;
Crystals of four new copper(II) complexes containing Cu~2~(AcO)~4~ paddle-wheel
units and 1-ethyl-3-methylimidazolium cations have been grown from ionic
liquid--water mixtures and characterized by X-ray analysis. Two of the
synthesized complexes are one-dimensional coordination polymers with anionic
chains and counter-ions between them.
;
data_1
_database_code_depnum_ccdc_archive 'CCDC 1585833'
_audit_creation_method     SHELXL-2014/7
_chemical_name_systematic
;
Bis(1-ethyl-3-methylimidazolium) tetra-\m-acetato-bis[chloridocuprate(II)]
;
_chemical_name_common     ?
_chemical_formula_moiety     '2(C6 H11 N2 +), C8 H12 Cl2 Cu2 O8 2-'
_chemical_formula_sum     'C20 H34 Cl2 Cu2 N4 O8'
_chemical_formula_iupac     '(C6 H11 N2)2 [Cu2 (C2 H3 O2)4 Cl2]'
_chemical_formula_weight     656.49
_chemical_melting_point     ?
_shelx_space_group_comment
;
The symmetry employed for this shelxl refinement is uniquely defined
by the following loop, which should always be used as a source of
symmetry information in preference to the above space-group names.
They are only intended as comments.
;
_space_group_crystal_system     monoclinic
_space_group_name_H-M_alt     'P 21/n'
_space_group_name_Hall     '-P 2yn'
loop_
    _space_group_symop_operation_xyz
    'x, y, z'
    '-x+1/2, y+1/2, -z+1/2'
    '-x, -y, -z'
    'x-1/2, -y-1/2, z-1/2'
_cell_length_a     8.2264(14)
_cell_length_b     12.956(2)
_cell_length_c     13.173(2)
_cell_angle_alpha     90
_cell_angle_beta     96.471(3)
_cell_angle_gamma     90
_cell_volume     1395.0(4)
_cell_formula_units_Z     2
_cell_measurement_reflns_used     1837
_cell_measurement_theta_min     2.95
_cell_measurement_theta_max     27.30
_cell_measurement_temperature     150(2)
_exptl_crystal_description     prism
_exptl_crystal_colour     green
_exptl_crystal_size_max     0.300
_exptl_crystal_size_mid     0.200
_exptl_crystal_size_min     0.200
_exptl_crystal_density_diffrn     1.563
_exptl_crystal_density_meas     ?
_exptl_crystal_density_method     ?
_exptl_crystal_F_000     676
_exptl_absorpt_coefficient_mu     1.764
_exptl_absorpt_correction_type     multi-scan
_exptl_absorpt_process_details
;
(SADABS; Bruker, 2015)
;
_shelx_estimated_absorpt_T_min     0.620
_shelx_estimated_absorpt_T_max     0.719
_exptl_absorpt_correction_T_min     0.620
_exptl_absorpt_correction_T_max     0.719
_diffrn_ambient_temperature     150(2)
_diffrn_radiation_type     MoK\a
_diffrn_radiation_wavelength     0.71073
_diffrn_radiation_monochromator     graphite
_diffrn_measurement_device_type     'Bruker Kappa APEX DUO CCD'
_diffrn_measurement_method     '\f and \w scans'
_diffrn_detector_area_resol_mean     ?
_diffrn_reflns_number     9428
_diffrn_reflns_av_R_equivalents     0.0387
_diffrn_reflns_theta_min     2.212
_diffrn_reflns_theta_max     30.619
_diffrn_reflns_theta_full     25.242
_diffrn_measured_fraction_theta_max     0.997
_diffrn_measured_fraction_theta_full     0.998
_diffrn_reflns_limit_h_min     -11
_diffrn_reflns_limit_h_max     11
_diffrn_reflns_limit_k_min     -10
_diffrn_reflns_limit_k_max     18
_diffrn_reflns_limit_l_min     -18
_diffrn_reflns_limit_l_max     18
_refine_special_details     ?
_reflns_number_total     4275
_reflns_number_gt     2956
_reflns_threshold_expression     'I > 2\s(I)'
_refine_ls_structure_factor_coef     Fsqd
_refine_ls_matrix_type     full
_refine_ls_R_factor_all     0.0762
_refine_ls_R_factor_gt     0.0412
_refine_ls_wR_factor_gt     0.0837
_refine_ls_wR_factor_ref     0.0942
_refine_ls_goodness_of_fit_ref     1.017
_refine_ls_restrained_S_all     1.017
_refine_ls_number_reflns     4275
_refine_ls_number_parameters     167
_refine_ls_number_restraints     0
_refine_ls_hydrogen_treatment     constr
_refine_ls_weighting_scheme     calc
_refine_ls_weighting_details
                      'w=1/[\s^2^(Fo^2^)+(0.0410P)^2^] where P=(Fo^2^+2Fc^2^)/3'
_atom_sites_solution_hydrogens     geom
_atom_sites_solution_primary     ?
_atom_sites_solution_secondary     ?
_refine_ls_shift/su_max     0.000
_refine_ls_shift/su_mean     0.000
_refine_diff_density_max     0.560
_refine_diff_density_min     -0.558
_refine_ls_extinction_method     none
_refine_ls_extinction_coef     .
loop_
    _atom_type_symbol
    _atom_type_description
    _atom_type_scat_dispersion_real
    _atom_type_scat_dispersion_imag
    _atom_type_scat_source
    C C 0.0033 0.0016 'International Tables Vol C Tables 4.2.6.8 and 6.1.1.4'
    H H 0.0000 0.0000 'International Tables Vol C Tables 4.2.6.8 and 6.1.1.4'
    N N 0.0061 0.0033 'International Tables Vol C Tables 4.2.6.8 and 6.1.1.4'
    O O 0.0106 0.0060 'International Tables Vol C Tables 4.2.6.8 and 6.1.1.4'
    Cu Cu 0.3201 1.2651 'International Tables Vol C Tables 4.2.6.8 and 6.1.1.4'
    Cl Cl 0.1484 0.1585 'International Tables Vol C Tables 4.2.6.8 and 6.1.1.4'
_computing_data_collection
;
APEX2 (Bruker, 2015)
;
_computing_cell_refinement
;
SAINT (Bruker, 2015)
;
_computing_data_reduction
;
SAINT (Bruker, 2015)
;
_computing_structure_solution
;
SHELXS97 (Sheldrick, 2008)
;
_computing_structure_refinement
;
SHELXL2014 (Sheldrick, 2015)
;
_computing_molecular_graphics
;
SHELXL2014 (Sheldrick, 2015)
;
_computing_publication_material
;
SHELXL2014 (Sheldrick, 2015)
;
loop_
    _atom_site_type_symbol
    _atom_site_label
    _atom_site_fract_x
    _atom_site_fract_y
    _atom_site_fract_z
    _atom_site_U_iso_or_equiv
    _atom_site_adp_type
    _atom_site_calc_flag
    _atom_site_occupancy
    _atom_site_disorder_assembly
    _atom_site_disorder_group
    Cu Cu1 0.01642(4) 0.45929(2) 0.90665(2) 0.01685(9) Uani d 1 . .
    Cl Cl1 0.04928(8) 0.39420(5) 0.73731(4) 0.02395(15) Uani d 1 . .
    C C1 0.4413(3) 0.5224(2) 0.74431(19) 0.0231(6) Uani d 1 . .
    H H1 0.3838 0.4770 0.7842 0.028 Uiso calc 1 . .
    C C3 0.4986(3) 0.6537(2) 0.64963(19) 0.0225(5) Uani d 1 . .
    H H3 0.4899 0.7163 0.6119 0.027 Uiso calc 1 . .
    C C2 0.5964(3) 0.5110(2) 0.72166(18) 0.0213(5) Uani d 1 . .
    H H2 0.6691 0.4563 0.7432 0.026 Uiso calc 1 . .
    C C5 0.7800(3) 0.6095(2) 0.6145(2) 0.0288(6) Uani d 1 . .
    H H5A 0.8726 0.5765 0.6570 0.035 Uiso calc 1 . .
    H H5B 0.8027 0.6844 0.6115 0.035 Uiso calc 1 . .
    C C4 0.2199(3) 0.6570(2) 0.7028(2) 0.0371(7) Uani d 1 . .
    H H4A 0.2306 0.7253 0.7349 0.056 Uiso calc 1 . .
    H H4B 0.1562 0.6119 0.7431 0.056 Uiso calc 1 . .
    H H4C 0.1639 0.6637 0.6334 0.056 Uiso calc 1 . .
    C C6 0.7667(5) 0.5654(3) 0.5090(3) 0.0567(11) Uani d 1 . .
    H H6A 0.7434 0.4914 0.5118 0.085 Uiso calc 1 . .
    H H6B 0.8701 0.5760 0.4800 0.085 Uiso calc 1 . .
    H H6C 0.6780 0.6000 0.4661 0.085 Uiso calc 1 . .
    N N2 0.6290(3) 0.59310(17) 0.66186(15) 0.0197(4) Uani d 1 . .
    N N1 0.3825(3) 0.61269(18) 0.69846(16) 0.0229(5) Uani d 1 . .
    C C7 -0.1284(3) 0.6607(2) 0.91709(19) 0.0202(5) Uani d 1 . .
    C C8 -0.1941(4) 0.7589(2) 0.8675(2) 0.0356(7) Uani d 1 . .
    H H8A -0.1342 0.7751 0.8093 0.053 Uiso calc 1 . .
    H H8B -0.1806 0.8154 0.9172 0.053 Uiso calc 1 . .
    H H8C -0.3105 0.7503 0.8436 0.053 Uiso calc 1 . .
    O O2 0.2268(2) 0.53434(15) 0.93042(13) 0.0275(4) Uani d 1 . .
    O O1 -0.0893(2) 0.58958(14) 0.86038(13) 0.0247(4) Uani d 1 . .
    O O5 -0.1994(2) 0.39387(15) 0.91833(13) 0.0259(4) Uani d 1 . .
    O O3 0.1164(2) 0.34246(14) 0.98635(13) 0.0269(4) Uani d 1 . .
    C C9 0.2752(3) 0.5904(2) 1.00540(19) 0.0198(5) Uani d 1 . .
    C C10 0.4370(3) 0.6439(2) 1.0025(2) 0.0310(6) Uani d 1 . .
    H H10A 0.5123 0.5981 0.9714 0.047 Uiso calc 1 . .
    H H10B 0.4833 0.6613 1.0722 0.047 Uiso calc 1 . .
    H H10C 0.4208 0.7073 0.9620 0.047 Uiso calc 1 . .
loop_
    _atom_site_aniso_label
    _atom_site_aniso_U_11
    _atom_site_aniso_U_22
    _atom_site_aniso_U_33
    _atom_site_aniso_U_12
    _atom_site_aniso_U_13
    _atom_site_aniso_U_23
    Cu1 0.01653(14) 0.01755(17) 0.01630(13) -0.00107(13) 0.00116(10) 0.00019(12)
    Cl1 0.0271(3) 0.0263(4) 0.0192(3) -0.0040(3) 0.0056(2) -0.0033(2)
    C1 0.0252(13) 0.0205(14) 0.0240(12) 0.0004(11) 0.0042(10) 0.0053(10)
    C3 0.0234(13) 0.0223(14) 0.0214(12) -0.0019(11) 0.0011(10) 0.0031(10)
    C2 0.0263(13) 0.0184(13) 0.0192(11) 0.0010(11) 0.0019(10) 0.0007(10)
    C5 0.0235(13) 0.0382(18) 0.0261(13) 0.0003(13) 0.0091(10) 0.0058(12)
    C4 0.0233(14) 0.0389(19) 0.0506(18) 0.0063(14) 0.0103(13) 0.0048(15)
    C6 0.059(2) 0.078(3) 0.0387(18) -0.010(2) 0.0296(17) -0.0144(19)
    N2 0.0214(10) 0.0201(12) 0.0179(9) -0.0024(9) 0.0029(8) 0.0016(8)
    N1 0.0218(11) 0.0228(12) 0.0245(10) 0.0015(10) 0.0045(8) 0.0037(9)
    C7 0.0172(11) 0.0171(13) 0.0252(12) -0.0012(11) -0.0022(9) 0.0018(10)
    C8 0.0506(19) 0.0222(16) 0.0320(15) 0.0109(14) -0.0052(13) 0.0056(12)
    O2 0.0181(9) 0.0361(12) 0.0288(9) -0.0099(9) 0.0053(7) -0.0080(9)
    O1 0.0305(10) 0.0208(10) 0.0225(9) 0.0058(9) 0.0018(7) 0.0022(8)
    O5 0.0225(9) 0.0322(12) 0.0235(9) -0.0080(9) 0.0041(7) -0.0014(8)
    O3 0.0359(11) 0.0205(10) 0.0230(9) 0.0067(9) -0.0030(8) -0.0012(8)
    C9 0.0142(11) 0.0172(13) 0.0276(12) 0.0010(10) 0.0006(9) 0.0043(11)
    C10 0.0185(13) 0.0301(16) 0.0458(16) -0.0052(12) 0.0097(11) -0.0057(14)
_geom_special_details
;
 All esds (except the esd in the dihedral angle between two l.s. planes)
 are estimated using the full covariance matrix.  The cell esds are taken
 into account individually in the estimation of esds in distances, angles
 and torsion angles; correlations between esds in cell parameters are only
 used when they are defined by crystal symmetry.  An approximate (isotropic)
 treatment of cell esds is used for estimating esds involving l.s. planes.
;
loop_
    _geom_bond_atom_site_label_1
    _geom_bond_atom_site_label_2
    _geom_bond_site_symmetry_2
    _geom_bond_distance
    _geom_bond_publ_flag
    Cu1 O1 . 1.9642(18) ?
    Cu1 O3 . 1.9685(18) ?
    Cu1 O2 . 1.9788(18) ?
    Cu1 O5 . 1.9887(18) ?
    Cu1 Cl1 . 2.4282(7) ?
    Cu1 Cu1 3_567 2.7173(7) ?
    C1 C2 . 1.351(4) ?
    C1 N1 . 1.379(3) ?
    C1 H1 . 0.9500 ?
    C3 N1 . 1.322(3) ?
    C3 N2 . 1.324(3) ?
    C3 H3 . 0.9500 ?
    C2 N2 . 1.368(3) ?
    C2 H2 . 0.9500 ?
    C5 N2 . 1.467(3) ?
    C5 C6 . 1.494(4) ?
    C5 H5A . 0.9900 ?
    C5 H5B . 0.9900 ?
    C4 N1 . 1.463(3) ?
    C4 H4A . 0.9800 ?
    C4 H4B . 0.9800 ?
    C4 H4C . 0.9800 ?
    C6 H6A . 0.9800 ?
    C6 H6B . 0.9800 ?
    C6 H6C . 0.9800 ?
    C7 O1 . 1.251(3) ?
    C7 O3 3_567 1.265(3) ?
    C7 C8 . 1.503(4) ?
    C8 H8A . 0.9800 ?
    C8 H8B . 0.9800 ?
    C8 H8C . 0.9800 ?
    O2 C9 . 1.254(3) ?
    O5 C9 3_567 1.258(3) ?
    O3 C7 3_567 1.265(3) ?
    C9 O5 3_567 1.258(3) ?
    C9 C10 . 1.505(3) ?
    C10 H10A . 0.9800 ?
    C10 H10B . 0.9800 ?
    C10 H10C . 0.9800 ?
loop_
    _geom_angle_atom_site_label_1
    _geom_angle_atom_site_label_2
    _geom_angle_atom_site_label_3
    _geom_angle_site_symmetry_1
    _geom_angle_site_symmetry_3
    _geom_angle
    _geom_angle_publ_flag
    O1 Cu1 O3 . . 165.96(7) ?
    O1 Cu1 O2 . . 88.59(8) ?
    O3 Cu1 O2 . . 89.32(8) ?
    O1 Cu1 O5 . . 91.28(8) ?
    O3 Cu1 O5 . . 87.37(8) ?
    O2 Cu1 O5 . . 165.81(7) ?
    O1 Cu1 Cl1 . . 96.00(5) ?
    O3 Cu1 Cl1 . . 98.04(6) ?
    O2 Cu1 Cl1 . . 97.48(5) ?
    O5 Cu1 Cl1 . . 96.65(5) ?
    O1 Cu1 Cu1 . 3_567 82.04(5) ?
    O3 Cu1 Cu1 . 3_567 83.92(5) ?
    O2 Cu1 Cu1 . 3_567 80.81(5) ?
    O5 Cu1 Cu1 . 3_567 85.11(5) ?
    Cl1 Cu1 Cu1 . 3_567 177.41(3) ?
    C2 C1 N1 . . 106.8(2) ?
    C2 C1 H1 . . 126.6 ?
    N1 C1 H1 . . 126.6 ?
    N1 C3 N2 . . 108.8(2) ?
    N1 C3 H3 . . 125.6 ?
    N2 C3 H3 . . 125.6 ?
    C1 C2 N2 . . 107.1(2) ?
    C1 C2 H2 . . 126.5 ?
    N2 C2 H2 . . 126.5 ?
    N2 C5 C6 . . 111.3(2) ?
    N2 C5 H5A . . 109.4 ?
    C6 C5 H5A . . 109.4 ?
    N2 C5 H5B . . 109.4 ?
    C6 C5 H5B . . 109.4 ?
    H5A C5 H5B . . 108.0 ?
    N1 C4 H4A . . 109.5 ?
    N1 C4 H4B . . 109.5 ?
    H4A C4 H4B . . 109.5 ?
    N1 C4 H4C . . 109.5 ?
    H4A C4 H4C . . 109.5 ?
    H4B C4 H4C . . 109.5 ?
    C5 C6 H6A . . 109.5 ?
    C5 C6 H6B . . 109.5 ?
    H6A C6 H6B . . 109.5 ?
    C5 C6 H6C . . 109.5 ?
    H6A C6 H6C . . 109.5 ?
    H6B C6 H6C . . 109.5 ?
    C3 N2 C2 . . 108.8(2) ?
    C3 N2 C5 . . 125.1(2) ?
    C2 N2 C5 . . 126.0(2) ?
    C3 N1 C1 . . 108.5(2) ?
    C3 N1 C4 . . 125.1(2) ?
    C1 N1 C4 . . 126.4(2) ?
    O1 C7 O3 . 3_567 125.4(2) ?
    O1 C7 C8 . . 117.9(2) ?
    O3 C7 C8 3_567 . 116.7(2) ?
    C7 C8 H8A . . 109.5 ?
    C7 C8 H8B . . 109.5 ?
    H8A C8 H8B . . 109.5 ?
    C7 C8 H8C . . 109.5 ?
    H8A C8 H8C . . 109.5 ?
    H8B C8 H8C . . 109.5 ?
    C9 O2 Cu1 . . 127.14(16) ?
    C7 O1 Cu1 . . 125.64(16) ?
    C9 O5 Cu1 3_567 . 121.34(17) ?
    C7 O3 Cu1 3_567 . 122.82(17) ?
    O2 C9 O5 . 3_567 125.5(2) ?
    O2 C9 C10 . . 116.8(2) ?
    O5 C9 C10 3_567 . 117.7(2) ?
    C9 C10 H10A . . 109.5 ?
    C9 C10 H10B . . 109.5 ?
    H10A C10 H10B . . 109.5 ?
    C9 C10 H10C . . 109.5 ?
    H10A C10 H10C . . 109.5 ?
    H10B C10 H10C . . 109.5 ?
loop_
    _geom_hbond_atom_site_label_D
    _geom_hbond_atom_site_label_H
    _geom_hbond_atom_site_label_A
    _geom_hbond_site_symmetry_A
    _geom_hbond_distance_DH
    _geom_hbond_distance_HA
    _geom_hbond_distance_DA
    _geom_hbond_angle_DHA
    C8 H8C Cl1 2_456 0.98 2.83 3.550(3) 131.1
    C4 H4B Cl1 . 0.98 2.95 3.731(3) 137.1
    C4 H4A Cl1 2_556 0.98 2.84 3.651(3) 141.0
    C5 H5A Cl1 1_655 0.99 2.91 3.808(3) 151.3
    C2 H2 O5 1_655 0.95 2.57 3.295(3) 133.7
    C3 H3 O3 2_556 0.95 2.20 3.115(3) 160.4
    C1 H1 O2 . 0.95 2.55 3.182(3) 124.3
    C1 H1 Cl1 . 0.95 2.95 3.619(3) 128.3
_shelx_hkl_file
;
   1   0   0    0.29    0.15
  -3   0   0    1.31    0.41
   4   0   0  172.54    2.34
   5   0   0    0.14    0.52
  -5   0   0   -1.18    0.46
  -6   0   0    3.37    0.72
   6   0   0    2.98    0.68
  -7   0   0   -1.73    0.57
   7   0   0   -0.08    0.63
   8   0   0   23.55    1.52
  -8   0   0   20.14    1.50
   9   0   0    0.60    0.86
  10   0   0    4.76    1.18
  11   0   0    0.55    1.13
   0   1   0   -1.25    0.10
   1  -1   0  413.69    4.07
  -1   1   0  418.61    4.23
   2  -1   0  273.70    2.99
  -2   1   0  272.33    3.12
   3  -1   0  109.05    1.71
  -3   1   0  109.63    1.80
   4  -1   0   93.60    1.76
  -4   1   0   96.29    1.83
   5  -1   0  208.27    2.98
  -5   1   0  206.49    3.06
   6  -1   0    5.31    0.80
  -6   1   0    4.69    0.78
   7  -1   0    4.37    0.85
  -7   1   0    2.82    0.83
   8  -1   0    3.86    0.96
   8   1   0    3.59    0.83
  -8   1   0    4.36    0.99
   9  -1   0   11.19    1.36
  -9   1   0    8.12    1.26
   9   1   0    6.84    1.10
  10  -1   0    1.87    1.07
  10   1   0    3.65    1.11
  11  -1   0   -0.08    1.08
  11   1   0   -1.03    1.05
   0   2   0  823.99    7.80
   0   2   0  830.97    9.69
   1  -2   0    6.49    0.43
   1   2   0    7.32    0.57
  -1   2   0    6.90    0.46
   2  -2   0  187.49    2.37
  -2   2   0  191.62    2.49
   3  -2   0  272.15    3.29
  -3   2   0  266.49    3.42
   4  -2   0  142.64    2.29
  -4   2   0  141.50    2.37
   5  -2   0   12.09    0.96
  -5   2   0   12.62    0.99
   6  -2   0    8.23    0.97
  -6   2   0    6.80    0.91
   7  -2   0    7.57    1.03
  -7   2   0    6.56    1.00
   8  -2   0   12.86    1.33
  -8   2   0   13.16    1.38
   9  -2   0   15.68    1.51
  -9   2   0   19.39    1.59
  10  -2   0    2.22    1.15
  11  -2   0    0.60    1.19
   0   3   0   -0.17    0.25
   0   3   0   -0.15    0.38
   1  -3   0   27.67    0.86
  -1   3   0   29.11    0.91
   1   3   0   26.41    1.07
   2  -3   0   83.77    1.52
  -2   3   0   81.63    1.57
   3  -3   0  241.03    3.13
  -3   3   0  238.76    3.24
   4  -3   0  211.12    3.04
  -4   3   0  214.28    3.19
   5  -3   0  104.73    2.20
  -5   3   0  103.93    2.30
   6  -3   0   44.65    1.72
  -6   3   0   45.32    1.81
   7  -3   0   33.96    1.74
  -7   3   0   37.50    1.79
   8  -3   0   14.36    1.40
  -8   3   0   14.95    1.48
   9  -3   0    9.68    1.40
  -9   3   0    6.89    1.27
  10  -3   0   10.35    1.50
 -10   3   0   12.64    1.66
  11  -3   0    7.02    1.54
   0   4   0  247.90    2.68
   0   4   0  240.53    3.45
   1  -4   0    6.64    0.52
  -1   4   0    6.59    0.57
   1   4   0    7.41    0.79
   2  -4   0    7.35    0.65
   2   4   0    8.23    0.89
  -2   4   0    8.37    0.72
   3  -4   0   72.09    1.63
  -3   4   0   70.60    1.73
   4  -4   0   58.50    1.62
  -4   4   0   55.57    1.73
   5  -4   0   54.46    1.75
  -5   4   0   57.61    1.88
   6  -4   0   24.55    1.57
  -6   4   0   25.37    1.61
   7  -4   0   36.97    1.83
  -7   4   0   32.85    1.81
   8  -4   0    8.24    1.24
  -8   4   0    8.06    1.27
   9  -4   0   11.39    1.47
  -9   4   0   13.95    1.63
  10  -4   0    4.22    1.32
 -10   4   0    3.80    1.29
  11  -4   0    6.52    1.50
 -11   4   0    6.66    1.66
   0   5   0   -0.48    0.30
   0   5   0    0.67    0.55
   1  -5   0   36.67    1.03
  -1   5   0   36.88    1.12
   1   5   0   36.32    1.42
   2  -5   0    7.00    0.68
  -2   5   0    7.76    0.74
   2   5   0    6.95    0.91
   3  -5   0    1.65    0.62
  -3   5   0    1.71    0.67
   4  -5   0    0.68    0.68
  -4   5   0    1.09    0.68
   5  -5   0    2.70    0.82
  -5   5   0    2.74    0.85
   6  -5   0   57.85    2.02
  -6   5   0   58.03    2.11
   7  -5   0   36.89    1.93
  -7   5   0   37.60    1.97
   8  -5   0   20.37    1.73
  -8   5   0   20.39    1.81
   9  -5   0   23.99    1.98
  -9   5   0   17.05    1.81
  10  -5   0    5.29    1.40
 -10   5   0    7.04    1.59
  11  -5   0   -0.02    1.25
 -11   5   0    0.47    1.50
   0   6   0   26.99    1.32
   0   6   0   26.68    0.84
   1  -6   0    2.13    0.48
   1   6   0    3.60    0.80
  -1   6   0    2.59    0.69
  -1   6   0    1.57    0.52
   2  -6   0   15.18    0.98
   2   6   0   15.26    1.35
  -2   6   0   14.95    1.08
   3  -6   0    2.26    0.63
   3   6   0    2.33    0.88
  -3   6   0    1.17    0.66
   4  -6   0    1.06    0.71
  -4   6   0    0.65    0.74
   5  -6   0    0.85    0.79
  -5   6   0    0.69    0.79
   6  -6   0    0.37    0.81
  -6   6   0    0.45    0.87
   7  -6   0   11.60    1.31
  -7   6   0   12.05    1.43
   8  -6   0    5.59    1.21
  -8   6   0    3.17    1.19
   9  -6   0    9.10    1.42
  -9   6   0    8.96    1.56
  10  -6   0    0.33    1.17
 -10   6   0   -0.16    1.34
  11  -6   0   17.90    2.14
 -11   6   0   15.93    2.17
   0   7   0    0.40    0.67
   0   7   0   -0.45    0.33
   1  -7   0   35.14    1.11
  -1   7   0   37.03    1.21
   1   7   0   34.80    1.62
  -1   7   0   36.93    1.54
   2  -7   0    0.48    0.53
   2   7   0    0.25    0.82
  -2   7   0   -0.72    0.55
   3  -7   0   52.25    1.59
  -3   7   0   48.55    1.68
   3   7   0   49.28    2.09
   4  -7   0    1.17    0.71
  -4   7   0    0.54    0.77
   5  -7   0    1.51    0.84
  -5   7   0    0.27    0.83
   6  -7   0    0.56    0.84
  -6   7   0   -0.65    0.86
   7  -7   0    0.46    0.88
  -7   7   0   -0.65    0.97
   8  -7   0   29.01    2.08
  -8   7   0   32.33    2.35
   9  -7   0    0.16    1.08
  -9   7   0    0.08    1.29
  10  -7   0    4.89    1.45
 -10   7   0    5.64    1.71
   0   8   0    7.28    0.60
   0   8   0    8.06    1.05
  -1   8   0   -0.02    0.51
   1   8   0    0.36    0.82
  -1   8   0    0.22    0.78
   2  -8   0    5.30    0.72
  -2   8   0    5.77    0.79
   2   8   0    6.96    1.17
   3  -8   0   -0.49    0.60
  -3   8   0   -0.06    0.71
   3   8   0   -0.04    0.98
   4  -8   0   16.62    1.26
  -4   8   0   16.53    1.29
   5  -8   0    9.81    1.14
  -5   8   0    8.79    1.16
   6  -8   0   11.50    1.27
  -6   8   0   13.17    1.49
   7  -8   0    2.92    1.02
  -7   8   0    1.52    1.18
   8  -8   0   15.08    1.57
  -8   8   0   16.61    1.90
   9  -8   0    7.09    1.47
  -9   8   0    6.18    1.72
  10  -8   0    2.30    1.32
 -10   8   0    2.17    1.58
   0   9   0   -0.17    0.41
   0   9   0   -0.25    0.85
  -1   9   0   35.63    1.89
   1   9   0   37.33    1.93
   2  -9   0    3.87    0.69
   2   9   0    4.48    1.15
  -2   9   0    3.82    0.79
  -2   9   0    4.38    1.05
   3  -9   0    0.06    0.66
  -3   9   0   -0.04    0.74
   3   9   0    0.07    1.07
   4  -9   0    4.14    0.89
  -4   9   0    5.57    1.00
   5  -9   0    1.48    0.83
  -5   9   0    0.83    0.93
   6  -9   0    0.48    0.92
  -6   9   0    0.31    1.02
   7  -9   0   24.52    1.84
  -7   9   0   24.95    2.05
   8  -9   0   15.51    1.63
  -8   9   0   20.13    2.10
  -9   9   0   25.20    2.42
 -10   9   0    1.90    1.73
   0  10   0   12.55    1.35
   0  10   0    9.85    0.78
  -1  10   0    9.94    1.36
   1  10   0   10.78    1.41
  -2  10   0   25.12    1.48
   2  10   0   27.41    2.03
  -2  10   0   30.47    1.99
   3  10   0   -0.67    1.11
  -3  10   0    0.57    0.79
  -4  10   0   39.27    1.92
  -5  10   0   10.74    1.30
  -6  10   0   37.71    2.26
  -7  10   0    5.61    1.44
  -8  10   0   13.51    1.89
  -9  10   0    4.17    1.72
   0  11   0    0.32    0.99
  -1  11   0   29.67    2.04
   1  11   0   28.40    2.07
  -2  11   0    0.08    0.77
  -2  11   0    1.77    1.17
   2  11   0   -0.42    1.08
  -3  11   0   22.24    1.99
  -3  11   0   18.58    1.37
   3  11   0   22.31    2.01
  -4  11   0   16.61    1.40
  -5  11   0   26.23    2.04
  -6  11   0   12.48    1.59
  -7  11   0   19.09    1.99
  -8  11   0    7.68    1.72
  -9  11   0   17.81    2.31
   0  12   0   16.84    1.71
  -1  12   0    1.38    1.10
   1  12   0    0.20    1.13
  -2  12   0   47.37    1.93
   2  12   0   49.87    2.64
  -2  12   0   53.47    2.52
  -3  12   0   11.23    1.23
   3  12   0    7.55    1.59
  -3  12   0   11.18    1.57
  -4  12   0   53.24    2.32
  -4  12   0   57.89    2.68
  -5  12   0    7.69    1.38
  -6  12   0   21.31    1.96
  -7  12   0    2.45    1.47
  -8  12   0    2.37    1.69
   0  13   0    1.50    1.19
  -1  13   0   74.07    2.89
   1  13   0   68.14    3.04
   2  13   0    0.97    1.33
  -2  13   0    3.15    1.32
  -3  13   0   57.68    2.37
   3  13   0   58.48    3.00
  -3  13   0   60.70    2.85
  -4  13   0    1.68    1.17
  -4  13   0    2.89    1.32
  -5  13   0   55.84    2.68
  -5  13   0   45.06    2.66
  -6  13   0    1.63    1.40
  -7  13   0    0.23    1.53
  -8  13   0    1.66    1.76
   0  14   0   95.40    3.32
  -1  14   0   -0.23    1.15
   1  14   0    0.95    1.38
  -2  14   0   25.02    2.09
   2  14   0   27.03    2.30
  -3  14   0   11.52    1.78
   3  14   0   11.03    1.86
  -3  14   0   10.27    1.37
  -4  14   0   26.95    1.93
  -4  14   0   28.71    2.39
  -5  14   0    8.22    1.60
  -5  14   0   10.01    1.63
  -6  14   0    3.76    1.56
  -6  14   0    4.75    1.67
  -7  14   0    8.39    1.95
   0  15   0    0.85    1.30
   1  15   0   46.25    3.01
  -1  15   0   44.71    2.69
   2  15   0   -0.74    1.36
  -2  15   0    2.29    1.34
  -3  15   0   20.08    2.04
  -3  15   0   17.78    1.57
   3  15   0   15.13    2.11
  -4  15   0    2.14    1.45
  -4  15   0    2.25    1.32
  -5  15   0    3.67    1.47
  -5  15   0    5.88    1.58
  -6  15   0    2.01    1.65
   0  16   0   54.86    3.06
  -1  16   0   -0.67    1.22
   1  16   0    0.35    1.38
  -2  16   0    9.84    1.67
   2  16   0    9.88    1.85
  -3  16   0    4.67    1.53
   3  16   0    6.66    1.82
  -4  16   0    4.66    1.40
  -4  16   0    6.31    1.70
  -5  16   0   17.35    2.16
  -5  16   0   18.53    1.94
   0  17   0    0.15    1.54
   1  17   0    2.32    1.53
  -1  17   0    2.45    1.43
  -2  17   0    5.94    1.65
   2  17   0   10.63    2.00
   3  17   0    1.74    1.59
  -3  17   0    0.72    1.47
  -4  17   0    8.96    1.54
  -4  17   0    9.45    1.73
   0  18   0    1.12    1.46
   1  18   0    1.71    1.55
  -1  18   0   -0.43    1.36
   2  18   0    1.03    1.61
  -2  18   0    0.42    1.30
  11   0  -1    1.71    1.20
  10   0  -1    1.24    0.99
   9   0  -1   -0.18    0.84
   8   0  -1   -0.44    0.71
  -8   0   1   -0.37    0.67
   7   0  -1    1.25    0.71
  -7   0   1    0.34    0.68
  -6   0   1   -0.76    0.56
   6   0  -1    0.16    0.57
  -5   0   1   26.43    1.11
   4   0  -1   -0.64    0.40
   2   0  -1   -0.43    0.28
  -1   0   1  719.47    7.06
   1   0  -1  727.25    6.89
   0   0  -1    0.08    0.09
   1   0   1  527.87    5.03
  -1   0  -1  530.70    5.22
   2   0   1   -0.14    0.33
  -2   0  -1   -0.58    0.34
   3   0   1  109.66    1.64
  -3   0  -1  106.34    1.70
  -4   0  -1    0.11    0.45
   4   0   1   -0.41    0.45
   5   0   1  268.57    3.47
  -5   0  -1  267.58    3.58
   6   0   1    0.14    0.61
  -6   0  -1   -0.60    0.51
  -7   0  -1  179.62    3.14
   7   0   1  189.08    3.12
   8   0   1   -0.64    0.72
  -8   0  -1   -0.58    0.75
   9   0   1   77.14    2.38
  10   0   1    3.36    1.07
  11   0   1   10.50    1.54
  11  -1  -1    0.95    1.10
  11   1  -1    0.88    1.08
  10  -1  -1   -1.00    0.96
  10   1  -1    0.64    0.90
   9  -1  -1   -0.87    0.88
  -9   1   1   -0.14    0.89
   8  -1  -1    0.60    0.79
  -8   1   1   -0.30    0.81
   7  -1  -1    3.74    0.85
  -7   1   1    1.38    0.74
   6  -1  -1   -0.04    0.63
  -6   1   1    0.23    0.61
   5  -1  -1    9.36    0.78
  -5   1   1    8.11    0.78
   4  -1  -1   24.10    1.01
  -4   1   1   24.46    1.04
   3  -1  -1  248.20    2.96
  -3   1   1  250.51    3.08
   2  -1  -1   72.02    1.17
  -2   1   1   73.22    1.26
   1  -1  -1   97.57    1.24
  -1   1   1   99.31    1.30
   0  -1  -1  519.16    4.82
   0  -1   1  515.06    4.82
   0  -1  -1  510.47    5.02
   0   1   1  502.28    4.82
   0   1   1  508.86    4.99
   0   1  -1  520.33    5.00
   0   1  -1  523.16    5.11
   1  -1   1  125.96    1.51
  -1   1  -1  126.10    1.58
   2  -1   1  227.99    2.61
  -2   1  -1  223.58    2.71
   3  -1   1    4.90    0.57
  -3   1  -1    5.58    0.60
   4  -1   1  227.61    3.01
  -4   1  -1  224.90    3.09
   5  -1   1    7.90    0.81
  -5   1  -1   10.76    0.91
   6  -1   1   91.30    2.07
  -6   1  -1   93.36    2.14
   7  -1   1    4.04    0.91
   7   1   1    5.19    0.82
  -7   1  -1    5.62    0.95
   8  -1   1   50.06    1.94
  -8   1  -1   50.76    2.03
   8   1   1   50.63    1.79
   9  -1   1    5.80    1.12
   9   1   1    5.73    1.05
  -9   1  -1    5.36    1.21
  10  -1   1   23.69    1.90
  10   1   1   22.87    1.77
  11  -1   1    1.97    1.29
  11   1   1    3.80    1.31
  11  -2  -1   -0.52    1.12
  10  -2  -1    1.00    1.07
   9  -2  -1   -0.40    0.93
  -9   2   1    0.47    0.96
   8  -2  -1    1.38    0.85
  -8   2   1    1.70    0.86
   7  -2  -1    2.52    0.87
  -7   2   1    3.20    0.86
   6  -2  -1    0.39    0.69
  -6   2   1    1.48    0.76
   5  -2  -1    4.94    0.73
  -5   2   1    3.88    0.72
   4  -2  -1  256.18    3.31
  -4   2   1  256.03    3.44
   3  -2  -1   79.75    1.51
  -3   2   1   81.30    1.58
   2  -2  -1  375.29    4.02
  -2   2   1  377.78    4.19
   1  -2  -1  107.72    1.45
  -1   2   1  108.76    1.52
   0  -2  -1   24.96    0.62
   0  -2   1   25.40    0.56
   0  -2  -1   26.28    0.57
   0   2  -1   25.29    0.66
   0   2   1   25.77    0.56
   0   2  -1   24.80    0.56
   0   2   1   25.67    0.59
   0   2  -1   26.07    0.59
   1  -2   1  197.09    2.25
  -1   2  -1  196.26    2.34
   1   2   1  196.71    2.77
   2  -2   1    2.53    0.47
  -2   2  -1    2.93    0.50
   3  -2   1  158.82    2.30
  -3   2  -1  156.66    2.38
   4  -2   1    0.27    0.55
  -4   2  -1    0.02    0.54
   5  -2   1  127.10    2.34
  -5   2  -1  128.30    2.43
   6  -2   1   18.01    1.25
  -6   2  -1   18.30    1.37
   7  -2   1   58.60    1.97
  -7   2  -1   59.19    2.02
   8  -2   1   29.11    1.73
  -8   2  -1   26.40    1.79
   9  -2   1   25.78    1.90
  -9   2  -1   27.55    1.98
  10  -2   1   12.46    1.65
 -10   2  -1   15.44    1.80
  11  -2   1    4.35    1.50
  11  -3  -1    1.18    1.24
  10  -3  -1   -0.33    1.07
 -10   3   1   -1.36    1.03
   9  -3  -1    2.92    1.11
  -9   3   1    6.41    1.22
   8  -3  -1    7.55    1.14
  -8   3   1    7.06    1.16
   7  -3  -1   22.33    1.60
  -7   3   1   21.22    1.58
   6  -3  -1   45.83    1.73
  -6   3   1   45.78    1.80
   5  -3  -1   15.99    1.10
  -5   3   1   12.59    1.02
   4  -3  -1  189.67    2.83
  -4   3   1  194.45    2.99
   3  -3  -1  357.83    4.17
  -3   3   1  359.32    4.36
   2  -3  -1   13.99    0.85
  -2   3   1   16.08    0.88
   1  -3  -1   17.90    0.79
  -1   3   1   16.65    0.77
   1   3  -1   18.47    0.91
   0   3  -1   27.51    0.67
   0   3  -1   27.21    0.86
   0   3   1   28.28    1.01
   0   3   1   27.07    0.69
   1  -3   1 1000.00    9.47
  -1   3  -1  986.53    9.82
   1   3   1  984.32   11.47
   2  -3   1   53.39    1.22
   2   3   1   50.49    1.50
  -2   3  -1   52.26    1.29
   3  -3   1   31.96    1.18
  -3   3  -1   33.03    1.25
   4  -3   1  166.06    2.63
  -4   3  -1  162.99    2.73
   5  -3   1    8.36    0.91
  -5   3  -1   10.03    1.03
   6  -3   1   15.54    1.19
  -6   3  -1   16.38    1.26
   7  -3   1    0.35    0.84
  -7   3  -1   -0.40    0.73
   8  -3   1   13.58    1.36
  -8   3  -1   15.22    1.56
   9  -3   1    9.11    1.39
  -9   3  -1   13.71    1.58
  10  -3   1   12.41    1.66
 -10   3  -1   12.25    1.68
  11  -3   1    5.15    1.47
  11  -4  -1    1.28    1.19
 -11   4   1    2.79    1.40
  10  -4  -1    7.35    1.48
 -10   4   1    6.68    1.44
   9  -4  -1   -0.40    1.01
  -9   4   1   -0.18    0.96
   8  -4  -1   27.61    1.88
  -8   4   1   29.35    1.95
   7  -4  -1    0.68    0.85
  -7   4   1    0.64    0.82
   6  -4  -1   64.36    2.01
  -6   4   1   64.19    2.07
   5  -4  -1   69.74    1.90
  -5   4   1   66.71    1.99
   4  -4  -1  226.26    3.28
  -4   4   1  227.93    3.46
   3  -4  -1  148.51    2.39
  -3   4   1  151.37    2.51
   2  -4  -1   38.97    1.19
  -2   4   1   39.52    1.25
   1  -4  -1   28.89    0.94
  -1   4   1   28.64    0.99
   1   4  -1   29.58    1.16
   0   4   1   47.22    0.92
   0   4  -1   46.94    0.91
   0   4  -1   45.84    1.21
   0   4   1   46.01    1.37
   1  -4   1    7.23    0.54
  -1   4  -1    9.01    0.62
   1   4   1    9.09    0.83
   2  -4   1  112.02    1.85
  -2   4  -1  111.68    1.95
   2   4   1  108.95    2.31
   3  -4   1   21.04    1.09
  -3   4  -1   20.31    1.18
   4  -4   1   25.97    1.29
  -4   4  -1   25.63    1.37
   5  -4   1   34.91    1.57
  -5   4  -1   37.84    1.66
   6  -4   1    5.67    0.95
  -6   4  -1    4.06    0.88
   7  -4   1    0.98    0.84
  -7   4  -1    3.02    0.97
   8  -4   1    7.16    1.16
  -8   4  -1    9.47    1.34
   9  -4   1    2.27    1.20
  -9   4  -1    4.65    1.34
  10  -4   1    3.45    1.36
 -10   4  -1    1.72    1.29
  11  -4   1   -0.28    1.26
 -11   4  -1    0.91    1.50
  11  -5  -1    2.48    1.36
 -11   5   1    3.10    1.61
  10  -5  -1    2.33    1.28
 -10   5   1    0.57    1.26
   9  -5  -1   12.64    1.59
  -9   5   1   10.56    1.50
   8  -5  -1   38.07    2.12
  -8   5   1   39.01    2.15
   7  -5  -1   89.35    2.56
  -7   5   1   92.84    2.70
   6  -5  -1   15.20    1.30
  -6   5   1   16.91    1.43
   5  -5  -1   66.47    1.95
  -5   5   1   73.59    2.11
   4  -5  -1   34.35    1.42
  -4   5   1   31.14    1.51
   3  -5  -1  110.29    2.08
  -3   5   1  111.23    2.23
   2  -5  -1    7.49    0.68
   2   5  -1    7.82    0.93
  -2   5   1    7.40    0.75
   1  -5  -1    0.66    0.46
   1   5  -1    0.99    0.62
  -1   5   1    1.12    0.50
   0   5  -1    9.81    0.83
   0   5   1    7.01    0.80
   0   5   1    6.72    0.47
   0   5  -1    6.91    0.46
   1  -5   1  106.98    1.71
  -1   5  -1  105.55    2.02
   1   5   1  109.02    2.31
  -1   5  -1  108.70    1.80
   2  -5   1   23.34    1.05
   2   5   1   19.66    1.35
  -2   5  -1   20.40    1.09
   3  -5   1    2.45    0.64
  -3   5  -1    1.76    0.63
   3   5   1    2.95    0.86
   4  -5   1   12.84    1.01
  -4   5  -1   13.13    1.07
   5  -5   1    1.84    0.77
  -5   5  -1    1.21    0.83
   6  -5   1    1.38    0.82
  -6   5  -1    0.02    0.81
   7  -5   1   15.69    1.40
  -7   5  -1   18.13    1.56
   8  -5   1    0.55    0.95
  -8   5  -1    0.89    0.96
   9  -5   1    0.38    1.11
  -9   5  -1    1.27    1.15
  10  -5   1   -0.30    1.17
 -10   5  -1   -0.15    1.29
  11  -5   1    2.14    1.42
 -11   5  -1   -0.03    1.49
  11  -6  -1    3.66    1.49
 -11   6   1    3.32    1.66
  10  -6  -1   33.93    2.50
 -10   6   1   33.76    2.64
   9  -6  -1    8.33    1.44
  -9   6   1   10.83    1.69
   8  -6  -1   85.21    2.78
  -8   6   1   87.23    2.90
   7  -6  -1    7.22    1.20
  -7   6   1    6.48    1.19
   6  -6  -1   85.87    2.40
  -6   6   1   82.03    2.54
   5  -6  -1    3.29    0.88
  -5   6   1    1.53    0.85
   4  -6  -1   32.67    1.47
  -4   6   1   29.63    1.56
   3  -6  -1   20.16    1.19
  -3   6   1   18.52    1.25
   2  -6  -1   13.36    1.00
   2   6  -1   17.29    1.29
  -2   6   1   13.80    0.93
   1  -6  -1   12.83    0.87
   1   6  -1   15.75    1.17
  -1   6   1   12.39    0.81
   0   6   1   21.99    1.33
   0   6  -1   23.99    0.81
   0   6  -1   22.91    1.21
   0   6   1   23.84    0.81
   1  -6   1   33.17    1.05
  -1   6  -1   32.87    1.30
  -1   6  -1   31.84    1.12
   1   6   1   35.72    1.57
   2  -6   1   11.83    0.83
  -2   6  -1   10.54    0.82
   2   6   1   13.20    1.21
   3  -6   1   14.00    0.99
  -3   6  -1   13.01    0.99
   3   6   1   12.16    1.28
   4  -6   1   -0.15    0.63
  -4   6  -1   -0.22    0.71
   5  -6   1    0.67    0.77
  -5   6  -1    0.86    0.82
   6  -6   1    1.74    0.85
  -6   6  -1    0.13    0.87
   7  -6   1   -1.08    0.85
  -7   6  -1    1.82    1.05
   8  -6   1    0.36    1.06
  -8   6  -1    0.59    1.12
   9  -6   1    1.21    1.18
  -9   6  -1    0.73    1.25
  10  -6   1   -1.14    1.15
 -10   6  -1    1.21    1.50
  10  -7  -1    0.85    1.27
 -10   7   1   -1.18    1.38
   9  -7  -1   36.90    2.36
  -9   7   1   39.39    2.65
   8  -7  -1    4.56    1.21
  -8   7   1    2.42    1.20
   7  -7  -1   46.48    2.15
  -7   7   1   50.05    2.34
   6  -7  -1    2.75    0.97
  -6   7   1    1.03    0.94
   5  -7  -1   43.12    1.82
  -5   7   1   41.94    1.94
   4  -7  -1   19.06    1.39
  -4   7   1   16.98    1.29
   3  -7  -1   85.23    2.01
  -3   7   1   87.39    2.15
   2  -7  -1    2.94    0.65
   2   7  -1    4.68    0.95
  -2   7   1    3.81    0.72
   1   7  -1   31.30    1.54
  -1   7   1   32.37    1.59
  -1   7   1   30.59    1.19
   0   7   1    1.18    0.37
   0   7   1    0.61    0.73
   0   7  -1    0.47    0.35
   0   7  -1    0.52    0.65
   1  -7   1    2.41    0.50
  -1   7  -1    3.69    0.75
   1   7   1    2.61    0.84
  -1   7  -1    3.61    0.62
   2  -7   1    6.69    0.73
   2   7   1    9.99    1.21
  -2   7  -1    6.37    0.77
   3  -7   1   11.13    0.97
   3   7   1   14.04    1.46
  -3   7  -1    9.23    0.91
   4  -7   1   18.72    1.34
  -4   7  -1   18.65    1.38
   5  -7   1    2.66    0.87
  -5   7  -1    1.97    0.86
   6  -7   1    1.88    0.89
  -6   7  -1    2.28    0.98
   7  -7   1    0.19    0.91
  -7   7  -1   -0.55    0.97
   8  -7   1    8.41    1.38
  -8   7  -1    8.67    1.49
   9  -7   1    1.17    1.23
  -9   7  -1    0.90    1.39
  10  -7   1    4.72    1.51
 -10   7  -1    2.32    1.67
  10  -8  -1   16.34    1.92
 -10   8   1   16.94    2.17
   9  -8  -1   -0.04    1.11
  -9   8   1    0.69    1.36
   8  -8  -1   54.89    2.52
  -8   8   1   58.68    2.80
   7  -8  -1    2.31    1.01
  -7   8   1    1.79    1.13
   6  -8  -1   30.43    1.83
  -6   8   1   32.07    2.02
   5  -8  -1    4.74    0.96
  -5   8   1    2.78    1.00
   4  -8  -1    6.62    0.98
  -4   8   1    4.40    0.95
   3  -8  -1   67.95    1.85
   3   8  -1   65.41    2.35
  -3   8   1   68.88    2.01
   2  -8  -1   48.05    1.47
  -2   8   1   49.63    1.62
   2   8  -1   47.66    1.97
  -1   8   1   17.90    1.09
  -1   8   1   19.72    1.52
   1   8  -1   17.95    1.48
   0   8  -1   -0.11    0.70
   0   8  -1   -0.43    0.36
   0   8   1   -0.45    0.35
   0   8   1    0.87    0.84
   1   8   1   22.56    1.66
  -1   8  -1   24.16    1.18
  -1   8  -1   27.16    1.48
   2  -8   1    2.20    0.61
  -2   8  -1    2.88    0.72
   2   8   1    3.37    1.06
  -2   8  -1    4.36    0.90
   3  -8   1    2.97    0.76
  -3   8  -1    3.53    0.82
   3   8   1    4.97    1.19
   4  -8   1    9.72    1.06
  -4   8  -1   12.44    1.20
   5  -8   1    2.47    0.85
  -5   8  -1    0.92    0.88
   6  -8   1   -1.40    0.88
  -6   8  -1   -0.48    0.94
   7  -8   1    4.26    1.15
  -7   8  -1    2.47    1.20
   8  -8   1   -2.20    0.92
  -8   8  -1   -2.25    1.19
   9  -8   1   -0.32    1.18
  -9   8  -1   -0.46    1.44
  10  -8   1    1.10    1.33
 -10   8  -1   -0.59    1.59
 -10   9   1    0.74    1.68
  -9   9   1   14.06    1.98
   8  -9  -1   14.53    1.58
  -8   9   1   13.30    1.81
   7  -9  -1   13.55    1.47
  -7   9   1   15.44    1.74
   6  -9  -1    2.89    1.02
  -6   9   1    4.35    1.17
   5  -9  -1    3.33    0.93
  -5   9   1    2.43    0.99
   4  -9  -1   16.55    1.31
  -4   9   1   16.50    1.32
  -3   9   1   31.58    1.64
   3   9  -1   36.76    2.06
   2   9  -1   53.98    2.20
  -2   9   1   54.48    2.26
  -2   9   1   53.28    1.74
  -1   9   1   60.60    2.28
   1   9  -1   54.71    2.14
  -1   9   1   52.32    1.57
   0   9  -1   68.35    2.19
   0   9   1   63.83    1.49
   0   9  -1   65.54    1.53
   0   9   1   64.34    2.33
   1   9   1    6.79    1.18
  -1   9  -1    6.88    1.08
   2   9   1   27.70    1.92
  -2   9  -1   27.15    1.45
  -2   9  -1   30.48    1.73
   3  -9   1   23.02    1.40
   3   9   1   22.44    1.98
  -3   9  -1   23.44    1.55
   4  -9   1    2.01    0.85
   4   9   1    3.00    1.23
  -4   9  -1    1.44    0.89
   5  -9   1   -1.87    0.73
  -5   9  -1   -0.17    0.88
   6  -9   1    4.35    1.13
  -6   9  -1    6.42    1.32
   7  -9   1   -0.51    0.97
  -7   9  -1    0.27    1.20
  -8   9  -1    3.29    1.47
  -9   9  -1    3.69    1.69
 -10   9  -1    2.05    1.82
  -9  10   1    9.27    1.93
  -8  10   1   12.27    1.86
  -7  10   1   22.06    2.05
  -6  10   1   14.79    1.56
  -5  10   1   27.31    1.94
  -4  10   1   19.09    1.45
  -3  10   1   43.89    1.84
   3  10  -1   43.00    2.31
  -2  10   1    1.12    1.03
   2  10  -1    2.09    1.11
  -2  10   1    1.58    0.78
   1  10  -1   26.84    1.88
  -1  10   1   28.34    1.99
   0  10   1   15.43    1.58
   0  10  -1   15.53    1.42
  -1  10  -1   69.73    2.38
   1  10   1   69.53    2.50
  -2  10  -1   26.37    1.53
  -2  10  -1   26.89    1.86
   2  10   1   25.67    2.04
  -3  10  -1   13.81    1.19
  -3  10  -1   13.90    1.38
   3  10   1   15.26    1.70
   4  10   1    0.52    1.17
  -4  10  -1    0.99    0.90
  -5  10  -1   25.98    1.94
  -6  10  -1   -0.11    1.10
  -7  10  -1   11.11    1.69
  -8  10  -1    5.24    1.64
  -9  10  -1   10.91    2.03
  -9  11   1   -0.49    1.64
  -8  11   1    3.60    1.57
  -7  11   1   -0.43    1.26
  -6  11   1    3.57    1.28
  -5  11   1    0.35    1.03
  -4  11   1   24.98    1.84
   3  11  -1    3.27    1.30
  -3  11   1    1.74    0.92
  -3  11   1    4.12    1.23
  -2  11   1   44.04    2.42
   2  11  -1   43.14    2.31
  -2  11   1   46.73    1.78
  -1  11   1   10.53    1.49
   1  11  -1   10.49    1.38
   0  11   1   36.81    2.14
   0  11  -1   37.49    2.05
  -1  11  -1  105.32    2.94
   1  11   1   95.51    3.04
   2  11   1   51.29    2.49
  -2  11  -1   52.48    1.91
  -2  11  -1   56.07    2.34
  -3  11  -1   -2.10    0.85
  -3  11  -1   -0.42    0.93
   3  11   1    1.18    1.19
   4  11   1   16.54    1.90
  -4  11  -1   13.86    1.37
  -5  11  -1    1.84    1.15
  -6  11  -1   26.65    2.03
  -7  11  -1    6.10    1.58
  -8  11  -1    4.99    1.73
  -9  11  -1    2.37    1.78
  -8  12   1   -0.55    1.57
  -7  12   1    0.91    1.38
  -6  12   1    0.75    1.26
  -5  12   1   21.13    1.73
  -4  12   1    7.33    1.23
   3  12  -1    5.08    1.47
  -3  12   1    5.68    1.46
  -3  12   1    5.96    1.08
   2  12  -1    0.54    1.12
  -2  12   1   -0.39    0.78
  -2  12   1    0.59    1.24
  -1  12   1    2.06    1.26
   1  12  -1    3.68    1.21
   0  12   1    1.75    1.16
   0  12  -1    1.31    1.10
  -1  12  -1   44.68    2.25
   1  12   1   42.97    2.43
  -2  12  -1   14.13    1.22
  -2  12  -1   16.75    1.72
   2  12   1   17.97    1.89
   3  12   1   83.51    3.24
  -3  12  -1   86.84    2.94
  -3  12  -1   86.92    2.57
  -4  12  -1   10.75    1.52
  -4  12  -1    8.16    1.34
   4  12   1    8.71    1.67
  -5  12  -1   56.97    2.63
  -6  12  -1    2.19    1.44
  -7  12  -1    5.52    1.62
  -8  12  -1    3.16    1.79
  -8  13   1    2.03    1.70
  -7  13   1    0.06    1.51
  -6  13   1    2.07    1.41
  -5  13   1    3.44    1.29
  -4  13   1    6.82    1.27
  -4  13   1    8.62    1.62
  -3  13   1    5.43    1.15
  -3  13   1    4.51    1.53
   3  13  -1    4.03    1.48
  -2  13   1   14.77    1.90
   2  13  -1   15.12    1.79
  -1  13   1    3.16    1.39
   1  13  -1    4.36    1.33
   0  13  -1   20.59    1.81
   0  13   1   25.28    2.11
  -1  13  -1    9.83    1.49
   1  13   1    6.74    1.50
   2  13   1   25.41    2.21
  -2  13  -1   26.76    2.06
  -3  13  -1    0.97    1.14
  -3  13  -1    0.96    1.04
   3  13   1    2.22    1.47
   4  13   1   85.61    3.58
  -4  13  -1   94.65    3.22
  -4  13  -1   97.82    3.04
  -5  13  -1    0.63    1.24
  -5  13  -1    0.44    1.33
  -6  13  -1   48.39    2.95
  -7  13  -1   -1.20    1.58
  -8  13  -1   13.71    2.11
  -7  14   1    0.94    1.61
  -6  14   1    1.09    1.45
  -6  14   1   -0.07    1.48
  -5  14   1   -0.61    1.41
  -5  14   1    1.40    1.31
  -4  14   1    2.31    1.44
  -4  14   1   -0.26    1.14
  -3  14   1   -0.82    1.36
  -3  14   1    2.35    1.10
   3  14  -1   -1.78    1.25
   2  14  -1   -1.23    1.20
  -2  14   1    0.04    1.37
  -1  14   1   18.08    1.95
   1  14  -1   21.58    2.02
   0  14  -1   18.72    1.93
   0  14   1   13.79    1.85
   1  14   1   28.72    2.53
  -1  14  -1   32.49    2.30
  -2  14  -1   19.85    1.90
   2  14   1   20.48    2.15
  -3  14  -1   50.24    2.41
   3  14   1   51.24    3.06
  -3  14  -1   46.91    2.58
   4  14   1    2.49    1.56
  -4  14  -1   -1.14    1.18
  -4  14  -1    0.44    1.25
  -5  14  -1   41.96    2.66
  -5  14  -1   48.00    2.85
  -6  14  -1    2.00    1.64
  -7  14  -1    9.59    1.96
  -6  15   1    2.49    1.50
  -6  15   1   -0.08    1.54
  -5  15   1    4.13    1.60
  -5  15   1    7.57    1.59
  -4  15   1    0.50    1.49
  -4  15   1    2.57    1.31
  -3  15   1    3.99    1.21
   3  15  -1    3.21    1.56
  -3  15   1    3.86    1.53
   2  15  -1    0.72    1.41
  -2  15   1    2.89    1.48
   1  15  -1    8.65    1.66
  -1  15   1    7.08    1.58
   0  15  -1   25.32    2.23
   0  15   1   21.16    2.13
  -1  15  -1    5.96    1.39
   1  15   1    7.82    1.85
   2  15   1   12.18    1.89
  -2  15  -1   10.96    1.62
   3  15   1    2.05    1.65
  -3  15  -1    2.04    1.28
  -4  15  -1   11.17    1.61
  -4  15  -1   16.31    1.99
  -5  15  -1   -1.35    1.44
  -6  15  -1   11.70    1.96
  -5  16   1    1.42    1.61
  -5  16   1    1.34    1.42
  -4  16   1   12.06    1.96
  -4  16   1   14.58    1.66
  -3  16   1    3.50    1.52
  -2  16   1   10.78    1.82
   2  16  -1   16.15    2.11
   1  16  -1   11.91    1.89
  -1  16   1    9.51    1.76
   0  16  -1   25.48    2.32
   0  16   1   25.46    2.29
   1  16   1   18.87    2.31
  -1  16  -1   14.75    1.87
  -2  16  -1   19.90    1.93
   2  16   1   18.83    2.23
   3  16   1    2.74    1.64
  -3  16  -1    4.79    1.47
  -4  16  -1    0.05    1.30
  -4  16  -1    1.71    1.46
  -5  16  -1    5.99    1.66
  -4  17   1    2.88    1.36
  -4  17   1    2.39    1.54
  -3  17   1   20.75    2.20
  -2  17   1    0.33    1.43
   2  17  -1   -1.95    1.41
   1  17  -1   14.60    2.00
  -1  17   1   12.77    1.86
   0  17   1    7.40    1.76
   0  17  -1   10.87    1.84
   1  17   1   10.11    1.97
  -1  17  -1   10.43    1.74
   2  17   1    0.73    1.55
  -2  17  -1    1.53    1.32
   3  17   1   -1.11    1.52
  -3  17  -1    1.02    1.35
  -4  17  -1    0.63    1.37
  -2  18   1   19.61    2.19
   2  18  -1   28.22    2.63
  -1  18   1    1.49    1.47
   1  18  -1    0.36    1.45
   0  18  -1    3.53    1.56
   0  18   1    4.81    1.87
  -1  18  -1   -0.50    1.61
   1  18   1    1.92    1.60
   2  18   1    1.54    1.69
  -2  18  -1    0.94    1.30
  11   0  -2    0.26    1.04
  10   0  -2    3.93    1.17
   9   0  -2   -0.14    0.82
  -8   0   2   -0.60    0.65
   8   0  -2    0.01    0.75
   7   0  -2    0.33    0.67
  -7   0   2   -0.55    0.65
  -6   0   2    8.44    0.82
   6   0  -2    9.86    0.86
   5   0  -2    0.77    0.52
  -5   0   2    0.13    0.50
   4   0  -2   12.56    0.84
   3   0  -2   -0.61    0.39
  -3   0   2   -0.39    0.40
   2   0  -2    4.41    0.41
  -2   0   2    5.70    0.46
  -1   0   2   -0.04    0.27
   0   0  -2    9.80    0.54
  -1   0  -2   -0.04    0.34
   1   0   2   -0.05    0.31
  -2   0  -2  281.45    3.24
   2   0   2  279.69    3.09
  -3   0  -2    0.29    0.46
   3   0   2   -0.13    0.44
  -4   0  -2  121.51    2.07
   4   0   2  125.45    2.00
  -5   0  -2    0.14    0.56
   5   0   2   -0.17    0.56
  -6   0  -2   81.08    1.98
   6   0   2   83.66    1.94
   7   0   2    0.83    0.73
  -7   0  -2    0.32    0.73
   8   0   2   68.67    2.16
  -8   0  -2   70.55    2.25
   9   0   2   -0.54    0.85
  10   0   2   36.86    2.25
  11   0   2    0.51    1.20
  11  -1  -2    1.40    1.16
  11   1  -2    0.92    1.09
  10  -1  -2    6.54    1.29
  10   1  -2    6.14    1.18
   9  -1  -2   -0.78    0.89
  -9   1   2    1.13    0.93
   9   1  -2    0.31    0.80
   8  -1  -2    0.08    0.78
  -8   1   2   -0.64    0.75
   7  -1  -2    1.55    0.72
  -7   1   2   -0.24    0.69
   6  -1  -2    1.40    0.68
  -6   1   2    1.11    0.62
   5  -1  -2   15.47    1.07
  -5   1   2   17.39    1.11
   4  -1  -2   10.42    0.72
  -4   1   2    9.28    0.74
   3  -1  -2    5.08    0.54
  -3   1   2    4.54    0.57
   2  -1  -2   35.12    0.93
  -2   1   2   36.49    0.97
   1  -1  -2   35.86    0.79
  -1   1   2   34.87    0.82
   0  -1  -2   65.21    1.06
   0   1  -2   67.35    1.05
   0   1   2   65.86    1.01
   1  -1   2  118.17    1.60
  -1  -1  -2  124.14    1.59
  -1   1  -2  120.36    1.68
   1   1   2  120.31    1.50
   1   1   2  119.38    1.83
   2  -1   2    0.35    0.41
  -2   1  -2    0.13    0.45
   2   1   2    0.42    0.35
   3  -1   2   17.02    0.95
  -3   1  -2   16.18    0.96
   4  -1   2   56.85    1.43
  -4   1  -2   54.00    1.46
   4   1   2   53.75    1.27
   5  -1   2   38.47    1.37
  -5   1  -2   39.60    1.43
   6  -1   2   24.05    1.34
  -6   1  -2   22.11    1.39
   7  -1   2   56.54    1.87
  -7   1  -2   56.04    1.96
   7   1   2   59.17    1.77
  -8  -1  -2   11.74    1.20
   8  -1   2   12.26    1.30
   8   1   2   12.93    1.24
  -8   1  -2   12.78    1.34
   9  -1   2   78.73    2.60
  -9   1  -2   76.08    2.62
   9   1   2   73.03    2.35
  10  -1   2    0.95    1.06
  10   1   2    1.57    1.04
  11  -1   2   18.67    1.95
  11   1   2   22.04    2.01
  11  -2  -2    7.94    1.64
  10  -2  -2    8.11    1.37
   9  -2  -2    4.88    1.16
  -9   2   2    3.31    1.09
   8  -2  -2   -0.73    0.82
  -8   2   2    0.31    0.82
   7  -2  -2   13.51    1.19
  -7   2   2   14.61    1.26
   6  -2  -2    7.62    0.91
  -6   2   2    7.64    0.95
   5  -2  -2   14.60    1.09
  -5   2   2   14.43    0.99
   4  -2  -2  118.14    2.06
  -4   2   2  119.01    2.14
   3  -2  -2    0.49    0.46
  -3   2   2    0.08    0.48
   2  -2  -2  100.68    1.58
  -2   2   2  100.27    1.66
   1  -2  -2    5.29    0.48
  -1   2   2    4.19    0.46
   0  -2   2    1.69    0.35
   0  -2  -2    1.70    0.32
   0  -2  -2    1.54    0.40
   0   2   2    1.66    0.34
   0   2  -2    1.99    0.37
   0   2  -2    1.58    0.32
   0   2   2    1.67    0.31
   1  -2   2    9.14    0.60
   1   2   2    8.08    0.66
  -1   2  -2   10.21    0.63
   2  -2   2   15.49    0.86
  -2   2  -2   16.79    0.92
   2   2   2   15.44    1.00
   3  -2   2   27.26    1.10
  -3   2  -2   27.35    1.15
   4  -2   2  114.11    2.08
  -4   2  -2  110.86    2.13
   5  -2   2  244.19    3.51
  -5   2  -2  248.26    3.64
   6  -2   2   80.79    2.08
  -6   2  -2   85.26    2.20
   7  -2   2   11.11    1.16
  -7   2  -2   11.25    1.21
   8  -2   2   34.49    1.86
  -8   2  -2   33.46    1.92
   9  -2   2   -1.65    0.90
  -9   2  -2    0.46    1.03
  10  -2   2   23.28    1.99
  11  -2   2    2.14    1.37
  11   2   2    0.32    1.17
  11  -3  -2   12.93    1.81
  10  -3  -2   16.54    1.82
 -10   3   2   16.84    1.80
   9  -3  -2   20.82    1.83
  -9   3   2   16.55    1.67
   8  -3  -2    8.99    1.24
  -8   3   2   10.63    1.34
   7  -3  -2   39.88    1.84
  -7   3   2   39.46    1.85
   6  -3  -2   26.52    1.50
  -6   3   2   25.85    1.57
   5  -3  -2    0.22    0.62
  -5   3   2    0.26    0.63
   4  -3  -2    7.52    0.76
  -4   3   2    5.52    0.74
   3  -3  -2   21.64    1.03
  -3   3   2   22.04    1.11
   2  -3  -2    2.17    0.48
  -2   3   2    1.77    0.51
   1  -3  -2   10.53    0.75
  -1   3   2   11.28    0.76
   0  -3  -2  361.47    3.68
   0  -3  -2  352.76    3.91
   0  -3   2  360.43    3.69
   0   3  -2  354.36    3.85
   0   3   2  356.53    3.73
   0   3  -2  359.81    3.72
   0   3   2  358.83    3.85
   1  -3   2  308.95    3.44
  -1   3  -2  307.34    3.59
   1   3   2  310.27    4.26
   2  -3   2   35.22    1.12
   2   3   2   34.73    1.36
  -2   3  -2   34.48    1.16
   3  -3   2  106.86    1.94
  -3   3  -2  107.66    2.03
   4  -3   2  107.69    2.10
  -4   3  -2  107.10    2.19
   5  -3   2   67.84    1.87
  -5   3  -2   69.14    1.93
   6  -3   2   76.36    2.12
  -6   3  -2   75.73    2.20
   7  -3   2    0.46    0.84
  -7   3  -2    0.01    0.83
   8  -3   2   16.46    1.53
  -8   3  -2   15.33    1.52
   9  -3   2    4.51    1.25
  -9   3  -2    7.80    1.44
  10  -3   2    1.86    1.26
 -10   3  -2    0.36    1.23
  11  -3   2    7.02    1.57
  11  -4  -2    5.77    1.46
 -11   4   2    3.45    1.45
  10  -4  -2    7.33    1.46
 -10   4   2   11.15    1.70
   9  -4  -2    7.35    1.37
  -9   4   2   10.37    1.50
   8  -4  -2    4.91    1.12
  -8   4   2    4.14    1.10
   7  -4  -2   66.75    2.20
  -7   4   2   65.87    2.27
   6  -4  -2    2.18    0.84
  -6   4   2    2.09    0.86
   5  -4  -2  114.16    2.36
  -5   4   2  115.37    2.51
   4  -4  -2    3.60    0.69
  -4   4   2    2.75    0.68
   3  -4  -2  180.21    2.65
  -3   4   2  181.95    2.77
   2  -4  -2    3.34    0.54
  -2   4   2    2.07    0.53
   1  -4  -2   10.15    0.64
   1   4  -2   10.02    0.89
  -1   4   2    9.84    0.67
   0   4   2    8.28    0.83
   0   4   2    7.37    0.53
   0   4  -2    8.35    0.64
   0   4   2    8.15    0.62
   0   4  -2    7.60    0.48
   1  -4   2  241.44    2.90
  -1   4  -2  240.00    3.05
   1   4   2  238.70    3.70
   2  -4   2   99.56    1.78
   2   4   2   97.52    2.22
  -2   4  -2   97.94    1.86
   3  -4   2  146.85    2.39
   3   4   2  140.54    2.90
  -3   4  -2  153.41    2.55
   4  -4   2   52.30    1.60
  -4   4  -2   51.35    1.69
   5  -4   2   76.43    2.03
  -5   4  -2   77.58    2.14
   6  -4   2   23.88    1.55
  -6   4  -2   21.95    1.62
   7  -4   2   11.30    1.28
  -7   4  -2   15.75    1.49
   8  -4   2    7.31    1.22
  -8   4  -2    9.27    1.34
   9  -4   2    3.79    1.19
  -9   4  -2    4.28    1.27
  10  -4   2    0.64    1.22
 -10   4  -2    1.03    1.39
  11  -4   2    0.56    1.29
 -11   4  -2    0.48    1.62
  11  -5  -2    5.99    1.56
 -11   5   2    4.64    1.71
  10  -5  -2    2.58    1.32
 -10   5   2    6.11    1.52
   9  -5  -2    2.74    1.16
  -9   5   2    1.38    1.19
   8  -5  -2   39.49    2.14
  -8   5   2   38.13    2.19
   7  -5  -2   16.62    1.43
  -7   5   2   19.56    1.61
   6  -5  -2   62.89    2.07
  -6   5   2   62.69    2.21
   5  -5  -2    7.30    0.96
  -5   5   2    7.98    1.08
   4  -5  -2   48.57    1.59
  -4   5   2   44.57    1.67
   3  -5  -2   12.12    0.89
  -3   5   2   11.81    0.90
   2  -5  -2  134.58    2.15
  -2   5   2  131.74    2.22
   1  -5  -2   39.19    1.13
  -1   5   2   40.16    1.16
   1   5  -2   38.30    1.31
   0   5   2   19.27    0.79
   0   5   2   18.47    1.25
   0   5  -2   19.73    0.99
   0   5  -2   19.67    0.76
   1  -5   2  237.74    2.96
  -1   5  -2  243.19    3.14
   1   5   2  238.53    3.87
  -1   5  -2  237.12    3.36
   2  -5   2  321.98    3.91
  -2   5  -2  318.17    4.10
   2   5   2  326.59    4.93
   3  -5   2   86.17    1.87
   3   5   2   84.01    2.37
  -3   5  -2   86.32    1.99
   4  -5   2   17.12    1.29
  -4   5  -2   17.65    1.28
   5  -5   2   10.43    1.07
  -5   5  -2    8.64    1.09
   6  -5   2   14.98    1.29
  -6   5  -2   16.02    1.40
   7  -5   2    2.12    1.02
  -7   5  -2    1.28    1.02
   8  -5   2    2.83    1.07
  -8   5  -2    4.24    1.24
   9  -5   2    4.78    1.33
  -9   5  -2    4.95    1.44
  10  -5   2   -0.15    1.18
 -10   5  -2   -0.03    1.35
  11  -5   2   -1.00    1.32
 -11   5  -2   -1.92    1.48
  11  -6  -2    1.62    1.42
 -11   6   2    2.46    1.65
  10  -6  -2    0.16    1.18
 -10   6   2    2.26    1.36
   9  -6  -2   11.56    1.57
  -9   6   2   14.94    1.84
   8  -6  -2    0.10    1.00
  -8   6   2   -0.04    1.09
   7  -6  -2  150.61    3.33
  -7   6   2  158.04    3.56
   6  -6  -2    0.36    0.84
  -6   6   2   -0.13    0.83
   5  -6  -2  121.65    2.60
  -5   6   2  120.02    2.77
   4  -6  -2   24.37    1.39
  -4   6   2   26.01    1.55
   3  -6  -2  291.27    3.92
  -3   6   2  293.54    4.13
   2  -6  -2    8.42    0.76
  -2   6   2    7.48    0.77
   2   6  -2   10.21    1.01
   1  -6  -2  256.07    3.20
   1   6  -2  250.10    3.89
  -1   6   2  260.31    3.39
   0   6  -2   13.00    1.03
   0   6  -2   15.85    0.75
   0   6   2   14.99    0.75
   0   6   2   14.77    1.30
   1  -6   2  179.45    2.50
   1   6   2  182.63    3.38
  -1   6  -2  180.36    2.90
  -1   6  -2  182.54    2.66
   2  -6   2   87.52    1.81
  -2   6  -2   90.41    1.96
   2   6   2   91.71    2.45
   3  -6   2   56.18    1.64
  -3   6  -2   56.68    1.73
   3   6   2   53.48    2.11
   4  -6   2   12.98    1.09
  -4   6  -2   13.08    1.14
   5  -6   2    3.02    0.88
  -5   6  -2    3.06    0.95
   6  -6   2    2.12    0.91
  -6   6  -2    0.65    0.93
   7  -6   2    1.60    0.99
  -7   6  -2    1.73    1.12
   8  -6   2    0.59    1.03
  -8   6  -2    0.73    1.19
   9  -6   2   -0.69    1.12
  -9   6  -2   -2.43    1.26
  10  -6   2    3.04    1.39
 -10   6  -2    3.88    1.59
  10  -7  -2    8.83    1.62
 -10   7   2   11.24    1.98
   9  -7  -2    6.59    1.41
  -9   7   2    8.89    1.68
   8  -7  -2   23.54    1.96
  -8   7   2   20.54    1.87
   7  -7  -2    4.91    1.10
  -7   7   2    4.41    1.23
   6  -7  -2   73.67    2.31
  -6   7   2   70.83    2.50
   5  -7  -2    8.57    1.09
  -5   7   2    7.73    1.07
   4  -7  -2  215.09    3.45
  -4   7   2  207.31    3.63
   3  -7  -2    3.54    0.74
  -3   7   2    2.53    0.77
   2  -7  -2  526.01    5.93
   2   7  -2  506.27    7.13
  -2   7   2  530.36    6.24
   1  -7  -2   15.91    0.97
  -1   7   2   15.32    1.06
   1   7  -2   16.49    1.26
  -1   7   2   16.40    1.44
   0   7   2   67.82    2.12
   0   7  -2   66.49    1.80
   0   7  -2   65.51    1.35
   0   7   2   64.82    1.37
   1  -7   2    0.62    0.51
   1   7   2    1.05    0.81
  -1   7  -2    0.65    0.59
  -1   7  -2    1.71    0.58
   2  -7   2   66.61    1.63
  -2   7  -2   70.41    1.82
  -2   7  -2   69.87    1.82
   2   7   2   69.56    2.31
   3  -7   2    0.83    0.65
   3   7   2    2.74    1.04
  -3   7  -2    0.72    0.71
   4  -7   2   10.12    1.10
  -4   7  -2    8.36    1.08
   4   7   2   10.35    1.40
   5  -7   2    4.14    0.95
  -5   7  -2    1.67    0.93
   6  -7   2    7.93    1.16
  -6   7  -2    8.23    1.22
   7  -7   2   -0.51    0.95
  -7   7  -2   -1.01    1.14
   8  -7   2    0.26    1.02
  -8   7  -2   -0.22    1.20
   9  -7   2   -0.58    1.18
  -9   7  -2   -2.20    1.34
  10  -7   2    0.69    1.32
 -10   7  -2   -0.81    1.52
  10  -8  -2    0.58    1.26
 -10   8   2    0.46    1.60
   9  -8  -2   12.94    1.75
  -9   8   2   12.89    1.83
   8  -8  -2    3.96    1.17
  -8   8   2    3.92    1.39
   7  -8  -2   48.32    2.27
  -7   8   2   48.93    2.49
   6  -8  -2   19.71    1.61
  -6   8   2   17.33    1.55
   5  -8  -2   31.54    1.70
  -5   8   2   28.19    1.83
   4  -8  -2   -0.31    0.72
  -4   8   2    1.04    0.82
   3  -8  -2  155.21    2.80
  -3   8   2  158.11    2.98
   2  -8  -2    6.65    0.77
   2   8  -2    8.28    1.11
  -2   8   2    6.30    0.86
  -1   8   2  228.05    4.20
  -1   8   2  228.80    3.29
   1   8  -2  219.02    3.89
   0   8  -2   67.25    1.95
   0   8   2   68.60    2.26
   0   8   2   63.14    1.45
   0   8  -2   65.89    1.45
   1   8   2   24.87    1.69
  -1   8  -2   27.42    1.38
  -1   8  -2   27.71    1.28
   2  -8   2   22.99    1.18
  -2   8  -2   27.07    1.43
  -2   8  -2   23.61    1.37
   2   8   2   25.45    1.82
   3  -8   2   13.35    1.08
  -3   8  -2   13.22    1.13
   3   8   2   14.51    1.51
   4  -8   2    4.44    0.91
  -4   8  -2    2.59    0.89
   4   8   2    0.89    1.13
   5  -8   2    2.73    0.96
  -5   8  -2    2.97    0.98
   6  -8   2    8.76    1.27
  -6   8  -2    6.53    1.24
   7  -8   2    2.03    1.04
  -7   8  -2    1.53    1.16
   8  -8   2    5.34    1.38
  -8   8  -2    3.79    1.49
   9  -8   2    1.59    1.31
  -9   8  -2    0.41    1.52
  10  -8   2    1.04    1.50
 -10   8  -2   -2.23    1.58
 -10   9   2    3.77    1.87
  -9   9   2    5.35    1.66
   8  -9  -2   14.39    1.71
  -8   9   2   16.46    1.97
   7  -9  -2    4.67    1.16
  -7   9   2    8.08    1.51
   6  -9  -2   16.69    1.55
  -6   9   2   12.98    1.47
   5  -9  -2    2.38    0.97
  -5   9   2    0.85    0.99
   4  -9  -2   66.26    2.10
  -4   9   2   66.14    2.22
   3  -9  -2    5.60    0.89
  -3   9   2    5.73    0.99
  -2   9   2  157.48    2.90
   2   9  -2  158.18    3.47
   1   9  -2   33.45    1.78
  -1   9   2   31.87    1.38
  -1   9   2   28.65    1.89
   0   9  -2   38.80    1.76
   0   9   2   41.00    1.27
   0   9  -2   41.78    1.25
   0   9   2   35.81    2.03
   1   9   2   45.34    2.10
  -1   9  -2   45.52    1.80
  -2   9  -2   68.25    2.13
   2   9   2   66.74    2.54
  -2   9  -2   68.97    1.96
   3  -9   2   47.48    1.73
   3   9   2   46.14    2.37
  -3   9  -2   49.04    1.92
   4  -9   2    1.14    0.81
   4   9   2    4.53    1.38
  -4   9  -2    2.39    0.94
   5  -9   2   24.03    1.73
  -5   9  -2   25.73    1.90
   6  -9   2    7.11    1.24
  -6   9  -2    6.02    1.26
   7  -9   2   13.66    1.61
  -7   9  -2   12.88    1.76
  -8   9  -2    0.94    1.46
  -9   9  -2    1.12    1.73
 -10   9  -2    2.16    1.71
  -9  10   2    4.25    1.73
  -8  10   2    3.88    1.59
  -7  10   2   11.24    1.61
  -6  10   2    8.19    1.35
  -5  10   2    7.34    1.23
  -4  10   2   17.28    1.39
  -3  10   2   10.08    1.09
  -2  10   2   25.75    1.49
   2  10  -2   24.99    1.89
  -2  10   2   24.39    2.10
  -1  10   2   16.38    1.64
   1  10  -2   19.55    1.72
   0  10  -2   90.92    2.56
   0  10   2   89.66    2.90
  -1  10  -2   48.14    1.98
   1  10   2   43.28    2.24
  -2  10  -2  123.87    2.62
  -2  10  -2  122.54    2.95
   2  10   2  121.29    3.39
  -3  10  -2    8.70    1.15
  -3  10  -2    7.98    1.10
   3  10   2    9.29    1.51
  -4  10  -2    7.85    1.19
   4  10   2   11.09    1.71
  -5  10  -2   13.25    1.51
  -6  10  -2    6.29    1.42
  -7  10  -2    4.50    1.55
  -8  10  -2    8.65    1.85
  -9  10  -2   -2.46    1.54
  -9  11   2    0.85    1.69
  -8  11   2    1.99    1.58
  -7  11   2    6.75    1.59
  -6  11   2   -1.55    1.10
  -5  11   2    0.11    1.05
  -4  11   2    5.71    1.11
  -3  11   2    1.35    0.92
  -2  11   2   20.03    1.86
   2  11  -2   25.91    1.93
  -2  11   2   19.36    1.50
   1  11  -2    4.69    1.14
  -1  11   2    3.99    1.26
   0  11   2   18.48    1.76
   0  11  -2   22.80    1.72
   1  11   2   33.15    2.12
  -1  11  -2   33.20    1.88
  -2  11  -2   27.30    1.81
   2  11   2   26.05    2.20
  -2  11  -2   27.78    1.67
   3  11   2   26.47    2.30
  -3  11  -2   27.46    1.87
  -3  11  -2   30.52    1.85
  -4  11  -2    4.58    1.11
  -4  11  -2    4.06    1.12
   4  11   2    4.31    1.56
  -5  11  -2   56.14    2.57
  -6  11  -2   11.97    1.66
  -7  11  -2   12.00    1.79
  -8  11  -2   -0.60    1.54
  -9  11  -2    7.84    1.93
  -8  12   2    0.96    1.62
  -7  12   2    1.16    1.42
  -6  12   2   -0.40    1.28
  -5  12   2   -0.78    1.08
  -4  12   2    0.95    1.06
  -3  12   2   -0.93    0.89
  -3  12   2    0.31    1.32
  -2  12   2    3.37    1.40
   2  12  -2    4.09    1.30
  -2  12   2    2.53    0.90
  -1  12   2   13.89    1.75
   1  12  -2   19.07    1.70
   0  12  -2    5.79    1.25
   0  12   2    4.71    1.32
  -1  12  -2    8.19    1.25
   1  12   2    9.07    1.47
  -2  12  -2   46.00    2.21
   2  12   2   47.44    2.62
   3  12   2    3.21    1.42
  -3  12  -2    2.35    1.12
  -3  12  -2    2.17    1.02
   4  12   2   27.52    2.39
  -4  12  -2   25.49    1.79
  -4  12  -2   24.96    1.98
  -5  12  -2   14.47    1.66
  -5  12  -2   13.53    1.65
  -6  12  -2   15.51    1.86
  -7  12  -2    0.98    1.58
  -8  12  -2    4.07    1.89
  -8  13   2    4.81    1.80
  -7  13   2    2.70    1.58
  -6  13   2    5.01    1.54
  -5  13   2   -1.61    1.11
  -4  13   2   14.27    1.90
  -4  13   2   13.01    1.45
  -3  13   2    0.44    0.99
  -3  13   2   -0.98    1.33
   2  13  -2   10.43    1.65
  -2  13   2    4.03    1.52
   1  13  -2   -0.48    1.12
  -1  13   2    1.79    1.42
   0  13   2    2.48    1.29
   0  13  -2    2.36    1.22
   1  13   2    2.28    1.29
  -1  13  -2    3.83    1.13
  -2  13  -2    1.09    0.99
   2  13   2   -1.48    1.28
  -3  13  -2    2.91    1.12
  -3  13  -2    4.45    1.29
   3  13   2    4.35    1.54
  -4  13  -2    1.53    1.22
   4  13   2    2.96    1.63
  -4  13  -2    3.04    1.28
  -5  13  -2   37.76    2.60
  -5  13  -2   33.21    2.36
  -6  13  -2    4.46    1.60
  -7  13  -2    2.62    1.74
  -8  13  -2    2.33    1.89
  -7  14   2    3.87    1.73
  -6  14   2   -0.87    1.44
  -5  14   2    0.82    1.33
  -5  14   2    2.83    1.67
  -4  14   2    0.34    1.41
  -4  14   2   -0.64    1.15
  -3  14   2    3.43    1.14
  -3  14   2    4.51    1.69
  -2  14   2    3.52    1.56
   2  14  -2    3.27    1.42
   1  14  -2   21.85    1.97
  -1  14   2   17.87    2.04
   0  14  -2    0.57    1.17
   0  14   2   -0.48    1.29
  -1  14  -2   18.71    1.77
   1  14   2   13.96    1.89
  -2  14  -2   -0.18    1.06
   2  14   2   -1.14    1.38
  -3  14  -2    8.05    1.38
  -3  14  -2    5.43    1.28
   3  14   2    6.25    1.72
  -4  14  -2   12.30    1.68
   4  14   2   13.22    2.11
  -4  14  -2   11.87    1.62
  -5  14  -2   -0.03    1.43
  -6  14  -2    9.50    1.89
  -7  14  -2    1.09    1.80
  -6  15   2    2.14    1.60
  -6  15   2    0.49    1.55
  -5  15   2    0.35    1.32
  -5  15   2   -0.60    1.44
  -4  15   2    3.44    1.29
  -4  15   2   -0.22    1.51
  -3  15   2    0.89    1.53
  -3  15   2   -1.13    1.02
   2  15  -2    0.60    1.36
  -2  15   2    0.87    1.51
   1  15  -2    0.25    1.25
  -1  15   2    1.71    1.48
   0  15   2    9.04    1.74
   0  15  -2    8.20    1.55
  -1  15  -2    1.72    1.17
   1  15   2   -1.38    1.37
   2  15   2   29.23    2.58
  -2  15  -2   24.88    2.12
  -3  15  -2   -0.41    1.14
  -3  15  -2    0.19    1.13
   3  15   2   -0.27    1.59
  -4  15  -2    1.64    1.38
   4  15   2    2.67    1.76
  -5  15  -2   -0.46    1.44
  -6  15  -2   -0.27    1.65
  -5  16   2    2.18    1.43
  -5  16   2    3.49    1.65
  -4  16   2   -0.01    1.21
  -4  16   2    1.41    1.54
  -3  16   2    5.98    1.74
   2  16  -2    1.90    1.50
  -2  16   2    0.10    1.50
  -1  16   2   16.77    2.11
   1  16  -2   16.46    1.98
   0  16   2    1.78    1.48
   0  16  -2    2.96    1.39
  -1  16  -2   11.95    1.79
   1  16   2   12.19    2.18
  -2  16  -2    1.63    1.18
   2  16   2    2.31    1.68
   3  16   2    6.18    1.93
   4  16   2    1.36    1.69
  -4  16  -2   -0.40    1.31
  -5  16  -2   10.88    1.77
  -4  17   2    4.38    1.40
  -4  17   2    7.50    1.93
  -3  17   2    0.16    1.46
   2  17  -2    6.26    1.74
  -2  17   2    5.74    1.73
   1  17  -2    2.67    1.54
  -1  17   2    0.74    1.51
   0  17  -2   18.42    2.12
   0  17   2   18.16    2.27
  -1  17  -2    1.90    1.39
   1  17   2   -0.54    1.71
  -2  17  -2    5.70    1.52
   2  17   2    9.90    2.00
   3  17   2    0.63    1.68
  -2  18   2   -0.52    1.45
  -1  18   2    6.04    1.72
   1  18  -2    3.33    1.68
   0  18  -2    1.94    1.47
   0  18   2    2.96    1.95
   1  18   2    7.43    1.94
  -1  18  -2    5.65    1.65
   2  18   2   -0.19    1.53
  11   0  -3   19.36    1.86
  10   0  -3   -0.31    0.97
   9   0  -3   37.41    1.95
   8   0  -3   -1.16    0.71
  -8   0   3    0.36    0.72
  -7   0   3    5.94    0.86
   7   0  -3    7.58    0.93
   6   0  -3    0.41    0.62
   5   0  -3    0.19    0.52
   4   0  -3    0.16    0.46
  -4   0   3   -0.17    0.48
   3   0  -3    0.76    0.44
  -3   0   3    0.84    0.46
  -2   0   3    0.40    0.39
   1   0  -3    2.62    0.46
  -1   0   3    3.29    0.44
   0   0  -3   -0.49    0.41
  -1   0  -3  679.65    6.97
   1   0   3  675.95    6.70
   2   0   3   -0.70    0.45
  -2   0  -3   -0.24    0.47
   3   0   3   18.27    0.99
  -3   0  -3   19.43    1.05
   4   0   3    0.28    0.54
  -4   0  -3   -0.25    0.56
   5   0   3    0.15    0.66
  -5   0  -3    1.88    0.68
  -6   0  -3    0.33    0.74
   6   0   3    1.02    0.70
  -7   0  -3    0.33    0.78
   7   0   3    0.05    0.77
   8   0   3    0.00    0.83
  -8   0  -3   -0.98    0.84
   9   0   3    4.59    1.17
  10   0   3   -0.96    1.07
  11   0   3    4.50    1.44
  11  -1  -3    6.68    1.54
  11   1  -3    6.92    1.35
  10  -1  -3   22.26    1.91
  10   1  -3   18.02    1.60
   9  -1  -3    7.28    1.24
  -9   1   3    6.93    1.24
   9   1  -3    4.81    1.02
   8  -1  -3   16.16    1.34
   8   1  -3   14.02    1.14
  -8   1   3   14.63    1.34
   7  -1  -3    5.96    0.90
  -7   1   3    5.03    0.87
   6  -1  -3   14.97    1.06
  -6   1   3   13.53    1.04
   5  -1  -3    3.21    0.65
  -5   1   3    2.88    0.64
   4  -1  -3   43.10    1.28
  -4   1   3   41.20    1.33
   3  -1  -3   29.74    1.06
  -3   1   3   26.54    1.10
   2  -1  -3    5.61    0.51
  -2   1   3    5.43    0.56
   1  -1  -3   99.12    1.59
   1  -1  -3   98.98    1.51
  -1   1   3   99.82    1.57
   1   1  -3  102.41    1.49
   0  -1  -3  161.34    2.15
   0   1  -3  163.05    2.12
   0   1   3  161.53    2.07
  -1  -1  -3    8.21    0.59
   1  -1   3    8.53    0.58
  -1   1  -3    9.26    0.66
   1   1   3    5.44    0.56
   2  -1   3   24.93    1.02
  -2  -1  -3   27.32    0.98
  -2   1  -3   25.58    1.07
   2   1   3   24.94    1.01
   2   1   3   25.83    0.90
   3  -1   3   -0.30    0.52
  -3  -1  -3    0.46    0.49
  -3   1  -3   -0.71    0.53
   3   1   3    0.04    0.45
   4  -1   3   -0.60    0.56
  -4  -1  -3   -0.52    0.51
   4   1   3   -0.29    0.50
  -4   1  -3    0.41    0.62
   5  -1   3   43.61    1.54
   5   1   3   46.50    1.44
  -5   1  -3   47.16    1.65
   6  -1   3   -0.18    0.70
   6   1   3    0.41    0.66
  -6   1  -3    1.34    0.78
  -7  -1  -3   10.20    1.08
   7  -1   3    7.36    1.04
  -7   1  -3    7.46    1.10
   7   1   3    8.94    1.04
   8  -1   3   21.15    1.58
  -8  -1  -3   21.69    1.67
  -8   1  -3   23.54    1.67
   8   1   3   22.30    1.60
   9  -1   3    1.79    1.04
   9   1   3    0.94    1.01
  -9   1  -3    1.24    1.12
  10  -1   3    9.43    1.49
  10   1   3    9.29    1.47
  11  -1   3    3.92    1.40
  11   1   3    4.45    1.40
  11  -2  -3   14.81    1.89
  10  -2  -3   12.06    1.52
   9  -2  -3   28.45    2.01
  -9   2   3   30.27    1.99
   8  -2  -3    9.67    1.22
  -8   2   3    6.78    1.09
   7  -2  -3   10.34    1.13
  -7   2   3   10.61    1.11
   6  -2  -3   35.41    1.55
  -6   2   3   37.40    1.56
   5  -2  -3    4.30    0.73
  -5   2   3    3.52    0.73
   4  -2  -3   23.30    1.14
  -4   2   3   24.41    1.19
   3  -2  -3    4.10    0.57
  -3   2   3    3.97    0.61
   2  -2  -3    5.93    0.56
  -2   2   3    5.50    0.58
   1  -2  -3  119.18    1.72
  -1   2   3  117.03    1.78
   0  -2  -3    0.76    0.45
   0  -2  -3    0.38    0.36
   0   2   3   -0.41    0.38
   0   2  -3   -0.22    0.42
   1  -2   3    0.90    0.45
  -1  -2  -3    1.21    0.46
   1   2   3    0.48    0.51
   1   2   3    0.23    0.37
  -1   2  -3    0.72    0.48
   2  -2   3   12.01    0.75
  -2   2  -3   12.70    0.98
   2   2   3   12.24    1.00
   2   2   3   13.89    0.80
   3  -2   3    0.69    0.56
  -3   2  -3    1.04    0.61
   4  -2   3    4.49    0.73
  -4   2  -3    4.47    0.81
   5  -2   3   19.82    1.34
  -5   2  -3   19.20    1.40
   6  -2   3   19.46    1.45
  -6   2  -3   20.09    1.55
   7  -2   3    1.45    0.92
  -7   2  -3    1.66    0.94
   7   2   3    2.50    0.81
   8  -2   3    8.07    1.24
   8   2   3    9.54    1.13
  -8   2  -3   10.75    1.44
   9  -2   3    6.72    1.28
  -9   2  -3    4.44    1.24
  10  -2   3   10.75    1.69
  10   2   3   10.33    1.44
 -10   2  -3    8.38    1.70
  11  -2   3   12.16    1.87
  11   2   3   10.91    1.61
  11  -3  -3   13.46    1.88
  10  -3  -3   18.67    1.86
 -10   3   3   16.15    1.80
   9  -3  -3   14.26    1.63
  -9   3   3   11.68    1.50
   8  -3  -3   19.64    1.56
  -8   3   3   23.51    1.81
   7  -3  -3   68.54    2.16
  -7   3   3   66.28    2.18
   6  -3  -3   86.75    2.18
  -6   3   3   84.63    2.21
   5  -3  -3   31.51    1.39
  -5   3   3   30.61    1.45
   4  -3  -3   19.07    1.13
  -4   3   3   18.98    1.21
   3  -3  -3   19.81    1.03
  -3   3   3   20.77    1.11
   2  -3  -3   96.82    1.69
  -2   3   3   96.37    1.78
   1  -3  -3    5.42    0.54
  -1   3   3    5.80    0.56
   0  -3  -3  278.80    3.35
   0  -3  -3  285.44    3.14
   0   3  -3  284.34    3.29
   0   3   3  276.67    3.26
  -1  -3  -3   12.74    0.80
   1  -3   3   11.84    0.83
  -1   3  -3   12.16    0.88
   1   3   3   12.03    1.01
   2  -3   3    9.76    0.70
   2   3   3    9.90    0.93
  -2   3  -3   11.08    0.84
   3  -3   3   18.10    1.11
   3   3   3   14.31    1.22
  -3   3  -3   16.64    1.20
   4  -3   3    3.17    0.72
  -4   3  -3    4.27    0.84
   5  -3   3  124.90    2.54
  -5   3  -3  127.02    2.68
   6  -3   3   42.16    1.81
  -6   3  -3   44.19    1.92
   7  -3   3   23.19    1.65
  -7   3  -3   22.78    1.71
   8  -3   3    2.34    1.11
  -8   3  -3    2.01    1.13
   9  -3   3    9.31    1.50
  -9   3  -3    9.52    1.51
  10  -3   3   10.56    1.69
 -10   3  -3   10.33    1.75
  11  -3   3   11.35    1.81
  11  -4  -3    8.69    1.63
 -11   4   3    5.64    1.69
  10  -4  -3    4.49    1.40
 -10   4   3   12.56    1.79
   9  -4  -3    2.41    1.16
  -9   4   3    3.91    1.21
   8  -4  -3   16.43    1.54
  -8   4   3   13.37    1.46
   7  -4  -3    6.91    1.08
  -7   4   3    6.77    1.10
   6  -4  -3   84.89    2.25
  -6   4   3   88.40    2.35
   5  -4  -3   88.11    2.08
  -5   4   3   86.17    2.18
   4  -4  -3    8.27    0.81
  -4   4   3    8.98    0.90
   3  -4  -3   19.51    1.08
  -3   4   3   20.15    1.19
   2  -4  -3   43.84    1.24
  -2   4   3   42.29    1.31
   1  -4  -3  115.63    1.80
  -1   4   3  114.93    1.90
   0  -4  -3   63.19    1.19
   0  -4   3   63.15    1.24
   0  -4  -3   62.66    1.38
   0   4   3   63.27    1.28
   0   4   3   63.07    1.73
   0   4  -3   62.83    1.22
   0   4  -3   64.07    1.31
   1  -4   3  173.01    2.38
  -1   4  -3  174.85    2.51
   1   4   3  174.75    2.20
   1   4   3  175.44    3.04
   2  -4   3  340.16    4.11
   2   4   3  347.29    5.09
  -2   4  -3  357.79    4.38
   3  -4   3   20.67    1.19
  -3   4  -3   20.76    1.29
   3   4   3   18.60    1.48
   4  -4   3   75.86    1.91
  -4   4  -3   72.26    2.03
   5  -4   3   18.15    1.29
  -5   4  -3   20.16    1.56
   6  -4   3   33.64    1.78
  -6   4  -3   33.52    1.89
   7  -4   3   13.01    1.37
  -7   4  -3   13.18    1.51
   8  -4   3   24.68    1.83
  -8   4  -3   20.59    1.78
   9  -4   3    5.19    1.34
  -9   4  -3    9.11    1.52
  10  -4   3    8.17    1.55
 -10   4  -3    5.89    1.60
  11  -4   3    4.09    1.54
 -11   4  -3    3.12    1.76
  11  -5  -3   -0.97    1.23
 -11   5   3   -0.20    1.36
  10  -5  -3    0.30    1.27
 -10   5   3   -0.51    1.14
   9  -5  -3    1.43    1.15
  -9   5   3    0.55    1.14
   8  -5  -3    8.50    1.27
  -8   5   3    9.60    1.35
   7  -5  -3   53.78    2.17
  -7   5   3   56.46    2.28
   6  -5  -3   98.65    2.48
  -6   5   3  100.86    2.66
   5  -5  -3   26.41    1.46
  -5   5   3   26.21    1.55
   4  -5  -3   14.76    1.06
  -4   5   3   16.96    1.18
   3  -5  -3  161.59    2.57
  -3   5   3  164.98    2.74
   2  -5  -3   26.49    1.09
  -2   5   3   27.77    1.19
   1  -5  -3   58.56    1.31
  -1   5   3   58.46    1.41
   0   5   3   10.98    0.75
   0   5  -3   12.04    0.83
   0   5   3   11.01    1.01
   0   5  -3   11.31    0.71
   0   5  -3   11.37    0.70
   1  -5   3  263.17    3.23
   1   5   3  258.72    4.18
  -1   5  -3  262.22    3.40
   2  -5   3   37.13    1.24
  -2   5  -3   35.72    1.37
   2   5   3   36.62    1.69
   3  -5   3  120.33    2.27
  -3   5  -3  121.78    2.42
   3   5   3  119.44    2.82
   4  -5   3    8.62    0.97
  -4   5  -3    9.24    1.09
   5  -5   3   34.91    1.68
  -5   5  -3   33.66    1.82
   6  -5   3   47.27    2.01
  -6   5  -3   45.58    2.11
   7  -5   3   44.61    2.12
  -7   5  -3   47.80    2.32
   8  -5   3   -0.79    1.01
  -8   5  -3    0.15    1.24
   9  -5   3    8.33    1.52
  -9   5  -3   10.16    1.73
  10  -5   3    1.51    1.35
 -10   5  -3    3.87    1.64
  11  -6  -3    2.17    1.45
 -11   6   3    2.74    1.54
  10  -6  -3    0.24    1.26
 -10   6   3    0.53    1.38
   9  -6  -3    7.98    1.46
  -9   6   3    6.85    1.51
   8  -6  -3    3.95    1.21
  -8   6   3    2.76    1.17
   7  -6  -3    1.61    0.97
  -7   6   3    2.05    1.10
   6  -6  -3   11.74    1.26
  -6   6   3   14.21    1.39
   5  -6  -3   25.57    1.55
  -5   6   3   24.59    1.67
   4  -6  -3   58.84    1.77
  -4   6   3   58.18    1.88
   3  -6  -3   84.53    1.91
  -3   6   3   84.59    1.99
   2  -6  -3  274.80    3.58
  -2   6   3  275.26    3.74
   1  -6  -3    4.68    0.60
  -1   6   3    4.07    0.61
   1   6  -3    4.47    0.73
   0   6   3  208.00    3.75
   0   6  -3  207.63    2.74
   0   6   3  221.12    2.85
   0   6  -3  214.72    3.24
   1  -6   3   57.19    1.37
  -1   6  -3   60.17    1.50
   1   6   3   58.09    1.98
   2  -6   3  483.58    5.57
   2   6   3  490.30    6.96
  -2   6  -3  486.01    5.87
   3  -6   3   23.58    1.31
   3   6   3   21.28    1.71
  -3   6  -3   23.38    1.43
   4  -6   3  124.44    2.57
  -4   6  -3  120.24    2.72
   4   6   3  121.03    3.17
   5  -6   3    1.44    0.85
  -5   6  -3    1.69    0.93
   6  -6   3   43.67    2.00
  -6   6  -3   46.93    2.21
   7  -6   3   -0.92    0.92
  -7   6  -3    1.12    1.13
   8  -6   3    7.70    1.38
  -8   6  -3    6.67    1.52
   9  -6   3    3.30    1.37
  -9   6  -3    4.61    1.51
  10  -6   3    1.70    1.40
 -10   6  -3    3.03    1.70
  10  -7  -3    3.89    1.49
 -10   7   3    2.33    1.65
   9  -7  -3    0.21    1.16
  -9   7   3   -0.85    1.27
   8  -7  -3    0.85    1.13
  -8   7   3    0.29    1.16
   7  -7  -3    3.67    1.08
  -7   7   3    3.36    1.13
   6  -7  -3    1.28    0.90
  -6   7   3    1.54    0.98
   5  -7  -3   21.15    1.51
  -5   7   3   17.87    1.42
   4  -7  -3   -0.07    0.73
  -4   7   3    0.60    0.75
   3  -7  -3  215.48    3.31
  -3   7   3  213.87    3.50
   2  -7  -3   13.32    0.93
  -2   7   3   12.66    0.97
   1  -7  -3  292.92    3.64
   1   7  -3  279.02    4.33
  -1   7   3  287.10    3.81
   0   7   3   43.16    1.22
   0   7  -3   46.41    1.18
   0   7   3   41.96    1.88
   0   7  -3   42.53    1.47
  -1   7  -3  179.43    2.97
  -1   7  -3  176.32    2.76
   1   7   3  182.93    3.62
   2  -7   3    2.96    0.67
   2   7   3    3.74    1.05
  -2   7  -3    2.43    0.76
   3  -7   3  140.90    2.62
   3   7   3  145.90    3.44
  -3   7  -3  140.41    2.82
   4  -7   3    0.34    0.75
  -4   7  -3   -0.84    0.82
   4   7   3    0.15    1.15
   5  -7   3   61.71    2.13
  -5   7  -3   63.23    2.34
   6  -7   3    3.31    1.04
  -6   7  -3    4.47    1.23
   7  -7   3   33.15    2.10
  -7   7  -3   37.31    2.42
   8  -7   3    1.64    1.11
  -8   7  -3    0.84    1.38
   9  -7   3    5.20    1.52
  -9   7  -3    5.89    1.76
  10  -7   3    0.45    1.37
 -10   7  -3   -1.28    1.61
  10  -8  -3    2.03    1.37
 -10   8   3    2.96    1.59
   9  -8  -3    1.82    1.23
  -9   8   3    0.12    1.38
   8  -8  -3    1.90    1.13
  -8   8   3    0.44    1.28
   7  -8  -3   18.23    1.61
  -7   8   3   17.46    1.75
   6  -8  -3   -0.29    0.90
  -6   8   3    0.54    0.98
   5  -8  -3   31.20    1.72
  -5   8   3   33.99    1.95
   4  -8  -3   93.31    2.31
  -4   8   3   91.46    2.49
   3  -8  -3   11.06    0.97
  -3   8   3   11.39    1.09
   2  -8  -3  329.15    4.28
  -2   8   3  329.96    4.56
   1  -8  -3    6.12    0.70
   1   8  -3   10.55    1.08
  -1   8   3   11.58    1.36
  -1   8   3    8.76    0.86
   0   8   3  156.56    3.46
   0   8   3  152.48    2.41
   0   8  -3  148.30    2.35
   0   8  -3  152.24    2.92
  -1   8  -3   16.91    1.19
  -1   8  -3   15.30    1.16
   1   8   3   13.99    1.42
   2  -8   3  157.06    2.69
   2   8   3  157.86    3.58
  -2   8  -3  158.38    2.89
   3  -8   3   -0.29    0.69
  -3   8  -3    1.38    0.81
   3   8   3    1.06    1.09
   4  -8   3   29.84    1.62
   4   8   3   30.21    2.29
  -4   8  -3   29.75    1.78
   5  -8   3    5.27    1.06
  -5   8  -3    7.12    1.23
   6  -8   3   44.07    2.14
  -6   8  -3   41.32    2.35
   7  -8   3   13.33    1.55
  -7   8  -3   13.22    1.71
   8  -8   3   -0.09    1.13
  -8   8  -3    1.89    1.50
   9  -8   3   -0.74    1.23
  -9   8  -3   -0.59    1.53
 -10   8  -3    0.54    1.73
 -10   9   3    1.06    1.70
  -9   9   3    1.03    1.52
   8  -9  -3    8.95    1.48
  -8   9   3   12.21    1.82
   7  -9  -3    2.01    1.10
  -7   9   3    3.22    1.36
   6  -9  -3   49.52    2.21
  -6   9   3   52.68    2.43
   5  -9  -3   19.51    1.49
  -5   9   3   20.97    1.63
   4  -9  -3   26.44    1.59
  -4   9   3   29.16    1.73
   3  -9  -3   47.28    1.75
  -3   9   3   49.80    1.92
   2  -9  -3   12.91    0.97
  -2   9   3   15.90    1.15
   2   9  -3   17.88    1.44
   1   9  -3   49.79    1.89
  -1   9   3   50.47    1.62
  -1   9   3   43.63    2.20
   0   9  -3    7.66    0.65
   0   9  -3   10.23    1.14
   0   9   3    9.62    1.34
   0   9   3    7.80    0.68
   1   9   3   56.20    2.31
  -1   9  -3   54.51    1.83
  -1   9  -3   55.30    1.67
  -2   9  -3   15.47    1.16
  -2   9  -3   14.81    1.30
   2   9   3   15.16    1.59
   3  -9   3   58.69    1.95
  -3   9  -3   60.77    2.07
   3   9   3   53.39    2.50
   4  -9   3   13.39    1.25
   4   9   3   16.28    1.88
  -4   9  -3   14.20    1.36
   5  -9   3   22.74    1.69
  -5   9  -3   22.01    1.66
  -6   9  -3   37.61    2.34
  -7   9  -3   32.19    2.48
  -8   9  -3    4.74    1.65
  -9   9  -3    4.85    1.77
  -9  10   3    0.77    1.48
  -8  10   3    3.35    1.53
  -7  10   3   29.44    2.24
  -6  10   3    6.12    1.39
  -5  10   3   97.11    2.89
  -4  10   3    2.61    0.96
  -3  10   3   69.68    2.23
  -2  10   3   48.66    1.86
  -2  10   3   52.68    2.53
   2  10  -3   47.07    2.13
  -1  10   3   14.74    1.64
   1  10  -3   19.26    1.53
   0  10  -3   33.15    1.75
   0  10   3   31.49    2.13
  -1  10  -3    9.64    1.11
  -1  10  -3    8.42    0.90
   1  10   3   10.04    1.44
  -2  10  -3   15.87    1.22
  -2  10  -3   15.90    1.41
   2  10   3   14.20    1.63
   3  10   3    1.70    1.21
  -3  10  -3   -0.32    0.84
  -3  10  -3    0.27    0.89
   4  10   3    1.15    1.31
  -4  10  -3   -0.78    0.92
  -5  10  -3    4.03    1.21
  -6  10  -3   13.26    1.64
  -7  10  -3   19.38    2.02
  -8  10  -3    2.95    1.62
  -9  10  -3   11.61    2.19
  -9  11   3   -0.77    1.64
  -8  11   3   17.33    2.05
  -7  11   3   18.46    2.04
  -6  11   3   30.83    2.35
  -5  11   3   17.21    1.67
  -4  11   3   25.51    1.88
  -3  11   3    3.95    1.01
   2  11  -3   24.73    1.82
  -2  11   3   20.16    1.88
  -2  11   3   19.80    1.55
  -1  11   3    0.93    1.17
   1  11  -3   -0.03    0.91
   0  11   3    2.92    1.27
   0  11  -3    3.63    1.07
  -1  11  -3    4.27    1.00
   1  11   3    3.31    1.19
  -2  11  -3   12.44    1.15
  -2  11  -3   15.40    1.36
   2  11   3   14.77    1.74
  -3  11  -3    1.33    0.99
  -3  11  -3   -0.27    0.89
   3  11   3    1.82    1.29
  -4  11  -3    5.16    1.22
   4  11   3    7.85    1.70
  -5  11  -3   -0.18    1.13
  -6  11  -3   14.27    1.74
  -7  11  -3    5.02    1.68
  -8  11  -3    0.63    1.71
  -9  11  -3    1.96    2.04
  -8  12   3    0.49    1.65
  -7  12   3   14.42    1.88
  -6  12   3    4.54    1.40
  -5  12   3    8.56    1.43
  -4  12   3    2.81    1.10
  -3  12   3    4.79    1.54
  -3  12   3    5.62    1.10
  -2  12   3    3.75    1.45
   2  12  -3    4.43    1.23
  -2  12   3    3.31    0.94
   1  12  -3    6.90    1.27
  -1  12   3    4.73    1.47
   0  12   3    1.46    1.23
   0  12  -3    0.83    0.97
  -1  12  -3    1.87    0.95
   1  12   3    1.71    1.18
   2  12   3    1.05    1.25
  -2  12  -3    0.93    0.90
   3  12   3    0.21    1.34
  -3  12  -3    1.85    0.99
  -3  12  -3    2.29    1.09
  -4  12  -3   -1.57    1.00
   4  12   3   -0.42    1.44
  -4  12  -3   -0.41    1.15
  -5  12  -3    3.10    1.38
  -6  12  -3    0.23    1.42
  -7  12  -3    1.83    1.68
  -8  12  -3   -0.40    1.85
  -8  13   3    6.47    1.92
  -7  13   3   -0.32    1.54
  -6  13   3    0.82    1.41
  -5  13   3    0.47    1.23
  -4  13   3    6.06    1.69
  -4  13   3    6.89    1.30
  -3  13   3    0.88    0.98
  -3  13   3   -0.94    1.39
   2  13  -3    8.46    1.46
  -2  13   3    6.91    1.70
  -2  13   3    4.68    1.02
   1  13  -3   27.43    2.02
  -1  13   3   25.52    2.27
   0  13  -3    9.42    1.38
   0  13   3    6.56    1.48
   1  13   3   20.07    2.02
  -1  13  -3   18.83    1.62
  -2  13  -3    0.23    0.93
   2  13   3   -0.64    1.37
  -3  13  -3   15.15    1.46
   3  13   3   15.20    2.03
  -3  13  -3   13.73    1.50
   4  13   3   -0.95    1.48
  -4  13  -3    1.29    1.25
  -5  13  -3   -0.29    1.37
  -6  13  -3    1.15    1.56
  -7  13  -3   -1.64    1.67
  -7  14   3    3.41    1.70
  -6  14   3   -0.70    1.48
  -5  14   3   -0.59    1.30
  -5  14   3    1.77    1.64
  -4  14   3    3.27    1.64
  -4  14   3    2.13    1.25
  -3  14   3    2.10    1.64
  -3  14   3    3.65    1.15
   2  14  -3   12.31    1.70
  -2  14   3    9.63    1.90
   1  14  -3    1.53    1.16
  -1  14   3   -1.08    1.42
   0  14  -3    5.30    1.28
   0  14   3    4.85    1.48
  -1  14  -3    2.87    1.17
   1  14   3    2.38    1.42
   2  14   3    5.84    1.72
  -2  14  -3    7.13    1.29
  -3  14  -3   -0.99    1.02
  -3  14  -3    0.14    1.16
   3  14   3   -2.47    1.48
   4  14   3   -0.08    1.58
  -4  14  -3    0.43    1.32
  -5  14  -3    0.69    1.47
  -6  14  -3    7.56    1.86
  -7  14  -3    0.95    1.81
  -6  15   3    0.92    1.63
  -6  15   3    0.79    1.58
  -5  15   3    9.85    1.70
  -5  15   3    8.47    1.87
  -4  15   3   -0.60    1.60
  -4  15   3    0.53    1.25
  -3  15   3    1.56    1.66
  -3  15   3    2.83    1.16
  -2  15   3    2.39    1.69
   1  15  -3    6.48    1.48
  -1  15   3    8.65    1.74
   0  15   3    1.06    1.43
   0  15  -3    4.67    1.31
  -1  15  -3    7.15    1.43
   1  15   3    9.17    1.82
  -2  15  -3    5.06    1.28
   2  15   3    3.21    1.79
  -3  15  -3    7.52    1.38
   3  15   3    8.98    1.97
   4  15   3   -0.68    1.75
  -4  15  -3    0.74    1.33
  -5  15  -3    1.39    1.53
  -6  15  -3   -0.55    1.73
  -5  16   3   -0.10    1.60
  -5  16   3   -1.87    1.30
  -4  16   3    3.56    1.88
  -4  16   3    3.14    1.32
  -3  16   3    0.27    1.68
  -2  16   3    7.18    1.96
  -1  16   3   -0.41    1.46
   1  16  -3   -0.33    1.27
   0  16  -3    4.17    1.42
   0  16   3    0.12    1.51
  -1  16  -3    2.79    1.34
   1  16   3    2.55    1.76
   2  16   3    1.71    1.65
   3  16   3    2.33    1.76
   4  16   3    5.67    2.06
  -4  16  -3    4.77    1.48
  -5  16  -3    1.40    1.52
  -4  17   3   -0.80    1.61
  -3  17   3    8.18    1.96
  -2  17   3    0.13    1.58
  -1  17   3    7.12    1.93
   1  17  -3   11.79    1.93
   0  17   3   -0.38    1.58
   0  17  -3   -0.10    1.29
   1  17   3    6.90    2.04
   2  17   3    0.96    1.71
   3  17   3    4.26    1.90
   4  17   3    0.63    1.81
  -2  18   3    1.94    1.68
   1  18  -3    3.29    1.66
  -1  18   3    0.56    1.59
   0  18   3    0.90    1.74
   1  18   3    1.07    1.87
  11   0  -4   -1.61    1.09
  10   0  -4   83.51    2.82
   9   0  -4    0.21    0.91
  -8   0   4   63.33    2.05
   8   0  -4   61.69    2.07
  -7   0   4   -0.64    0.62
   7   0  -4   -1.08    0.69
   6   0  -4  297.56    4.02
  -6   0   4  297.31    4.15
   5   0  -4    0.41    0.60
  -5   0   4    0.53    0.56
  -4   0   4  146.04    2.36
   4   0  -4  144.48    2.25
   3   0  -4   -0.58    0.45
  -3   0   4   -0.70    0.46
  -2   0   4   75.10    1.44
  -1   0   4   -0.72    0.42
   1   0  -4    0.04    0.47
   0   0  -4    1.48    0.52
  -1   0  -4   -0.35    0.49
  -2   0  -4    6.68    0.70
   2   0   4    5.74    0.63
   3   0   4    0.06    0.55
  -3   0  -4   -0.19    0.55
  -4   0  -4    4.27    0.74
   4   0   4    4.65    0.72
   5   0   4   -0.16    0.64
  -5   0  -4   -0.24    0.68
   6   0   4   11.30    1.07
  -6   0  -4    9.17    1.08
  -7   0  -4   -0.84    0.79
   7   0   4   -1.15    0.77
   8   0   4   11.70    1.38
  -8   0  -4    9.71    1.32
   9   0   4   -0.32    0.96
  10   0   4    1.62    1.24
  11   0   4   -0.25    1.17
  11  -1  -4   15.42    1.83
  11   1  -4   17.84    1.84
  10  -1  -4    3.33    1.24
  10   1  -4   -1.00    0.94
   9  -1  -4   55.35    2.30
  -9   1   4   53.44    2.29
   9   1  -4   56.25    2.14
   8  -1  -4    2.43    0.91
   8   1  -4    1.76    0.81
  -8   1   4    1.55    0.84
   7  -1  -4   19.57    1.35
  -7   1   4   19.72    1.45
   6  -1  -4    3.71    0.78
  -6   1   4    3.20    0.72
   6   1  -4    4.20    0.73
   5  -1  -4  202.66    3.04
  -5   1   4  201.92    3.15
   4  -1  -4   71.40    1.64
  -4   1   4   70.54    1.69
   4   1  -4   70.51    1.48
   3  -1  -4   34.53    1.13
  -3   1   4   30.40    1.20
   2  -1  -4   57.09    1.28
  -2   1   4   57.45    1.37
   1  -1  -4  238.53    3.04
   1   1  -4  235.78    2.92
  -1   1   4  239.28    2.97
   0  -1  -4   -0.09    0.49
   0   1   4    0.14    0.40
   0   1  -4   -0.30    0.47
   1  -1   4   53.47    1.27
  -1  -1  -4   52.11    1.29
   1   1   4   51.20    1.26
  -1   1  -4   52.21    1.32
   2  -1   4    0.88    0.52
  -2  -1  -4    0.34    0.54
   2   1   4    0.67    0.50
   2   1   4    1.03    0.54
  -2   1  -4    0.97    0.58
  -3  -1  -4    9.97    0.80
   3  -1   4    9.87    0.83
   3   1   4   10.75    0.77
  -3   1  -4    9.42    0.83
  -4  -1  -4   -0.61    0.58
   4  -1   4   -0.05    0.59
  -4   1  -4    0.35    0.67
   4   1   4    0.27    0.62
   5  -1   4    4.07    0.83
  -5  -1  -4    4.78    0.80
  -5   1  -4    3.18    0.84
   5   1   4    4.52    0.80
  -6  -1  -4    0.61    0.74
   6  -1   4    0.19    0.78
   6   1   4    1.01    0.73
  -6   1  -4   -1.18    0.77
  -7  -1  -4    2.68    0.91
   7  -1   4    5.31    1.07
  -7   1  -4    3.58    1.02
   7   1   4    2.88    0.86
  -8  -1  -4    4.31    1.08
   8  -1   4    2.83    1.06
   8   1   4    3.26    0.99
  -8   1  -4    3.29    1.07
   9  -1   4   -0.81    1.01
  -9   1  -4   -0.18    1.02
   9   1   4    0.15    1.02
  10  -1   4    2.32    1.17
  10   1   4    1.13    1.17
  11  -1   4    0.02    1.21
  11   1   4    2.02    1.27
  11  -2  -4    2.09    1.35
  10  -2  -4   31.62    2.30
   9  -2  -4   -0.09    1.01
  -9   2   4    1.82    1.00
   8  -2  -4   32.74    1.91
  -8   2   4   31.18    1.82
   7  -2  -4   15.10    1.23
  -7   2   4   17.80    1.34
   6  -2  -4   64.45    1.92
  -6   2   4   66.55    2.01
   5  -2  -4    4.96    0.79
  -5   2   4    4.88    0.79
   4  -2  -4   60.50    1.60
  -4   2   4   61.44    1.67
   3  -2  -4   16.10    1.02
  -3   2   4   16.77    1.09
   2  -2  -4  185.12    2.53
  -2   2   4  182.73    2.64
   1  -2  -4  133.72    2.10
   1  -2  -4  132.59    1.95
   1   2  -4  130.69    1.92
  -1   2   4  130.55    2.03
   0  -2  -4    2.27    0.45
   0  -2  -4    1.83    0.54
   0   2   4    2.50    0.48
   0   2  -4    2.18    0.52
   1  -2   4  260.67    3.18
  -1  -2  -4  264.06    3.24
  -1   2  -4  255.82    3.32
   1   2   4  253.29    3.13
   1   2   4  256.95    3.69
  -2  -2  -4   10.44    0.75
   2  -2   4   10.86    0.78
   2   2   4   12.53    0.91
  -2   2  -4    9.76    0.81
   2   2   4   10.56    0.87
  -3  -2  -4    6.90    0.72
   3  -2   4    6.88    0.81
  -3   2  -4    6.50    0.82
   3   2   4    7.92    0.69
  -4  -2  -4    0.10    0.58
   4  -2   4    0.48    0.67
  -4   2  -4    0.56    0.73
   4   2   4    0.36    0.59
  -5  -2  -4    3.46    0.76
   5  -2   4    4.45    0.89
   5   2   4    2.59    0.71
  -5   2  -4    2.96    0.89
   6  -2   4    0.93    0.87
  -6   2  -4    0.69    0.87
   6   2   4    1.53    0.73
   7  -2   4    0.63    0.86
  -7   2  -4   -0.22    0.88
   7   2   4    0.62    0.78
   8  -2   4    1.58    1.07
  -8   2  -4    2.04    1.09
   8   2   4    2.61    0.93
   9  -2   4    2.92    1.28
  -9   2  -4    1.82    1.21
   9   2   4    1.93    1.04
  10  -2   4    2.33    1.25
 -10   2  -4    2.66    1.47
  10   2   4    1.70    1.14
  11  -2   4    0.35    1.31
  11   2   4    5.34    1.42
  11  -3  -4    3.95    1.50
  10  -3  -4   -0.32    1.14
 -10   3   4    1.17    1.08
   9  -3  -4   21.81    1.79
  -9   3   4   18.85    1.71
   8  -3  -4    2.43    1.05
  -8   3   4    2.31    0.97
   7  -3  -4   37.91    1.82
  -7   3   4   38.90    1.79
   6  -3  -4   35.35    1.66
  -6   3   4   31.70    1.68
   5  -3  -4   35.16    1.50
  -5   3   4   36.55    1.61
   4  -3  -4   57.72    1.61
  -4   3   4   61.83    1.75
   3  -3  -4   53.13    1.44
  -3   3   4   52.90    1.52
   2  -3  -4  171.44    2.50
  -2   3   4  176.48    2.62
   1  -3  -4  276.49    3.32
  -1   3   4  274.54    3.46
   0  -3  -4   33.83    0.99
   0  -3  -4   33.75    1.16
   0   3  -4   32.57    1.09
   0   3   4   34.40    1.06
   1  -3   4  177.08    2.47
  -1  -3  -4  179.18    2.49
  -1  -3  -4  178.04    2.25
   1   3   4  175.85    2.37
  -1   3  -4  177.42    2.61
   1   3   4  176.89    2.98
   2  -3   4    9.63    0.80
  -2  -3  -4    8.58    0.71
   2   3   4   10.68    0.98
  -2   3  -4    9.34    0.85
   3  -3   4   87.78    1.91
  -3   3  -4   88.03    2.02
   3   3   4   83.84    2.19
   4  -3   4   86.83    2.04
  -4   3  -4   82.51    2.15
   5  -3   4    1.35    0.84
  -5   3  -4    0.86    0.86
   6  -3   4    0.90    0.88
  -6   3  -4    3.71    1.00
   7  -3   4   -1.10    0.88
  -7   3  -4    1.08    1.03
   7   3   4    0.32    0.75
   8  -3   4    0.83    1.03
  -8   3  -4   -0.43    1.05
   9  -3   4    1.15    1.15
  -9   3  -4   -1.17    1.21
   9   3   4    1.55    0.95
  10  -3   4    3.32    1.41
 -10   3  -4   -0.19    1.38
  11  -4  -4    6.14    1.59
 -11   4   4    4.47    1.72
  10  -4  -4   -2.17    1.13
 -10   4   4    0.64    1.17
   9  -4  -4   -1.51    1.01
  -9   4   4    0.50    1.11
   8  -4  -4    0.64    1.01
  -8   4   4   -0.22    0.91
   7  -4  -4    4.20    1.01
  -7   4   4    5.66    1.04
   6  -4  -4    8.46    1.04
  -6   4   4    7.06    1.01
   5  -4  -4   11.17    1.03
  -5   4   4   11.82    1.10
   4  -4  -4   19.45    1.21
  -4   4   4   18.64    1.30
   3  -4  -4   -0.10    0.53
  -3   4   4    0.48    0.57
   2  -4  -4  101.04    1.85
  -2   4   4  102.60    1.96
   1  -4  -4  104.06    1.79
  -1   4   4  107.20    1.90
   0  -4  -4   73.07    1.58
   0  -4  -4   72.87    1.39
   0   4  -4   71.46    1.50
   0   4   4   74.01    1.49
   1  -4   4  203.69    2.75
  -1  -4  -4  202.93    2.77
  -1   4  -4  204.13    2.91
   1   4   4  201.49    3.45
   2  -4   4   11.35    0.83
   2   4   4   13.72    1.16
  -2   4  -4   12.34    0.91
   3  -4   4   81.33    1.90
   3   4   4   74.07    2.20
  -3   4  -4   78.58    2.01
   4  -4   4   35.81    1.53
  -4   4  -4   37.93    1.71
   5  -4   4   18.33    1.34
  -5   4  -4   19.06    1.49
   6  -4   4    2.19    0.96
  -6   4  -4    1.61    1.00
   7  -4   4   17.06    1.55
  -7   4  -4   16.55    1.57
   8  -4   4    0.15    1.09
  -8   4  -4    2.24    1.18
   9  -4   4   15.83    1.77
  -9   4  -4   11.34    1.74
  10  -4   4    8.19    1.69
 -10   4  -4    7.85    1.76
  11  -5  -4    0.08    1.25
 -11   5   4   -2.00    1.37
  10  -5  -4   -0.04    1.25
 -10   5   4    0.31    1.26
   9  -5  -4    3.73    1.25
  -9   5   4    2.75    1.31
   8  -5  -4   -0.29    0.98
  -8   5   4   -1.08    1.01
   7  -5  -4    7.08    1.20
  -7   5   4    6.43    1.19
   6  -5  -4   10.14    1.15
  -6   5   4   10.20    1.19
   5  -5  -4    1.33    0.73
  -5   5   4   -0.07    0.73
   4  -5  -4    0.75    0.63
  -4   5   4    0.90    0.69
   3  -5  -4    2.76    0.65
  -3   5   4    3.41    0.73
   2  -5  -4   16.81    1.03
  -2   5   4   18.69    1.10
   1  -5  -4   90.02    1.67
   1   5  -4   90.05    1.50
  -1   5   4   87.86    1.79
   0  -5  -4  101.15    1.64
   0  -5  -4  101.40    1.90
   0   5   4   98.87    1.77
   0   5   4   95.16    2.35
   0   5  -4   93.59    1.74
  -1  -5  -4   20.96    1.04
   1  -5   4   20.38    1.02
   1   5   4   22.67    0.91
  -1   5  -4   20.41    1.09
   1   5   4   22.62    1.42
   2  -5   4  217.20    3.10
   2   5   4  221.69    3.89
  -2   5  -4  214.51    3.27
   3  -5   4  129.93    2.45
   3   5   4  127.84    2.99
  -3   5  -4  124.80    2.59
   4  -5   4  124.49    2.54
  -4   5  -4  123.04    2.73
   4   5   4  123.68    3.12
   5  -5   4    1.26    0.83
  -5   5  -4    0.20    0.87
   6  -5   4   60.84    2.21
  -6   5  -4   56.84    2.36
   7  -5   4    0.20    1.00
  -7   5  -4   -0.54    1.08
   8  -5   4   38.90    2.32
  -8   5  -4   42.20    2.53
   9  -5   4    9.01    1.53
  -9   5  -4    7.75    1.70
  10  -5   4   14.18    1.94
 -10   5  -4    8.62    1.91
  11  -6  -4   -0.71    1.32
 -11   6   4   -2.61    1.47
  10  -6  -4    1.00    1.30
 -10   6   4    3.06    1.51
   9  -6  -4    3.58    1.27
  -9   6   4    3.49    1.32
   8  -6  -4   -1.30    1.00
  -8   6   4    0.99    1.15
   7  -6  -4    0.94    1.01
  -7   6   4    1.39    1.09
   6  -6  -4    6.90    1.08
  -6   6   4    6.35    1.14
   5  -6  -4   -1.39    0.75
  -5   6   4   -0.02    0.75
   4  -6  -4   14.79    1.12
  -4   6   4   16.89    1.26
   3  -6  -4   13.40    0.96
  -3   6   4   11.30    0.98
   2  -6  -4    1.09    0.55
  -2   6   4    0.40    0.60
   1  -6  -4   34.09    1.14
  -1   6   4   34.39    1.28
   0   6   4   16.03    1.32
   0   6   4   15.69    0.97
  -1  -6  -4   16.09    1.01
   1  -6   4   17.93    1.00
   1   6   4   18.40    1.41
   1   6   4   14.80    0.84
  -1   6  -4   15.01    1.06
   2  -6   4    8.26    0.82
  -2   6  -4    7.48    0.87
   2   6   4    7.14    1.09
   3  -6   4  220.16    3.42
  -3   6  -4  222.94    3.64
   3   6   4  219.39    4.24
   4  -6   4   48.08    1.78
  -4   6  -4   45.06    1.92
   4   6   4   46.39    2.35
   5  -6   4   80.48    2.32
  -5   6  -4   76.94    2.48
   6  -6   4    0.95    0.94
  -6   6  -4    2.07    1.08
   7  -6   4   91.66    2.83
  -7   6  -4   88.32    3.04
   8  -6   4    5.46    1.37
  -8   6  -4    4.98    1.50
   9  -6   4   19.48    2.02
  -9   6  -4   17.54    2.08
  10  -6   4    2.62    1.43
 -10   6  -4    1.74    1.85
  10  -7  -4    2.50    1.35
 -10   7   4    0.59    1.47
   9  -7  -4    6.19    1.47
  -9   7   4    6.25    1.62
   8  -7  -4    0.14    1.05
  -8   7   4   -0.16    1.16
   7  -7  -4    4.69    1.20
  -7   7   4    3.77    1.17
   6  -7  -4    1.58    0.93
  -6   7   4   -1.03    0.89
   5  -7  -4    6.76    1.04
  -5   7   4    8.15    1.21
   4  -7  -4    9.25    1.05
  -4   7   4    9.06    1.06
   3  -7  -4   12.02    1.00
  -3   7   4   10.46    0.99
   2  -7  -4   49.73    1.49
  -2   7   4   47.94    1.59
   1  -7  -4   -0.21    0.51
  -1   7   4   -0.03    0.55
   0   7   4    4.07    1.03
   1  -7   4    2.43    0.58
  -1  -7  -4    4.09    0.66
   1   7   4    4.51    1.05
   1   7   4    3.42    0.51
  -1   7  -4    3.68    0.68
   2  -7   4  155.13    2.64
  -2   7  -4  154.01    2.82
   2   7   4  156.49    3.45
   3  -7   4   -0.30    0.71
   3   7   4   -0.53    1.03
  -3   7  -4    0.44    0.77
   4  -7   4   44.82    1.81
  -4   7  -4   45.85    1.99
   4   7   4   47.49    2.47
   5  -7   4    0.91    0.88
  -5   7  -4    0.50    0.95
   6  -7   4   83.88    2.59
  -6   7  -4   81.87    2.84
   7  -7   4    0.94    1.06
  -7   7  -4    0.56    1.26
   8  -7   4   64.16    2.75
   9  -7   4    4.42    1.43
  -9   7  -4    2.86    1.70
  10  -7   4   16.74    2.05
 -10   7  -4   16.84    2.42
  10  -8  -4    3.13    1.43
 -10   8   4    0.78    1.59
   9  -8  -4    3.56    1.37
  -9   8   4   -0.33    1.43
   8  -8  -4   -0.26    1.03
  -8   8   4    0.10    1.25
   7  -8  -4    4.36    1.18
  -7   8   4    7.24    1.45
   6  -8  -4    2.31    1.00
  -6   8   4    1.94    1.11
   5  -8  -4    3.98    0.94
  -5   8   4    5.37    1.11
   4  -8  -4   -0.14    0.72
  -4   8   4    1.44    0.86
   3  -8  -4   31.93    1.49
  -3   8   4   31.59    1.62
   2  -8  -4   90.27    2.03
  -2   8   4   87.83    2.12
   1  -8  -4   18.09    1.11
   1   8  -4   18.76    1.27
  -1   8   4   19.37    1.22
  -1   8   4   22.41    1.81
   0   8   4   34.02    1.97
   0   8  -4   34.10    1.38
  -1   8  -4    7.45    0.83
   1   8   4    5.64    1.20
   1   8   4    6.28    0.64
   2  -8   4   49.17    1.61
   2   8   4   49.30    2.23
  -2   8  -4   51.54    1.79
   3  -8   4  134.03    2.71
   3   8   4  132.09    3.49
  -3   8  -4  135.68    2.90
   4  -8   4    1.36    0.85
  -4   8  -4    1.45    0.95
   4   8   4    0.56    1.29
   5  -8   4   83.15    2.47
  -5   8  -4   78.71    2.68
   6  -8   4    1.78    0.99
  -6   8  -4   -0.81    1.11
   7  -8   4  103.00    3.13
   8  -8   4    0.72    1.22
  -8   8  -4    1.11    1.54
  -9   8  -4    7.82    2.04
 -10   9   4    4.05    1.72
  -9   9   4    2.38    1.55
   8  -9  -4    0.58    1.20
  -8   9   4   -1.30    1.27
   7  -9  -4   13.85    1.54
  -7   9   4   12.36    1.69
   6  -9  -4    1.54    1.02
  -6   9   4    1.51    1.09
   5  -9  -4   19.26    1.48
  -5   9   4   17.90    1.53
   4  -9  -4    7.07    1.01
  -4   9   4    8.04    1.17
   3  -9  -4   23.20    1.44
  -3   9   4   25.09    1.63
  -2   9   4   26.87    1.55
  -1   9   4   55.42    1.78
  -1   9   4   58.31    2.44
   1   9  -4   56.83    1.94
   0   9   4    3.88    1.20
   0   9  -4    4.08    0.82
  -1   9  -4    8.91    0.88
   1   9   4   13.88    0.97
   1   9   4   16.72    1.69
   2   9   4   31.56    2.09
  -2   9  -4   33.32    1.67
   3   9   4   57.30    2.59
  -3   9  -4   59.09    2.15
   4   9   4   -0.19    1.25
  -4   9  -4    1.54    1.01
  -5   9  -4    1.30    1.13
  -6   9  -4   38.06    2.48
  -7   9  -4    0.88    1.41
  -8   9  -4   12.80    1.99
  -9   9  -4    6.96    2.02
  -9  10   4    2.14    1.55
  -8  10   4    4.06    1.63
  -7  10   4   -0.27    1.27
  -6  10   4   44.83    2.49
  -5  10   4    0.35    0.99
  -4  10   4   32.55    1.90
  -3  10   4    3.22    0.96
  -2  10   4   64.50    2.07
  -2  10   4   66.01    2.79
  -1  10   4   26.91    1.47
   1  10  -4   26.62    1.65
  -1  10   4   26.88    2.11
   0  10   4   45.85    2.40
   0  10  -4   47.05    1.83
   1  10   4    9.72    1.44
   2  10   4   43.35    2.37
  -2  10  -4   46.20    1.88
  -3  10  -4    8.23    1.17
   3  10   4    8.24    1.53
  -4  10  -4   49.29    2.31
   4  10   4   49.04    2.77
  -5  10  -4    6.74    1.37
  -6  10  -4   -0.13    1.34
  -7  10  -4    7.81    1.75
  -8  10  -4   -2.75    1.66
  -9  10  -4    2.66    1.97
  -9  11   4    5.16    1.75
  -8  11   4   -0.58    1.44
  -7  11   4   15.94    1.90
  -6  11   4   18.56    1.85
  -5  11   4   19.35    1.70
  -4  11   4   17.58    1.52
  -3  11   4   48.48    2.08
  -2  11   4   11.19    1.12
  -2  11   4   12.17    1.70
  -1  11   4   63.53    2.88
   1  11  -4   63.42    2.28
   0  11   4    6.47    1.43
   0  11  -4    6.15    1.06
  -1  11  -4   11.06    1.20
   1  11   4    9.72    1.49
   2  11   4    1.38    1.23
  -2  11  -4    1.41    0.93
   3  11   4   30.38    2.41
  -3  11  -4   35.42    2.00
  -4  11  -4    2.36    1.16
   4  11   4    1.93    1.50
  -5  11  -4    1.89    1.30
  -6  11  -4   -2.24    1.31
  -7  11  -4    1.63    1.70
  -8  11  -4   -0.54    1.75
  -8  12   4   16.93    2.19
  -7  12   4    2.35    1.55
  -6  12   4   24.38    2.07
  -5  12   4    1.64    1.22
  -4  12   4   40.80    2.26
  -3  12   4    1.18    1.42
  -3  12   4    2.10    1.04
  -2  12   4    8.23    1.67
  -2  12   4    7.37    1.10
  -1  12   4    3.36    1.36
   1  12  -4    3.92    1.12
   0  12  -4   19.22    1.66
   0  12   4   17.09    1.96
   1  12   4   10.52    1.59
  -1  12  -4   12.75    1.31
  -2  12  -4   10.38    1.21
   2  12   4    8.69    1.61
  -3  12  -4    7.22    1.24
   3  12   4    7.51    1.68
   4  12   4    8.97    1.92
  -4  12  -4    9.82    1.44
  -5  12  -4    3.68    1.38
  -6  12  -4    0.28    1.48
  -7  12  -4    3.26    1.78
  -8  12  -4   -1.52    1.80
  -8  13   4   -1.18    1.65
  -7  13   4   19.46    2.20
  -6  13   4    1.18    1.43
  -5  13   4   35.62    2.47
  -4  13   4    5.29    1.75
  -4  13   4    4.27    1.29
  -3  13   4   19.17    2.14
  -3  13   4   23.59    1.63
  -2  13   4    0.09    0.92
  -2  13   4   -1.00    1.43
   1  13  -4   24.29    1.91
  -1  13   4   17.70    2.02
   0  13   4    0.74    1.33
   0  13  -4    1.96    1.02
   1  13   4    2.30    1.32
  -1  13  -4    3.78    1.11
   2  13   4    1.79    1.44
  -2  13  -4    0.49    0.93
  -3  13  -4    0.55    1.14
   3  13   4    1.03    1.53
   4  13   4    2.05    1.67
  -4  13  -4    1.56    1.30
  -5  13  -4    6.54    1.60
  -6  13  -4    4.66    1.75
  -7  13  -4    3.94    1.87
  -7  14   4    0.21    1.64
  -6  14   4   16.82    2.04
  -5  14   4    2.69    1.43
  -5  14   4    1.31    1.69
  -4  14   4   15.91    1.67
  -4  14   4   11.61    2.02
  -3  14   4   -0.76    1.07
  -3  14   4   -1.68    1.54
  -2  14   4    2.95    1.62
   1  14  -4    3.03    1.19
  -1  14   4    0.88    1.55
   0  14  -4   11.23    1.49
   0  14   4    5.96    1.52
   1  14   4   -0.55    1.31
  -1  14  -4    1.81    1.01
   2  14   4   -0.54    1.52
   3  14   4    3.68    1.71
  -3  14  -4    0.74    1.21
   4  14   4   -0.26    1.68
  -4  14  -4   -0.34    1.32
  -5  14  -4    2.88    1.55
  -6  14  -4   -1.80    1.54
  -7  14  -4    5.54    2.01
  -6  15   4   -1.14    1.58
  -6  15   4   -1.10    1.49
  -5  15   4   15.96    2.30
  -5  15   4   23.12    2.04
  -4  15   4    8.56    2.06
  -4  15   4    8.18    1.45
  -3  15   4    4.18    1.85
  -2  15   4    2.68    1.79
   1  15  -4    0.33    1.26
  -1  15   4   -0.10    1.52
   0  15   4    8.50    1.73
   0  15  -4   10.98    1.58
   1  15   4    0.47    1.50
  -1  15  -4    0.39    1.13
   2  15   4    5.31    1.92
   3  15   4   -1.17    1.67
   4  15   4    3.24    1.94
  -4  15  -4    2.66    1.44
  -5  15  -4   -0.55    1.46
  -6  15  -4    8.95    2.04
  -5  16   4    8.75    1.68
  -5  16   4    6.74    2.05
  -4  16   4    0.50    1.79
  -4  16   4    0.54    1.25
  -3  16   4    8.94    2.12
  -2  16   4    8.02    2.04
  -1  16   4    9.75    1.90
   0  16   4    1.12    1.55
   0  16  -4    1.93    1.27
   1  16   4    5.71    1.88
   2  16   4    0.16    1.82
   3  16   4    0.61    1.79
  -4  16  -4   -0.59    1.31
   4  16   4   -1.15    1.80
  -5  16  -4    3.69    1.71
  -4  17   4    4.60    1.39
  -4  17   4    1.74    1.82
  -3  17   4    0.64    1.82
  -2  17   4   14.02    2.27
  -1  17   4    3.32    1.76
   0  17   4    5.03    1.81
   1  17   4    6.30    2.15
   2  17   4    1.68    1.76
   3  17   4    1.07    1.86
  -1  18   4    3.61    1.89
   0  18   4    1.16    1.91
  11   0  -5   -1.19    1.15
  10   0  -5   -0.07    1.02
   9   0  -5   19.15    1.59
  -8   0   5    0.38    0.77
   8   0  -5    1.15    0.85
   7   0  -5   13.62    1.17
  -7   0   5   11.94    1.08
  -6   0   5    0.27    0.68
   6   0  -5   -0.72    0.69
   5   0  -5  528.59    6.06
  -5   0   5  521.48    6.22
  -4   0   5   -0.06    0.55
   4   0  -5   -0.05    0.54
  -3   0   5  462.93    5.31
  -2   0   5   -0.65    0.47
   1   0  -5  767.33    8.11
   0   0  -5    0.41    0.56
  -1   0  -5   51.10    1.44
  -2   0  -5   -0.34    0.59
   2   0   5    0.17    0.56
   3   0   5   15.49    1.10
  -3   0  -5   17.33    1.20
   4   0   5   -0.84    0.63
  -4   0  -5   -0.64    0.65
  -5   0  -5   58.88    1.92
   5   0   5   62.15    1.87
  -6   0  -5    0.50    0.83
   6   0   5   -0.73    0.77
  -7   0  -5   -0.56    0.88
   7   0   5    0.38    0.85
   8   0   5    0.61    0.97
  -8   0  -5   -1.26    0.94
   9   0   5    0.52    1.11
  10   0   5    0.94    1.23
  11  -1  -5   -0.83    1.23
  11   1  -5    0.47    1.17
  10  -1  -5   15.20    1.70
  10   1  -5   12.41    1.46
   9  -1  -5   12.76    1.45
  -9   1   5    8.99    1.23
   9   1  -5   11.03    1.28
  -8  -1   5   22.23    1.61
   8  -1  -5   21.13    1.53
   8   1  -5   23.60    1.62
  -8   1   5   20.84    1.59
   7  -1  -5   31.45    1.66
  -7  -1   5   31.95    1.55
   7   1  -5   32.45    1.54
  -7   1   5   28.97    1.66
  -6  -1   5  100.17    2.21
   6  -1  -5   98.17    2.25
   6   1  -5  102.35    2.21
  -6   1   5  102.12    2.37
   5  -1  -5    9.98    0.92
   5   1  -5   10.79    0.85
  -5   1   5   10.77    0.96
   4  -1  -5  231.71    3.23
  -4  -1   5  220.74    3.13
  -4   1   5  227.06    3.34
   3  -1  -5   14.70    1.03
  -3  -1   5   13.65    0.91
  -3   1   5   14.32    0.91
   2   1  -5  249.44    3.19
  -2   1   5  264.12    3.38
   1  -1  -5   47.60    1.35
  -1   1   5   47.96    1.30
   1   1  -5   45.55    1.28
   0  -1  -5  625.11    6.81
   0   1  -5  627.18    6.78
   0   1   5  617.64    6.70
  -1  -1  -5   10.66    0.81
  -1   1  -5    9.10    0.80
  -2  -1  -5   56.80    1.52
   2  -1   5   56.65    1.48
  -2   1  -5   56.34    1.59
   2   1   5   56.02    1.47
   3  -1   5   12.96    0.92
  -3  -1  -5   12.94    0.94
   3   1   5   12.10    0.90
  -3   1  -5   13.52    0.98
  -4  -1  -5   15.54    1.08
   4  -1   5   14.43    1.07
   4   1   5   16.50    1.07
  -4   1  -5   14.58    1.09
   5  -1   5    7.00    1.00
  -5  -1  -5    7.45    0.98
  -5   1  -5    7.76    1.05
   5   1   5    3.95    0.84
   6  -1   5    6.34    1.06
  -6  -1  -5    3.29    0.89
  -6   1  -5    4.75    1.06
   6   1   5    3.80    0.89
  -7  -1  -5   -0.41    0.81
   7  -1   5   -0.91    0.87
   7   1   5   -0.45    0.79
  -7   1  -5   -0.49    0.93
  -8  -1  -5   14.43    1.44
   8  -1   5   11.62    1.41
  -8   1  -5   17.00    1.66
   8   1   5   13.63    1.42
   9  -1   5   -0.72    1.06
  -9   1  -5   -0.82    1.07
   9   1   5   -0.76    1.05
  10  -1   5    1.39    1.29
  10   1   5   -0.07    1.14
  11  -2  -5   -1.42    1.19
  10  -2  -5    0.63    1.20
   9  -2  -5   23.81    1.83
  -9   2   5   19.09    1.68
   8  -2  -5   39.61    1.97
  -8   2   5   34.44    1.88
   7  -2  -5   29.80    1.73
  -7   2   5   30.51    1.74
   6  -2  -5    1.91    0.77
  -6   2   5    0.89    0.75
   5  -2  -5  165.11    2.87
  -5   2   5  174.71    3.03
   4  -2  -5   49.71    1.55
  -4   2   5   54.99    1.66
   3  -2  -5  197.85    2.86
  -3   2   5  193.25    2.97
   2  -2  -5   75.63    1.60
  -2   2   5   76.96    1.70
   1  -2  -5  175.22    2.47
   1  -2  -5  178.95    2.69
  -1   2   5  177.52    2.60
   1   2  -5  180.21    2.53
   0  -2  -5  321.66    4.01
   0   2   5  319.80    3.91
   0   2  -5  322.86    3.97
  -1  -2  -5   87.28    1.76
   1  -2   5   88.41    1.76
  -1   2  -5   89.17    1.82
   1   2   5   84.84    1.89
   1   2   5   87.88    1.66
   2  -2   5   46.44    1.40
  -2  -2  -5   45.74    1.38
   2   2   5   46.64    1.52
   2   2   5   46.32    1.28
  -2   2  -5   47.01    1.50
   3  -2   5   50.96    1.56
  -3  -2  -5   49.44    1.52
   3   2   5   50.35    1.44
   3   2   5   49.92    1.65
  -3   2  -5   51.02    1.66
   4  -2   5   63.39    1.89
  -4  -2  -5   63.33    1.73
  -4   2  -5   61.13    1.94
   4   2   5   63.91    1.66
  -5  -2  -5   28.85    1.46
   5  -2   5   25.97    1.60
  -5   2  -5   29.06    1.71
   5   2   5   29.40    1.42
  -6  -2  -5   -0.26    0.73
   6  -2   5   -0.15    0.83
  -6   2  -5   -0.39    0.90
   6   2   5    0.21    0.74
   7  -2   5   10.04    1.33
  -7  -2  -5    8.90    1.11
   7   2   5    8.24    1.08
  -7   2  -5    7.64    1.26
   8  -2   5   16.75    1.60
  -8   2  -5   17.84    1.71
   8   2   5   14.98    1.48
   9  -2   5    1.02    1.20
  -9   2  -5    3.54    1.29
   9   2   5    0.16    1.02
  10  -2   5    0.87    1.25
 -10   2  -5    0.01    1.42
  10   2   5   -1.27    1.13
  11  -3  -5   -0.35    1.28
  10  -3  -5    7.99    1.65
 -10   3   5    8.57    1.62
   9  -3  -5   33.68    2.21
  -9   3   5   35.66    2.24
   8  -3  -5    5.07    1.12
  -8   3   5    3.24    1.01
   7  -3  -5   33.40    1.84
  -7   3   5   35.57    1.86
   6  -3  -5    2.71    0.84
  -6   3   5    4.17    0.94
   5  -3  -5   42.45    1.64
  -5   3   5   41.83    1.73
   4  -3  -5   17.33    1.22
  -4   3   5   17.21    1.31
   3  -3  -5    1.35    0.59
  -3   3   5    0.21    0.58
   2  -3  -5   87.64    1.76
  -2   3   5   86.08    1.85
   1  -3  -5   89.80    1.88
   1  -3  -5   92.05    1.69
  -1   3   5   91.33    1.80
   1   3  -5   91.38    1.67
   0  -3  -5  178.63    2.45
   0  -3  -5  177.39    2.70
   0   3  -5  175.52    2.63
   0   3   5  176.90    2.58
  -1  -3  -5   59.97    1.50
   1  -3   5   60.74    1.48
  -1  -3  -5   58.85    1.28
   1   3   5   55.94    1.71
   1   3   5   58.14    1.38
  -1   3  -5   60.72    1.57
  -2  -3  -5   90.86    1.82
   2  -3   5   93.82    1.91
   2   3   5   91.21    2.20
  -2   3  -5   91.24    2.00
  -3  -3  -5  124.77    2.25
   3  -3   5  125.92    2.39
   3   3   5  126.44    2.19
   3   3   5  130.11    2.72
  -3   3  -5  125.68    2.50
   4  -3   5  104.92    2.35
  -4  -3  -5  100.27    2.11
   4   3   5  101.90    2.05
  -4   3  -5  101.65    2.47
   5  -3   5   28.05    1.66
   5   3   5   28.71    1.37
  -5   3  -5   28.17    1.79
   6  -3   5   16.82    1.37
   6   3   5   16.84    1.20
  -6   3  -5   16.44    1.49
   7  -3   5    1.83    1.01
   7   3   5    1.83    0.86
  -7   3  -5    2.29    1.15
   8  -3   5    7.35    1.32
  -8   3  -5    8.49    1.49
   8   3   5    9.88    1.23
   9  -3   5    3.81    1.35
  -9   3  -5    2.70    1.31
  10  -3   5    0.96    1.32
  10   3   5    0.10    1.12
 -10   3  -5    0.12    1.46
  11  -4  -5    1.46    1.36
  10  -4  -5    4.64    1.46
 -10   4   5    6.29    1.60
   9  -4  -5   10.14    1.55
  -9   4   5   10.48    1.58
   8  -4  -5   20.13    1.70
  -8   4   5   21.93    1.76
   7  -4  -5   29.08    1.80
  -7   4   5   29.88    1.84
   6  -4  -5   10.83    1.16
  -6   4   5   11.66    1.25
   5  -4  -5    3.58    0.83
  -5   4   5    1.98    0.81
   4  -4  -5   75.71    1.92
  -4   4   5   75.51    2.03
   3  -4  -5   14.45    0.97
  -3   4   5   15.39    1.07
   2  -4  -5    0.50    0.53
  -2   4   5   -0.58    0.54
   1  -4  -5   14.11    0.92
   1   4  -5   13.07    0.75
  -1   4   5   13.05    1.00
   0  -4  -5   39.50    1.15
   0  -4  -5   38.29    1.33
   0   4   5   39.69    1.25
   0   4  -5   40.16    1.25
  -1  -4  -5   15.93    1.05
   1  -4   5   13.43    1.01
  -1  -4  -5   14.63    0.85
  -1   4  -5   16.57    1.12
   1   4   5   15.48    1.32
  -2  -4  -5   49.69    1.42
   2  -4   5   52.81    1.51
  -2   4  -5   51.88    1.61
   2   4   5   54.71    1.87
   3  -4   5  105.24    2.22
  -3   4  -5  102.61    2.34
   3   4   5  103.76    2.62
   4  -4   5   31.16    1.60
  -4   4  -5   28.51    1.72
   5  -4   5   20.35    1.46
  -5   4  -5   22.45    1.62
   6  -4   5   21.09    1.52
  -6   4  -5   17.18    1.57
   7  -4   5   21.65    1.70
  -7   4  -5   21.57    1.87
   8  -4   5   17.78    1.67
  -8   4  -5   15.13    1.78
   9  -4   5    5.70    1.46
  -9   4  -5    9.81    1.71
  10  -4   5    4.37    1.53
 -10   4  -5    2.02    1.59
  11  -5  -5    8.76    1.79
 -11   5   5   10.15    1.93
  10  -5  -5    0.64    1.32
 -10   5   5    4.20    1.47
   9  -5  -5   10.11    1.57
  -9   5   5    8.11    1.53
   8  -5  -5    0.40    1.02
  -8   5   5   -0.08    1.02
   7  -5  -5    1.93    0.98
  -7   5   5    0.72    0.91
   6  -5  -5    5.75    1.07
  -6   5   5    6.11    1.06
   5  -5  -5    4.44    0.91
  -5   5   5    4.93    0.96
   4  -5  -5    1.08    0.67
  -4   5   5    2.57    0.76
   3  -5  -5    4.54    0.70
  -3   5   5    5.28    0.80
   2  -5  -5    3.39    0.65
  -2   5   5    4.09    0.68
   1  -5  -5   -0.08    0.46
   1   5  -5   -0.04    0.35
  -1   5   5   -0.45    0.52
   0  -5  -5   -0.37    0.43
   0  -5  -5    0.65    0.60
   0   5   5   -0.06    0.48
   0   5   5    0.48    0.80
   0   5  -5    0.33    0.52
   1  -5   5   83.71    1.77
  -1  -5  -5   81.16    1.79
   1   5   5   84.82    2.31
  -1   5  -5   84.61    1.91
  -2  -5  -5   12.43    0.86
   2  -5   5   12.58    0.92
  -2   5  -5   12.47    0.99
   2   5   5   12.65    1.24
   3  -5   5   33.20    1.50
  -3   5  -5   35.09    1.65
   3   5   5   29.42    1.84
   4  -5   5  112.52    2.56
  -4   5  -5  109.17    2.70
   4   5   5  112.79    3.08
   5  -5   5   24.54    1.70
  -5   5  -5   22.71    1.65
   6  -5   5   17.69    1.56
  -6   5  -5   17.40    1.66
   7  -5   5   24.96    1.83
  -7   5  -5   21.36    1.87
   8  -5   5    6.75    1.45
  -8   5  -5    6.21    1.52
   9  -5   5   13.07    1.76
  -9   5  -5   12.82    1.87
  10  -5   5   -0.64    1.25
 -10   5  -5    0.12    1.66
  10  -6  -5    3.46    1.46
 -10   6   5    1.91    1.43
   9  -6  -5   -0.68    1.15
  -9   6   5    0.04    1.26
   8  -6  -5    2.76    1.22
  -8   6   5   -0.44    1.12
   7  -6  -5    2.91    1.09
  -7   6   5    1.87    1.05
   6  -6  -5    5.70    1.07
  -6   6   5    6.87    1.13
   5  -6  -5    0.43    0.80
  -5   6   5    1.71    0.86
   4  -6  -5    3.43    0.82
  -4   6   5    2.78    0.85
   3  -6  -5   28.18    1.35
  -3   6   5   27.20    1.47
   2  -6  -5    2.46    0.63
  -2   6   5    2.04    0.67
   1  -6  -5   30.71    1.18
  -1   6   5   31.04    1.30
   1   6  -5   32.65    1.02
   0  -6  -5   73.62    1.54
   0  -6  -5   75.47    1.81
   0   6   5   72.40    2.27
   0   6   5   74.41    1.66
   0   6  -5   74.45    1.68
  -1  -6  -5    0.43    0.58
   1  -6   5    0.47    0.56
  -1   6  -5    0.60    0.64
   1   6   5    0.52    0.87
   2  -6   5    6.53    0.78
  -2   6  -5    4.66    0.83
   2   6   5    6.22    1.11
   3  -6   5   25.50    1.48
  -3   6  -5   28.68    1.63
   3   6   5   25.47    1.90
   4  -6   5    3.67    0.97
  -4   6  -5    4.08    1.06
   4   6   5    2.45    1.22
   5  -6   5    1.89    0.92
  -5   6  -5   -0.83    0.93
   6  -6   5   62.30    2.40
  -6   6  -5   65.77    2.68
   7  -6   5    4.54    1.26
  -7   6  -5    5.35    1.50
   8  -6   5   34.72    2.41
  -8   6  -5   23.91    2.21
   9  -6   5    2.53    1.36
  -9   6  -5    0.20    1.57
  10  -6   5   13.16    1.91
 -10   6  -5   14.43    2.28
  10  -7  -5   -0.07    1.31
 -10   7   5   -0.91    1.46
   9  -7  -5    3.56    1.40
  -9   7   5    1.67    1.43
   8  -7  -5    0.53    1.08
  -8   7   5    0.61    1.26
   7  -7  -5    0.00    0.97
  -7   7   5   -0.32    1.10
   6  -7  -5    3.28    0.96
  -6   7   5    2.03    1.02
   5  -7  -5    6.12    1.01
  -5   7   5    4.56    0.97
   4  -7  -5    5.83    0.89
  -4   7   5    5.01    0.94
   3  -7  -5    1.15    0.68
  -3   7   5    2.63    0.79
   2  -7  -5    9.50    0.89
  -2   7   5   11.05    1.00
   1  -7  -5    8.72    0.77
   1   7  -5   12.83    0.80
  -1   7   5    9.62    0.89
   0   7   5    8.84    1.25
   0   7   5    6.45    0.76
  -1  -7  -5    4.08    0.71
   1  -7   5    3.31    0.65
   1   7   5    3.53    0.61
   1   7   5    5.67    1.13
  -1   7  -5    3.50    0.78
   2  -7   5   11.03    0.92
   2   7   5   14.02    1.44
  -2   7  -5   11.88    1.05
   3  -7   5    8.33    1.00
  -3   7  -5   11.20    1.16
   3   7   5   10.16    1.45
   4  -7   5    0.32    0.79
   4   7   5   -0.12    1.14
  -4   7  -5    0.09    0.90
   5  -7   5    0.70    0.91
  -5   7  -5   -0.09    1.00
   6  -7   5   -1.03    0.94
  -6   7  -5   -1.07    1.10
   7  -7   5   39.01    2.36
  -7   7  -5   39.61    2.69
   8  -7   5    0.11    1.19
  -8   7  -5    0.71    1.54
   9  -7   5   11.97    1.79
  -9   7  -5   10.43    2.03
  10  -7   5   -0.48    1.38
 -10   7  -5    2.70    1.89
  10  -8  -5    2.42    1.43
 -10   8   5    1.22    1.69
   9  -8  -5    8.37    1.68
  -9   8   5    7.44    1.82
   8  -8  -5   -0.32    1.12
  -8   8   5    1.34    1.36
   7  -8  -5    1.43    1.08
  -7   8   5    0.56    1.23
   6  -8  -5   -0.04    0.87
  -6   8   5    0.32    1.04
   5  -8  -5    1.46    0.90
  -5   8   5   -0.42    0.86
   4  -8  -5    7.20    0.99
  -4   8   5    7.40    1.03
   3  -8  -5    4.06    0.82
  -3   8   5    3.97    0.88
   2  -8  -5    1.04    0.64
  -2   8   5    1.50    0.75
  -1   8   5   16.32    1.66
   1   8  -5   11.18    0.82
  -1   8   5   12.82    0.97
   0   8   5   50.09    2.29
   1   8   5   29.14    1.19
   1   8   5   30.85    1.98
  -1   8  -5   30.00    1.47
   2  -8   5    0.05    0.64
   2   8   5    0.20    1.00
  -2   8  -5    0.41    0.77
   3  -8   5    7.62    0.96
  -3   8  -5    7.96    1.12
   3   8   5    9.97    1.52
   4  -8   5    2.49    0.94
  -4   8  -5    0.81    0.96
   4   8   5    1.06    1.26
   5  -8   5   10.89    1.34
  -5   8  -5    8.85    1.37
   6  -8   5   54.01    2.44
  -6   8  -5   44.53    2.60
   7  -8   5   11.33    1.55
  -7   8  -5    9.48    1.80
  -8   8  -5   22.56    2.23
  -9   8  -5    5.85    1.97
 -10   9   5    2.35    1.72
  -9   9   5    0.54    1.58
  -8   9   5    5.29    1.57
   7  -9  -5    4.49    1.24
  -7   9   5    5.80    1.54
   6  -9  -5    4.78    1.13
  -6   9   5    5.69    1.38
   5  -9  -5    1.40    0.93
  -5   9   5    2.79    1.06
   4  -9  -5   14.46    1.30
  -4   9   5   14.15    1.33
  -3   9   5    9.28    1.10
  -2   9   5    0.84    0.77
  -1   9   5    4.47    0.82
  -1   9   5    4.08    1.26
   0   9   5   10.82    1.55
  -1   9  -5   -0.18    0.74
   1   9   5    0.57    1.12
  -2   9  -5   10.20    1.08
   2   9   5   11.81    1.53
  -3   9  -5    5.33    1.09
   3   9   5    5.77    1.40
   4   9   5  108.11    3.53
  -4   9  -5  107.04    2.95
  -5   9  -5   -0.36    1.12
  -6   9  -5   22.67    1.97
  -7   9  -5   12.39    1.84
  -8   9  -5    5.47    1.91
  -9   9  -5    1.86    1.92
  -9  10   5    5.51    1.88
  -8  10   5    4.99    1.64
  -7  10   5    7.47    1.57
  -6  10   5    0.05    1.20
  -5  10   5    3.33    1.18
  -4  10   5    1.06    0.98
  -3  10   5    1.17    0.92
  -2  10   5    0.10    1.14
  -2  10   5   -0.96    0.81
  -1  10   5   39.92    2.37
  -1  10   5   33.69    1.65
   0  10   5    1.14    1.14
   0  10  -5    0.80    0.70
  -1  10  -5   44.05    1.75
   1  10   5   39.32    2.27
  -2  10  -5    4.21    0.93
   2  10   5    5.58    1.40
   3  10   5   63.07    2.83
  -4  10  -5    9.10    1.32
   4  10   5   11.96    1.91
  -5  10  -5   24.06    1.91
   5  10   5   28.90    2.66
  -6  10  -5    4.31    1.52
  -7  10  -5   11.37    1.93
  -8  10  -5   -0.98    1.71
  -9  10  -5   12.04    2.49
  -9  11   5    1.30    1.67
  -8  11   5   14.17    2.01
  -7  11   5    7.76    1.73
  -6  11   5   10.63    1.61
  -5  11   5    0.71    1.11
  -4  11   5   28.41    2.01
  -3  11   5    0.33    0.94
  -2  11   5   12.75    1.24
  -2  11   5   10.13    1.70
  -1  11   5   36.11    2.45
   0  11   5   27.12    2.25
   0  11  -5   28.18    1.60
   1  11   5   10.52    1.57
  -2  11  -5   25.10    1.75
   2  11   5   29.06    2.28
   3  11   5   21.47    2.11
  -3  11  -5   19.61    1.53
  -4  11  -5   68.04    2.70
   4  11   5   63.89    3.21
  -5  11  -5    2.75    1.34
   5  11   5    6.20    1.81
  -6  11  -5   15.94    1.95
  -7  11  -5   -1.76    1.60
  -8  11  -5    5.11    2.01
  -8  12   5    3.56    1.81
  -7  12   5   15.31    1.97
  -6  12   5   -0.41    1.30
  -5  12   5   26.96    2.01
  -4  12   5    7.16    1.29
  -3  12   5   40.19    2.81
  -3  12   5   41.20    2.11
  -2  12   5    0.81    0.94
  -2  12   5   -0.04    1.32
  -1  12   5   41.98    2.71
   0  12  -5    8.86    1.19
   0  12   5    8.26    1.62
   1  12   5   41.50    2.52
  -2  12  -5    1.78    1.03
   2  12   5    1.30    1.35
   3  12   5   41.76    2.80
   4  12   5    4.03    1.74
  -4  12  -5    3.17    1.36
  -5  12  -5    5.06    1.54
   5  12   5    5.26    1.95
  -6  12  -5   -2.21    1.46
  -7  12  -5    5.73    1.87
  -8  12  -5   -1.30    1.90
  -8  13   5    8.69    2.01
  -7  13   5    0.28    1.57
  -6  13   5   27.61    2.29
  -5  13   5   -1.42    1.25
  -4  13   5   14.83    2.08
  -4  13   5   26.80    1.93
  -3  13   5    2.33    1.53
  -3  13   5    0.82    1.08
  -2  13   5   53.63    3.15
  -2  13   5   51.75    2.18
  -1  13   5    5.57    1.62
   0  13   5   58.69    3.03
   0  13  -5   57.34    2.33
   1  13   5    6.69    1.58
   2  13   5   23.42    2.35
   3  13   5    3.80    1.78
  -3  13  -5    3.48    1.21
  -4  13  -5    9.52    1.57
   4  13   5    8.98    2.02
  -5  13  -5   -0.49    1.44
   5  13   5   -0.38    1.81
  -6  13  -5    2.54    1.72
  -7  13  -5    4.23    1.93
  -7  14   5   12.55    2.06
  -6  14   5    3.34    1.59
  -5  14   5   45.15    2.75
  -4  14   5   -0.35    1.19
  -4  14   5    1.45    1.78
  -3  14   5   41.09    2.30
  -3  14   5   40.57    3.14
  -2  14   5    1.21    1.54
  -1  14   5   45.25    3.09
   0  14  -5   -0.21    0.99
   0  14   5   -1.04    1.29
   1  14   5   10.91    1.90
   2  14   5    1.03    1.58
   3  14   5    3.58    1.78
  -3  14  -5    6.30    1.44
  -4  14  -5    0.49    1.39
   4  14   5   -2.24    1.67
  -5  14  -5    1.99    1.60
   5  14   5   -0.93    1.91
  -6  14  -5    1.22    1.77
  -6  15   5   15.64    2.07
  -6  15   5    8.08    2.16
  -5  15   5   -0.67    1.35
  -5  15   5   -1.30    1.81
  -4  15   5   20.21    1.82
  -4  15   5   13.50    2.34
  -3  15   5   -1.37    1.07
  -3  15   5    1.31    1.81
  -2  15   5   14.88    2.26
  -1  15   5    4.51    1.86
   0  15   5   16.60    2.07
   1  15   5    2.28    1.64
   2  15   5   14.28    2.28
   3  15   5    3.15    1.89
   4  15   5    2.06    2.05
  -4  15  -5    0.46    1.41
  -5  15  -5    8.55    1.85
  -5  16   5    7.75    1.65
  -5  16   5    6.74    2.17
  -4  16   5    2.34    1.30
  -4  16   5    2.38    1.97
  -3  16   5   10.22    2.15
  -2  16   5   -2.49    1.78
  -1  16   5   13.52    2.10
   0  16   5    1.09    1.57
   1  16   5    3.70    1.85
   2  16   5   11.90    2.38
   3  16   5   -1.29    1.87
   4  16   5   14.22    2.56
  -4  16  -5   10.40    1.67
  -3  17   5   -0.71    1.88
  -2  17   5    0.01    1.90
  -1  17   5    1.20    1.66
   0  17   5    0.22    1.74
   1  17   5    0.99    1.80
   2  17   5    1.37    1.89
   3  17   5   11.03    2.33
  11   0  -6   -0.99    1.21
  10   0  -6    1.10    1.17
   9   0  -6    1.32    1.01
   8   0  -6    6.16    1.09
  -8   0   6    6.96    1.05
   7   0  -6   -0.31    0.79
  -7   0   6    0.02    0.74
  -6   0   6    0.93    0.73
   6   0  -6    1.85    0.76
   5   0  -6   -0.52    0.63
  -5   0   6    1.18    0.68
   4   0  -6  129.26    2.32
  -4   0   6  133.23    2.45
  -3   0   6    0.27    0.53
   2   0  -6  236.26    3.27
  -2   0   6  240.96    3.27
   1   0  -6   -0.38    0.56
   0   0  -6  223.11    3.21
  -1   0  -6   -0.30    0.63
   2   0   6  113.28    2.16
  -2   0  -6  112.60    2.26
   3   0   6   -0.22    0.66
  -3   0  -6    0.41    0.72
   4   0   6  230.89    3.49
  -4   0  -6  229.09    3.66
  -5   0  -6   -0.26    0.83
   5   0   6    0.85    0.79
  -6   0  -6   97.63    2.60
   6   0   6   99.75    2.50
   7   0   6    0.43    0.94
  -7   0  -6   -0.54    0.89
  -8   0  -6    5.25    1.23
   8   0   6    7.42    1.27
   9   0   6    0.77    1.13
  10   0   6    2.46    1.34
  11  -1  -6    2.93    1.45
  11   1  -6    3.72    1.35
  10  -1  -6    0.42    1.20
  10   1  -6   -0.34    1.05
   9  -1  -6    2.79    1.15
   9   1  -6    1.25    0.96
  -9   1   6    1.01    0.96
   8  -1  -6   13.87    1.45
   8   1  -6   10.99    1.20
  -8   1   6   12.96    1.30
  -7  -1   6    0.45    0.74
   7  -1  -6   -0.17    0.81
  -7   1   6    0.09    0.75
   7   1  -6    0.88    0.78
  -6  -1   6   12.80    1.05
   6  -1  -6   10.11    1.09
   6   1  -6   10.22    0.99
  -6   1   6   10.39    1.07
  -5  -1   6   84.43    2.01
   5  -1  -6   83.97    2.09
  -5   1   6   87.16    2.20
   5   1  -6   86.23    1.97
   4  -1  -6   63.96    1.71
  -4  -1   6   64.99    1.65
  -4   1   6   64.10    1.80
  -3  -1   6   75.04    1.68
   3  -1  -6   78.40    1.75
  -3   1   6   78.53    1.85
  -2   1   6   13.51    1.04
   2   1  -6   13.26    0.93
   1  -1  -6  275.69    3.74
  -1   1   6  279.66    3.66
   1   1  -6  279.27    3.68
   0  -1  -6    2.03    0.66
   0   1   6    2.53    0.61
   0   1  -6    1.54    0.64
  -1  -1  -6  316.85    4.13
  -1   1  -6  316.05    4.17
  -2  -1  -6   16.95    1.22
   2  -1   6   15.94    1.19
  -2   1  -6   15.95    1.20
  -3  -1  -6   91.41    2.11
   3  -1   6   92.21    2.06
   3   1   6   88.74    1.98
  -3   1  -6   92.44    2.19
  -4  -1  -6   -0.34    0.73
   4  -1   6   -0.07    0.72
  -4   1  -6    0.15    0.74
   4   1   6   -0.30    0.74
   5  -1   6  159.80    3.07
  -5  -1  -6  168.59    3.13
  -5   1  -6  167.53    3.26
   5   1   6  166.46    2.98
  -6  -1  -6    0.45    0.84
   6  -1   6   -0.81    0.85
  -6   1  -6    0.69    0.88
   6   1   6    0.29    0.82
  -7  -1  -6   45.00    2.08
   7  -1   6   46.42    2.16
  -7   1  -6   44.76    2.18
   7   1   6   42.90    1.99
   8  -1   6   10.49    1.52
  -8  -1  -6    9.69    1.35
  -8   1  -6    6.95    1.36
   8   1   6    8.59    1.27
   9  -1   6   27.91    2.16
  -9   1  -6   25.97    2.06
   9   1   6   30.48    2.18
  10  -1   6    3.68    1.36
  10   1   6    4.16    1.39
  11  -2  -6    0.07    1.29
  10  -2  -6    0.67    1.31
   9  -2  -6    8.91    1.40
  -9   2   6    7.34    1.35
   8  -2  -6   -0.43    0.96
   8   2  -6   -1.00    0.74
  -8   2   6   -0.49    0.82
   7  -2  -6   24.25    1.70
   7   2  -6   25.01    1.51
  -7   2   6   26.08    1.72
   6  -2  -6   13.55    1.19
   6   2  -6   12.31    0.98
  -6   2   6   11.12    1.12
   5  -2  -6   83.81    2.14
  -5   2   6   88.44    2.26
   4  -2  -6   70.13    1.85
  -4  -2   6   66.90    1.61
  -4   2   6   69.03    1.92
   3  -2  -6   58.44    1.59
  -3  -2   6   56.71    1.42
  -3   2   6   57.55    1.67
   2  -2  -6  106.07    1.98
  -2   2   6  105.49    2.09
   2   2  -6  101.27    1.84
   1  -2  -6    0.54    0.52
   1  -2  -6    0.59    0.62
   1   2  -6    0.20    0.51
  -1   2   6    0.23    0.52
   0  -2  -6  264.58    3.63
   0   2  -6  260.75    3.58
   0   2   6  264.29    3.53
  -1  -2  -6   23.76    1.23
   1   2   6   22.82    1.24
   1   2   6   24.73    1.14
  -1   2  -6   23.94    1.25
   2  -2   6  178.51    2.81
  -2  -2  -6  177.76    2.84
   2   2   6  175.81    2.70
  -2   2  -6  171.05    2.92
   2   2   6  173.28    3.02
  -3  -2  -6    6.59    0.89
   3  -2   6    6.33    0.87
  -3   2  -6    4.73    0.87
   3   2   6    6.51    0.81
   3   2   6    5.65    0.90
  -4  -2  -6  122.88    2.50
   4  -2   6  118.85    2.51
  -4   2  -6  118.81    2.69
   4   2   6  118.19    2.37
   5  -2   6   21.88    1.59
  -5  -2  -6   21.23    1.51
  -5   2  -6   22.92    1.71
   5   2   6   20.77    1.43
   6  -2   6   27.28    1.85
  -6  -2  -6   26.10    1.64
   6   2   6   30.33    1.62
  -6   2  -6   28.08    1.87
  -7  -2  -6   17.18    1.43
   7  -2   6   18.51    1.60
  -7   2  -6   18.82    1.68
   7   2   6   17.32    1.43
   8  -2   6    9.96    1.45
  -8   2  -6   11.09    1.56
   8   2   6   13.43    1.42
   9  -2   6   10.62    1.55
  -9   2  -6    9.57    1.59
   9   2   6   11.31    1.50
  10  -2   6    5.19    1.48
  10   2   6    3.77    1.34
  11  -3  -6   -0.30    1.45
  10  -3  -6    2.21    1.35
 -10   3   6    1.38    1.31
   9  -3  -6    6.10    1.39
  -9   3   6    5.30    1.23
   8  -3  -6   39.22    2.15
  -8   3   6   37.07    2.02
   7  -3  -6    6.86    1.14
  -7   3   6    4.97    1.03
   6  -3  -6   38.48    1.80
  -6   3   6   44.45    1.93
   5  -3  -6   41.00    1.67
  -5   3   6   41.45    1.79
   4  -3  -6  228.90    3.48
  -4   3   6  233.25    3.66
   3  -3  -6   11.22    0.91
  -3   3   6   10.94    0.96
   2  -3  -6   15.71    1.05
  -2   3   6   14.88    1.11
   1  -3  -6   43.41    1.31
   1  -3  -6   42.63    1.45
  -1   3   6   41.74    1.38
   1   3  -6   42.59    1.32
   0  -3  -6   18.24    1.18
   0  -3  -6   20.65    1.01
   0   3  -6   20.34    1.15
   0   3   6   19.85    1.08
  -1  -3  -6    5.57    0.60
  -1  -3  -6    6.65    0.80
   1   3   6    6.46    0.71
   1   3   6    6.94    0.93
  -1   3  -6    7.25    0.82
   2  -3   6    0.31    0.60
  -2  -3  -6   -0.98    0.59
  -2   3  -6    0.23    0.68
   2   3   6   -0.25    0.55
   2   3   6   -0.13    0.72
   3  -3   6   55.22    1.73
  -3  -3  -6   53.05    1.67
  -3   3  -6   50.76    1.81
   3   3   6   51.91    1.88
  -4  -3  -6    3.17    0.80
   4  -3   6    3.16    0.89
   4   3   6    2.43    0.77
  -4   3  -6    3.85    0.94
   5  -3   6   22.58    1.64
  -5  -3  -6   21.06    1.45
   5   3   6   20.96    1.42
  -5   3  -6   20.01    1.47
   6  -3   6    0.35    0.92
  -6   3  -6    0.04    0.93
   6   3   6    0.67    0.80
   7  -3   6   29.28    2.04
  -7   3  -6   30.96    2.18
   7   3   6   30.42    1.76
   8  -3   6   30.50    2.22
  -8   3  -6   39.95    2.44
   8   3   6   33.17    1.95
   9  -3   6   14.10    1.77
  -9   3  -6   15.60    1.87
   9   3   6   14.10    1.56
  10  -3   6    5.19    1.47
  10   3   6    3.47    1.28
 -10   3  -6    8.37    1.79
  11  -4  -6    2.62    1.49
  10  -4  -6    3.65    1.46
 -10   4   6    3.19    1.39
   9  -4  -6   31.02    2.29
  -9   4   6   28.80    2.21
   8  -4  -6   21.24    1.76
  -8   4   6   18.17    1.63
   7  -4  -6   32.20    1.97
  -7   4   6   33.84    1.99
   6  -4  -6   33.91    1.79
  -6   4   6   33.31    1.87
   5  -4  -6   74.88    2.10
  -5   4   6   70.47    2.22
   4  -4  -6    0.35    0.68
  -4   4   6   -0.25    0.71
   3  -4  -6   64.86    1.74
  -3   4   6   65.35    1.87
   2  -4  -6    8.85    0.81
  -2   4   6    9.95    0.91
   1  -4  -6    7.50    0.73
   1  -4  -6    6.79    0.82
  -1   4   6    8.47    0.81
   1   4  -6    8.57    0.76
   0  -4  -6   78.75    1.89
   0  -4  -6   77.81    1.62
   0   4   6   76.37    1.73
   0   4  -6   78.02    1.78
  -1  -4  -6   72.62    1.78
  -1  -4  -6   70.06    1.50
   1   4   6   76.61    1.68
   1   4   6   71.27    2.11
  -1   4  -6   75.46    1.86
  -2  -4  -6   59.11    1.65
   2  -4   6   60.66    1.70
  -2   4  -6   56.59    1.81
   2   4   6   61.06    2.01
   3  -4   6    0.45    0.71
  -3  -4  -6    0.08    0.67
  -3   4  -6    0.13    0.75
   3   4   6   -0.82    0.92
   4  -4   6   24.08    1.58
  -4  -4  -6   24.05    1.45
   4   4   6   20.86    1.78
  -4   4  -6   23.80    1.69
   5  -4   6    0.54    0.90
  -5  -4  -6    0.49    0.74
   5   4   6    2.10    0.84
  -5   4  -6   -0.88    0.92
   6  -4   6    5.49    1.17
   6   4   6    4.23    0.92
  -6   4  -6    6.15    1.29
   7  -4   6   11.31    1.44
  -7   4  -6   13.40    1.63
   7   4   6    9.54    1.23
   8  -4   6   19.51    1.87
  -8   4  -6   19.69    1.97
   9  -4   6    1.68    1.30
  -9   4  -6    4.42    1.49
   9   4   6    1.40    1.13
  10  -4   6    1.54    1.36
 -10   4  -6    3.81    1.75
  11  -5  -6    8.46    1.89
 -11   5   6    8.37    1.82
  10  -5  -6    3.37    1.53
 -10   5   6    4.77    1.57
   9  -5  -6    5.65    1.50
  -9   5   6    6.45    1.49
   8  -5  -6   45.07    2.39
  -8   5   6   48.44    2.35
   7  -5  -6   11.46    1.33
  -7   5   6   11.64    1.39
   6  -5  -6   21.62    1.53
  -6   5   6   20.33    1.57
   5  -5  -6    4.53    0.91
  -5   5   6    4.86    0.99
   4  -5  -6   68.40    1.95
  -4   5   6   68.42    2.08
   3  -5  -6   19.27    1.23
  -3   5   6   15.07    1.14
   2  -5  -6   26.43    1.22
  -2   5   6   22.94    1.29
   1  -5  -6    2.45    0.61
  -1   5   6    1.51    0.62
   0  -5  -6   15.08    1.04
   0  -5  -6   14.22    0.93
   0   5   6   14.54    1.30
   0   5   6   17.04    1.09
   0   5  -6   16.62    1.11
   1  -5   6   61.54    1.65
  -1  -5  -6   65.53    1.73
   1   5   6   61.32    2.11
  -1   5  -6   62.32    1.77
   2  -5   6   -0.19    0.64
  -2  -5  -6    0.32    0.63
   2   5   6   -0.18    0.86
  -2   5  -6   -0.31    0.70
  -3  -5  -6    3.31    0.73
   3  -5   6    3.01    0.79
  -3   5  -6    3.33    0.90
   3   5   6    2.44    1.06
   4  -5   6    7.41    1.05
   4   5   6    8.84    1.41
  -4   5  -6    7.62    1.15
   5  -5   6    0.70    0.88
  -5   5  -6    0.26    0.97
   6  -5   6    3.16    1.12
  -6   5  -6    2.35    1.19
   7  -5   6   15.42    1.58
  -7   5  -6   13.95    1.76
   8  -5   6    4.12    1.33
  -8   5  -6    4.76    1.54
   9  -5   6    1.90    1.38
  -9   5  -6    0.41    1.55
  10  -5   6    3.34    1.47
 -10   5  -6    0.49    1.67
  10  -6  -6    0.36    1.32
 -10   6   6    0.13    1.38
   9  -6  -6   17.37    1.94
  -9   6   6   18.16    2.00
   8  -6  -6   20.00    1.78
  -8   6   6   18.43    1.86
   7  -6  -6   27.60    1.96
  -7   6   6   30.42    2.04
   6  -6  -6    0.10    0.81
  -6   6   6    0.72    0.91
   5  -6  -6    3.20    0.93
  -5   6   6    1.71    0.92
   4  -6  -6    3.16    0.81
  -4   6   6    2.30    0.84
   3  -6  -6   16.68    1.18
  -3   6   6   14.96    1.17
   2  -6  -6   32.59    1.36
  -2   6   6   32.55    1.46
   1  -6  -6    2.91    0.65
  -1   6   6    1.89    0.64
   1   6  -6    1.51    0.47
   0  -6  -6    0.92    0.52
   0  -6  -6    1.50    0.72
   0   6   6    1.67    0.93
   0   6  -6    0.39    0.61
   0   6   6    1.57    0.60
  -1  -6  -6   21.96    1.31
   1  -6   6   20.65    1.22
   1   6   6   22.47    1.69
  -1   6  -6   21.41    1.36
  -2  -6  -6    1.78    0.67
   2  -6   6    0.63    0.65
  -2   6  -6    1.68    0.85
   2   6   6    1.79    1.01
   3  -6   6    2.32    0.82
   3   6   6    1.74    1.13
  -3   6  -6    3.16    0.94
   4  -6   6   10.37    1.21
   4   6   6   10.83    1.57
  -4   6  -6    8.50    1.25
   5  -6   6   15.37    1.44
  -5   6  -6   17.73    1.64
   6  -6   6    2.71    1.09
  -6   6  -6    4.34    1.30
   7  -6   6    0.59    1.10
  -7   6  -6    0.34    1.37
   8  -6   6   -0.75    1.17
  -8   6  -6    1.62    1.51
   9  -6   6    1.61    1.37
  -9   6  -6   -0.39    1.64
  10  -6   6   -1.29    1.34
 -10   6  -6    2.80    1.88
  10  -7  -6   14.15    2.01
 -10   7   6   16.94    2.25
   9  -7  -6   -1.76    1.23
  -9   7   6   -0.56    1.34
   8  -7  -6   22.27    1.92
  -8   7   6   21.10    2.03
   7  -7  -6   -0.07    0.97
  -7   7   6   -1.37    1.04
   6  -7  -6   23.96    1.77
  -6   7   6   21.15    1.69
   5  -7  -6    2.62    0.87
  -5   7   6    1.38    0.91
   4  -7  -6    0.64    0.73
  -4   7   6    1.41    0.84
   3  -7  -6   -0.52    0.68
  -3   7   6    0.25    0.73
   2  -7  -6    6.76    0.81
  -2   7   6    6.82    0.94
   1  -7  -6    2.68    0.65
   1   7  -6    3.82    0.55
  -1   7   6    3.46    0.77
   0   7   6   12.33    1.45
   0   7   6   12.31    0.96
  -1  -7  -6    4.73    0.83
   1  -7   6    4.24    0.75
  -1   7  -6    4.18    0.85
   1   7   6    2.32    1.09
   2  -7   6    0.52    0.68
  -2   7  -6    1.02    0.82
   2   7   6    1.81    1.04
   3  -7   6    1.50    0.77
   3   7   6    1.22    1.16
  -3   7  -6    0.40    0.89
   4  -7   6    4.12    1.03
   4   7   6    4.77    1.38
  -4   7  -6    4.58    1.12
   5  -7   6   -0.19    0.92
  -5   7  -6   -0.64    1.07
   6  -7   6   -0.68    1.01
  -6   7  -6   -0.03    1.20
   7  -7   6    0.18    1.17
  -7   7  -6   -0.46    1.42
   8  -7   6   -0.10    1.24
  -8   7  -6   -1.09    1.54
   9  -7   6    0.51    1.35
  -9   7  -6   -0.53    1.73
  10  -8  -6    1.99    1.49
 -10   8   6   -3.84    1.41
   9  -8  -6    8.63    1.61
  -9   8   6    9.00    1.95
   8  -8  -6    3.03    1.28
  -8   8   6    1.36    1.42
   7  -8  -6   11.25    1.50
  -7   8   6    8.11    1.59
   6  -8  -6    9.18    1.25
  -6   8   6   13.23    1.50
   5  -8  -6    1.29    0.85
  -5   8   6    0.73    0.92
   4  -8  -6    6.06    0.99
  -4   8   6    7.10    1.06
   3  -8  -6   20.26    1.35
  -3   8   6   17.65    1.31
   2  -8  -6    8.39    0.90
  -2   8   6    7.34    0.94
  -1   8   6    1.53    1.10
  -1   8   6    1.40    0.78
   0   8   6   -0.13    0.65
   0   8   6    0.49    1.07
  -1  -8  -6    3.23    0.80
   1   8   6    3.15    1.17
  -1   8  -6    2.94    0.83
  -2  -8  -6    6.65    0.87
   2   8   6    6.02    1.32
  -2   8  -6    7.60    1.04
   3  -8   6   -0.22    0.75
   3   8   6    0.69    1.16
  -3   8  -6    0.22    0.85
   4  -8   6    2.96    0.94
  -4   8  -6    2.21    1.01
   4   8   6    3.23    1.38
   5  -8   6    1.81    1.11
  -5   8  -6    0.91    1.16
   6  -8   6    6.52    1.41
  -6   8  -6    6.71    1.49
  -7   8  -6   -0.50    1.45
  -8   8  -6    8.07    1.97
  -9   8  -6    2.36    1.85
  -9   9   6    4.30    1.73
  -8   9   6    7.62    1.73
  -7   9   6   17.15    1.91
  -6   9   6   12.69    1.63
  -5   9   6    4.34    1.16
  -4   9   6   13.04    1.31
  -3   9   6   24.13    1.59
  -2   9   6    5.13    0.93
  -1   9   6   13.46    1.09
  -1   9   6   15.35    1.70
   0   9   6    2.43    1.22
   1   9   6    0.99    1.18
  -1   9  -6    0.43    0.78
   2   9   6    4.68    1.27
  -2   9  -6    5.22    1.00
  -3   9  -6   19.37    1.47
   3   9   6   19.24    2.00
   4   9   6    3.00    1.46
  -4   9  -6    1.86    1.13
   5   9   6    9.66    1.87
  -5   9  -6    6.47    1.39
  -6   9  -6    4.26    1.51
  -7   9  -6   18.95    2.13
  -8   9  -6   -1.02    1.69
  -9   9  -6    5.95    2.14
  -9  10   6    8.97    2.04
  -8  10   6   16.77    2.12
  -7  10   6    2.64    1.47
  -6  10   6   20.28    1.93
  -5  10   6    4.45    1.25
  -4  10   6    5.68    1.20
  -3  10   6   13.98    1.33
  -2  10   6    8.04    1.07
  -1  10   6   20.04    1.96
  -1  10   6   20.26    1.45
   0  10   6    5.04    1.38
   1  10   6   12.48    1.62
   2  10   6    3.53    1.29
  -2  10  -6    6.49    1.10
   3  10   6    8.86    1.65
  -3  10  -6    8.21    1.20
  -4  10  -6   10.78    1.47
   4  10   6    8.23    1.77
   5  10   6    1.01    1.70
  -5  10  -6   -0.43    1.23
  -6  10  -6    6.56    1.60
  -7  10  -6   -0.65    1.60
  -8  10  -6   22.74    2.46
  -9  11   6    2.31    1.88
  -8  11   6    1.28    1.69
  -7  11   6    6.94    1.66
  -6  11   6    7.81    1.59
  -5  11   6    9.69    1.53
  -4  11   6   45.70    2.33
  -3  11   6   24.19    1.69
  -2  11   6    1.00    0.98
  -2  11   6    3.74    1.46
  -1  11   6   21.46    2.12
   0  11   6    5.72    1.54
   1  11   6   31.69    2.27
   2  11   6    4.14    1.45
  -2  11  -6    6.60    1.18
   3  11   6   50.03    2.88
  -4  11  -6    3.02    1.31
   4  11   6    3.39    1.65
  -5  11  -6    9.89    1.60
   5  11   6   11.81    2.17
  -6  11  -6    8.73    1.78
  -7  11  -6    8.34    1.98
  -8  11  -6    3.32    2.02
  -8  12   6   -0.12    1.73
  -7  12   6    1.71    1.58
  -6  12   6    3.51    1.48
  -5  12   6    2.51    1.30
  -4  12   6   20.88    1.75
  -3  12   6    3.53    1.58
  -3  12   6    1.64    1.09
  -2  12   6   18.02    1.45
  -2  12   6   11.62    1.91
  -1  12   6    4.28    1.56
   0  12   6   80.51    3.35
   1  12   6    5.69    1.48
   2  12   6   31.33    2.55
  -2  12  -6   30.48    1.99
  -3  12  -6    0.52    1.16
   3  12   6   -0.80    1.42
   4  12   6   39.28    3.01
  -4  12  -6   38.56    2.49
   5  12   6    0.76    1.81
  -5  12  -6    3.47    1.58
  -6  12  -6   11.95    1.99
  -7  12  -6   -0.70    1.74
  -7  13   6    0.29    1.60
  -6  13   6   -1.24    1.45
  -5  13   6    4.11    1.46
  -4  13   6    5.57    1.39
  -3  13   6    2.13    1.61
  -3  13   6    3.12    1.19
  -2  13   6    0.95    1.53
  -2  13   6   -0.16    0.98
  -1  13   6   26.72    2.44
   0  13   6    0.05    1.42
   1  13   6   56.38    2.98
  -2  13  -6    0.28    1.04
   2  13   6    2.11    1.54
   3  13   6   45.04    3.10
  -4  13  -6    2.41    1.40
   4  13   6    3.15    1.85
  -5  13  -6   19.44    2.11
   5  13   6   21.10    2.74
  -6  13  -6   -0.51    1.70
  -7  13  -6    1.94    1.95
  -7  14   6   -0.78    1.68
  -6  14   6   -1.86    1.43
  -5  14   6    0.38    1.40
  -4  14   6    8.22    2.07
  -4  14   6   17.47    1.75
  -3  14   6    5.73    1.87
  -3  14   6    6.86    1.32
  -2  14   6   24.61    2.57
  -1  14   6    2.39    1.68
   1  14   6    0.54    1.45
   2  14   6   25.88    2.56
   3  14   6    0.84    1.74
  -3  14  -6    0.42    1.29
   4  14   6   42.44    3.40
  -4  14  -6   42.83    2.80
   5  14   6   -0.97    2.04
  -5  14  -6    1.72    1.58
  -6  14  -6    8.80    2.04
  -6  15   6    1.02    1.58
  -6  15   6   -1.23    1.85
  -5  15   6    6.73    1.61
  -5  15   6    3.37    1.99
  -4  15   6    9.40    2.16
  -4  15   6   10.16    1.59
  -3  15   6    2.82    1.91
  -2  15   6    3.46    1.82
  -1  15   6   13.99    2.17
   0  15   6    0.32    1.43
   1  15   6   36.13    3.03
   2  15   6   -0.14    1.85
   3  15   6    7.85    2.26
  -3  15  -6    4.37    1.37
  -4  15  -6    1.44    1.43
   4  15   6    5.11    2.26
   5  15   6   13.93    2.71
  -5  15  -6   12.58    1.99
  -5  16   6   13.65    1.83
  -4  16   6    5.71    1.45
  -4  16   6    3.08    2.09
  -3  16   6    7.27    2.15
  -2  16   6    5.14    2.02
  -1  16   6    2.64    1.72
   0  16   6    1.06    1.58
   1  16   6    3.92    1.94
   2  16   6    2.13    2.14
   3  16   6    1.65    2.06
  -4  16  -6    4.74    1.51
   4  16   6    5.74    2.42
  -3  17   6    0.25    2.04
  -2  17   6    6.35    2.15
  -1  17   6    3.11    1.73
   0  17   6    3.28    2.03
   1  17   6    3.06    2.03
   2  17   6   -0.19    2.15
  11   0  -7    0.61    1.29
  10   0  -7    0.24    1.16
   9   0  -7    0.57    1.09
  -8   0   7   -0.95    0.78
   8   0  -7    0.87    0.90
   7   0  -7   49.23    2.02
  -7   0   7   46.65    1.96
  -6   0   7   -0.44    0.73
   6   0  -7   -0.55    0.72
   5   0  -7    4.73    0.83
  -5   0   7    5.39    0.88
   4   0  -7    0.04    0.59
  -4   0   7    0.34    0.64
  -3   0   7   43.57    1.49
   2   0  -7   -0.06    0.58
  -2   0   7   -0.76    0.53
   1   0  -7   35.41    1.40
  -1   0   7   36.17    1.35
   0   0  -7    0.91    0.68
  -1   0  -7    2.45    0.74
  -2   0  -7   -0.36    0.68
   3   0   7   65.16    1.92
  -3   0  -7   66.98    2.02
  -4   0  -7   -0.73    0.78
   4   0   7    0.58    0.80
   5   0   7  158.78    3.13
  -5   0  -7  166.38    3.30
  -6   0  -7    0.49    0.93
   6   0   7    0.12    0.92
  -7   0  -7   49.03    2.28
   7   0   7   53.03    2.24
  -8   0  -7    0.17    1.09
   8   0   7    0.30    1.07
   9   0   7   49.87    2.64
  10   0   7   -1.41    1.16
  11  -1  -7   -0.49    1.30
  11   1  -7   -0.35    1.23
  10  -1  -7    1.25    1.22
  10   1  -7    0.40    1.10
   9  -1  -7    0.25    1.05
   9   1  -7   -1.08    0.93
  -9   1   7    0.38    0.97
  -8  -1   7    0.70    0.88
   8  -1  -7   -0.13    0.99
  -8   1   7    0.33    0.90
   8   1  -7    1.30    0.97
  -7  -1   7    6.23    0.98
   7  -1  -7    6.09    1.09
  -7   1   7    5.31    1.00
   7   1  -7    4.32    0.95
  -6  -1   7    3.47    0.83
   6  -1  -7    4.44    0.95
  -6   1   7    4.05    0.91
   6   1  -7    2.32    0.78
   5  -1  -7    8.95    1.01
  -5  -1   7   10.84    1.00
   5   1  -7    9.71    0.93
  -5   1   7   10.89    1.11
   4  -1  -7    6.60    0.84
  -4  -1   7    5.72    0.77
  -4   1   7    5.70    0.86
  -3  -1   7   23.08    1.20
   3  -1  -7   27.66    1.30
  -3   1   7   25.04    1.34
   2  -1  -7    4.47    0.74
  -2  -1   7    4.10    0.68
  -2   1   7    4.30    0.72
   2   1  -7    3.60    0.69
   1  -1  -7    6.53    0.80
  -1   1   7    7.04    0.77
   1   1  -7    6.85    0.82
   0  -1  -7   18.56    1.26
   0   1   7   23.12    1.19
   0   1  -7   19.51    1.22
  -1  -1  -7    8.65    0.91
  -1   1  -7    7.29    0.92
  -2  -1  -7    0.98    0.78
  -2   1  -7    1.27    0.72
  -3  -1  -7   42.94    1.74
   3  -1   7   42.99    1.68
  -3   1  -7   39.56    1.77
   3   1   7   41.88    1.65
   4  -1   7  181.17    3.23
  -4  -1  -7  180.06    3.31
  -4   1  -7  185.59    3.43
   4   1   7  180.32    3.17
  -5  -1  -7    9.53    1.18
   5  -1   7   10.29    1.17
   5   1   7    8.28    1.11
  -5   1  -7    9.05    1.22
  -6  -1  -7  114.57    2.86
   6  -1   7  109.47    2.77
  -6   1  -7  114.94    2.95
   6   1   7  105.63    2.69
   7  -1   7    0.95    1.03
  -7  -1  -7   -0.07    0.98
   7   1   7   -0.12    0.95
  -7   1  -7    1.23    1.04
   8  -1   7   63.70    2.62
  -8  -1  -7   60.09    2.59
   8   1   7   59.71    2.47
  -8   1  -7   57.52    2.66
   9  -1   7    7.08    1.55
  -9   1  -7    6.30    1.51
   9   1   7    4.99    1.42
  10  -1   7   13.85    1.97
  10   1   7   11.74    1.72
  11  -2  -7    2.83    1.46
  11   2  -7    1.65    1.24
  10  -2  -7    0.95    1.25
  10   2  -7    1.03    1.08
   9  -2  -7    0.64    1.15
  -9   2   7   -0.68    0.93
   9   2  -7   -1.17    0.88
   8  -2  -7    5.51    1.26
   8   2  -7    4.30    1.06
  -8   2   7    4.57    1.15
   7  -2  -7    9.69    1.24
   7   2  -7   11.75    1.13
  -7   2   7   11.13    1.24
   6  -2  -7    2.29    0.93
  -6   2   7    4.43    0.99
   6   2  -7    5.06    0.83
   5  -2  -7    3.90    0.89
  -5   2   7    5.06    0.93
   4  -2  -7    4.44    0.83
  -4  -2   7    7.40    0.79
  -4   2   7    5.04    0.85
   3  -2  -7    1.14    0.63
  -3  -2   7    1.64    0.58
  -3   2   7    1.26    0.69
   2  -2  -7   -0.07    0.56
   2  -2  -7    0.21    0.65
  -2   2   7    0.07    0.60
   2   2  -7    0.14    0.55
   1  -2  -7   21.69    1.30
   1   2  -7   20.08    1.20
  -1   2   7   22.65    1.21
   0  -2  -7  105.05    2.22
   0   2  -7  108.47    2.21
   0   2   7  103.70    2.12
  -1  -2  -7  103.28    2.22
   1   2   7  100.49    2.24
  -1   2  -7  104.03    2.25
   1   2   7  103.83    2.11
  -2  -2  -7  230.91    3.56
   2  -2   7  236.60    3.50
  -2   2  -7  234.91    3.67
   2   2   7  227.34    3.40
   2   2   7  235.74    3.75
   3  -2   7   46.37    1.76
  -3  -2  -7   52.92    1.82
  -3   2  -7   47.02    1.87
   3   2   7   46.43    1.71
  -4  -2  -7   38.40    1.79
   4  -2   7   36.58    1.77
  -4   2  -7   37.09    1.88
   4   2   7   36.07    1.63
   5  -2   7   87.78    2.45
  -5  -2  -7   91.66    2.44
   5   2   7   90.77    2.35
  -5   2  -7   97.12    2.67
   6  -2   7    8.64    1.21
  -6  -2  -7   12.84    1.28
   6   2   7    9.50    1.23
  -6   2  -7    7.24    1.30
  -7  -2  -7   20.15    1.62
   7  -2   7   21.13    1.77
   7   2   7   18.13    1.57
  -7   2  -7   18.72    1.77
   8  -2   7    2.06    1.18
   8   2   7    2.20    1.16
  -8   2  -7    3.42    1.34
   9  -2   7   34.34    2.56
   9   2   7   36.51    2.39
  -9   2  -7   35.41    2.71
  10  -2   7    3.40    1.44
  10   2   7   -1.00    1.20
  11  -3  -7   -0.21    1.41
  10  -3  -7    9.53    1.68
 -10   3   7   11.32    1.69
   9  -3  -7    2.39    1.24
  -9   3   7    2.86    1.18
   8  -3  -7    0.87    1.06
  -8   3   7    1.51    1.02
   7  -3  -7   -0.46    0.89
  -7   3   7   -0.66    0.83
   6  -3  -7    1.34    0.88
  -6   3   7    1.78    0.89
   5  -3  -7   32.77    1.66
  -5   3   7   32.03    1.75
   4  -3  -7   31.57    1.56
  -4   3   7   30.70    1.64
   3  -3  -7   62.95    1.77
  -3   3   7   60.33    1.84
   2  -3  -7    0.74    0.58
  -2   3   7   -0.45    0.63
   1  -3  -7  123.19    2.44
   1  -3  -7  121.97    2.22
  -1   3   7  116.32    2.30
   1   3  -7  119.96    2.27
   0  -3  -7   63.65    1.56
   0  -3  -7   61.36    1.78
   0   3  -7   63.56    1.76
   0   3   7   63.67    1.70
  -1  -3  -7   68.32    1.86
   1   3   7   67.46    1.73
  -1   3  -7   66.43    1.85
   1   3   7   65.31    1.98
  -2  -3  -7   18.36    1.33
   2  -3   7   18.23    1.35
   2   3   7   21.65    1.45
  -2   3  -7   20.56    1.43
   2   3   7   18.46    1.21
   3  -3   7   94.09    2.27
  -3  -3  -7   91.15    2.26
   3   3   7   95.75    2.47
  -3   3  -7   92.08    2.43
  -4  -3  -7   14.23    1.22
   4  -3   7   18.24    1.39
  -4   3  -7   13.64    1.33
   5  -3   7   39.08    1.89
  -5  -3  -7   40.87    1.84
  -5   3  -7   39.70    2.08
   5   3   7   39.54    1.74
   6  -3   7    0.84    1.00
  -6  -3  -7   -0.38    0.87
  -6   3  -7    1.01    1.07
   6   3   7    1.97    0.95
   7  -3   7    0.19    1.01
  -7  -3  -7   -0.30    0.93
   7   3   7   -0.29    0.92
  -7   3  -7   -2.29    1.08
   8  -3   7    3.90    1.33
  -8   3  -7    5.16    1.40
   8   3   7    2.77    1.20
   9  -3   7    6.05    1.45
   9   3   7    6.58    1.42
  -9   3  -7    8.16    1.73
  10  -3   7    3.41    1.53
 -10   3  -7    5.51    1.83
  10   3   7    2.88    1.34
  11  -4  -7    0.25    1.51
  10  -4  -7    0.35    1.33
 -10   4   7   -0.30    1.36
   9  -4  -7    1.31    1.18
  -9   4   7   -0.45    1.02
   8  -4  -7   36.99    2.29
  -8   4   7   36.68    2.20
   7  -4  -7    2.39    1.07
  -7   4   7    0.82    0.98
   6  -4  -7   24.85    1.72
  -6   4   7   23.72    1.77
   5  -4  -7   -0.33    0.79
  -5   4   7    0.26    0.85
   4  -4  -7   54.36    1.83
  -4   4   7   53.61    1.94
   3  -4  -7   64.66    1.84
  -3   4   7   64.77    1.96
   2  -4  -7   39.55    1.42
  -2   4   7   34.02    1.48
   1  -4  -7   34.58    1.29
   1  -4  -7   31.44    1.48
   1   4  -7   33.68    1.35
  -1   4   7   31.55    1.40
   0  -4  -7  133.36    2.29
   0  -4  -7  137.20    2.61
   0   4   7  127.33    2.43
   0   4  -7  134.93    2.51
  -1  -4  -7   83.08    1.73
  -1  -4  -7   78.35    2.01
  -1   4  -7   83.18    2.07
   1   4   7   83.16    1.90
   1   4   7   80.80    2.32
   2  -4   7  117.67    2.44
  -2  -4  -7  114.96    2.41
   2   4   7  118.13    2.81
  -2   4  -7  117.74    2.58
  -3  -4  -7   27.96    1.50
   3  -4   7   27.85    1.58
  -3   4  -7   24.72    1.70
   3   4   7   25.30    1.76
  -4  -4  -7    2.15    0.87
   4  -4   7    2.22    0.91
  -4   4  -7    3.10    1.01
   4   4   7    3.62    1.17
   5  -4   7   -0.93    0.84
  -5  -4  -7    1.04    0.88
   5   4   7   -0.46    0.79
  -5   4  -7   -0.04    0.98
   6  -4   7   10.82    1.40
  -6  -4  -7   14.14    1.30
  -6   4  -7   14.06    1.62
   6   4   7   13.22    1.34
   7  -4   7    0.66    1.11
   7   4   7    3.36    1.05
  -7   4  -7    0.76    1.25
   8  -4   7    0.43    1.13
  -8   4  -7   -0.53    1.33
   8   4   7   -0.63    1.01
   9  -4   7    3.89    1.49
   9   4   7    3.44    1.23
  -9   4  -7    2.19    1.62
  10  -4   7    0.62    1.31
 -10   4  -7   -0.71    1.67
  10   4   7    0.24    1.23
  10  -5  -7    5.84    1.55
 -10   5   7    6.82    1.72
   9  -5  -7   32.18    2.41
  -9   5   7   29.32    2.32
   8  -5  -7    2.12    1.13
  -8   5   7    3.02    1.18
   7  -5  -7   51.39    2.32
  -7   5   7   50.58    2.38
   6  -5  -7   -0.25    0.85
  -6   5   7    0.64    0.94
   5  -5  -7   37.08    1.74
  -5   5   7   35.85    1.89
   4  -5  -7   43.16    1.72
  -4   5   7   43.04    1.84
   3  -5  -7   88.39    2.13
  -3   5   7   92.92    2.31
   2  -5  -7   34.72    1.40
  -2   5   7   31.91    1.52
   1  -5  -7   66.38    1.96
   1  -5  -7   66.97    1.71
   1   5  -7   63.69    1.69
  -1   5   7   66.50    1.84
   0  -5  -7   25.22    1.18
   0  -5  -7   25.04    1.44
   0   5  -7   25.44    1.35
   0   5   7   25.42    1.71
   0   5   7   25.70    1.30
  -1  -5  -7  130.50    2.24
  -1  -5  -7  138.82    2.61
   1   5   7  137.42    2.46
  -1   5  -7  142.27    2.71
   1   5   7  136.83    3.13
  -2  -5  -7   11.31    1.02
   2  -5   7    9.18    0.99
  -2   5  -7    9.63    1.10
   2   5   7   11.62    1.32
  -3  -5  -7   22.77    1.43
   3  -5   7   21.85    1.51
  -3   5  -7   22.87    1.70
   3   5   7   20.34    1.81
  -4  -5  -7    2.53    0.84
   4  -5   7    3.13    0.94
  -4   5  -7    1.55    0.95
   4   5   7    3.21    1.30
   5  -5   7   10.15    1.32
  -5   5  -7    9.84    1.38
   6  -5   7    1.76    1.13
  -6   5  -7    2.57    1.25
   7  -5   7    0.96    1.12
  -7   5  -7    1.76    1.34
   7   5   7    1.73    1.02
   8  -5   7   -1.88    1.15
  -8   5  -7   -0.47    1.42
   8   5   7   -0.18    0.96
   9  -5   7   -1.50    1.17
  -9   5  -7    0.83    1.66
  10  -6  -7   18.03    2.16
 -10   6   7   15.84    2.13
   9  -6  -7    1.14    1.26
  -9   6   7    0.35    1.33
   8  -6  -7   47.61    2.49
  -8   6   7   54.26    2.63
   7  -6  -7    1.13    0.98
  -7   6   7    0.20    1.00
   6  -6  -7   62.74    2.31
  -6   6   7   64.28    2.49
   5  -6  -7    8.40    1.13
  -5   6   7   10.15    1.26
   4  -6  -7  117.33    2.58
  -4   6   7  118.14    2.78
   3  -6  -7   12.15    1.06
  -3   6   7   13.15    1.15
   2  -6  -7   86.07    2.00
  -2   6   7   86.55    2.16
   2   6  -7   84.28    1.76
   1  -6  -7   26.11    1.24
  -1   6   7   24.74    1.37
   0  -6  -7   19.79    1.12
   0  -6  -7   22.51    1.43
   0   6   7   20.63    1.27
   0   6  -7   19.39    1.31
   0   6   7   19.51    1.71
  -1  -6  -7    2.91    0.83
   1   6   7    3.16    1.15
   1   6   7    2.31    0.72
  -1   6  -7    2.89    0.84
   2  -6   7    0.70    0.76
  -2  -6  -7    2.00    0.77
  -2   6  -7    1.93    0.88
   2   6   7    0.09    0.98
  -3  -6  -7    3.04    0.84
   3  -6   7    3.91    0.90
  -3   6  -7    4.90    1.05
   3   6   7    3.15    1.23
   4  -6   7    4.35    1.01
   4   6   7    6.60    1.47
  -4   6  -7    4.45    1.08
   5  -6   7   11.33    1.36
  -5   6  -7   11.11    1.49
   6  -6   7    5.00    1.21
  -6   6  -7    5.07    1.38
   7  -6   7   -1.01    1.10
  -7   6  -7   -0.72    1.42
   8  -6   7    2.77    1.30
  -8   6  -7   -0.54    1.61
   9  -6   7    7.26    1.68
  -9   6  -7    2.94    1.84
  10  -7  -7   -0.61    1.38
 -10   7   7    0.06    1.63
   9  -7  -7   19.98    2.00
  -9   7   7   31.32    2.67
   8  -7  -7    1.71    1.12
  -8   7   7    2.23    1.31
   7  -7  -7   75.54    2.69
  -7   7   7   76.45    2.83
   6  -7  -7    4.73    1.09
  -6   7   7    6.23    1.27
   5  -7  -7   67.97    2.24
  -5   7   7   69.08    2.42
   4  -7  -7    2.63    0.84
  -4   7   7    1.35    0.86
   3  -7  -7   53.53    1.82
  -3   7   7   56.23    1.98
   2  -7  -7    0.24    0.60
   2   7  -7    0.91    0.46
  -2   7   7    0.51    0.80
   1  -7  -7   36.95    1.41
  -1   7   7   37.29    1.57
   0  -7  -7    6.30    0.96
   0   7  -7    5.90    0.84
   0   7   7    7.07    0.87
   0   7   7    7.08    1.32
  -1  -7  -7   22.46    1.44
  -1   7  -7   21.89    1.49
   1   7   7   23.26    1.88
   2  -7   7    1.63    0.80
  -2  -7  -7    2.64    0.81
  -2   7  -7    2.08    0.89
   2   7   7    2.93    1.16
   3  -7   7    2.42    0.87
  -3   7  -7    2.56    1.03
   3   7   7   -0.20    1.18
   4  -7   7   -0.01    0.85
  -4   7  -7    0.13    0.92
   4   7   7   -0.63    1.23
   5  -7   7    0.34    1.01
  -5   7  -7    2.05    1.20
   6  -7   7    2.04    1.16
  -6   7  -7   -0.45    1.23
   7  -7   7   -1.12    1.13
  -7   7  -7   -0.19    1.47
   8  -7   7   -0.71    1.20
  -8   7  -7    0.29    1.62
  -9   7  -7    3.28    1.96
 -10   8   7   33.62    3.01
   9  -8  -7    2.39    1.34
  -9   8   7    1.82    1.55
   8  -8  -7   16.17    1.76
  -8   8   7   22.02    2.23
   7  -8  -7    0.17    1.02
  -7   8   7    2.67    1.30
   6  -8  -7   37.37    2.11
  -6   8   7   40.15    2.25
   5  -8  -7   13.15    1.35
  -5   8   7   12.66    1.37
   4  -8  -7   88.18    2.34
  -4   8   7   89.74    2.60
   3  -8  -7   16.90    1.25
  -3   8   7   15.18    1.32
  -2   8   7   47.42    1.84
  -1   8   7    0.08    0.73
  -1   8   7    0.67    1.10
   0   8   7    1.84    1.20
   0   8   7    1.36    0.75
  -1  -8  -7    7.10    0.98
   1   8   7    8.32    1.40
  -1   8  -7    6.36    0.97
  -2  -8  -7    0.63    0.76
   2   8   7    2.72    1.20
  -2   8  -7    0.53    0.87
  -3  -8  -7    1.58    0.77
  -3   8  -7    1.50    0.98
   3   8   7   -0.48    1.20
   4   8   7   21.38    2.13
  -4   8  -7   18.39    1.62
   5   8   7   11.29    1.92
  -5   8  -7    6.75    1.42
  -6   8  -7    1.82    1.35
  -7   8  -7    2.54    1.63
  -8   8  -7    2.90    1.82
  -9   8  -7   -1.23    1.83
  -9   9   7    3.19    1.73
  -8   9   7    0.97    1.47
  -7   9   7   24.74    2.17
  -6   9   7    0.49    1.13
  -5   9   7   24.93    1.92
  -4   9   7   18.37    1.48
  -3   9   7   58.06    2.10
  -2   9   7   53.85    1.98
  -1   9   7   11.81    1.67
  -1   9   7   12.56    1.17
   0   9   7   35.38    2.31
  -1   9  -7   39.62    1.80
   1   9   7   38.65    2.33
  -2  -9  -7   21.19    1.50
   2   9   7   15.49    1.76
  -2   9  -7   17.89    1.43
  -3   9  -7    0.07    1.02
   3   9   7   -1.17    1.27
  -4   9  -7    1.04    1.10
   4   9   7    1.51    1.45
   5   9   7   -0.06    1.54
  -5   9  -7    1.52    1.26
  -6   9  -7    5.04    1.55
  -7   9  -7    1.36    1.63
  -8   9  -7    3.21    1.92
  -9  10   7    5.21    1.85
  -8  10   7   -0.94    1.54
  -7  10   7   -0.30    1.33
  -6  10   7    3.88    1.36
  -5  10   7   -0.81    1.05
  -4  10   7    7.05    1.18
  -3  10   7   37.66    1.91
  -2  10   7   11.03    1.71
  -2  10   7   15.45    1.29
  -1  10   7   24.35    1.57
  -1  10   7   24.00    2.18
   0  10   7   16.04    1.88
  -1  10  -7   14.26    1.24
   1  10   7   15.10    1.81
  -2 -10  -7    5.13    0.97
   2  10   7    4.91    1.39
  -2  10  -7    6.17    1.13
  -3  10  -7    8.52    1.36
   3  10   7   10.66    1.76
  -4  10  -7    2.37    1.20
   4  10   7    2.47    1.58
  -5  10  -7    0.91    1.36
   5  10   7    1.94    1.76
  -6  10  -7    5.01    1.66
  -7  10  -7    3.70    1.84
  -8  10  -7    0.74    1.92
  -8  11   7   -1.79    1.52
  -7  11   7   -1.31    1.43
  -6  11   7   -0.96    1.29
  -5  11   7    0.72    1.20
  -4  11   7   11.18    1.48
  -3  11   7   15.21    1.52
  -2  11   7    7.19    1.67
  -2  11   7    5.48    1.12
  -1  11   7   11.90    1.83
  -1  11   7   15.90    1.31
   0  11   7   40.48    2.65
   1  11   7   36.71    2.46
   2  11   7   19.14    2.03
  -2  11  -7   21.40    1.59
  -3  11  -7    3.27    1.19
   3  11   7    6.48    1.73
   4  11   7   15.64    2.17
  -4  11  -7   11.27    1.61
   5  11   7    5.87    2.02
  -5  11  -7    2.48    1.45
  -6  11  -7    4.68    1.72
  -7  11  -7    2.69    1.88
  -8  12   7    0.58    1.69
  -7  12   7    0.21    1.51
  -6  12   7    1.93    1.50
  -5  12   7   -0.36    1.29
  -4  12   7    0.71    1.21
  -3  12   7   -0.02    1.09
  -3  12   7   -1.13    1.42
  -2  12   7    4.24    1.60
  -2  12   7    0.21    1.03
  -1  12   7   14.49    1.99
   0  12   7    4.34    1.55
   1  12   7   31.14    2.47
   2  12   7   15.36    2.06
  -2  12  -7   15.42    1.43
  -3  12  -7   18.02    1.71
   3  12   7   20.62    2.37
  -4  12  -7    1.10    1.38
   4  12   7   -0.14    1.65
   5  12   7   29.67    2.99
  -5  12  -7   22.10    2.16
  -6  12  -7    3.54    1.77
  -7  12  -7   12.14    2.23
  -7  13   7    6.23    1.89
  -6  13   7    2.54    1.59
  -5  13   7    5.39    1.55
  -4  13   7   -0.68    1.22
  -3  13   7    0.62    1.12
  -3  13   7   -1.26    1.51
  -2  13   7    1.90    1.07
  -2  13   7    2.84    1.65
  -1  13   7   -0.49    1.40
   0  13   7   10.10    1.85
   1  13   7    1.69    1.35
   2  13   7   11.46    2.00
  -2  13  -7    8.67    1.31
  -3  13  -7    5.66    1.40
   3  13   7    4.04    1.80
   4  13   7   32.88    3.04
  -4  13  -7   24.38    2.07
  -5  13  -7    0.44    1.59
   5  13   7    1.00    1.99
  -6  13  -7    0.27    1.76
  -6  14   7    1.47    1.61
  -5  14   7    0.09    1.44
  -4  14   7    1.73    1.75
  -4  14   7    1.47    1.36
  -3  14   7    2.01    1.73
  -3  14   7    3.82    1.31
  -2  14   7    4.41    1.87
  -1  14   7    0.55    1.63
   0  14   7    2.81    1.52
   1  14   7    1.92    1.53
   2  14   7    2.96    1.76
  -3  14  -7   12.72    1.60
   3  14   7   17.59    2.47
  -4  14  -7    0.73    1.46
   4  14   7   -0.18    1.88
  -5  14  -7   24.30    2.31
   5  14   7   28.36    3.13
  -5  15   7    0.28    1.87
  -5  15   7    0.39    1.49
  -4  15   7   -0.01    1.30
  -4  15   7    0.84    1.79
  -3  15   7   14.15    1.57
  -3  15   7    9.90    2.19
  -2  15   7   -0.91    1.71
  -1  15   7    5.82    1.86
   0  15   7    2.89    1.51
   1  15   7    9.45    2.06
   2  15   7    0.77    1.85
   3  15   7   -1.25    2.01
   4  15   7    8.50    2.44
  -4  15  -7    7.90    1.69
  -4  16   7    1.93    2.03
  -4  16   7    4.78    1.49
  -3  16   7    1.08    1.91
  -2  16   7   10.93    2.31
  -1  16   7    0.44    1.72
   1  16   7    0.98    1.84
   2  16   7   12.45    2.63
   3  16   7    3.34    2.30
  -2  17   7    7.48    2.23
  -1  17   7    4.12    1.83
   0  17   7    0.67    1.71
   1  17   7    5.54    2.29
  11   0  -8    0.38    1.22
  10   0  -8    2.68    1.35
   9   0  -8    0.76    1.11
   8   0  -8   -0.71    0.94
  -8   0   8    1.45    0.97
   7   0  -8   -1.26    0.81
  -7   0   8    0.07    0.86
  -6   0   8    3.30    0.92
   6   0  -8    1.72    0.85
   5   0  -8    1.04    0.73
  -5   0   8    0.04    0.74
   4   0  -8   23.67    1.41
  -4   0   8   22.16    1.45
  -3   0   8    0.01    0.64
   2   0  -8   24.51    1.34
  -2   0   8   23.78    1.30
   1   0  -8    0.08    0.69
  -1   0   8    0.17    0.62
   0   0  -8   87.13    2.15
  -1   0  -8    0.01    0.70
  -2   0  -8   32.69    1.67
  -3   0  -8   -0.14    0.85
   4   0   8    2.88    0.92
  -4   0  -8    1.52    0.95
  -5   0  -8    1.07    0.96
   5   0   8    1.39    0.91
   6   0   8   17.35    1.62
  -6   0  -8   18.19    1.62
   7   0   8    0.79    1.10
  -7   0  -8   -0.60    1.11
   8   0   8   33.12    2.35
  -8   0  -8   33.94    2.48
   9   0   8   -1.76    1.24
  10   0   8   12.51    1.95
  11  -1  -8    8.20    1.74
  11   1  -8    7.38    1.57
  10  -1  -8    3.12    1.37
  10   1  -8    2.71    1.23
   9  -1  -8    1.26    1.20
   9   1  -8    0.07    0.98
  -9   1   8    2.79    1.09
   8  -1  -8   -0.26    1.03
   8   1  -8    0.22    0.98
  -8   1   8    0.94    0.92
  -7  -1   8   13.29    1.27
   7  -1  -8   12.09    1.38
   7   1  -8   11.18    1.22
  -7   1   8   16.32    1.42
  -6  -1   8   14.49    1.21
   6  -1  -8   13.11    1.24
   6   1  -8   11.84    1.13
  -6   1   8   13.52    1.28
  -5  -1   8    0.82    0.73
   5  -1  -8    0.49    0.77
   5   1  -8    1.02    0.71
  -5   1   8    1.83    0.82
  -4  -1   8    4.41    0.79
   4  -1  -8    3.78    0.82
  -4   1   8    4.68    0.90
   3  -1  -8    6.19    0.83
  -3  -1   8    6.12    0.80
  -3   1   8    4.96    0.82
   2  -1  -8   39.65    1.56
  -2  -1   8   37.07    1.47
  -2   1   8   38.43    1.52
   2   1  -8   34.84    1.45
   1  -1  -8    2.29    0.77
   1   1  -8    2.00    0.77
  -1   1   8    3.43    0.72
   0  -1  -8    0.21    0.75
   0   1   8   -0.34    0.62
   0   1  -8    0.06    0.71
  -1  -1  -8   17.78    1.38
  -1   1  -8   16.14    1.19
  -2  -1  -8   16.91    1.22
  -2   1  -8   13.97    1.14
  -3  -1  -8   -0.78    0.82
   3  -1   8   -0.34    0.79
  -3   1  -8    0.08    0.86
  -4  -1  -8   12.91    1.32
   4  -1   8   10.57    1.19
   4   1   8   10.82    1.20
  -4   1  -8   11.65    1.30
   5  -1   8   41.42    1.99
  -5  -1  -8   46.91    2.09
   5   1   8   44.61    1.95
  -5   1  -8   45.42    2.16
   6  -1   8   21.70    1.76
  -6  -1  -8   21.44    1.63
  -6   1  -8   19.85    1.70
   6   1   8   21.12    1.64
  -7  -1  -8    4.21    1.20
   7  -1   8    3.48    1.24
  -7   1  -8    2.64    1.26
   7   1   8    3.38    1.16
   8  -1   8    0.67    1.14
  -8  -1  -8    1.02    1.21
   8   1   8    1.50    1.18
  -8   1  -8    2.68    1.35
   9  -1   8   10.62    1.65
   9   1   8    6.13    1.56
  -9   1  -8    7.92    1.66
  10  -1   8    2.29    1.38
  10   1   8    3.32    1.57
  11  -2  -8    2.75    1.43
  11   2  -8    1.07    1.24
  10  -2  -8    6.93    1.57
  10   2  -8    9.59    1.50
   9  -2  -8   11.31    1.60
  -9   2   8   10.70    1.53
   9   2  -8   11.54    1.43
   8  -2  -8    7.93    1.36
   8   2  -8    6.23    1.17
  -8   2   8    7.56    1.28
  -7  -2   8    4.09    0.94
   7  -2  -8    1.68    1.03
  -7   2   8    4.97    1.11
   7   2  -8    2.84    0.92
  -6  -2   8    2.22    0.80
   6  -2  -8    1.67    0.96
   6   2  -8    3.56    0.84
  -6   2   8    1.44    0.89
  -5  -2   8    9.67    0.96
   5  -2  -8    7.91    1.08
  -5   2   8    7.73    1.06
   4  -2  -8    9.36    0.98
  -4  -2   8    8.57    0.89
  -4   2   8   11.57    1.11
  -3  -2   8    0.56    0.60
   3  -2  -8    1.84    0.71
  -3   2   8    0.31    0.73
   2  -2  -8   19.23    1.23
   2  -2  -8   20.27    1.36
  -2   2   8   20.69    1.32
   2   2  -8   19.80    1.22
   1  -2  -8    4.18    0.86
  -1   2   8    5.05    0.80
   1   2  -8    3.85    0.79
   0  -2  -8    0.79    0.73
   0   2   8   -0.01    0.66
   0   2  -8    0.75    0.73
  -1  -2  -8   91.71    2.26
  -1   2  -8   93.23    2.26
   1   2   8   90.43    2.12
   1   2   8   91.22    2.20
  -2  -2  -8    0.19    0.82
   2   2   8    0.20    0.72
   2   2   8    0.18    0.70
  -2   2  -8   -1.47    0.72
   3  -2   8   31.60    1.69
  -3  -2  -8   26.76    1.73
  -3   2  -8   27.94    1.74
   3   2   8   30.26    1.56
   4  -2   8    6.47    1.07
  -4  -2  -8   10.09    1.23
  -4   2  -8    7.45    1.18
   5  -2   8   65.02    2.30
  -5  -2  -8   67.03    2.35
  -5   2  -8   67.50    2.54
   5   2   8   67.90    2.21
  -6  -2  -8   10.81    1.30
   6  -2   8   12.19    1.42
   6   2   8   11.55    1.33
  -6   2  -8   11.15    1.47
  -7  -2  -8    5.74    1.22
   7  -2   8    4.69    1.21
  -7   2  -8    4.42    1.38
   7   2   8    5.66    1.26
   8  -2   8   13.17    1.66
   8   2   8   14.86    1.64
  -8   2  -8   14.38    1.81
   9  -2   8    5.74    1.49
  -9   2  -8    6.63    1.68
   9   2   8    3.80    1.40
  10  -3  -8    4.97    1.55
 -10   3   8    6.34    1.47
   9  -3  -8    7.26    1.54
  -9   3   8    8.36    1.47
   8  -3  -8   12.04    1.54
   8   3  -8   11.43    1.29
  -8   3   8    9.84    1.38
   7  -3  -8    7.35    1.32
   7   3  -8    9.06    1.09
  -7   3   8    8.07    1.23
   6  -3  -8    1.40    0.91
  -6   3   8    2.17    0.93
   6   3  -8    3.18    0.79
   5  -3  -8   16.85    1.40
  -5   3   8   13.24    1.21
  -4  -3   8    7.84    0.82
   4  -3  -8    8.00    1.03
  -4   3   8    9.83    1.10
   3  -3  -8   23.43    1.38
  -3   3   8   25.46    1.51
   2  -3  -8    0.18    0.64
   2   3  -8    0.12    0.62
  -2   3   8    1.06    0.73
   1  -3  -8    1.36    0.81
   1  -3  -8    2.80    0.69
   1   3  -8    1.73    0.71
  -1   3   8    1.43    0.72
   0  -3  -8   31.27    1.57
   0  -3  -8   29.59    1.29
   0   3   8   34.30    1.47
   0   3  -8   30.81    1.53
  -1  -3  -8   60.79    1.97
  -1   3  -8   64.21    1.97
   1   3   8   62.75    1.83
   1   3   8   66.56    2.07
  -2  -3  -8   83.76    2.24
   2   3   8   87.56    2.13
   2   3   8   86.08    2.34
  -2   3  -8   88.55    2.34
   3  -3   8   23.44    1.59
  -3  -3  -8   23.15    1.65
  -3   3  -8   23.49    1.74
   3   3   8   22.15    1.45
   3   3   8   22.93    1.63
   4  -3   8   49.36    2.01
  -4  -3  -8   50.02    2.09
  -4   3  -8   41.87    2.13
  -5  -3  -8    0.36    0.94
   5  -3   8    2.74    1.02
  -5   3  -8   -0.14    1.04
  -6  -3  -8   55.09    2.32
   6  -3   8   50.72    2.28
   6   3   8   49.53    2.13
  -6   3  -8   53.87    2.56
  -7  -3  -8    2.13    1.08
   7  -3   8   -0.21    1.08
  -7   3  -8    0.72    1.33
   7   3   8    0.99    1.04
   8  -3   8    2.54    1.30
  -8   3  -8    3.05    1.51
   8   3   8    3.29    1.28
   9  -3   8    4.40    1.51
  -9   3  -8    4.73    1.68
   9   3   8    5.56    1.46
  10  -4  -8   10.18    1.77
 -10   4   8    9.61    1.73
   9  -4  -8    7.63    1.53
  -9   4   8    8.66    1.50
   8  -4  -8   16.00    1.74
  -8   4   8   16.73    1.80
   7  -4  -8   22.69    1.81
  -7   4   8   21.30    1.73
   6  -4  -8   67.36    2.34
  -6   4   8   70.92    2.45
   5  -4  -8    4.19    0.96
  -5   4   8    4.56    1.05
   4  -4  -8    0.75    0.77
  -4   4   8    0.32    0.81
   3  -4  -8   16.74    1.20
  -3   4   8   14.99    1.21
   2  -4  -8    1.46    0.68
  -2   4   8    0.57    0.73
   1  -4  -8   45.51    1.75
   1  -4  -8   47.38    1.55
  -1   4   8   45.87    1.68
   1   4  -8   45.54    1.64
   0  -4  -8   16.10    1.20
   0  -4  -8   16.91    1.15
   0   4  -8   18.61    1.39
   0   4   8   17.54    1.32
  -1  -4  -8  126.89    2.32
  -1  -4  -8  129.38    2.69
  -1   4  -8  126.56    2.69
   1   4   8  131.98    2.54
   1   4   8  130.50    3.00
  -2  -4  -8   17.47    1.27
  -2   4  -8   15.54    1.26
   2   4   8   15.35    1.37
   2   4   8   17.41    1.31
   3  -4   8   26.85    1.63
  -3  -4  -8   25.32    1.64
  -3   4  -8   24.33    1.76
   3   4   8   27.19    1.84
   4  -4   8   16.56    1.42
  -4  -4  -8   16.89    1.36
  -4   4  -8   18.33    1.61
   4   4   8   17.75    1.65
  -5  -4  -8   25.85    1.83
   5  -4   8   26.71    1.92
  -5   4  -8   25.98    1.88
  -6  -4  -8    7.56    1.29
   6  -4   8    9.79    1.36
  -6   4  -8    7.96    1.46
   7  -4   8   20.96    1.83
  -7   4  -8   15.35    1.84
   7   4   8   19.05    1.63
   8  -4   8    6.63    1.50
  -8   4  -8    4.99    1.57
   8   4   8    3.90    1.22
   9  -4   8    3.93    1.51
  -9   4  -8    7.02    1.83
   9   4   8    4.87    1.40
  10  -5  -8    1.28    1.35
 -10   5   8    1.77    1.42
   9  -5  -8    5.85    1.48
  -9   5   8    6.32    1.44
   8  -5  -8   19.63    1.81
  -8   5   8   20.82    1.91
   7  -5  -8   14.53    1.60
  -7   5   8   13.77    1.59
   6  -5  -8   34.61    1.93
  -6   5   8   33.83    2.06
   5  -5  -8   10.80    1.22
  -5   5   8   11.01    1.32
   4  -5  -8   61.52    2.01
  -4   5   8   57.98    2.11
   3  -5  -8    3.27    0.85
  -3   5   8    3.18    0.90
   2  -5  -8  155.01    2.82
  -2   5   8  152.91    2.96
   1  -5  -8   11.61    0.98
   1  -5  -8   12.35    1.13
   1   5  -8   13.67    1.05
  -1   5   8   10.56    1.02
   0  -5  -8  144.01    2.57
   0  -5  -8  146.59    2.91
   0   5   8  150.70    2.78
   0   5   8  148.12    3.37
   0   5  -8  150.30    2.83
  -1  -5  -8   73.73    2.11
  -1  -5  -8   69.64    1.74
   1   5   8   72.33    1.93
  -1   5  -8   70.34    2.06
   1   5   8   74.67    2.46
  -2  -5  -8  138.98    2.83
  -2   5  -8  134.00    2.95
   2   5   8  139.98    3.29
   3  -5   8   19.62    1.44
  -3  -5  -8   18.73    1.32
   3   5   8   19.15    1.65
  -3   5  -8   18.30    1.49
  -4  -5  -8   14.45    1.27
   4  -5   8   18.55    1.52
   4   5   8   16.02    1.71
  -4   5  -8   14.35    1.50
   5  -5   8   -0.12    1.00
  -5  -5  -8    0.07    0.91
  -5   5  -8    1.10    1.11
   6  -5   8   28.12    2.09
  -6   5  -8   33.88    2.45
   7  -5   8    0.48    1.10
  -7   5  -8    0.29    1.43
   8  -5   8    6.91    1.51
  -8   5  -8    7.01    1.76
   9  -5   8    0.91    1.41
   9   5   8    1.67    1.27
  -9   5  -8   -1.93    1.62
  10  -6  -8   -0.17    1.44
 -10   6   8    1.52    1.54
   9  -6  -8   -0.72    1.24
  -9   6   8    0.50    1.35
   8  -6  -8    3.40    1.26
  -8   6   8    4.12    1.30
   7  -6  -8   43.58    2.29
  -7   6   8   45.17    2.47
   6  -6  -8   30.77    1.96
  -6   6   8   28.77    2.04
   5  -6  -8   35.41    1.81
  -5   6   8   35.04    1.99
   4  -6  -8    8.06    1.07
  -4   6   8    6.02    1.04
   3  -6  -8  179.77    3.18
  -3   6   8  180.13    3.39
   2  -6  -8    4.65    0.85
  -2   6   8    4.40    0.88
   1  -6  -8  128.10    2.48
  -1   6   8  125.74    2.64
   0  -6  -8   11.27    0.95
   0  -6  -8   11.95    1.15
   0   6   8   12.66    1.10
   0   6  -8    9.64    0.98
   0   6   8   13.04    1.50
  -1  -6  -8   64.92    2.07
   1   6   8   62.50    2.45
  -1   6  -8   61.38    2.00
   1   6   8   62.25    1.85
  -2  -6  -8   23.59    1.60
  -2   6  -8   27.88    1.70
   2   6   8   24.04    1.89
   3  -6   8   34.01    1.80
  -3  -6  -8   36.16    1.76
   3   6   8   35.40    2.19
  -3   6  -8   32.67    1.96
   4  -6   8    9.10    1.22
  -4  -6  -8    8.37    1.08
   4   6   8    7.75    1.54
  -4   6  -8    7.31    1.31
   5  -6   8   10.94    1.41
  -5   6  -8   11.82    1.59
   6  -6   8    4.62    1.23
  -6   6  -8    6.12    1.50
   7  -6   8    8.45    1.55
  -7   6  -8    9.67    1.80
   8  -6   8    0.77    1.29
  -8   6  -8   -1.19    1.60
   9  -6   8    1.75    1.47
  -9   6  -8    1.03    1.82
  10  -7  -8   -0.52    1.42
 -10   7   8   -0.74    1.59
   9  -7  -8    0.19    1.27
  -9   7   8   -0.59    1.41
   8  -7  -8    8.61    1.54
  -8   7   8    9.79    1.71
   7  -7  -8    0.61    1.03
  -7   7   8    0.22    1.10
   6  -7  -8   54.50    2.27
  -6   7   8   49.71    2.45
   5  -7  -8    1.09    0.93
  -5   7   8    1.66    0.99
   4  -7  -8   70.31    2.21
  -4   7   8   66.80    2.32
   3  -7  -8    4.38    0.91
  -3   7   8    4.98    1.02
   2  -7  -8  179.36    3.13
  -2   7   8  174.11    3.29
  -1   7   8    5.05    0.88
   0  -7  -8   62.80    2.13
   0   7   8   60.99    1.89
   0   7  -8   63.46    1.97
   0   7   8   64.37    2.60
  -1  -7  -8    1.86    0.84
   1   7   8   -0.05    0.72
   1   7   8    1.25    1.14
  -1   7  -8    0.09    0.81
  -2  -7  -8   70.47    2.17
   2   7   8   71.31    2.68
  -2   7  -8   75.84    2.33
  -3  -7  -8   -0.41    0.79
  -3   7  -8    1.81    0.98
   3   7   8    0.84    1.25
   4  -7   8   31.15    2.04
  -4   7  -8   31.69    2.21
   4   7   8   32.59    2.39
   5  -7   8    0.31    1.13
  -5   7  -8   -0.61    1.17
  -6   7  -8    0.81    1.36
  -7   7  -8    1.40    1.56
  -8   7  -8    0.40    1.82
  -9   7  -8    2.24    1.89
  -9   8   8   -0.97    1.51
   8  -8  -8    9.41    1.60
  -8   8   8   10.28    1.86
   7  -8  -8   30.76    2.17
  -7   8   8   28.42    2.14
   6  -8  -8    7.11    1.25
  -6   8   8    7.61    1.42
   5  -8  -8   85.34    2.52
  -5   8   8   73.44    2.68
   4  -8  -8    2.26    0.93
  -4   8   8    3.57    1.07
  -3   8   8  220.79    3.98
  -2   8   8    0.35    0.83
  -1   8   8   46.32    1.85
  -1   8   8   46.85    2.54
   0   8   8    6.10    0.96
   0   8   8    3.06    1.27
   0   8  -8    4.62    0.92
  -1  -8  -8   41.07    1.87
   1   8   8   41.83    2.34
  -1   8  -8   42.45    1.86
  -2  -8  -8   12.59    1.16
   2   8   8   11.41    1.58
  -2   8  -8   11.98    1.24
  -3  -8  -8   32.14    1.76
   3   8   8   30.28    2.34
  -3   8  -8   29.29    2.01
  -4   8  -8   10.97    1.57
   4   8   8   11.30    1.80
  -5   8  -8   21.81    2.00
   5   8   8   23.61    2.41
  -6   8  -8    5.00    1.54
  -7   8  -8    3.90    1.82
  -8   8  -8   -0.81    1.77
  -9   9   8    4.89    1.86
  -8   9   8    6.52    1.83
  -7   9   8   27.52    2.26
  -6   9   8    6.94    1.42
  -5   9   8   12.91    1.48
  -4   9   8   16.98    1.52
  -3   9   8    0.85    0.95
  -2   9   8   23.56    1.68
  -1   9   8    6.88    1.05
  -1   9   8    6.28    1.51
   0   9   8   35.74    2.44
  -1  -9  -8   12.57    1.23
  -1   9  -8   10.78    1.15
   1   9   8   11.95    1.70
  -2  -9  -8   25.68    1.70
   2   9   8   25.43    2.23
  -2   9  -8   26.07    1.84
   3   9   8   12.79    1.95
  -3   9  -8   11.64    1.43
  -4   9  -8    9.31    1.48
   4   9   8   11.41    1.88
  -5   9  -8    5.90    1.56
   5   9   8    6.32    1.91
  -6   9  -8   11.10    1.90
  -7   9  -8   12.40    2.05
  -8   9  -8    2.93    1.96
  -9  10   8    2.51    1.74
  -8  10   8   16.53    2.19
  -7  10   8    3.99    1.62
  -6  10   8   43.71    2.62
  -5  10   8    5.88    1.29
  -4  10   8   -1.02    0.98
  -3  10   8   12.31    1.38
  -2  10   8   -0.27    0.89
  -2  10   8   -0.83    1.23
  -1  10   8    1.58    0.89
  -1  10   8    0.99    1.39
   0  10   8    4.89    1.49
  -1  10  -8    8.01    1.14
   1  10   8    8.50    1.65
  -2 -10  -8    2.57    0.95
   2  10   8    1.97    1.35
  -2  10  -8    2.51    1.08
  -3  10  -8    4.49    1.29
   3  10   8    4.29    1.64
  -4  10  -8   16.33    1.83
   4  10   8   21.80    2.30
   5  10   8   11.81    2.21
  -5  10  -8    9.87    1.77
  -6  10  -8   12.43    1.97
  -7  10  -8    3.73    1.93
  -8  11   8   -1.04    1.66
  -7  11   8   18.05    2.21
  -6  11   8    0.42    1.48
  -5  11   8    7.33    1.55
  -4  11   8    0.76    1.11
  -3  11   8   -1.09    0.96
  -2  11   8    0.08    1.46
  -2  11   8    0.96    0.98
  -1  11   8    1.06    0.92
  -1  11   8    0.96    1.44
   0  11   8   10.18    1.85
   1  11   8    8.36    1.63
  -1  11  -8    9.99    1.22
   2  11   8    5.19    1.70
  -2  11  -8    4.52    1.17
  -3  11  -8    6.75    1.38
   3  11   8    5.36    1.79
  -4  11  -8    1.56    1.37
   4  11   8    3.14    1.67
  -5  11  -8    3.33    1.61
   5  11   8    5.89    2.15
  -6  11  -8   12.32    2.02
  -7  11  -8   11.66    2.19
  -7  12   8    0.46    1.65
  -6  12   8   11.02    1.89
  -5  12   8    1.05    1.43
  -4  12   8    2.61    1.35
  -3  12   8   14.24    1.60
  -3  12   8   10.78    1.92
  -2  12   8    6.74    1.74
  -2  12   8    5.85    1.27
  -1  12   8    5.59    1.74
   0  12   8    4.44    1.65
   1  12   8   -0.01    1.30
  -2  12  -8    0.55    1.08
   2  12   8    0.93    1.52
   3  12   8   -1.84    1.61
  -3  12  -8    0.00    1.23
   4  12   8    4.78    1.95
  -4  12  -8    4.98    1.55
  -5  12  -8    1.77    1.66
   5  12   8    2.86    2.11
  -6  12  -8    2.95    1.79
  -7  13   8    0.29    1.71
  -6  13   8   10.07    1.92
  -5  13   8    1.81    1.51
  -4  13   8    0.12    1.57
  -4  13   8    0.22    1.30
  -3  13   8    0.98    1.57
  -3  13   8   -0.19    1.23
  -2  13   8   11.52    1.44
  -2  13   8    9.28    2.04
  -1  13   8    3.85    1.69
   0  13   8    2.65    1.56
   1  13   8    0.91    1.32
   2  13   8    1.82    1.67
  -2  13  -8   -1.48    1.12
  -3  13  -8   -0.55    1.22
   3  13   8   -2.02    1.72
  -4  13  -8   -0.56    1.43
   4  13   8    3.29    1.97
  -5  13  -8    2.09    1.75
   5  13   8   -1.07    1.92
  -6  13  -8    0.24    1.80
  -6  14   8    0.35    1.59
  -5  14   8   -1.82    1.40
  -4  14   8    1.86    1.37
  -4  14   8    0.26    1.80
  -3  14   8    4.85    1.33
  -3  14   8    4.89    1.86
  -2  14   8    3.36    1.83
  -1  14   8    2.34    1.71
   0  14   8   -0.07    1.53
   1  14   8    4.23    1.71
   2  14   8    1.81    1.81
   3  14   8    3.34    2.14
  -3  14  -8    1.14    1.30
   4  14   8   -1.15    1.99
  -4  14  -8    1.09    1.47
   5  14   8   -2.30    2.01
  -5  14  -8    1.18    1.73
  -5  15   8   -0.30    1.88
  -5  15   8   -1.05    1.43
  -4  15   8    3.02    1.49
  -4  15   8    3.57    1.96
  -3  15   8   -2.29    1.14
  -3  15   8   -0.50    1.81
  -2  15   8    2.10    1.81
  -1  15   8   -2.97    1.57
   0  15   8    4.54    1.70
   1  15   8    4.16    2.04
   2  15   8    1.90    2.06
  -3  15  -8    4.37    1.41
   3  15   8    4.01    2.30
   4  15   8    2.27    2.27
  -4  15  -8    2.26    1.54
  -3  16   8    2.46    2.04
  -2  16   8    5.23    2.15
  -1  16   8    0.56    1.76
   0  16   8    0.64    1.62
   1  16   8    8.77    2.28
   2  16   8    0.79    2.31
  10   0  -9    0.70    1.25
   9   0  -9   12.96    1.64
   8   0  -9    0.41    1.08
  -8   0   9   -0.17    0.93
   7   0  -9   29.79    1.96
  -7   0   9   31.82    1.92
   6   0  -9   -0.06    0.81
  -6   0   9    0.41    0.84
   5   0  -9    5.40    0.96
  -5   0   9    5.73    1.00
  -4   0   9   -0.87    0.70
   4   0  -9   -0.09    0.72
  -3   0   9    5.97    0.91
  -2   0   9    1.13    0.72
   2   0  -9    0.43    0.75
  -1   0   9   15.45    1.14
   1   0  -9   17.51    1.28
   0   0  -9   -1.39    0.75
  -1   0  -9    1.44    0.85
  -2   0  -9    1.32    0.94
  -3   0  -9   28.62    1.84
  -4   0  -9   -0.63    0.98
   5   0   9    2.74    1.03
  -5   0  -9    2.92    1.16
  -6   0  -9   -0.90    1.11
   6   0   9   -0.33    1.02
  -7   0  -9   13.10    1.64
   7   0   9   12.51    1.66
  -8   0  -9   -0.01    1.35
   8   0   9   -1.15    1.17
   9   0   9   -2.64    1.15
  10  -1  -9   14.48    1.98
  10   1  -9   13.59    1.81
   9  -1  -9    2.16    1.24
  -9   1   9   -0.77    1.00
   9   1  -9    0.13    1.15
   8  -1  -9   25.51    1.88
  -8   1   9   21.74    1.74
   8   1  -9   20.68    1.68
  -7  -1   9    0.77    0.89
   7  -1  -9    1.73    1.04
  -7   1   9    1.84    0.98
   7   1  -9    1.98    0.97
  -6  -1   9   79.65    2.41
   6  -1  -9   81.62    2.48
   6   1  -9   81.80    2.33
  -6   1   9   82.25    2.53
   5  -1  -9   24.05    1.62
  -5  -1   9   22.90    1.61
  -5   1   9   23.72    1.72
   5   1  -9   24.89    1.53
   4  -1  -9   15.21    1.19
  -4  -1   9   15.25    1.16
  -4   1   9   13.96    1.22
   3  -1  -9    1.63    0.79
  -3  -1   9    1.86    0.74
  -3   1   9    1.70    0.82
   2  -1  -9   20.63    1.44
  -2  -1   9   22.54    1.41
   2   1  -9   24.09    1.44
  -2   1   9   22.61    1.46
   1  -1  -9    0.97    0.81
  -1   1   9   -0.10    0.69
   1   1  -9    1.07    0.79
   0  -1  -9    2.28    0.87
   0   1   9    3.27    0.84
   0   1  -9    1.92    0.83
  -1  -1  -9   -0.01    0.79
   1   1   9    0.08    0.75
  -1   1  -9    0.15    0.82
  -2  -1  -9   32.02    1.82
  -2   1  -9   33.06    1.82
  -3  -1  -9    0.22    0.94
  -3   1  -9   -0.85    0.90
   4  -1   9    0.70    0.91
  -4  -1  -9   -0.41    0.95
  -4   1  -9   -1.01    0.98
   5  -1   9    0.46    0.97
  -5  -1  -9    0.76    1.11
   5   1   9   -0.06    0.92
  -5   1  -9    1.19    1.10
   6  -1   9    0.70    1.08
  -6  -1  -9    1.46    1.13
   6   1   9    0.44    1.02
  -6   1  -9   -0.62    1.11
  -7  -1  -9    1.74    1.22
   7  -1   9   -0.43    1.09
   7   1   9   -0.08    1.10
  -7   1  -9    2.89    1.30
   8  -1   9   -0.23    1.22
  -8  -1  -9    2.41    1.34
  -8   1  -9    2.29    1.44
   8   1   9   -0.42    1.14
   9  -1   9    3.21    1.44
  -9   1  -9    0.27    1.50
   9   1   9    0.52    1.30
  10  -2  -9    8.57    1.67
  10   2  -9    7.76    1.46
   9  -2  -9   17.29    1.88
   9   2  -9   13.35    1.56
  -9   2   9   11.20    1.62
   8  -2  -9    1.65    1.23
   8   2  -9    3.92    1.16
  -8   2   9    2.76    1.08
  -7  -2   9   15.03    1.37
   7  -2  -9   12.48    1.49
   7   2  -9   13.40    1.29
  -7   2   9   14.32    1.49
  -6  -2   9   16.47    1.36
   6  -2  -9   15.01    1.41
   6   2  -9   13.49    1.19
  -6   2   9   14.54    1.44
  -5  -2   9   12.63    1.11
   5  -2  -9   12.94    1.26
  -5   2   9   13.01    1.32
  -4  -2   9   31.27    1.57
   4  -2  -9   31.61    1.67
  -4   2   9   30.52    1.76
  -3  -2   9   54.26    1.78
   3  -2  -9   54.92    1.86
  -3   2   9   50.76    1.93
   2  -2  -9   11.35    1.03
   2  -2  -9   11.66    1.12
   2   2  -9   11.44    1.06
  -2   2   9   10.38    1.06
   1  -2  -9   38.38    1.75
  -1   2   9   37.74    1.65
   1   2  -9   40.77    1.68
   0  -2  -9    2.11    0.88
   0   2  -9   -0.17    0.77
   0   2   9    0.39    0.77
  -1  -2  -9    7.24    1.08
   1   2   9    7.40    1.02
   1   2   9    6.40    0.95
  -1   2  -9    7.02    1.01
  -2  -2  -9    4.09    1.00
  -2   2  -9    3.47    0.95
   2   2   9    2.23    0.88
  -3  -2  -9   10.38    1.24
  -3   2  -9   10.67    1.25
   3   2   9   11.08    1.17
  -4  -2  -9   11.93    1.34
   4  -2   9   14.25    1.41
   4   2   9   14.08    1.32
  -4   2  -9   13.36    1.41
   5  -2   9    0.02    0.96
  -5  -2  -9   -0.62    1.04
  -5   2  -9    0.27    1.09
  -6  -2  -9   12.91    1.52
   6  -2   9   13.53    1.62
  -6   2  -9    9.80    1.57
   6   2   9   10.30    1.43
   7  -2   9    2.56    1.25
  -7  -2  -9    2.55    1.21
  -7   2  -9   -1.35    1.32
   7   2   9    1.79    1.17
   8  -2   9    1.46    1.29
  -8   2  -9   -0.83    1.45
   8   2   9    0.58    1.18
   9  -2   9    4.43    1.62
  -9   2  -9    3.75    1.71
   9   2   9    4.91    1.48
  10  -3  -9    9.29    1.76
 -10   3   9    4.19    1.32
   9  -3  -9    4.90    1.52
  -9   3   9    6.35    1.46
   9   3  -9    4.43    1.26
   8  -3  -9    6.75    1.45
  -8   3   9    6.43    1.32
   8   3  -9   10.02    1.30
   7  -3  -9    8.88    1.39
   7   3  -9   10.31    1.16
  -7   3   9    7.09    1.27
   6  -3  -9   31.82    1.96
  -6  -3   9   39.12    1.77
  -6   3   9   38.23    2.10
  -5  -3   9   40.36    1.68
   5  -3  -9   38.91    1.90
  -5   3   9   37.98    2.01
   4  -3  -9   59.93    2.05
  -4  -3   9   58.69    1.84
  -4   3   9   64.69    2.19
   3  -3  -9    1.57    0.76
  -3   3   9   -0.82    0.77
   2  -3  -9   89.53    2.38
   2  -3  -9   86.40    2.17
   2   3  -9   82.83    2.10
  -2   3   9   87.04    2.30
   1  -3  -9   33.93    1.70
   1  -3  -9   33.11    1.48
   1   3  -9   36.80    1.63
  -1   3   9   34.19    1.60
   0  -3  -9   -0.42    0.62
   0  -3  -9    1.27    0.90
   0   3  -9    1.12    0.78
   0   3   9    0.90    0.76
  -1  -3  -9    4.69    1.03
  -1   3  -9    7.03    1.08
   1   3   9    9.57    1.22
   1   3   9    7.44    1.00
  -2  -3  -9    6.83    1.07
   2   3   9    7.90    1.09
  -2   3  -9    6.30    1.10
   2   3   9    7.52    1.03
  -3  -3  -9    9.28    1.20
   3   3   9   10.94    1.25
  -3   3  -9   10.38    1.29
   3   3   9    9.58    1.13
  -4  -3  -9    1.00    1.05
   4  -3   9    0.41    0.91
  -4   3  -9    0.92    1.09
   5  -3   9    0.51    1.04
  -5  -3  -9    1.93    1.09
  -5   3  -9   -0.58    1.13
   6  -3   9    0.60    1.09
  -6  -3  -9    1.11    1.13
  -6   3  -9   -0.74    1.29
   7  -3   9    5.46    1.41
  -7  -3  -9    8.03    1.47
   7   3   9    5.37    1.30
  -7   3  -9    5.81    1.59
   8  -3   9    2.90    1.38
   8   3   9    3.04    1.30
  -8   3  -9    4.45    1.65
   9  -3   9   14.09    1.98
  -9   3  -9   19.00    2.31
   9   3   9   12.25    1.75
  10  -4  -9    2.80    1.47
 -10   4   9    0.35    1.30
   9  -4  -9    4.66    1.50
  -9   4   9    4.14    1.40
   8  -4  -9    2.89    1.30
  -8   4   9    2.74    1.19
   7  -4  -9    8.37    1.39
  -7   4   9    7.32    1.30
   7   4  -9    9.40    1.12
   6  -4  -9    1.03    1.02
  -6   4   9    2.93    1.09
  -5  -4   9   28.42    1.52
   5  -4  -9   28.81    1.76
  -5   4   9   31.70    1.93
   4  -4  -9   13.05    1.30
  -4  -4   9   11.95    1.00
  -4   4   9   12.10    1.25
   3  -4  -9   14.82    1.20
  -3   4   9   15.23    1.29
   2  -4  -9   50.40    1.73
  -2   4   9   47.04    1.85
   2   4  -9   47.47    1.65
   1  -4  -9  106.16    2.59
   1  -4  -9  105.66    2.31
  -1   4   9  104.63    2.51
   1   4  -9  109.18    2.47
   0  -4  -9   74.36    1.94
   0  -4  -9   75.97    2.26
   0   4  -9   78.78    2.20
   0   4   9   73.50    2.42
   0   4   9   76.71    2.14
  -1  -4  -9   21.17    1.45
  -1  -4  -9   22.99    1.27
  -1   4  -9   24.60    1.64
   1   4   9   24.83    1.73
   1   4   9   24.47    1.48
  -2  -4  -9   16.45    1.34
   2   4   9   13.65    1.22
  -2   4  -9   14.84    1.36
   2   4   9   14.68    1.39
   3  -4   9    5.92    1.08
  -3  -4  -9    6.25    1.05
   3   4   9    5.57    1.21
   3   4   9    5.84    1.00
  -3   4  -9    4.37    1.14
   4  -4   9    5.42    1.17
  -4  -4  -9    3.90    1.09
   4   4   9    4.36    1.25
  -4   4  -9    4.66    1.25
   5  -4   9    1.27    1.02
  -5  -4  -9   -0.50    1.00
  -5   4  -9    0.51    1.18
  -6  -4  -9   21.80    1.76
   6  -4   9   21.50    1.94
  -6   4  -9   18.39    1.94
   7  -4   9   19.09    1.98
  -7   4  -9   17.18    1.99
   8  -4   9    7.09    1.55
  -8   4  -9   10.01    1.93
   9  -4   9    2.53    1.49
  -9   4  -9    2.08    1.79
  10  -5  -9    0.73    1.34
 -10   5   9   -0.68    1.31
   9  -5  -9    1.04    1.26
  -9   5   9    1.67    1.30
   8  -5  -9    0.68    1.25
  -8   5   9   -0.74    1.12
   7  -5  -9   -0.37    1.09
  -7   5   9    1.13    1.19
   6  -5  -9   24.94    1.79
  -6   5   9   24.69    1.93
   5  -5  -9    4.42    1.05
  -5   5   9    5.83    1.14
   4  -5  -9   25.91    1.63
  -4   5   9   24.40    1.73
   3  -5  -9   21.41    1.49
  -3   5   9   18.44    1.44
   2  -5  -9   42.77    1.71
  -2   5   9   42.20    1.83
   1  -5  -9   89.33    2.46
   1  -5  -9   88.82    2.16
  -1   5   9   88.31    2.30
   1   5  -9   89.38    2.28
   0  -5  -9    1.69    0.92
   0  -5  -9    2.73    0.76
   0   5   9    3.30    1.17
   0   5   9    4.21    0.89
   0   5  -9    2.96    0.93
  -1  -5  -9   98.55    2.61
   1   5   9  100.53    2.41
   1   5   9  103.53    2.88
  -1   5  -9  101.28    2.59
  -2  -5  -9    0.60    0.89
   2   5   9    0.08    1.01
  -2   5  -9   -0.10    0.84
   2   5   9    0.69    0.83
   3  -5   9   43.82    1.96
  -3  -5  -9   41.30    2.02
  -3   5  -9   43.41    2.11
   3   5   9   43.77    2.24
   4  -5   9    0.87    0.95
  -4  -5  -9    0.25    0.94
   4   5   9    0.57    1.19
  -4   5  -9    1.45    1.11
   5  -5   9   49.55    2.33
  -5  -5  -9   49.18    2.22
  -5   5  -9   53.45    2.70
   6  -5   9    3.90    1.31
  -6   5  -9    6.37    1.60
   7  -5   9   40.52    2.61
  -7   5  -9   41.09    2.91
   8  -5   9    1.60    1.50
  -8   5  -9    4.35    1.78
   9  -5   9   13.61    2.08
  -9   5  -9   19.17    2.41
  10  -6  -9    6.00    1.64
 -10   6   9    6.61    1.88
   9  -6  -9   -0.24    1.19
  -9   6   9    1.01    1.34
   8  -6  -9   -0.88    1.16
  -8   6   9   -0.96    1.21
   7  -6  -9    3.34    1.21
  -7   6   9    2.59    1.22
   6  -6  -9   -0.50    0.97
  -6   6   9   -0.15    1.10
   5  -6  -9    0.02    0.90
  -5   6   9    2.21    1.11
   4  -6  -9    4.01    0.97
  -4   6   9    4.93    1.05
   3  -6  -9    9.28    1.11
  -3   6   9   11.70    1.24
   2  -6  -9   66.21    2.00
  -2   6   9   63.02    2.14
   1  -6  -9    3.02    0.78
   1  -6  -9    3.66    1.03
  -1   6   9    2.60    0.86
   1   6  -9    2.89    0.85
   0  -6  -9   85.17    2.48
   0   6   9   87.39    2.31
   0   6   9   92.05    2.91
   0   6  -9   89.63    2.35
  -1  -6  -9   26.96    1.78
  -1   6  -9   27.14    1.75
   1   6   9   27.04    1.55
   1   6   9   27.33    2.02
  -2  -6  -9  137.69    3.02
  -2   6  -9  136.79    3.12
   2   6   9  135.83    3.47
   2   6   9  135.93    2.73
  -3  -6  -9    1.09    0.90
   3  -6   9    1.33    0.92
   3   6   9    2.45    1.27
  -3   6  -9    0.96    1.01
  -4  -6  -9   47.64    2.13
   4  -6   9   45.23    2.15
   4   6   9   41.20    2.48
  -4   6  -9   39.98    2.36
  -5  -6  -9    8.70    1.27
   5  -6   9   10.44    1.45
  -5   6  -9   11.22    1.65
   6  -6   9   26.50    2.09
  -6   6  -9   27.28    2.28
   7  -6   9    6.85    1.59
  -7   6  -9    5.99    1.82
  -8   6  -9   12.83    2.21
   9  -7  -9    8.63    1.65
  -9   7   9    7.61    1.83
   8  -7  -9    0.14    1.16
  -8   7   9    0.45    1.34
   7  -7  -9   -1.03    1.02
  -7   7   9    0.81    1.24
   6  -7  -9    0.01    1.03
  -6   7   9   -1.13    1.11
   5  -7  -9    2.00    1.03
  -5   7   9    0.85    1.05
   4  -7  -9    1.72    0.94
  -4   7   9    1.89    0.99
   3  -7  -9   78.96    2.30
  -3   7   9   78.05    2.43
  -2   7   9    1.78    0.91
  -1   7   9    9.27    1.11
   0  -7  -9    1.53    0.91
   0   7   9    0.33    0.79
   0   7  -9    0.08    0.83
   0   7   9    0.39    1.17
  -1  -7  -9   58.91    2.14
   1   7   9   59.67    2.58
  -1   7  -9   55.96    2.12
   1   7   9   59.98    1.96
  -2  -7  -9    4.74    1.07
   2   7   9    4.76    1.31
  -2   7  -9    4.92    1.10
  -3  -7  -9  106.06    2.73
  -3   7  -9  103.13    2.97
   3   7   9  101.07    3.32
  -4  -7  -9    0.03    0.93
   4   7   9    1.81    1.39
  -4   7  -9    1.80    1.21
  -6   7  -9    1.21    1.46
  -7   7  -9   27.97    2.41
  -8   7  -9   -0.53    1.80
  -9   8   9    0.95    1.67
  -8   8   9   -0.26    1.36
  -7   8   9    7.76    1.51
  -6   8   9    4.34    1.41
  -5   8   9   23.87    1.88
  -4   8   9   11.23    1.37
  -3   8   9   16.38    1.48
  -2   8   9   22.44    1.57
  -1   8   9    8.20    1.11
  -1   8   9   12.32    1.84
   0   8   9   26.24    1.60
   0   8   9   22.15    2.03
   0   8  -9   25.21    1.72
  -1  -8  -9    3.15    0.99
  -1   8  -9    2.15    0.90
   1   8   9    4.15    1.38
  -2  -8  -9  164.79    3.32
   2   8   9  161.71    4.11
  -2   8  -9  164.45    3.52
  -3  -8  -9    1.59    0.97
  -3   8  -9    1.21    1.09
   3   8   9    0.67    1.39
  -4  -8  -9   81.90    2.72
  -4   8  -9   81.14    3.01
   4   8   9   74.56    3.20
   5   8   9    0.58    1.64
  -5   8  -9    1.25    1.37
  -6   8  -9   30.04    2.49
  -7   8  -9    0.52    1.79
  -8   8  -9    3.86    2.02
  -9   9   9    2.43    1.79
  -8   9   9    2.98    1.63
  -7   9   9    3.86    1.51
  -6   9   9   29.41    2.17
  -5   9   9   -1.57    1.07
  -4   9   9   13.72    1.56
  -3   9   9   23.36    1.67
  -2   9   9   56.91    2.21
  -1   9   9    0.96    1.29
  -1   9   9    1.48    0.93
   0   9   9   35.10    2.53
   0   9   9   33.69    1.79
  -1  -9  -9   19.56    1.50
   1   9   9   17.35    1.97
  -1   9  -9   17.80    1.40
  -2  -9  -9    5.50    1.10
  -2   9  -9    4.84    1.14
   2   9   9    6.11    1.56
  -3  -9  -9    8.83    1.19
   3   9   9   11.28    1.92
  -3   9  -9    9.06    1.40
   4   9   9    1.31    1.55
  -4   9  -9   -0.81    1.24
   5   9   9   33.74    3.02
  -5   9  -9   30.61    2.40
  -6   9  -9   12.95    1.96
  -7   9  -9   14.02    2.22
  -8  10   9   -3.31    1.56
  -7  10   9   35.14    2.73
  -6  10   9    3.67    1.43
  -5  10   9   40.85    2.46
  -4  10   9    2.48    1.15
  -3  10   9    3.40    1.14
  -2  10   9    4.14    1.57
  -2  10   9    3.83    1.16
  -1  10   9   33.81    2.66
  -1  10   9   32.01    1.92
   0  10   9    1.89    1.42
  -1  10  -9    7.80    1.23
   1  10   9    5.53    1.60
  -2 -10  -9    4.65    1.09
   2  10   9    9.80    1.77
  -2  10  -9    6.29    1.24
  -3  10  -9    4.09    1.28
   3  10   9    4.45    1.71
   4  10   9    8.71    1.95
  -4  10  -9    9.31    1.65
   5  10   9    6.14    2.07
  -5  10  -9    5.25    1.72
  -6  10  -9    1.61    1.74
  -7  10  -9    6.45    2.06
  -8  11   9    7.55    2.01
  -7  11   9    8.74    1.89
  -6  11   9   22.41    2.17
  -5  11   9    2.75    1.37
  -4  11   9   13.28    1.58
  -3  11   9    0.00    1.07
  -2  11   9   37.79    2.92
  -2  11   9   39.74    2.17
  -1  11   9    3.60    1.63
  -1  11   9    3.52    1.09
   0  11   9   11.58    1.95
   1  11   9    0.11    1.37
   2  11   9   15.83    2.23
  -2  11  -9   12.81    1.49
  -3  11  -9    2.52    1.27
   3  11   9    1.28    1.71
   4  11   9   -1.65    1.67
  -4  11  -9   -0.41    1.35
  -5  11  -9    1.11    1.61
   5  11   9    0.31    1.84
  -6  11  -9    0.83    1.87
  -7  12   9   12.49    2.12
  -6  12   9    0.16    1.57
  -5  12   9   12.18    1.86
  -4  12   9    0.74    1.31
  -3  12   9   12.07    2.07
  -3  12   9   16.26    1.65
  -2  12   9   -0.22    1.56
  -2  12   9    0.97    1.07
  -1  12   9    6.98    1.84
   0  12   9    0.45    1.50
   1  12   9    2.31    1.47
  -2  12  -9    8.03    1.41
   2  12   9    9.01    1.98
  -3  12  -9    0.87    1.32
   3  12   9    1.67    1.79
  -4  12  -9    6.23    1.64
   4  12   9    8.38    2.15
   5  12   9    2.04    2.09
  -5  12  -9    4.24    1.77
  -6  12  -9   -3.07    1.70
  -6  13   9    6.90    1.93
  -5  13   9    2.80    1.60
  -4  13   9    0.14    1.65
  -4  13   9    1.25    1.42
  -3  13   9    2.92    1.76
  -3  13   9   -0.66    1.26
  -2  13   9    2.79    1.78
  -2  13   9    5.38    1.32
  -1  13   9    3.22    1.67
   0  13   9   -0.49    1.57
   1  13   9    2.53    1.55
   2  13   9    2.38    1.89
  -3  13  -9    3.71    1.46
   3  13   9    3.52    2.03
  -4  13  -9    3.51    1.53
   4  13   9    4.96    2.12
  -5  13  -9    1.71    1.69
   5  13   9    2.35    2.08
  -5  14   9    0.10    1.77
  -5  14   9    3.73    1.59
  -4  14   9    1.17    1.40
  -4  14   9    0.66    1.82
  -3  14   9    1.28    1.69
  -3  14   9    3.78    1.39
  -2  14   9    0.94    1.77
  -1  14   9    2.09    1.81
   0  14   9    0.68    1.63
   1  14   9    1.36    1.60
   2  14   9    0.55    1.93
   3  14   9    3.67    2.18
  -3  14  -9    5.46    1.51
   4  14   9    1.72    2.05
  -4  14  -9    1.83    1.50
  -4  15   9    0.16    1.86
  -4  15   9    0.31    1.40
  -3  15   9    2.43    2.00
  -3  15   9    0.26    1.29
  -2  15   9   -0.13    1.74
  -1  15   9    3.05    1.95
   0  15   9    0.22    1.62
   1  15   9    4.23    2.18
   2  15   9    4.01    2.27
   3  15   9    1.49    2.25
  -2  16   9    3.48    2.06
  -1  16   9   -3.18    1.56
   0  16   9    0.54    1.66
   1  16   9    1.27    2.19
  10   0 -10   13.32    1.90
   9   0 -10   -0.13    1.22
   8   0 -10   51.77    2.55
  -8   0  10   52.14    2.46
  -7   0  10   -0.76    0.88
   7   0 -10   -1.15    0.97
  -6   0  10   68.76    2.43
   6   0 -10   65.11    2.32
   5   0 -10    0.82    0.84
  -5   0  10    0.65    0.89
  -4   0  10  141.85    3.03
  -3   0  10    0.66    0.78
  -2   0  10    7.30    1.01
   2   0 -10    8.70    1.12
  -1   0  10    0.22    0.77
   1   0 -10   -0.05    0.86
   0   0 -10   62.15    2.18
  -1   0 -10   -0.13    0.89
  -2   0 -10    0.87    1.01
  -3   0 -10    0.46    1.04
  -4   0 -10    0.26    1.07
  -5   0 -10   -0.53    1.16
  -6   0 -10   -1.50    1.19
   6   0  10   -1.58    1.03
  -7   0 -10   -2.64    1.21
   7   0  10    1.63    1.25
  -8   0 -10    7.66    1.68
   8   0  10    5.22    1.52
   9   0  10   -0.80    1.35
  10  -1 -10    5.03    1.53
  10   1 -10    4.59    1.44
   9  -1 -10   31.38    2.34
   9   1 -10   36.19    2.44
  -9   1  10   28.69    2.14
   8  -1 -10    4.77    1.33
   8   1 -10    2.74    1.16
  -8   1  10    4.99    1.19
  -7  -1  10   71.94    2.55
   7  -1 -10   68.34    2.64
  -7   1  10   72.74    2.62
   7   1 -10   68.16    2.49
   6  -1 -10    8.61    1.25
  -6  -1  10    9.51    1.20
   6   1 -10    8.89    1.18
  -6   1  10    9.27    1.29
  -5  -1  10  136.62    3.02
   5  -1 -10  138.61    3.05
  -5   1  10  140.11    3.17
   5   1 -10  136.74    2.93
   4  -1 -10    1.97    0.87
  -4  -1  10    3.89    0.91
  -4   1  10    2.02    0.93
  -3  -1  10   86.36    2.35
  -3   1  10   76.80    2.30
   2  -1 -10    1.53    0.85
  -2  -1  10    0.71    0.72
   2   1 -10    1.65    0.84
  -2   1  10    2.47    0.87
   1  -1 -10   48.76    1.99
  -1   1  10   50.78    1.98
   1   1 -10   53.11    1.97
   0  -1 -10    5.93    1.09
   0   1  10    5.74    1.04
   0   1 -10    6.08    1.07
  -1  -1 -10   34.18    1.87
   1   1  10   36.03    1.83
  -1   1 -10   35.97    1.92
  -2  -1 -10   12.41    1.36
  -2   1 -10   10.24    1.25
  -3  -1 -10   11.19    1.32
  -3   1 -10    9.69    1.30
  -4  -1 -10    2.17    1.15
  -4   1 -10    0.73    1.15
   5  -1  10    3.99    1.16
  -5  -1 -10    4.39    1.30
  -5   1 -10    4.03    1.40
   6  -1  10   -0.13    1.07
  -6  -1 -10    0.08    1.23
  -6   1 -10    0.15    1.25
   7  -1  10    7.16    1.48
  -7  -1 -10    4.44    1.49
   7   1  10    3.68    1.34
  -7   1 -10    6.70    1.54
   8  -1  10    2.63    1.40
  -8  -1 -10    1.39    1.45
   8   1  10    1.25    1.31
  -8   1 -10    0.71    1.49
   9  -1  10    0.83    1.36
  -9   1 -10   -1.04    1.58
   9   1  10   -0.32    1.25
  10  -2 -10   17.02    2.20
  10   2 -10   13.97    1.80
   9  -2 -10   15.77    1.98
   9   2 -10   11.98    1.63
  -9   2  10   11.88    1.60
   8  -2 -10   24.49    2.07
   8   2 -10   20.98    1.72
  -8   2  10   21.47    1.88
  -7  -2  10    3.60    1.06
   7  -2 -10    5.75    1.33
   7   2 -10    4.74    1.05
  -7   2  10    3.80    1.16
   6  -2 -10   35.80    2.10
  -6  -2  10   35.78    1.95
   6   2 -10   35.37    1.85
  -6   2  10   35.71    2.12
  -5  -2  10    8.38    1.07
   5  -2 -10    7.71    1.14
  -5   2  10   10.45    1.27
   4  -2 -10   99.87    2.55
  -4  -2  10   95.36    2.47
  -4   2  10  104.20    2.70
   3  -2 -10   56.05    1.97
  -3  -2  10   55.85    1.94
  -3   2  10   53.88    2.09
   3   2 -10   50.67    1.80
   2  -2 -10   60.72    1.94
   2  -2 -10   56.71    2.07
   2   2 -10   58.03    1.99
  -2   2  10   55.11    2.01
   1  -2 -10   41.86    1.94
   1   2 -10   42.95    1.89
  -1   2  10   45.00    1.86
   0  -2 -10   29.14    1.79
   0   2  10   30.94    1.74
   0   2 -10   32.12    1.76
  -1  -2 -10    1.30    0.98
  -1   2 -10    1.50    0.90
   1   2  10    0.79    0.84
  -2  -2 -10    9.45    1.26
   2   2  10    8.50    1.12
  -2   2 -10    7.74    1.24
  -3  -2 -10    5.81    1.19
   3   2  10    6.93    1.11
  -3   2 -10    5.49    1.17
  -4  -2 -10   14.77    1.49
  -4   2 -10   13.01    1.56
   4   2  10   12.71    1.36
   5  -2  10    0.99    1.08
  -5  -2 -10    0.46    1.17
  -5   2 -10    2.26    1.26
  -6  -2 -10   16.09    1.73
   6  -2  10   14.64    1.59
  -6   2 -10   13.45    1.72
   7  -2  10   -1.33    1.17
  -7  -2 -10    0.89    1.32
  -7   2 -10    0.52    1.40
   8  -2  10    3.45    1.44
  -8   2 -10    4.47    1.73
   8   2  10    1.71    1.32
   9  -2  10   -0.62    1.37
   9   2  10    1.17    1.37
  -9   2 -10   -0.83    1.67
  10  -3 -10   15.35    2.00
 -10   3  10   18.80    2.19
  10   3 -10   15.92    1.83
   9  -3 -10   -1.41    1.27
  -9   3  10   -1.32    1.14
   9   3 -10   -1.04    1.17
   8  -3 -10    3.82    1.31
  -8   3  10    1.78    1.19
   8   3 -10    0.85    1.07
   7  -3 -10    4.91    1.35
   7   3 -10    3.90    1.04
  -7   3  10    2.07    1.13
  -6  -3  10    1.68    0.85
   6  -3 -10    2.98    1.14
  -6   3  10    2.89    1.08
   5  -3 -10    5.93    1.12
  -5  -3  10    4.81    0.94
  -5   3  10    7.04    1.20
  -4  -3  10    6.03    0.91
   4  -3 -10    6.28    1.07
  -4   3  10    5.26    1.12
   3  -3 -10   36.95    1.74
  -3   3  10   32.73    1.81
   2  -3 -10   31.08    1.62
   2  -3 -10   30.59    1.81
   2   3 -10   27.65    1.62
  -2   3  10   29.14    1.74
   1  -3 -10   74.24    2.08
   1  -3 -10   72.47    2.34
  -1   3  10   75.20    2.24
   1   3 -10   75.29    2.23
   0  -3 -10   25.55    1.46
   0  -3 -10   23.55    1.80
   0   3  10   27.36    1.65
   0   3 -10   25.92    1.70
  -1  -3 -10   20.40    1.47
  -1   3 -10   17.27    1.42
   1   3  10   18.02    1.37
   1   3  10   18.92    1.60
  -2  -3 -10   44.74    2.13
   2   3  10   47.10    1.96
  -2   3 -10   46.96    2.14
   2   3  10   45.94    1.96
  -3  -3 -10   50.01    2.24
  -3   3 -10   46.42    2.23
   3   3  10   54.14    2.08
   3   3  10   49.86    2.07
  -4  -3 -10    0.64    1.01
  -4   3 -10   -0.58    1.15
   4   3  10   -0.09    0.95
   5  -3  10    6.88    1.27
  -5  -3 -10   10.98    1.47
  -5   3 -10    7.40    1.51
   6  -3  10    1.22    1.24
  -6  -3 -10    1.96    1.29
  -6   3 -10    2.18    1.43
  -7  -3 -10    0.46    1.29
   7  -3  10    0.25    1.26
  -7   3 -10    2.37    1.61
   8  -3  10    1.29    1.45
  -8   3 -10    2.71    1.72
   9  -3  10    1.18    1.47
  -9   3 -10    3.44    1.84
  10  -4 -10    3.85    1.51
 -10   4  10    5.26    1.51
   9  -4 -10    4.67    1.55
  -9   4  10    5.44    1.55
   8  -4 -10    2.58    1.31
  -8   4  10   -0.73    1.17
   7  -4 -10    4.61    1.36
  -7   4  10    3.55    1.23
   7   4 -10    1.69    0.96
  -6  -4  10    6.61    1.07
   6  -4 -10   11.15    1.49
  -6   4  10    5.87    1.24
  -5  -4  10    7.69    1.01
   5  -4 -10    7.72    1.23
  -5   4  10    9.00    1.35
   4  -4 -10   -0.61    0.82
  -4  -4  10   -0.20    0.68
  -4   4  10   -0.45    0.87
   3  -4 -10   18.04    1.36
  -3   4  10   19.46    1.52
   2  -4 -10  115.71    2.59
  -2   4  10  117.13    2.78
   2   4 -10  111.18    2.52
   1  -4 -10   42.92    1.71
   1  -4 -10   45.07    2.03
  -1   4  10   42.89    1.89
   1   4 -10   43.61    1.85
   0  -4 -10    9.99    1.24
   0  -4 -10    8.18    0.97
   0   4  10    9.44    1.31
   0   4  10    9.05    1.13
   0   4 -10    7.63    1.10
  -1  -4 -10   24.17    1.87
   1   4  10   25.88    1.78
  -1   4 -10   25.68    1.75
   1   4  10   23.21    1.59
  -2  -4 -10   33.05    1.99
   2   4  10   29.43    1.71
   2   4  10   30.11    1.88
  -2   4 -10   28.23    1.86
  -3  -4 -10    5.09    1.13
  -3   4 -10    3.77    1.12
   3   4  10    4.23    1.19
   3   4  10    3.78    0.99
  -4  -4 -10   45.01    2.23
   4  -4  10   45.06    2.18
  -4   4 -10   40.38    2.39
   4   4  10   44.90    2.31
  -5  -4 -10   16.19    1.51
   5  -4  10   18.14    1.71
  -5   4 -10   10.77    1.65
   6  -4  10   10.10    1.54
  -6  -4 -10   11.15    1.57
  -6   4 -10    9.44    1.71
   7  -4  10   13.09    1.77
  -7   4 -10   16.27    2.09
   8  -4  10    4.04    1.54
  -8   4 -10    1.66    1.78
  10  -5 -10    3.93    1.52
 -10   5  10    5.74    1.59
   9  -5 -10    3.59    1.43
  -9   5  10    0.41    1.37
   8  -5 -10   -0.71    1.22
  -8   5  10    0.65    1.20
   7  -5 -10    0.82    1.13
  -7   5  10    0.88    1.15
   6  -5 -10    3.96    1.15
  -6   5  10    3.29    1.21
  -5  -5  10    0.77    0.73
   5  -5 -10    0.05    0.93
  -5   5  10   -0.54    1.02
   4  -5 -10    1.41    0.88
  -4   5  10    1.29    0.93
   3  -5 -10    2.60    0.89
  -3   5  10    2.17    0.96
   2  -5 -10   14.18    1.24
   2   5 -10   13.30    1.11
  -2   5  10   15.61    1.34
   1  -5 -10   34.81    1.65
   1  -5 -10   38.60    1.99
   1   5 -10   33.84    1.77
  -1   5  10   32.00    1.76
   0  -5 -10   16.52    1.41
   0   5 -10   15.38    1.33
   0   5  10   16.52    1.34
   0   5  10   17.12    1.66
  -1  -5 -10   45.74    2.19
   1   5  10   48.11    1.96
  -1   5 -10   47.59    2.08
   1   5  10   49.89    2.23
  -2  -5 -10    7.90    1.20
  -2   5 -10    6.38    1.11
   2   5  10    7.32    1.10
   2   5  10    6.75    1.31
  -3  -5 -10   69.65    2.48
  -3   5 -10   65.68    2.55
   3   5  10   68.21    2.65
  -4  -5 -10    2.26    1.08
   4  -5  10    3.93    1.10
  -4   5 -10    2.35    1.24
   4   5  10    4.06    1.39
   5  -5  10   -0.57    1.05
  -5  -5 -10    3.28    1.14
  -5   5 -10    1.82    1.41
   6  -5  10   44.19    2.55
  -6   5 -10   43.12    2.92
   7  -5  10   -0.91    1.24
  -7   5 -10    1.32    1.66
   8  -5  10   15.79    2.07
  -8   5 -10   19.55    2.32
   9  -6 -10    2.12    1.36
  -9   6  10    0.12    1.39
   8  -6 -10    5.16    1.57
  -8   6  10    7.85    1.61
   7  -6 -10   -1.38    1.13
  -7   6  10    0.88    1.24
   6  -6 -10    1.05    1.03
  -6   6  10    0.41    1.10
   5  -6 -10   25.38    1.85
  -5   6  10   27.35    1.98
   4  -6 -10   27.15    1.72
  -4   6  10   23.18    1.71
   3  -6 -10    4.01    0.97
  -3   6  10    5.55    1.10
   2  -6 -10   -1.09    0.73
  -2   6  10   -0.19    0.87
   1  -6 -10    3.71    1.09
   1   6 -10    4.73    0.99
  -1   6  10    3.92    0.99
   0  -6 -10    8.28    1.22
   0   6  10    7.56    1.44
   0   6 -10    7.08    1.15
   0   6  10    4.19    0.99
  -1  -6 -10   21.70    1.55
   1   6  10   25.79    1.99
   1   6  10   24.63    1.63
  -1   6 -10   23.51    1.76
  -2  -6 -10   15.23    1.39
   2   6  10   15.18    1.26
   2   6  10   15.38    1.67
  -2   6 -10   10.74    1.30
  -3  -6 -10   43.38    2.14
   3   6  10   38.15    2.34
  -3   6 -10   39.54    2.27
  -4  -6 -10   -1.40    0.96
  -4   6 -10    1.92    1.25
   4   6  10   -0.54    1.28
  -5  -6 -10   25.48    1.79
  -5   6 -10   29.39    2.32
  -6   6 -10    0.91    1.53
  -7   6 -10   33.69    2.73
  -8   6 -10    1.62    1.95
   9  -7 -10   -0.85    1.32
  -9   7  10    1.60    1.53
   8  -7 -10    2.21    1.32
  -8   7  10    3.53    1.57
   7  -7 -10   -0.19    1.21
  -7   7  10    0.42    1.24
   6  -7 -10    4.15    1.26
  -6   7  10    2.59    1.26
   5  -7 -10    0.26    0.94
  -5   7  10   -1.14    1.00
   4  -7 -10    3.06    1.10
  -4   7  10    2.48    1.08
  -3   7  10   10.91    1.29
  -2   7  10   -0.65    0.89
  -1   7  10    4.50    1.05
  -1   7  10    3.11    1.41
   0  -7 -10   16.81    1.44
   0   7 -10   18.80    1.42
   0   7  10   17.80    1.39
   0   7  10   17.65    1.93
  -1  -7 -10    0.71    0.95
  -1   7 -10    1.76    0.99
   1   7  10    0.95    1.21
   1   7  10    3.07    0.97
  -2  -7 -10   13.50    1.36
  -2   7 -10   15.43    1.42
   2   7  10   13.75    1.67
  -3  -7 -10    2.10    1.09
  -3   7 -10    1.85    1.12
   3   7  10    1.84    1.36
  -4  -7 -10   40.65    2.24
  -4   7 -10   43.24    2.56
   4   7  10   46.17    2.71
  -5   7 -10    0.92    1.40
  -6   7 -10   43.22    3.07
  -7   7 -10    3.79    1.92
  -8   7 -10   18.86    2.49
  -9   8  10    7.78    1.99
  -8   8  10    2.15    1.43
  -7   8  10   -0.83    1.28
  -6   8  10    2.86    1.35
  -5   8  10    4.29    1.32
  -4   8  10    6.76    1.28
  -3   8  10    9.46    1.36
  -2   8  10    8.31    1.23
  -1   8  10   15.55    1.96
  -1   8  10   13.09    1.31
   0  -8 -10   13.92    1.42
   0   8  10   13.94    1.33
   0   8  10   16.34    2.01
   0   8 -10   16.58    1.39
  -1  -8 -10   11.99    1.31
  -1   8 -10    7.84    1.20
   1   8  10   11.92    1.76
  -2  -8 -10   15.88    1.44
  -2   8 -10   15.18    1.47
   2   8  10   13.69    1.78
  -3  -8 -10   46.75    2.23
  -3   8 -10   45.92    2.47
   3   8  10   46.95    2.77
  -4  -8 -10   17.73    1.64
  -4   8 -10   16.35    1.79
   4   8  10   16.94    2.07
   5   8  10   19.48    2.43
  -5   8 -10   13.28    1.88
  -6   8 -10   -1.69    1.58
  -7   8 -10   14.61    2.37
  -8   9  10    3.70    1.66
  -7   9  10    3.20    1.48
  -6   9  10    0.91    1.35
  -5   9  10    4.44    1.40
  -4   9  10    0.49    1.13
  -3   9  10    2.62    1.16
  -2   9  10   -0.66    0.99
  -1   9  10   54.39    2.97
  -1   9  10   54.00    2.25
   0   9  10    0.40    1.42
   0   9  10    0.35    1.00
   0   9 -10    2.11    1.04
  -1  -9 -10   48.23    2.26
  -1   9 -10   45.40    2.22
   1   9  10   55.30    2.86
  -2  -9 -10    3.30    1.07
   2   9  10    3.04    1.43
  -2   9 -10    1.68    1.08
  -3  -9 -10   48.21    2.25
   3   9  10   42.83    2.82
  -3   9 -10   42.50    2.49
  -4   9 -10   25.41    2.17
   4   9  10   26.07    2.49
  -5   9 -10    3.86    1.65
   5   9  10    3.02    1.85
  -6   9 -10   11.37    2.05
  -7   9 -10   -3.19    1.75
  -8  10  10   -1.33    1.66
  -7  10  10    1.18    1.50
  -6  10  10    7.88    1.66
  -5  10  10    3.77    1.39
  -4  10  10   -1.61    1.16
  -3  10  10    3.18    1.25
  -2  10  10   23.69    2.41
  -2  10  10   26.73    1.87
  -1  10  10    5.29    1.22
  -1  10  10    3.42    1.58
   0  10  10   37.98    2.81
   0  10  10   42.34    2.08
   1  10  10    8.57    1.71
  -1  10 -10    9.50    1.30
  -2 -10 -10   52.95    2.34
  -2  10 -10   55.12    2.52
   2  10  10   49.30    2.86
   3  10  10   -1.07    1.53
  -3  10 -10    0.34    1.26
  -4  10 -10   21.53    2.06
   4  10  10   25.59    2.59
   5  10  10    0.48    1.87
  -5  10 -10    2.19    1.64
  -6  10 -10   -2.84    1.73
  -7  11  10    4.36    1.84
  -6  11  10    2.78    1.52
  -5  11  10   16.39    1.90
  -4  11  10    3.26    1.41
  -3  11  10   19.30    1.77
  -2  11  10   11.08    1.40
  -2  11  10    8.57    1.90
  -1  11  10   26.88    2.62
  -1  11  10   30.23    2.05
   0  11  10    5.27    1.75
   1  11  10   34.21    2.77
   2  11  10    0.84    1.59
  -2  11 -10    0.59    1.19
  -3  11 -10   21.80    1.91
   3  11  10   25.81    2.68
  -4  11 -10    3.88    1.56
   4  11  10    3.97    1.90
   5  11  10    9.91    2.32
  -5  11 -10    8.29    1.93
  -6  11 -10    0.87    1.83
  -7  12  10    2.82    1.78
  -6  12  10   17.54    2.21
  -5  12  10   -0.55    1.45
  -4  12  10   12.57    1.75
  -3  12  10    4.99    1.35
  -3  12  10    4.71    1.82
  -2  12  10   33.94    2.25
  -2  12  10   37.02    3.13
  -1  12  10   15.26    1.45
  -1  12  10   11.32    2.10
   0  12  10   18.54    2.41
   1  12  10    2.60    1.58
  -2  12 -10   12.42    1.59
   2  12  10   14.61    2.31
  -3  12 -10    0.37    1.39
   3  12  10    0.12    1.79
   4  12  10    7.58    2.14
  -4  12 -10    5.29    1.67
  -5  12 -10   -1.18    1.61
   5  12  10   -2.74    1.97
  -6  13  10    5.08    1.94
  -5  13  10   21.56    2.26
  -4  13  10    5.17    1.88
  -4  13  10    4.37    1.62
  -3  13  10   27.47    2.14
  -3  13  10   16.34    2.32
  -2  13  10    0.63    1.74
  -2  13  10    2.98    1.32
  -1  13  10    9.41    2.11
   0  13  10    1.52    1.73
   1  13  10    0.81    1.52
   2  13  10   -0.72    1.82
  -2  13 -10    1.06    1.26
   3  13  10    4.04    2.11
  -3  13 -10    1.76    1.44
   4  13  10    5.38    2.11
  -4  13 -10    2.25    1.63
  -5  14  10   -1.03    1.83
  -5  14  10    0.05    1.61
  -4  14  10   15.19    1.97
  -3  14  10   -0.30    1.80
  -3  14  10    0.97    1.41
  -2  14  10    7.28    2.11
  -1  14  10   -0.30    1.70
   0  14  10    2.20    1.70
   1  14  10   -0.68    1.58
   2  14  10    1.19    2.08
   3  14  10   -0.92    2.05
  -3  14 -10    0.38    1.33
  -3  15  10    4.22    2.14
  -3  15  10    9.24    1.57
  -2  15  10    1.13    1.91
  -1  15  10    5.79    2.13
   0  15  10    4.73    1.85
   1  15  10    6.84    2.46
   2  15  10   -0.41    2.19
  10   0 -11   -0.88    1.33
   9   0 -11   -0.92    1.22
   8   0 -11    0.40    1.25
  -8   0  11    0.20    1.05
  -7   0  11   46.08    2.37
   7   0 -11   47.40    2.41
   6   0 -11   -1.13    0.88
  -6   0  11   -0.51    0.95
  -5   0  11  129.38    3.16
   5   0 -11  129.49    3.05
  -4   0  11   -0.27    0.87
  -3   0  11   36.90    1.91
   2   0 -11    1.40    0.96
  -2   0  11   -1.19    0.82
  -1   0  11   98.14    2.64
   1   0 -11   97.63    2.70
   0   0  11    0.33    0.93
   0   0 -11   -0.75    0.93
  -1   0 -11   91.36    2.69
  -2   0 -11   -0.69    1.00
  -3   0 -11   71.61    2.69
  -4   0 -11    0.74    1.25
  -5   0 -11    1.43    1.37
  -6   0 -11   -0.17    1.38
  -7   0 -11    9.89    1.84
   8   0  11    2.64    1.47
  -8   0 -11    0.60    1.63
  10  -1 -11    4.97    1.66
  10   1 -11    3.11    1.46
   9  -1 -11    5.67    1.56
  -9   1  11    5.40    1.41
   9   1 -11    5.63    1.54
   8  -1 -11    2.44    1.31
  -8   1  11    1.45    1.17
   8   1 -11    0.12    1.22
   7  -1 -11    9.61    1.47
  -7  -1  11   10.12    1.38
   7   1 -11    9.10    1.35
  -7   1  11   11.04    1.47
  -6  -1  11   24.75    1.76
   6  -1 -11   21.68    1.69
  -6   1  11   27.44    2.12
   6   1 -11   23.22    1.64
   5  -1 -11    1.53    0.97
  -5  -1  11    2.27    0.96
   5   1 -11    2.44    0.99
  -5   1  11    3.08    1.05
   4  -1 -11   55.28    2.10
  -4  -1  11   53.61    2.19
  -4   1  11   52.61    2.23
  -3  -1  11    6.15    1.07
  -3   1  11    4.95    1.03
   3   1 -11    6.45    1.04
   2  -1 -11  111.69    2.79
  -2  -1  11  112.56    2.78
  -2   1  11  113.02    2.80
   2   1 -11  109.32    2.75
   1  -1 -11    3.37    1.06
   1   1 -11    2.41    1.03
  -1   1  11    4.11    1.02
   0  -1 -11  163.03    3.51
   0   1 -11  174.68    3.54
   0   1  11  170.54    3.43
  -1  -1 -11   -1.74    0.96
   1   1  11    0.48    0.91
  -1   1 -11    0.23    1.00
  -2  -1 -11   72.15    2.55
   2   1  11   69.54    2.45
  -2   1 -11   63.47    2.49
  -3  -1 -11   13.22    1.56
  -3   1 -11   13.92    1.56
  -4  -1 -11   51.24    2.55
  -4   1 -11   55.60    2.68
  -5  -1 -11    6.32    1.46
  -5   1 -11    7.39    1.60
  -6  -1 -11   15.77    1.83
  -6   1 -11    8.99    1.76
   7  -1  11   -1.03    1.23
  -7  -1 -11   -1.64    1.41
  -7   1 -11   -0.33    1.52
   8  -1  11    4.39    1.62
  -8  -1 -11    1.45    1.65
  -8   1 -11    2.12    1.69
  10  -2 -11    6.40    1.70
  10   2 -11    8.44    1.64
   9  -2 -11    1.63    1.31
  -9   2  11    2.48    1.29
   9   2 -11   -1.43    1.19
   8  -2 -11   33.13    2.48
   8   2 -11   36.74    2.37
  -8   2  11   32.87    2.37
  -7  -2  11    8.30    1.27
   7  -2 -11    6.64    1.42
   7   2 -11    9.31    1.32
  -7   2  11    8.73    1.44
  -6  -2  11   25.74    1.96
   6  -2 -11   25.70    1.83
  -6   2  11   30.13    2.14
   6   2 -11   27.71    1.89
  -5  -2  11   78.15    2.46
   5  -2 -11   73.43    2.47
  -5   2  11   79.19    2.68
  -4  -2  11    8.15    1.10
   4  -2 -11    6.64    1.08
  -4   2  11    6.21    1.18
   3  -2 -11   45.49    1.92
  -3  -2  11   41.54    1.92
  -3   2  11   42.46    2.03
   3   2 -11   40.78    1.81
   2  -2 -11   12.63    1.20
   2  -2 -11   11.30    1.25
   2   2 -11   11.41    1.22
  -2   2  11   13.47    1.37
   1  -2 -11   76.54    2.51
   1   2 -11   74.33    2.37
  -1   2  11   72.10    2.36
   0  -2 -11   -0.13    0.98
   0   2  11   -0.32    0.90
   0   2 -11    0.42    0.95
  -1  -2 -11   20.49    1.58
  -1   2 -11   23.08    1.67
   1   2  11   22.59    1.74
  -2  -2 -11    1.76    1.10
   2   2  11    4.39    1.04
  -2   2 -11    4.98    1.20
  -3  -2 -11   41.91    2.30
   3   2  11   46.35    2.16
  -3   2 -11   42.69    2.36
  -4  -2 -11   19.54    1.73
   4   2  11   21.32    1.65
  -4   2 -11   24.16    1.87
  -5  -2 -11   26.06    1.96
  -5   2 -11   19.24    1.89
   5   2  11   20.21    1.66
   6  -2  11    3.30    1.29
  -6  -2 -11    2.57    1.41
  -6   2 -11    2.12    1.57
   7  -2  11   13.07    1.72
  -7  -2 -11   16.00    1.96
  -7   2 -11   13.21    1.96
   8  -2  11    0.37    1.30
  -8   2 -11   -2.28    1.55
  10  -3 -11    4.43    1.72
  10   3 -11    3.81    1.40
 -10   3  11    4.26    1.67
   9  -3 -11   15.15    2.03
  -9   3  11   15.61    1.85
   9   3 -11   19.04    1.90
   8  -3 -11    2.82    1.29
   8   3 -11    0.65    1.10
  -8   3  11    2.37    1.24
   7  -3 -11   39.58    2.47
   7   3 -11   43.55    2.21
  -7   3  11   41.53    2.42
   6  -3 -11    7.67    1.34
  -6  -3  11    5.35    1.09
  -6   3  11    4.66    1.20
   5  -3 -11    3.77    1.11
  -5  -3  11    4.62    1.01
  -5   3  11    6.17    1.26
  -4  -3  11    0.46    0.78
   4  -3 -11    1.64    0.94
  -4   3  11    1.67    1.00
   3  -3 -11   15.94    1.34
  -3  -3  11   18.59    1.37
   3   3 -11   16.92    1.27
  -3   3  11   17.37    1.49
   2  -3 -11   21.02    1.58
   2  -3 -11   20.45    1.42
  -2   3  11   21.22    1.58
   2   3 -11   19.99    1.47
   1  -3 -11    5.76    0.99
   1  -3 -11    5.91    1.13
  -1   3  11    6.89    1.12
   1   3 -11    5.33    1.12
   0  -3 -11    8.63    1.05
   0  -3 -11    9.56    1.30
   0   3  11    8.71    1.31
   0   3  11    8.30    1.21
   0   3 -11    8.56    1.19
  -1  -3 -11    2.03    1.06
   1   3  11    1.52    0.97
   1   3  11    1.61    0.94
  -1   3 -11    0.98    0.98
  -2  -3 -11   23.27    1.71
   2   3  11   24.48    1.82
  -2   3 -11   21.30    1.64
  -3  -3 -11    9.24    1.41
   3   3  11   12.46    1.38
  -3   3 -11    8.42    1.33
  -4  -3 -11   42.31    2.36
   4   3  11   37.23    2.06
  -4   3 -11   34.84    2.40
  -5  -3 -11    9.75    1.45
  -5   3 -11    7.87    1.67
  -6  -3 -11   12.71    1.72
   6  -3  11   11.20    1.70
  -6   3 -11   12.06    1.81
  -7  -3 -11    5.04    1.56
   7  -3  11    4.33    1.53
  -7   3 -11    7.01    1.81
   8  -3  11    7.30    1.76
  -8   3 -11    3.17    1.81
   9  -4 -11    1.88    1.43
   9   4 -11    2.35    1.24
  -9   4  11    1.45    1.42
   8  -4 -11   21.63    2.16
   8   4 -11   20.67    1.75
  -8   4  11   20.56    1.98
   7  -4 -11   -0.01    1.12
   7   4 -11   -0.42    0.94
  -7   4  11    1.19    1.17
   6  -4 -11   20.41    1.79
  -6  -4  11   26.42    1.85
  -6   4  11   16.43    1.70
   5  -4 -11    1.48    0.99
  -5  -4  11    0.33    0.83
  -5   4  11    1.35    1.12
  -4  -4  11   17.36    1.31
   4  -4 -11   17.34    1.47
  -4   4  11   17.25    1.61
   3  -4 -11   21.14    1.52
   3   4 -11   18.19    1.39
  -3   4  11   23.40    1.69
   2  -4 -11    1.28    0.82
  -2   4  11   -0.51    0.87
   2   4 -11   -0.32    0.84
   1  -4 -11    9.32    1.11
   1  -4 -11   10.65    1.30
   1   4 -11   11.15    1.23
  -1   4  11   11.19    1.27
   0  -4 -11    1.29    1.05
   0   4  11   -0.54    0.84
   0   4  11    0.59    1.04
   0   4 -11    0.36    0.90
  -1  -4 -11    1.29    1.07
  -1   4 -11    1.13    1.00
   1   4  11    3.87    1.15
   1   4  11    1.60    0.93
  -2  -4 -11   -1.06    1.02
   2   4  11   -0.05    0.97
   2   4  11    0.59    0.97
  -2   4 -11   -0.63    0.97
  -3  -4 -11   16.74    1.61
  -3   4 -11   16.19    1.73
   3   4  11   18.88    1.53
   3   4  11   19.56    1.71
  -4  -4 -11    2.13    1.17
  -4   4 -11    1.68    1.26
   4   4  11    3.78    1.33
  -5  -4 -11   24.08    1.88
  -5   4 -11   23.43    2.08
   6  -4  11   13.61    1.72
  -6  -4 -11   14.43    1.70
  -6   4 -11   13.62    1.92
   7  -4  11   14.21    1.86
  -7   4 -11   18.41    2.27
   8  -4  11    7.63    1.77
  -8   4 -11    5.81    1.97
   9  -5 -11   10.36    1.89
  -9   5  11   13.16    2.00
   8  -5 -11    3.13    1.43
  -8   5  11    3.62    1.50
   8   5 -11    5.35    1.23
   7  -5 -11   10.32    1.57
  -7   5  11   12.49    1.76
   6  -5 -11   -0.48    0.99
  -6   5  11   -0.16    1.08
  -5  -5  11   37.34    1.86
   5  -5 -11   38.13    2.10
  -5   5  11   37.76    2.28
   4  -5 -11   14.77    1.43
  -4   5  11   16.64    1.59
   3  -5 -11   17.27    1.46
  -3   5  11   18.26    1.59
   2  -5 -11    1.23    0.86
   2   5 -11    3.71    0.96
  -2   5  11    2.91    1.02
   1  -5 -11    0.23    1.01
   1   5 -11   -0.05    0.88
  -1   5  11    0.11    0.93
   0  -5 -11   -0.52    1.00
   0   5  11    0.68    0.91
   0   5  11    1.53    1.14
   0   5 -11    0.44    0.96
  -1  -5 -11    7.12    1.30
   1   5  11    8.06    1.37
   1   5  11    6.57    1.17
  -1   5 -11    5.90    1.18
  -2  -5 -11   26.48    2.03
   2   5  11   24.07    1.80
  -2   5 -11   23.36    1.75
   2   5  11   24.31    1.96
  -3  -5 -11    1.40    1.04
  -3   5 -11    1.78    1.13
   3   5  11    0.04    0.96
   3   5  11    0.27    1.17
  -4  -5 -11    1.28    1.10
  -4   5 -11   -0.05    1.22
   4   5  11    1.61    1.32
  -5  -5 -11   -1.33    1.07
  -5   5 -11   -1.40    1.38
  -6   5 -11    0.58    1.58
  -7   5 -11   12.00    2.08
  -8   5 -11   12.04    2.28
   9  -6 -11    1.75    1.40
  -9   6  11    3.65    1.58
   8  -6 -11    3.39    1.48
  -8   6  11    2.21    1.47
   7  -6 -11    0.93    1.20
  -7   6  11    0.24    1.28
   6  -6 -11    1.78    1.12
  -6   6  11    1.18    1.25
   5  -6 -11    3.59    1.15
  -5   6  11    5.50    1.24
   4  -6 -11    7.62    1.23
  -4   6  11    5.97    1.27
   3  -6 -11    3.06    1.14
  -3   6  11    4.36    1.11
  -2   6  11    2.10    1.03
   1  -6 -11    3.81    1.17
   1   6 -11    4.21    1.02
  -1   6  11    4.70    1.08
   0  -6 -11   21.80    1.64
   0   6  11   26.48    2.14
   0   6  11   20.33    1.58
   0   6 -11   23.79    1.85
  -1  -6 -11    0.35    1.10
   1   6  11    0.20    1.11
   1   6  11   -0.33    0.92
  -1   6 -11   -0.54    1.01
  -2  -6 -11    0.11    1.05
   2   6  11    0.61    0.97
   2   6  11    0.35    1.11
  -2   6 -11   -0.69    1.03
  -3  -6 -11    7.00    1.27
  -3   6 -11    4.83    1.26
   3   6  11    6.47    1.46
  -4  -6 -11    2.36    1.17
   4   6  11    2.89    1.46
  -4   6 -11    2.43    1.28
  -5  -6 -11    3.38    1.25
  -5   6 -11    0.35    1.48
  -6   6 -11    6.19    1.82
  -7   6 -11   -2.67    1.75
  -9   7  11    4.37    1.66
  -8   7  11    0.36    1.44
  -7   7  11   -0.25    1.34
  -6   7  11    3.16    1.43
  -5   7  11    2.89    1.31
  -4   7  11    8.04    1.37
  -3   7  11   -0.93    0.91
  -2   7  11    0.50    0.98
  -1   7  11   33.98    2.55
  -1   7  11   29.91    1.92
   1   7 -11   33.88    1.87
   0  -7 -11    3.33    1.16
   0   7  11   -0.11    1.36
   0   7 -11    0.63    1.01
   0   7  11    1.19    1.01
  -1  -7 -11   -1.14    1.00
   1   7  11    1.48    1.02
  -1   7 -11    0.70    1.05
   1   7  11    0.53    1.25
  -2  -7 -11    1.54    1.10
   2   7  11    1.83    1.25
  -2   7 -11    0.43    1.10
  -3  -7 -11    0.93    1.06
   3   7  11    0.01    1.32
  -3   7 -11   -1.07    1.09
  -4  -7 -11    4.76    1.27
   4   7  11    5.76    1.65
  -4   7 -11    3.30    1.48
  -5   7 -11    1.33    1.55
  -6   7 -11    0.09    1.69
  -7   7 -11    0.74    1.90
  -8   8  11    0.25    1.53
  -7   8  11    2.56    1.54
  -6   8  11    0.73    1.39
  -5   8  11   -2.16    1.15
  -4   8  11    9.93    1.52
  -3   8  11    0.47    1.06
  -2   8  11   19.26    1.61
  -1   8  11    4.94    1.66
  -1   8  11    5.36    1.19
   0  -8 -11   22.39    1.76
   0   8 -11   19.90    1.57
   0   8  11   19.63    1.57
   0   8  11   20.16    2.14
  -1  -8 -11    8.42    1.38
   1   8  11    8.91    1.66
   1   8  11    7.03    1.21
  -1   8 -11    8.63    1.31
  -2  -8 -11   -0.45    1.07
   2   8  11   -0.70    1.20
  -2   8 -11    0.24    1.12
  -3  -8 -11    9.14    1.41
   3   8  11   12.12    1.92
  -3   8 -11    9.66    1.52
  -4  -8 -11   -0.61    1.09
   4   8  11    0.73    1.58
  -4   8 -11   -0.91    1.32
  -5   8 -11    9.49    1.86
   5   8  11   14.61    2.25
  -6   8 -11    0.97    1.71
  -7   8 -11    4.89    2.05
  -8   9  11    8.88    1.86
  -7   9  11   -0.53    1.40
  -6   9  11    7.98    1.73
  -5   9  11    2.60    1.39
  -4   9  11   -0.92    1.17
  -3   9  11   -2.10    1.04
  -2   9  11    0.83    1.13
  -2   9  11   -0.47    1.47
  -1   9  11    4.32    1.21
  -1   9  11    5.86    1.67
   0   9  11    3.64    1.15
   0   9  11    2.28    1.53
   0   9 -11    5.80    1.24
  -1  -9 -11    2.60    1.16
  -1   9 -11    0.95    1.09
   1   9  11    0.47    1.37
  -2  -9 -11   29.23    2.16
  -2   9 -11   31.24    2.32
   2   9  11   31.75    2.52
  -3  -9 -11    3.08    1.18
  -3   9 -11    2.51    1.37
   3   9  11    2.09    1.65
  -4   9 -11    6.77    1.63
   4   9  11   10.50    2.12
  -5   9 -11    0.09    1.59
   5   9  11    1.37    1.84
  -6   9 -11    3.13    1.81
  -7  10  11    3.08    1.64
  -6  10  11    6.76    1.62
  -5  10  11    0.80    1.38
  -4  10  11   13.69    1.79
  -3  10  11    1.01    1.27
  -2  10  11   -1.23    1.52
  -2  10  11   -1.35    1.13
  -1  10  11    6.16    1.91
  -1  10  11    6.23    1.36
   0  10  11    1.70    1.56
   1  10  11   10.68    1.89
  -1  10 -11   12.12    1.48
  -2 -10 -11    0.14    1.08
   2  10  11    0.63    1.60
  -2  10 -11    1.35    1.21
   3  10  11   13.52    2.13
  -3  10 -11   11.22    1.65
   4  10  11   -0.65    1.71
  -4  10 -11    0.44    1.46
  -5  10 -11    5.43    1.84
   5  10  11    9.53    2.30
  -6  10 -11    1.31    1.85
  -7  11  11    9.55    2.04
  -6  11  11   12.22    1.95
  -5  11  11   14.02    1.92
  -4  11  11    3.51    1.45
  -3  11  11    3.57    1.38
  -3  11  11    1.90    1.71
  -2  11  11   11.38    2.13
  -2  11  11   12.40    1.59
  -1  11  11   -1.32    1.12
  -1  11  11    1.46    1.67
   0  11  11   12.30    2.11
   1  11  11    4.94    1.67
  -1  11 -11    5.47    1.31
  -2  11 -11   23.48    1.91
   2  11  11   24.66    2.62
  -3  11 -11   -0.45    1.36
   3  11  11    2.78    1.84
   4  11  11   14.30    2.38
  -4  11 -11   11.97    1.91
   5  11  11    0.77    1.95
  -5  11 -11    1.20    1.75
  -6  12  11    1.25    1.78
  -5  12  11   13.46    1.95
  -4  12  11    1.28    1.42
  -3  12  11   14.22    1.71
  -3  12  11   10.99    2.17
  -2  12  11    3.66    1.31
  -2  12  11    1.99    1.83
  -1  12  11   41.72    3.34
   0  12  11    5.00    1.88
   1  12  11   12.47    2.15
   2  12  11   -2.03    1.71
  -2  12 -11    1.09    1.29
   3  12  11   12.47    2.47
  -3  12 -11    7.79    1.64
   4  12  11    1.22    1.92
  -4  12 -11    0.61    1.69
  -5  12 -11   11.30    2.18
  -5  13  11   -2.74    1.60
  -4  13  11   24.69    2.18
  -4  13  11   14.07    2.45
  -3  13  11    0.69    1.34
  -3  13  11    1.17    1.86
  -2  13  11   30.52    2.37
  -2  13  11   21.01    2.63
  -1  13  11   -0.53    1.76
   0  13  11    9.16    2.13
   1  13  11   -1.12    1.60
   2  13  11    4.71    2.15
  -3  13 -11    3.37    1.48
   3  13  11    1.38    2.01
  -4  13 -11   10.61    1.99
  -4  14  11    4.50    2.04
  -4  14  11    4.49    1.66
  -3  14  11    6.87    2.24
  -3  14  11   13.16    1.82
  -2  14  11   -0.22    1.86
  -2  14  11   -0.78    1.24
   0  14  11    1.03    1.71
   1  14  11   14.50    2.29
   2  14  11   -0.78    2.10
  -1  15  11   -0.83    1.83
   9   0 -12   -0.94    1.27
  -8   0  12    1.32    1.14
   8   0 -12   -0.45    1.21
  -7   0  12    1.09    1.13
   7   0 -12   -0.23    1.18
  -6   0  12    1.86    1.07
   6   0 -12    0.50    1.00
   5   0 -12   -0.05    0.92
  -5   0  12   -0.38    0.98
   4   0 -12    0.56    0.90
  -4   0  12    0.83    1.01
  -3   0  12   -0.04    0.88
   2   0 -12   -0.28    0.96
  -2   0  12    1.04    0.97
  -1   0  12   -0.75    0.88
   1   0 -12    0.25    1.00
   0   0 -12  123.32    3.16
   0   0  12  129.34    3.15
  -1   0 -12   -1.12    1.02
   1   0  12    1.18    1.04
  -2   0 -12  146.80    3.59
  -3   0 -12   -0.01    1.21
  -4   0 -12   80.49    3.10
  -5   0 -12   -0.96    1.40
  -6   0 -12   25.98    2.26
  -7   0 -12   -0.61    1.56
  -8   0 -12    8.76    2.01
   9  -1 -12    0.13    1.42
  -9   1  12    0.02    1.25
   9   1 -12    1.53    1.37
   8  -1 -12   -0.54    1.28
   8   1 -12    0.60    1.26
  -8   1  12   -0.97    1.21
   7  -1 -12    3.04    1.28
  -7  -1  12    0.97    1.09
  -7   1  12    1.31    1.16
   7   1 -12    4.36    1.27
   6  -1 -12    1.09    1.14
  -6  -1  12    0.05    1.03
  -6   1  12    2.50    1.16
   6   1 -12    1.44    1.05
   5  -1 -12   -0.41    0.90
  -5  -1  12   -0.12    0.93
   5   1 -12    0.52    0.94
  -5   1  12    0.30    1.00
   4  -1 -12   13.10    1.39
  -4  -1  12   15.97    1.45
  -4   1  12   13.04    1.45
  -3  -1  12   -0.04    0.94
   3  -1 -12    1.14    0.90
   3   1 -12    1.66    0.98
  -3   1  12    2.21    1.04
   2  -1 -12    4.60    1.14
  -2  -1  12    4.73    1.10
  -2   1  12    4.67    1.10
   2   1 -12    4.19    1.12
  -1  -1  12   32.26    2.02
   1  -1 -12   31.94    2.06
  -1   1  12   35.56    2.03
   1   1 -12   32.55    2.07
   0  -1 -12   28.54    2.07
   0   1 -12   29.29    2.03
   0   1  12   29.13    1.93
  -1  -1 -12   46.58    2.40
  -1   1 -12   52.52    2.36
   1   1  12   49.85    2.30
  -2  -1 -12    2.32    1.21
   2   1  12    1.66    1.08
  -2   1 -12   -0.06    1.12
  -3  -1 -12   61.86    2.73
   3   1  12   60.49    2.55
  -3   1 -12   63.62    2.76
  -4  -1 -12    2.40    1.40
  -4   1 -12    6.29    1.55
   4   1  12    3.62    1.25
  -5  -1 -12   46.99    2.78
  -5   1 -12   50.15    2.93
   5   1  12   42.23    2.42
  -6  -1 -12    2.32    1.50
  -6   1 -12    0.76    1.55
  -7  -1 -12   29.03    2.46
  -7   1 -12   35.35    2.70
  -8  -1 -12    2.70    1.75
  -8   1 -12    1.12    1.85
   9  -2 -12   11.01    1.83
  -9   2  12   10.74    1.72
   9   2 -12   12.04    1.83
   8  -2 -12    0.89    1.26
  -8   2  12    1.72    1.24
   8   2 -12    1.46    1.21
   7  -2 -12   -0.53    1.19
  -7  -2  12    1.06    1.09
   7   2 -12    0.71    1.03
  -7   2  12    0.39    1.08
  -6  -2  12   -0.01    0.97
   6  -2 -12   -1.32    1.00
  -6   2  12    0.01    1.15
   6   2 -12    0.03    0.98
  -5  -2  12    6.01    1.19
   5  -2 -12    7.49    1.27
  -5   2  12    6.64    1.31
   4  -2 -12    9.61    1.25
  -4  -2  12    8.33    1.22
  -4   2  12    7.54    1.33
  -3  -2  12   67.18    2.38
   3  -2 -12   63.09    2.26
  -3   2  12   66.09    2.47
   3   2 -12   60.75    2.22
  -2  -2  12    1.92    0.99
   2  -2 -12    1.45    0.87
   2  -2 -12    2.85    1.09
   2   2 -12    0.85    1.01
  -2   2  12    2.57    1.03
   1  -2 -12   73.32    2.61
   1   2 -12   67.69    2.45
  -1   2  12   70.36    2.46
   0  -2 -12   46.97    2.36
   0   2  12   45.55    2.03
   0   2 -12   45.07    2.27
   0   2  12   46.44    2.17
  -1  -2 -12   44.68    2.34
   1   2  12   42.78    2.20
  -1   2 -12   42.36    2.21
  -2  -2 -12   19.34    1.70
  -2   2 -12   23.39    1.84
   2   2  12   24.81    1.82
  -3  -2 -12    0.23    1.19
  -3   2 -12   -0.51    1.20
   3   2  12    0.12    1.09
  -4  -2 -12   58.33    2.77
   4   2  12   55.76    2.48
  -4   2 -12   60.57    2.95
  -5  -2 -12    1.80    1.37
  -5   2 -12   -0.30    1.40
   5   2  12    1.04    1.18
  -6  -2 -12   18.57    1.98
  -6   2 -12   13.77    2.00
  -7  -2 -12    2.84    1.54
  -7   2 -12    2.35    1.82
  -8   2 -12    2.70    2.01
   9  -3 -12    0.66    1.37
   9   3 -12   -0.96    1.27
  -9   3  12   -0.77    1.34
   8  -3 -12   10.69    1.75
  -8   3  12    7.84    1.62
   8   3 -12    7.76    1.48
   7  -3 -12    0.34    1.19
   7   3 -12    0.65    1.05
  -7   3  12    1.26    1.22
   6  -3 -12   10.84    1.61
  -6  -3  12   15.42    1.48
  -6   3  12   15.54    1.67
   5  -3 -12   11.16    1.43
  -5  -3  12   10.82    1.28
  -5   3  12    8.15    1.40
   4  -3 -12   57.09    2.25
  -4  -3  12   56.64    2.27
  -4   3  12   56.13    2.48
   3  -3 -12   13.27    1.37
  -3  -3  12   17.09    1.44
  -3   3  12   15.41    1.52
   3   3 -12   19.02    1.47
   2  -3 -12   19.84    1.54
   2  -3 -12   27.09    2.03
   2   3 -12   26.67    1.86
  -2   3  12   28.53    1.93
   1  -3 -12   13.74    1.48
   1  -3 -12   12.14    1.23
   1   3 -12   12.65    1.39
  -1   3  12   13.98    1.42
   0  -3 -12   71.15    2.62
   0   3  12   69.76    2.43
   0   3  12   63.77    2.39
   0   3 -12   65.58    2.50
  -1  -3 -12    1.16    1.16
   1   3  12    1.09    0.98
   1   3  12    1.61    1.03
  -1   3 -12    1.81    1.08
  -2  -3 -12   15.07    1.64
  -2   3 -12   18.26    1.77
   2   3  12   18.15    1.64
  -3  -3 -12    9.45    1.48
  -3   3 -12    8.98    1.49
   3   3  12   11.35    1.50
  -4  -3 -12   -0.11    1.19
   4   3  12    1.56    1.16
  -4   3 -12   -1.02    1.30
  -5  -3 -12   13.48    1.72
  -5   3 -12   15.35    1.91
  -6  -3 -12    9.87    1.64
  -6   3 -12    7.99    1.87
  -7  -3 -12    9.09    1.76
  -7   3 -12    8.53    2.04
   9  -4 -12    7.79    1.72
  -9   4  12   11.23    1.91
   9   4 -12   11.27    1.68
   8  -4 -12    3.11    1.43
  -8   4  12    3.09    1.42
   8   4 -12    4.00    1.30
   7  -4 -12   11.59    1.66
  -7   4  12    7.97    1.59
   7   4 -12    7.94    1.36
   6  -4 -12    5.74    1.32
  -6  -4  12    6.46    1.23
  -6   4  12    7.80    1.47
   5  -4 -12   20.30    1.73
  -5  -4  12   25.53    1.72
  -5   4  12   24.76    1.97
  -4  -4  12   15.59    1.39
   4  -4 -12   14.60    1.46
  -4   4  12   16.07    1.62
   3  -4 -12   39.04    2.00
  -3   4  12   39.50    2.17
   2  -4 -12   18.68    1.48
   2  -4 -12   16.71    1.56
   2   4 -12   17.77    1.49
  -2   4  12   18.30    1.59
   1  -4 -12   17.46    1.55
   1   4 -12   20.99    1.64
  -1   4  12   21.15    1.66
   0  -4 -12    0.95    1.17
   0   4  12    1.86    1.10
   0   4 -12    0.48    1.03
   0   4  12    0.48    1.01
  -1  -4 -12   44.19    2.41
   1   4  12   39.68    2.09
   1   4  12   43.82    2.20
  -1   4 -12   41.82    2.27
  -2  -4 -12    0.90    1.16
   2   4  12    0.10    1.11
  -2   4 -12   -0.65    1.06
   2   4  12   -0.12    1.05
  -3  -4 -12    2.95    1.31
  -3   4 -12    1.17    1.27
   3   4  12    3.83    1.18
  -4  -4 -12    0.29    1.22
   4   4  12    1.34    1.10
  -4   4 -12   -0.11    1.35
  -5  -4 -12    0.53    1.27
  -5   4 -12    1.11    1.55
  -6  -4 -12    2.50    1.36
  -6   4 -12    0.18    1.70
  -7   4 -12    4.15    2.03
   9  -5 -12    4.14    1.64
  -9   5  12    3.03    1.73
   9   5 -12    0.75    1.25
   8  -5 -12   16.67    1.98
  -8   5  12   22.44    2.28
   8   5 -12   21.68    1.82
   7  -5 -12    5.30    1.51
  -7   5  12    5.93    1.57
   6  -5 -12   31.46    2.19
  -6   5  12   25.30    2.07
   5  -5 -12    7.77    1.31
  -5  -5  12    8.15    1.15
  -5   5  12    6.61    1.38
  -4  -5  12   50.00    2.15
   4  -5 -12   52.39    2.31
  -4   5  12   47.57    2.45
   3  -5 -12   -1.19    0.91
  -3   5  12    1.38    1.10
   2   5 -12    8.73    1.27
  -2   5  12   10.61    1.35
   1  -5 -12    2.22    1.20
   1   5 -12    1.89    1.05
  -1   5  12    3.00    1.11
   0  -5 -12   20.97    1.71
   0   5  12   22.24    1.95
   0   5 -12   18.06    1.58
   0   5  12   22.04    1.74
  -1  -5 -12    1.90    1.19
   1   5  12    0.35    1.13
  -1   5 -12    2.84    1.13
   1   5  12    0.34    1.06
  -2  -5 -12   17.96    1.74
   2   5  12   22.84    1.78
  -2   5 -12   15.00    1.62
   2   5  12   18.74    1.76
  -3  -5 -12    2.17    1.20
  -3   5 -12    2.43    1.33
   3   5  12    4.01    1.19
   3   5  12    3.40    1.34
  -4  -5 -12   11.13    1.54
   4   5  12   13.44    1.77
  -4   5 -12   13.39    1.79
  -5  -5 -12    4.64    1.34
  -5   5 -12    1.82    1.62
  -6   5 -12    2.38    1.73
  -7   5 -12    0.22    1.95
   9  -6 -12    9.98    1.87
  -9   6  12   19.12    2.51
   8  -6 -12   -1.70    1.30
  -8   6  12    1.16    1.43
   7  -6 -12   20.78    1.96
  -7   6  12   15.51    1.97
   6  -6 -12    8.27    1.41
  -6   6  12    8.79    1.59
   5  -6 -12   13.10    1.60
  -5   6  12   18.53    1.90
  -4   6  12   -0.28    1.09
  -3   6  12    1.15    1.12
  -2   6  12    9.05    1.39
   2   6 -12    7.91    1.20
   1  -6 -12    9.08    1.44
  -1   6  12    9.03    1.37
  -1   6  12    8.67    1.80
   1   6 -12    8.11    1.27
   0  -6 -12   -0.20    1.14
   0   6  12    0.01    1.03
   0   6 -12   -0.04    1.04
   0   6  12    0.05    1.25
  -1  -6 -12    7.94    1.36
   1   6  12    8.51    1.49
   1   6  12    8.74    1.34
  -1   6 -12    7.21    1.40
  -2  -6 -12    0.26    1.17
   2   6  12   -0.26    1.14
   2   6  12    0.00    1.06
  -2   6 -12   -0.05    1.15
  -3  -6 -12   11.26    1.52
   3   6  12   10.67    1.72
  -3   6 -12   11.52    1.76
  -4  -6 -12    1.59    1.24
   4   6  12    4.40    1.59
  -4   6 -12    3.07    1.49
  -5  -6 -12    1.70    1.24
  -5   6 -12    0.09    1.53
  -6   6 -12    2.79    1.84
  -7   6 -12    1.27    2.01
  -8   7  12   14.54    2.12
  -7   7  12    1.36    1.40
  -6   7  12   12.14    1.75
  -5   7  12   -2.10    1.13
  -4   7  12    7.66    1.45
  -3   7  12    3.17    1.22
  -2   7  12   15.55    1.64
  -1   7  12    0.25    1.39
  -1   7  12   -0.61    1.06
   1   7 -12    0.24    1.07
   0  -7 -12    1.81    1.19
   0   7  12   -0.20    1.04
   0   7  12    0.38    1.33
   0   7 -12   -0.21    1.07
  -1  -7 -12    1.09    1.13
  -1   7 -12    0.82    1.18
   1   7  12    0.72    1.27
   1   7  12    1.93    1.16
  -2  -7 -12    5.24    1.34
  -2   7 -12    3.61    1.35
   2   7  12    3.99    1.38
   2   7  12    2.90    1.20
  -3  -7 -12    6.12    1.39
  -3   7 -12    2.58    1.38
   3   7  12    4.35    1.57
  -4  -7 -12    6.75    1.46
   4   7  12    7.14    1.78
  -4   7 -12    4.69    1.60
  -5   7 -12    8.71    1.88
  -6   7 -12    8.66    2.12
  -7   7 -12   -1.12    1.91
  -8   8  12    1.24    1.55
  -7   8  12   12.66    1.99
  -6   8  12    2.91    1.49
  -5   8  12   10.07    1.68
  -4   8  12    3.27    1.31
  -3   8  12    0.71    1.18
  -2   8  12   -1.18    1.12
  -1   8  12   10.38    1.91
  -1   8  12   10.39    1.47
   1   8 -12   10.29    1.33
   0  -8 -12    3.44    1.34
   0   8  12    4.62    1.24
   0   8  12    3.34    1.62
   0   8 -12    3.90    1.23
  -1  -8 -12    3.69    1.28
   1   8  12    4.09    1.17
  -1   8 -12    3.09    1.27
   1   8  12    3.33    1.54
  -2  -8 -12    0.54    1.11
  -2   8 -12    0.27    1.19
   2   8  12   -0.86    1.30
  -3  -8 -12    6.94    1.44
  -3   8 -12    7.03    1.56
   3   8  12    8.32    1.78
  -4  -8 -12    2.78    1.28
   4   8  12    0.29    1.56
  -4   8 -12    0.15    1.53
  -5   8 -12    5.96    1.85
  -6   8 -12   -2.05    1.74
  -7   9  12    8.64    1.90
  -6   9  12    5.32    1.74
  -5   9  12    6.86    1.69
  -4   9  12   19.06    1.93
  -3   9  12    0.30    1.24
  -2   9  12    3.97    1.82
  -2   9  12    7.52    1.44
  -1   9  12   -0.03    1.13
  -1   9  12   -0.53    1.53
   0   9  12    1.89    1.16
   0   9  12    5.70    1.68
   0   9 -12    1.60    1.15
  -1  -9 -12    1.07    1.19
   1   9  12    2.65    1.52
  -1   9 -12    2.66    1.28
  -2  -9 -12    1.14    1.20
  -2   9 -12    1.99    1.34
   2   9  12    2.01    1.60
  -3  -9 -12    1.39    1.21
  -3   9 -12    3.49    1.49
   3   9  12    0.11    1.59
  -4   9 -12   -0.04    1.58
   4   9  12    0.18    1.64
   5   9  12   -1.52    1.73
  -5   9 -12    0.52    1.74
  -6   9 -12    7.09    2.12
  -7  10  12    2.31    1.67
  -6  10  12    4.37    1.60
  -5  10  12    7.27    1.70
  -4  10  12    3.83    1.55
  -3  10  12    6.92    1.55
  -2  10  12   20.43    1.90
  -2  10  12   17.10    2.42
  -1  10  12   -0.90    1.62
  -1  10  12    0.96    1.18
   0  10  12    3.75    1.23
   0  10  12    4.85    1.83
  -1  10 -12    6.42    1.38
   1  10  12    5.05    1.74
  -2 -10 -12    4.13    1.32
  -2  10 -12    4.61    1.45
   2  10  12    3.63    1.78
  -3  10 -12    1.80    1.51
   3  10  12    1.89    1.82
   4  10  12    2.06    1.88
  -4  10 -12   -2.44    1.50
  -5  10 -12   -0.36    1.74
   5  10  12    0.11    1.93
  -6  11  12    7.30    1.83
  -5  11  12   11.45    1.96
  -4  11  12   23.45    2.21
  -3  11  12    3.47    1.92
  -3  11  12    3.50    1.50
  -2  11  12    2.21    1.36
  -2  11  12    2.03    1.74
  -1  11  12    9.21    1.53
  -1  11  12    6.63    2.01
   0  11  12    3.98    1.80
   1  11  12    5.90    1.85
  -1  11 -12    4.70    1.39
  -2  11 -12    5.28    1.48
   2  11  12    4.88    1.97
   3  11  12    4.83    2.01
  -3  11 -12    2.59    1.55
   4  11  12    0.59    1.84
  -4  11 -12   -0.22    1.57
  -5  12  12    1.46    1.58
  -4  12  12    1.90    1.87
  -4  12  12    4.83    1.65
  -3  12  12    6.11    1.56
  -3  12  12    3.37    2.01
  -2  12  12   12.57    1.66
  -2  12  12   10.87    2.25
  -1  12  12    2.04    1.93
  -1  12  12    0.85    1.16
   0  12  12    5.78    2.02
   1  12  12    5.30    1.83
  -2  12 -12    6.95    1.51
   2  12  12    7.07    2.20
   3  12  12    1.03    1.98
  -3  12 -12    1.44    1.52
   4  12  12   19.57    2.79
  -4  12 -12   13.92    2.17
  -4  13  12    1.18    1.88
  -4  13  12    1.09    1.53
  -3  13  12    5.10    1.52
  -3  13  12    4.35    2.12
  -2  13  12    2.90    2.02
  -2  13  12   -0.63    1.22
  -1  13  12    9.60    2.26
   0  13  12    0.78    1.78
   1  13  12    7.54    2.01
   2  13  12   -1.04    1.96
  -2  13 -12   -1.05    1.28
  -2  14  12    1.95    2.00
  -1  14  12    1.31    1.91
   0  14  12    8.05    2.06
   9   0 -13    1.34    1.51
  -8   0  13   -1.16    1.16
   8   0 -13    0.60    1.41
  -7   0  13    5.59    1.43
   7   0 -13   10.01    1.60
  -6   0  13    0.39    1.14
   6   0 -13   -0.41    1.12
  -5   0  13    4.61    1.24
   5   0 -13    6.10    1.27
  -4   0  13    0.12    1.04
   4   0 -13    0.73    0.97
  -3   0  13   66.58    2.61
  -2   0  13   -0.70    1.00
   2   0 -13   -0.96    1.06
   1   0 -13   -1.17    1.08
  -1   0  13   -0.37    1.02
   0   0 -13    0.72    1.19
   0   0  13    0.81    1.11
   1   0  13    4.04    1.30
  -1   0 -13    1.74    1.29
  -2   0 -13    0.69    1.22
   2   0  13    0.36    1.17
  -3   0 -13   14.04    1.77
  -4   0 -13    0.62    1.40
  -5   0 -13   21.89    2.13
  -6   0 -13    0.11    1.54
  -7   0 -13   21.15    2.33
   9  -1 -13   -1.46    1.23
   9   1 -13   -0.73    1.31
   8  -1 -13    8.03    1.67
   8   1 -13    3.56    1.50
  -8   1  13    5.70    1.45
  -7  -1  13    2.14    1.24
   7  -1 -13    2.86    1.31
  -7   1  13   -0.23    1.16
   7   1 -13    1.04    1.22
  -6  -1  13    0.27    1.10
   6  -1 -13    1.14    1.14
  -6   1  13    1.51    1.19
   6   1 -13    2.42    1.20
   5  -1 -13   -0.39    1.00
  -5  -1  13    0.24    1.07
  -5   1  13    0.95    1.18
   5   1 -13    1.24    1.09
  -4  -1  13    8.74    1.34
   4  -1 -13    9.39    1.30
  -4   1  13    8.52    1.43
  -3  -1  13    0.23    1.09
   3  -1 -13    0.33    0.91
   3   1 -13   -0.23    1.05
  -3   1  13    0.21    1.09
  -2  -1  13   31.37    2.15
   2  -1 -13   31.63    2.15
   2   1 -13   31.20    2.13
  -2   1  13   30.19    2.10
   1  -1 -13    3.71    1.22
  -1  -1  13    3.31    1.18
   1   1 -13    3.40    1.23
  -1   1  13    5.04    1.25
   0  -1  13    1.95    1.17
   0  -1 -13    3.10    1.21
   0   1 -13    1.06    1.11
   0   1  13    1.42    1.13
  -1  -1 -13   23.71    1.91
  -1   1 -13   22.50    1.88
   1   1  13   24.04    1.87
  -2  -1 -13   -1.78    1.23
  -2   1 -13   -0.60    1.19
   2   1  13    0.50    1.16
  -3  -1 -13    1.56    1.36
   3   1  13    2.82    1.29
  -3   1 -13    2.19    1.37
  -4  -1 -13   17.20    1.93
  -4   1 -13   16.06    1.93
   4   1  13   18.12    1.80
  -5  -1 -13    5.01    1.65
   5   1  13    6.41    1.46
  -5   1 -13    6.98    1.77
  -6  -1 -13    2.84    1.61
   6   1  13    5.32    1.40
  -6   1 -13    5.54    1.83
  -7  -1 -13    0.81    1.67
  -7   1 -13    3.65    1.91
   9  -2 -13    0.35    1.47
  -9   2  13    0.89    1.40
   9   2 -13   -0.25    1.35
   8  -2 -13    0.27    1.40
   8   2 -13   -0.75    1.21
  -8   2  13    0.05    1.28
   7  -2 -13    9.19    1.62
  -7  -2  13    9.25    1.48
   7   2 -13    9.85    1.56
  -7   2  13    8.79    1.62
  -6  -2  13    5.49    1.32
   6  -2 -13    5.54    1.34
  -6   2  13    7.81    1.46
   6   2 -13    6.41    1.34
  -5  -2  13    7.85    1.31
   5  -2 -13    7.15    1.29
  -5   2  13    3.86    1.34
   4  -2 -13    3.66    1.10
  -4  -2  13    3.00    1.12
  -4   2  13    2.18    1.23
   3  -2 -13   12.05    1.40
  -3  -2  13   12.21    1.42
   3   2 -13   14.99    1.53
  -3   2  13   13.34    1.57
  -2  -2  13   32.41    2.13
   2  -2 -13   29.28    1.85
   2  -2 -13   31.97    2.19
  -2   2  13   30.12    2.11
   2   2 -13   31.68    2.11
   1  -2 -13    1.88    1.21
   1   2 -13    1.66    1.18
  -1   2  13    2.47    1.10
   0  -2 -13   56.71    2.64
   0   2  13   52.39    2.44
   0   2 -13   50.21    2.49
  -1  -2 -13    2.73    1.25
  -1   2 -13    2.20    1.16
   1   2  13    0.80    1.12
  -2  -2 -13    9.90    1.60
   2   2  13   10.02    1.61
  -2   2 -13   10.70    1.62
  -3  -2 -13   10.29    1.63
   3   2  13   14.47    1.68
  -3   2 -13   13.69    1.81
  -4  -2 -13   12.60    1.79
  -4   2 -13   11.32    1.82
   4   2  13   10.12    1.59
  -5  -2 -13   11.37    1.77
  -5   2 -13   13.25    2.00
   5   2  13    8.84    1.53
  -6  -2 -13    9.76    1.82
  -6   2 -13   15.68    2.24
  -7  -2 -13    2.04    1.66
  -7   2 -13    5.92    2.06
   9  -3 -13   -1.60    1.30
  -9   3  13   -0.65    1.33
   9   3 -13   -0.30    1.22
   8  -3 -13    0.72    1.36
   8   3 -13    2.60    1.35
  -8   3  13    4.14    1.45
   7  -3 -13    2.42    1.32
   7   3 -13    2.15    1.24
  -7   3  13    1.38    1.32
   6  -3 -13   -1.26    1.15
  -6  -3  13   -0.65    0.99
  -6   3  13   -1.43    1.21
  -5  -3  13    0.73    0.98
   5  -3 -13    0.13    1.09
  -5   3  13   -1.56    1.14
   4  -3 -13   11.00    1.34
  -4  -3  13   12.18    1.44
  -4   3  13   12.34    1.56
   3  -3 -13   14.84    1.55
  -3  -3  13   13.83    1.45
   3   3 -13   14.90    1.45
  -3   3  13   12.17    1.56
   2  -3 -13   14.51    1.57
   2  -3 -13   12.56    1.38
  -2   3  13   12.35    1.53
   2   3 -13   13.36    1.53
   1  -3 -13   12.09    1.52
  -1   3  13   14.05    1.54
   1   3 -13   13.36    1.55
   0  -3 -13   -0.54    1.19
   0   3 -13    1.45    1.16
   0   3  13    2.05    1.05
   0   3  13   -0.45    1.03
  -1  -3 -13   92.15    3.13
  -1   3 -13   88.68    3.00
   1   3  13   83.39    2.84
  -2  -3 -13    0.54    1.33
   2   3  13    0.37    1.20
  -2   3 -13    1.75    1.28
  -3  -3 -13   27.36    2.11
   3   3  13   30.20    2.25
  -3   3 -13   29.88    2.19
  -4  -3 -13    4.64    1.52
   4   3  13    7.70    1.49
  -4   3 -13    4.42    1.64
  -5  -3 -13    9.99    1.72
  -5   3 -13    9.99    1.98
   5   3  13   10.33    1.51
  -6  -3 -13    7.44    1.67
  -6   3 -13   10.31    2.13
  -7   3 -13    3.17    1.94
   9  -4 -13    7.18    1.82
   9   4 -13    7.51    1.64
  -9   4  13    3.79    1.62
   8  -4 -13    2.52    1.54
   8   4 -13    2.02    1.31
  -8   4  13    2.45    1.41
   7  -4 -13    4.32    1.46
   7   4 -13    2.93    1.20
  -7   4  13    4.12    1.45
   6  -4 -13    4.55    1.36
  -6   4  13    5.06    1.41
   5  -4 -13    0.79    1.15
  -5  -4  13    1.44    1.05
  -5   4  13    0.54    1.19
   4  -4 -13   15.42    1.57
  -4  -4  13   15.19    1.50
  -4   4  13   13.24    1.68
   3  -4 -13    8.83    1.30
  -3  -4  13    6.76    1.25
  -3   4  13    6.56    1.37
   3   4 -13    7.16    1.25
   2  -4 -13   23.60    1.84
  -2   4  13   27.21    2.10
   2   4 -13   23.27    1.73
   1  -4 -13    4.71    1.29
   1   4 -13    2.31    1.21
  -1   4  13    3.87    1.29
   0  -4 -13   32.43    2.37
   0   4  13   35.01    2.20
   0   4 -13   37.85    2.35
   0   4  13   33.39    2.20
  -1  -4 -13   18.17    1.83
  -1   4 -13   12.08    1.53
   1   4  13   13.51    1.57
   1   4  13   13.40    1.59
  -2  -4 -13   27.99    2.10
  -2   4 -13   27.89    2.09
   2   4  13   31.22    2.11
   2   4  13   29.02    2.17
  -3  -4 -13    5.28    1.53
   3   4  13    6.05    1.41
  -3   4 -13    8.16    1.68
  -4  -4 -13   16.51    1.89
  -4   4 -13   25.63    2.35
   4   4  13   21.65    1.80
  -5  -4 -13   -0.71    1.34
  -5   4 -13   -2.82    1.50
  -6  -4 -13    7.23    1.64
  -6   4 -13    8.05    2.02
  -7   4 -13    3.35    2.01
   8  -5 -13    1.03    1.51
   8   5 -13    3.99    1.42
  -8   5  13    1.62    1.44
   7  -5 -13   25.16    2.22
  -7   5  13   25.19    2.33
   7   5 -13   24.71    1.93
   6  -5 -13    0.18    1.20
  -6   5  13   -1.31    1.26
  -5  -5  13   30.96    2.13
   5  -5 -13   26.16    1.96
  -5   5  13   26.99    2.16
  -4  -5  13    8.03    1.21
  -4   5  13    7.62    1.49
  -3   5  13   38.43    2.39
   2   5 -13   30.58    2.16
  -2   5  13   32.75    2.23
   1  -5 -13   23.79    1.92
   1   5 -13   27.72    1.88
  -1   5  13   27.40    2.09
  -1   5  13   27.99    2.38
   0  -5 -13    1.87    1.27
   0   5  13    1.13    1.19
   0   5  13   -0.36    1.20
   0   5 -13    1.65    1.21
  -1  -5 -13   48.76    2.67
   1   5  13   43.09    2.41
  -1   5 -13   44.99    2.50
   1   5  13   49.08    2.42
  -2  -5 -13   -2.24    1.21
  -2   5 -13    0.21    1.25
   2   5  13   -1.07    1.15
   2   5  13    0.50    1.20
  -3  -5 -13   10.49    1.63
   3   5  13   12.97    1.71
   3   5  13   11.10    1.47
  -3   5 -13   13.02    1.84
  -4  -5 -13    0.41    1.39
  -4   5 -13    2.16    1.60
  -5  -5 -13    7.93    1.64
  -5   5 -13   11.46    2.01
  -6   5 -13   -2.28    1.74
  -8   6  13   28.90    2.71
   8   6 -13   25.79    2.03
  -7   6  13   -0.91    1.39
  -6   6  13   33.77    2.63
  -5   6  13    1.42    1.33
  -4   6  13   35.31    2.42
  -3   6  13    1.46    1.25
  -2   6  13   18.85    1.85
   2   6 -13   25.43    1.76
   1  -6 -13    8.52    1.56
  -1   6  13    9.13    1.46
  -1   6  13    7.65    1.70
   1   6 -13    8.78    1.48
   0  -6 -13    9.36    1.56
   0   6 -13   11.15    1.59
   0   6  13    9.12    1.48
   0   6  13   11.39    1.83
  -1  -6 -13    5.65    1.43
   1   6  13    6.90    1.51
  -1   6 -13    7.31    1.48
   1   6  13    7.93    1.43
  -2  -6 -13   13.85    1.72
   2   6  13   16.06    1.88
   2   6  13   15.00    1.61
  -2   6 -13   14.58    1.77
  -3  -6 -13    1.33    1.32
   3   6  13    0.67    1.35
  -3   6 -13   -1.12    1.35
   3   6  13    1.32    1.12
  -4  -6 -13    5.11    1.48
  -4   6 -13    6.40    1.82
  -5  -6 -13    1.06    1.35
  -5   6 -13   -0.50    1.60
  -6   6 -13    1.28    1.95
   8   7 -13   -0.71    1.18
  -8   7  13    2.65    1.59
  -7   7  13   24.32    2.47
  -6   7  13    1.39    1.42
  -5   7  13   30.04    2.44
  -4   7  13    0.60    1.24
  -3   7  13   62.29    2.78
  -2   7  13   -0.91    1.12
  -1   7  13   33.20    2.32
  -1   7  13   31.31    2.63
   1   7 -13   31.41    2.03
   0  -7 -13    0.56    1.29
   0   7  13   -0.97    1.27
   0   7  13   -0.84    1.14
   0   7 -13   -0.78    1.17
  -1  -7 -13    3.34    1.43
   1   7  13    3.77    1.36
   1   7  13    5.47    1.52
  -1   7 -13    4.67    1.40
  -2  -7 -13   -0.07    1.26
   2   7  13    3.77    1.53
   2   7  13    2.00    1.19
  -2   7 -13    2.13    1.43
  -3  -7 -13    0.04    1.26
  -3   7 -13    4.33    1.57
   3   7  13    1.34    1.48
  -4  -7 -13    3.48    1.44
  -4   7 -13    2.72    1.64
   4   7  13    2.00    1.65
  -5   7 -13    6.30    1.93
  -6   7 -13   -1.80    1.83
  -7   8  13   -0.02    1.54
  -6   8  13   23.78    2.31
  -5   8  13   -0.17    1.40
  -4   8  13   33.26    2.43
  -3   8  13    1.48    1.31
  -2   8  13   14.41    2.27
  -2   8  13   19.29    1.94
  -1   8  13    2.42    1.63
   1   8 -13    5.84    1.37
  -1   8  13    5.68    1.38
   0  -8 -13   17.98    1.89
   0   8 -13   14.92    1.66
   0   8  13   14.68    2.03
   0   8  13   15.65    1.71
  -1  -8 -13    1.16    1.28
  -1   8 -13    1.12    1.34
   1   8  13    1.74    1.41
   1   8  13    1.22    1.19
  -2  -8 -13    5.26    1.44
   2   8  13    4.52    1.24
   2   8  13    4.63    1.64
  -2   8 -13    3.63    1.51
  -3  -8 -13    1.29    1.37
  -3   8 -13    0.55    1.48
   3   8  13    2.42    1.61
   4   8  13    0.46    1.64
  -4   8 -13    0.63    1.63
  -5   8 -13    0.78    1.66
  -7   9  13    5.13    1.87
  -6   9  13    2.35    1.58
  -5   9  13   17.86    2.07
  -4   9  13   -1.17    1.42
  -3   9  13   11.89    1.83
  -2   9  13    8.17    1.60
  -2   9  13    8.77    2.03
  -1   9  13   14.13    1.68
  -1   9  13   10.22    2.16
   0   9  13    5.50    1.35
   0   9 -13    4.91    1.39
   0   9  13    4.48    1.73
  -1  -9 -13    4.92    1.46
  -1   9 -13    3.51    1.43
   1   9  13    6.75    1.84
   1   9  13    6.39    1.29
  -2  -9 -13    8.71    1.57
   2   9  13   11.27    2.01
  -2   9 -13    6.51    1.64
  -3  -9 -13    5.51    1.41
   3   9  13    4.76    1.85
  -3   9 -13    3.07    1.61
   4   9  13   -3.32    1.59
  -4   9 -13   -0.70    1.68
  -5   9 -13   10.41    2.18
  -6  10  13    4.12    1.79
  -5  10  13    3.34    1.73
  -4  10  13    3.85    1.69
  -3  10  13    5.80    1.58
  -3  10  13    5.93    2.07
  -2  10  13    1.33    1.41
  -2  10  13    2.52    1.87
  -1  10  13    5.13    1.51
  -1  10  13    5.15    1.90
   0  10 -13    7.20    1.42
   0  10  13    7.08    1.49
   0  10  13    8.56    1.95
  -1  10 -13   11.11    1.65
   1  10  13    9.85    1.99
  -2 -10 -13    7.19    1.53
  -2  10 -13    9.60    1.72
   2  10  13   10.51    2.15
   3  10  13    1.44    1.83
  -3  10 -13    2.25    1.61
   4  10  13    4.58    2.07
  -4  10 -13    6.29    1.91
  -5  11  13    4.26    1.73
  -4  11  13   -0.21    1.58
  -3  11  13   -0.92    1.86
  -3  11  13    0.21    1.48
  -2  11  13    4.05    1.51
  -2  11  13    4.15    1.97
  -1  11  13    2.75    1.40
  -1  11  13    0.67    1.81
   0  11  13    5.69    1.96
   1  11  13    6.87    1.89
  -1  11 -13    9.66    1.60
  -2  11 -13    1.37    1.46
   2  11  13    5.50    1.97
  -3  11 -13   14.18    2.00
   3  11  13   16.80    2.54
  -4  12  13   -0.05    1.98
  -4  12  13   -2.46    1.44
  -3  12  13   -0.63    1.40
  -3  12  13   -0.49    1.86
  -2  12  13   -0.70    1.31
  -2  12  13    1.14    1.99
  -1  12  13    0.22    1.83
  -1  12  13   -1.96    1.22
   0  12  13    0.28    1.77
   1  12  13    0.18    1.69
   2  12  13    1.21    1.99
  -2  12 -13    1.92    1.42
  -3  13  13    0.70    1.41
  -2  13  13    1.55    1.36
  -2  13  13    3.77    2.10
  -1  13  13    0.76    1.21
  -1  13  13    0.62    1.90
   0  13  13    1.04    1.81
   1  13  13    2.78    1.89
   8   0 -14   -0.16    1.41
  -8   0  14   -0.38    1.37
   7   0 -14   -0.19    1.23
  -7   0  14    1.28    1.30
   6   0 -14   17.84    1.84
  -6   0  14   15.24    1.72
   5   0 -14   -0.62    1.07
  -5   0  14   -0.83    1.16
   4   0 -14    3.56    1.13
  -4   0  14    2.54    1.23
  -3   0  14    0.83    1.17
   2   0 -14    6.33    1.37
  -2   0  14    5.93    1.41
  -1   0  14   -1.12    1.13
   1   0 -14    0.48    1.26
   0   0  14    0.04    1.15
   0   0 -14    0.77    1.25
  -1   0 -14    0.44    1.31
   1   0  14   -1.07    1.21
   2   0  14   29.40    2.21
  -2   0 -14   22.51    2.01
   3   0  14    0.35    1.42
  -3   0 -14    0.30    1.47
   4   0  14    3.24    1.57
  -4   0 -14    2.23    1.61
   5   0  14   -1.27    1.39
  -5   0 -14   -1.24    1.60
   6   0  14    0.61    1.39
  -6   0 -14    1.54    1.79
   8  -1 -14    2.58    1.46
   8   1 -14   -0.46    1.29
  -8   1  14   -0.51    1.30
  -7  -1  14    0.50    1.27
   7  -1 -14    0.86    1.32
   7   1 -14    0.80    1.28
  -7   1  14    1.85    1.36
  -6  -1  14   -0.52    1.25
   6  -1 -14   -1.74    1.16
   6   1 -14    1.01    1.17
  -6   1  14   -2.10    1.14
  -5  -1  14    2.08    1.20
   5  -1 -14    1.60    1.16
   5   1 -14    1.07    1.09
  -5   1  14    1.04    1.22
   4  -1 -14    0.53    1.02
  -4  -1  14    1.88    1.19
  -4   1  14   -0.85    1.14
   3  -1 -14   23.30    1.79
  -3  -1  14   25.03    1.93
   3   1 -14   23.24    1.92
  -3   1  14   24.18    1.98
  -2  -1  14   -1.10    1.09
   2  -1 -14   -0.63    1.16
   2   1 -14   -0.90    1.21
  -2   1  14    0.20    1.18
  -1  -1  14    9.47    1.52
   1  -1 -14    9.67    1.56
   1   1 -14    8.35    1.50
  -1   1  14   12.11    1.61
   0  -1 -14    0.24    1.24
   0  -1  14    1.66    1.27
   0   1  14    1.80    1.23
   0   1 -14    2.48    1.31
  -1  -1 -14    4.12    1.44
   1  -1  14    7.82    1.54
   1   1  14    4.83    1.37
  -1   1 -14    4.22    1.43
  -2  -1 -14   -0.98    1.37
  -2   1 -14    1.71    1.44
   2   1  14   -0.07    1.28
  -3  -1 -14   -0.88    1.49
  -3   1 -14    1.68    1.55
   3   1  14    0.75    1.40
  -4  -1 -14    1.61    1.54
   4   1  14   -1.14    1.37
  -4   1 -14    1.25    1.55
  -5  -1 -14    3.43    1.67
  -5   1 -14    2.67    1.78
   5   1  14    0.86    1.36
  -6  -1 -14    6.19    1.88
  -6   1 -14    3.81    1.87
   8  -2 -14    3.80    1.56
  -8   2  14    5.21    1.61
   8   2 -14    5.15    1.59
  -7  -2  14   -0.39    1.22
   7  -2 -14   -1.32    1.27
  -7   2  14   -1.30    1.30
   7   2 -14    1.38    1.23
  -6  -2  14   16.80    1.76
   6  -2 -14   14.74    1.75
  -6   2  14   11.63    1.71
   6   2 -14   17.57    1.78
  -5  -2  14    1.49    1.17
   5  -2 -14    2.13    1.12
  -5   2  14    1.40    1.25
   4  -2 -14   10.08    1.40
  -4  -2  14    6.78    1.34
  -4   2  14   11.55    1.69
  -3  -2  14    0.95    1.17
   3  -2 -14    1.84    1.08
   3   2 -14    0.54    1.19
  -3   2  14    0.62    1.24
   2  -2 -14    5.91    1.41
  -2  -2  14    7.75    1.47
   2  -2 -14    6.84    1.27
   2   2 -14    9.08    1.50
  -2   2  14    9.76    1.53
   1  -2 -14    0.16    1.31
  -1  -2  14    2.65    1.34
  -1   2  14    2.39    1.20
   1   2 -14    3.52    1.33
   0  -2 -14    1.83    1.38
   0   2 -14    2.07    1.22
   0   2  14    2.62    1.22
  -1  -2 -14    3.97    1.47
   1   2  14    2.70    1.32
  -1   2 -14    3.52    1.41
  -2  -2 -14    9.01    1.73
  -2   2 -14    8.76    1.57
   2   2  14   10.91    1.72
  -3  -2 -14    0.42    1.44
   3   2  14   -0.49    1.32
  -3   2 -14    1.45    1.47
  -4  -2 -14   -1.44    1.47
   4   2  14   -0.07    1.37
  -4   2 -14    1.39    1.59
  -5  -2 -14   10.34    1.86
   5   2  14   11.11    1.71
  -5   2 -14    8.71    2.00
  -6  -2 -14    1.26    1.67
  -6   2 -14    0.46    1.75
   8  -3 -14    2.19    1.42
   8   3 -14    2.99    1.39
  -8   3  14    0.04    1.41
   7  -3 -14   18.62    2.03
  -7   3  14   18.18    2.07
   7   3 -14   18.11    1.88
  -6  -3  14    0.44    1.14
   6  -3 -14   -1.50    1.21
  -6   3  14    1.25    1.42
   6   3 -14   -0.13    1.11
   5  -3 -14    3.23    1.31
  -5  -3  14    6.35    1.35
  -5   3  14    6.10    1.51
  -4  -3  14    3.83    1.26
   4  -3 -14    4.76    1.24
  -4   3  14    4.11    1.40
  -3  -3  14    2.61    1.21
   3  -3 -14    0.62    1.04
   3   3 -14    0.51    1.23
  -3   3  14    0.23    1.27
   2  -3 -14    0.39    1.26
  -2  -3  14    2.21    1.29
  -2   3  14    0.92    1.22
   2   3 -14    1.96    1.28
   1  -3 -14    2.09    1.36
  -1   3  14    2.27    1.23
   1   3 -14    2.09    1.40
   0  -3 -14    6.02    1.53
   0   3  14    9.10    1.48
   0   3  14    9.02    1.56
   0   3 -14    6.99    1.52
  -1  -3 -14   -1.17    1.31
  -1   3 -14    0.68    1.30
   1   3  14    1.05    1.22
  -2  -3 -14    9.26    1.66
  -2   3 -14    6.81    1.65
   2   3  14    6.80    1.46
  -3  -3 -14    0.72    1.48
   3   3  14    1.44    1.37
  -3   3 -14   -1.17    1.42
  -4  -3 -14    1.36    1.57
   4   3  14    5.23    1.51
  -4   3 -14    4.84    1.71
  -5  -3 -14    3.25    1.69
  -5   3 -14    5.33    1.85
   5   3  14    3.70    1.35
  -6  -3 -14   13.77    2.05
  -6   3 -14   15.93    2.29
   8  -4 -14    6.78    1.73
   8   4 -14    6.34    1.54
  -8   4  14   10.80    1.96
   7  -4 -14    3.05    1.53
   7   4 -14    5.42    1.38
  -7   4  14    2.44    1.55
   6  -4 -14   14.73    1.84
  -6   4  14   13.70    1.80
  -5  -4  14   13.71    1.58
   5  -4 -14   12.57    1.68
  -5   4  14    7.42    1.57
  -4  -4  14    7.68    1.33
  -4   4  14    5.44    1.48
  -3  -4  14   16.09    1.66
  -3   4  14   14.51    1.76
   3   4 -14   16.95    1.67
  -2   4  14   18.47    1.85
   2   4 -14   22.44    1.86
   1  -4 -14    8.56    1.56
   1   4 -14    6.44    1.52
  -1   4  14    6.46    1.61
  -1   4  14    5.56    1.42
   0  -4 -14    1.00    1.38
   0   4  14    0.80    1.23
   0   4  14    0.89    1.21
   0   4 -14    2.90    1.31
  -1  -4 -14   15.98    1.86
   1   4  14   17.25    1.79
   1   4  14   14.67    1.75
  -1   4 -14   19.64    1.91
  -2  -4 -14    0.97    1.44
   2   4  14    4.63    1.40
  -2   4 -14    5.26    1.50
  -3  -4 -14    7.84    1.70
  -3   4 -14   10.09    1.80
   3   4  14   10.37    1.63
  -4  -4 -14    2.46    1.56
   4   4  14    1.44    1.29
  -4   4 -14    1.72    1.66
  -5  -4 -14   15.45    2.04
  -5   4 -14   16.01    2.20
  -6  -4 -14    3.68    1.72
  -6   4 -14    2.06    2.01
   8   5 -14    0.82    1.35
  -8   5  14   -0.19    1.52
  -7   5  14   17.08    2.19
   7   5 -14   18.47    1.87
  -6   5  14    2.59    1.52
  -5  -5  14   11.99    1.52
  -5   5  14    9.31    1.68
  -4  -5  14    7.49    1.36
  -4   5  14    7.88    1.60
  -3   5  14   -1.56    1.18
  -2   5  14   10.23    1.59
   2   5 -14   10.26    1.55
   1  -5 -14    1.36    1.39
  -1   5  14   -1.25    1.25
  -1   5  14   -0.09    1.23
   1   5 -14    0.25    1.31
   0  -5 -14   39.06    2.73
   0   5  14   38.61    2.49
   0   5 -14   44.41    2.65
   0   5  14   43.38    2.55
  -1  -5 -14    2.98    1.48
   1   5  14   -0.79    1.17
   1   5  14    0.19    1.28
  -1   5 -14    1.74    1.35
  -2  -5 -14   21.58    2.15
   2   5  14   21.30    1.89
   2   5  14   20.68    2.27
  -2   5 -14   20.47    2.06
  -3  -5 -14    0.90    1.42
   3   5  14   -0.98    1.24
  -3   5 -14    0.50    1.56
  -4  -5 -14   19.20    2.10
  -4   5 -14   26.22    2.46
  -5  -5 -14   11.06    1.90
  -5   5 -14   11.09    2.14
  -6   5 -14    8.13    2.23
  -7   6  14    1.65    1.66
  -6   6  14    1.66    1.51
  -5   6  14   22.97    2.16
  -4  -6  14    2.98    1.16
  -4   6  14    0.88    1.35
  -3   6  14   42.43    2.67
   2   6 -14   -0.11    1.25
  -2   6  14   -0.69    1.25
   1  -6 -14   48.97    2.92
   1   6 -14   50.47    2.74
  -1   6  14   47.21    2.61
  -1   6  14   46.35    2.83
   0  -6 -14    2.37    1.47
   0   6  14   -1.12    1.21
   0   6 -14    1.65    1.37
   0   6  14    0.60    1.29
  -1  -6 -14   28.09    2.26
   1   6  14   32.02    2.41
  -1   6 -14   26.95    2.17
   1   6  14   27.40    2.35
  -2  -6 -14    7.63    1.67
  -2   6 -14    8.95    1.71
   2   6  14    7.28    1.52
   2   6  14    7.43    1.64
  -3  -6 -14   22.80    2.08
  -3   6 -14   19.41    2.13
   3   6  14   27.43    2.02
  -4  -6 -14    1.89    1.48
  -4   6 -14    2.31    1.73
  -5  -6 -14   10.25    1.88
  -5   6 -14   12.68    2.26
  -7   7  14   -0.08    1.60
  -6   7  14    0.50    1.47
  -5   7  14   -0.32    1.39
  -4   7  14   16.65    1.97
  -3   7  14    0.40    1.32
  -2   7  14   43.25    2.72
  -1   7  14    0.11    1.43
  -1   7  14    0.98    1.36
   1   7 -14   -0.02    1.33
   0  -7 -14   44.36    2.85
   0   7  14   45.94    2.71
   0   7  14   42.40    2.79
   0   7 -14   45.26    2.72
  -1  -7 -14    0.68    1.39
   1   7  14    1.67    1.49
  -1   7 -14    3.33    1.48
   1   7  14   -1.61    1.23
  -2  -7 -14   55.63    2.99
   2   7  14   51.09    2.89
   2   7  14   52.84    2.63
  -2   7 -14   46.67    2.96
  -3  -7 -14    1.39    1.49
  -3   7 -14    0.11    1.58
   3   7  14    0.84    1.22
   3   7  14   -1.70    1.47
  -4  -7 -14   20.11    2.12
  -4   7 -14   18.25    2.36
  -5   7 -14   -0.25    1.93
  -6   8  14    6.30    1.81
  -5   8  14    4.98    1.75
  -4   8  14    0.81    1.51
  -3   8  14   18.42    2.10
  -2   8  14    4.27    1.88
  -2   8  14    7.90    1.64
  -1   8  14   36.68    3.01
  -1   8  14   29.79    2.24
   0  -8 -14   -0.42    1.45
   0   8 -14   -0.50    1.33
   0   8  14    0.98    1.29
   0   8  14    0.38    1.41
  -1  -8 -14   21.17    2.06
   1   8  14   18.65    2.15
  -1   8 -14   23.26    2.06
   1   8  14   17.29    1.76
  -2  -8 -14    2.33    1.48
   2   8  14   -0.79    1.16
  -2   8 -14    2.95    1.55
   2   8  14    1.28    1.65
  -3  -8 -14   12.82    1.91
   3   8  14   14.60    2.19
  -3   8 -14   12.02    1.97
  -4   8 -14    0.37    1.76
  -5   8 -14    7.90    2.08
  -6   9  14    2.85    1.74
  -5   9  14   25.28    2.44
  -4   9  14    6.54    1.79
  -3   9  14    4.83    1.64
  -2   9  14   12.17    1.77
  -2   9  14   12.42    2.29
  -1   9  14   -0.50    1.33
  -1   9  14    1.94    1.74
   0   9  14   13.99    1.80
   0   9 -14   13.11    1.70
   0   9  14   13.76    2.13
  -1  -9 -14    1.26    1.48
   1   9  14    3.29    1.30
   1   9  14    1.10    1.49
  -1   9 -14    0.62    1.41
  -2  -9 -14   19.65    2.04
  -2   9 -14   18.53    2.10
   2   9  14   26.57    2.63
  -3  -9 -14    0.10    1.44
   3   9  14   -0.22    1.68
  -3   9 -14    2.54    1.67
   4   9  14   14.27    2.64
  -4   9 -14   14.29    2.27
  -5  10  14    1.02    1.71
  -4  10  14    7.11    1.86
  -3  10  14    2.45    1.57
  -3  10  14    0.91    1.97
  -2  10  14    9.34    2.20
  -2  10  14    9.55    1.77
  -1  10  14   -0.38    1.37
  -1  10  14    1.07    1.83
   0  10  14    0.12    1.61
   0  10  14   -0.68    1.29
  -1  10 -14    6.71    1.57
   1  10  14    6.39    1.40
   1  10  14    5.58    1.83
  -2 -10 -14    5.41    1.60
  -2  10 -14    4.01    1.63
   2  10  14    8.11    2.25
   3  10  14   -1.28    1.80
  -3  10 -14    3.30    1.81
  -4  11  14    0.07    1.69
  -3  11  14    8.04    1.90
  -3  11  14    2.90    2.07
  -2  11  14    4.12    1.54
  -2  11  14    2.61    2.10
  -1  11  14    4.80    2.06
  -1  11  14    4.33    1.50
   0  11  14    0.12    1.25
   0  11  14   -1.24    1.67
   1  11  14    1.33    1.63
  -1  11 -14   -0.79    1.31
   2  11  14    3.85    1.99
  -2  11 -14    3.57    1.58
  -3  12  14   -1.35    1.49
  -2  12  14    3.10    2.12
  -2  12  14    4.64    1.64
  -1  12  14    2.10    1.41
  -1  12  14    3.34    2.07
   0  12  14    6.86    2.14
   8   0 -15   -0.82    1.32
  -8   0  15    0.23    1.42
   7   0 -15   19.54    2.14
  -7   0  15   20.47    2.13
  -6   0  15   -0.40    1.26
   6   0 -15   -1.31    1.18
  -5   0  15   12.20    1.76
   5   0 -15   11.20    1.58
   4   0 -15   -0.51    1.05
  -4   0  15   -1.96    1.19
  -3   0  15    3.02    1.41
  -2   0  15   -1.42    1.17
   2   0 -15    1.47    1.33
  -1   0  15    0.25    1.29
   1   0 -15   -0.84    1.33
   0   0 -15   -0.61    1.42
   0   0  15   -0.91    1.30
   1   0  15    9.89    1.73
  -1   0 -15   10.77    1.80
   2   0  15   -1.60    1.39
  -2   0 -15   -0.76    1.58
  -3   0 -15   13.99    2.03
   3   0  15   11.33    1.85
   4   0  15    2.24    1.55
  -4   0 -15   -0.10    1.72
  -5   0 -15    5.63    1.91
   5   0  15    5.58    1.63
  -6   0 -15   -0.84    1.72
   6   0  15    0.60    1.43
   8  -1 -15   16.69    2.22
  -8   1  15   10.26    1.85
   8   1 -15   14.09    2.00
   7  -1 -15    0.58    1.32
  -7  -1  15    2.06    1.47
   7   1 -15   -2.50    1.13
  -7   1  15    0.54    1.38
   6  -1 -15   22.72    2.20
  -6  -1  15   19.82    1.99
  -6   1  15   22.58    2.15
   6   1 -15   22.77    2.01
  -5  -1  15    1.62    1.32
   5  -1 -15    2.98    1.25
   5   1 -15    1.86    1.23
  -5   1  15    3.92    1.49
   4  -1 -15   16.80    1.73
  -4  -1  15   19.89    1.88
  -4   1  15   21.60    2.05
  -3  -1  15    2.45    1.36
   3  -1 -15    2.33    1.11
  -3   1  15    3.80    1.41
  -2  -1  15   10.99    1.69
   2  -1 -15   12.23    1.72
   2   1 -15   16.67    1.86
  -2   1  15   13.64    1.79
  -1  -1  15    4.25    1.49
   1  -1 -15    4.59    1.53
   1   1 -15    5.81    1.58
  -1   1  15    4.27    1.42
   0  -1  15    0.68    1.32
   0  -1 -15   -0.74    1.42
   0   1  15   -1.29    1.30
   0   1 -15   -0.44    1.38
  -1  -1 -15   -0.25    1.45
   1  -1  15    1.65    1.43
   1   1  15    1.63    1.47
  -1   1 -15   -0.91    1.45
  -2  -1 -15    3.34    1.66
   2  -1  15    2.35    1.55
   2   1  15    3.78    1.57
  -2   1 -15    1.84    1.66
   3  -1  15    2.08    1.63
  -3  -1 -15   -0.90    1.58
  -3   1 -15    1.76    1.62
   3   1  15   -0.70    1.43
  -4  -1 -15    0.20    1.66
  -4   1 -15    3.24    1.78
   4   1  15    3.53    1.59
  -5  -1 -15    0.51    1.74
  -5   1 -15    2.74    1.85
   5   1  15    0.07    1.44
   6  -1  15    4.99    1.72
  -6  -1 -15    6.09    1.97
   6   1  15    4.86    1.58
  -6   1 -15    4.90    1.97
   8  -2 -15   -2.06    1.33
  -8   2  15   -0.97    1.48
   8   2 -15    0.95    1.45
  -7  -2  15   18.91    2.05
   7  -2 -15   18.12    2.07
   7   2 -15   16.53    1.95
  -7   2  15   15.97    2.04
  -6  -2  15    8.13    1.60
   6  -2 -15   11.92    1.78
   6   2 -15    9.96    1.65
  -6   2  15   10.18    1.80
  -5  -2  15    8.92    1.54
   5  -2 -15   10.13    1.55
  -5   2  15    8.66    1.66
   4  -2 -15    8.26    1.50
  -4  -2  15   11.55    1.64
  -4   2  15   11.79    1.74
   3  -2 -15    5.94    1.32
  -3  -2  15    5.39    1.48
   3   2 -15    7.95    1.65
  -3   2  15    8.39    1.69
   2  -2 -15    2.34    1.44
  -2  -2  15    0.23    1.24
   2   2 -15    0.75    1.39
  -2   2  15   -1.87    1.16
   1  -2 -15    6.21    1.64
  -1  -2  15    6.64    1.58
   1   2 -15   10.95    1.73
  -1   2  15    6.63    1.53
   0  -2  15    2.04    1.38
   0  -2 -15    0.93    1.53
   0   2 -15   -0.65    1.33
   0   2  15    1.24    1.33
  -1  -2 -15   19.17    2.10
  -1   2 -15   18.85    2.00
   1   2  15   22.68    2.15
  -2  -2 -15    1.16    1.58
   2   2  15    1.49    1.41
  -2   2 -15    1.98    1.59
  -3  -2 -15    8.25    1.93
  -3   2 -15   10.57    2.01
   3   2  15    8.55    1.73
  -4  -2 -15    0.37    1.70
   4   2  15   -0.98    1.38
  -4   2 -15   -1.55    1.69
  -5  -2 -15    2.99    1.76
   5   2  15    5.43    1.53
  -5   2 -15    2.35    1.92
   7  -3 -15   -0.49    1.33
  -7   3  15    1.63    1.51
   7   3 -15    0.79    1.33
   6  -3 -15    9.30    1.68
  -6  -3  15   12.66    1.75
  -6   3  15    8.56    1.74
   6   3 -15   11.14    1.68
  -5  -3  15    2.75    1.33
   5  -3 -15    3.72    1.37
  -5   3  15    1.73    1.46
  -4  -3  15   19.61    1.93
  -4   3  15   18.57    1.96
  -3  -3  15   16.96    1.86
   3   3 -15   20.10    1.91
  -3   3  15   13.29    1.85
   2  -3 -15   37.41    2.50
  -2  -3  15   30.58    2.16
   2   3 -15   35.74    2.69
  -2   3  15   35.45    2.58
  -1  -3  15    1.62    1.39
   1  -3 -15    0.80    1.47
   1   3 -15    3.14    1.49
  -1   3  15    2.92    1.36
  -1   3  15    1.10    1.32
   0  -3 -15   10.71    1.78
   0   3 -15   13.60    1.91
   0   3  15   11.10    1.82
  -1  -3 -15    3.79    1.67
   1   3  15    1.01    1.38
  -1   3 -15    2.35    1.55
  -2  -3 -15    9.12    1.84
  -2   3 -15    2.66    1.61
   2   3  15    6.96    1.68
  -3  -3 -15    3.42    1.69
  -3   3 -15    3.26    1.75
   3   3  15    2.72    1.52
  -4  -3 -15    0.18    1.65
   4   3  15    1.01    1.37
  -4   3 -15   -1.56    1.76
  -5  -3 -15    6.01    1.93
  -5   3 -15    7.07    2.10
   7  -4 -15    5.44    1.84
   7   4 -15    4.66    1.47
  -7   4  15    4.37    1.70
  -6   4  15    4.23    1.59
  -5  -4  15    0.58    1.22
  -5   4  15   -0.14    1.37
  -4  -4  15    8.58    1.54
  -4   4  15    9.99    1.82
  -3  -4  15   19.43    1.87
   3   4 -15   22.09    1.94
  -3   4  15   21.19    2.15
  -2  -4  15    3.23    1.36
  -2   4  15    4.48    1.60
   2   4 -15    4.28    1.53
   1  -4 -15   28.54    2.21
   1   4 -15   35.60    2.44
  -1   4  15   28.19    2.33
  -1   4  15   27.35    2.38
   0  -4 -15   10.10    1.80
   0   4  15    5.51    1.58
   0   4  15    5.42    1.56
   0   4 -15    2.95    1.60
  -1  -4 -15   13.23    1.93
  -1   4 -15   16.77    2.03
   1   4  15   15.57    1.88
  -2  -4 -15    8.30    1.85
  -2   4 -15    6.68    1.74
   2   4  15    6.05    1.60
  -3  -4 -15    9.49    1.96
   3   4  15    6.11    1.59
  -3   4 -15    7.95    1.92
  -4  -4 -15    6.44    1.81
  -4   4 -15    4.82    2.00
   4   4  15    7.84    1.57
  -5  -4 -15    0.52    1.70
  -5   4 -15    2.60    1.99
  -7   5  15   -0.31    1.47
   7   5 -15   -0.75    1.25
  -6   5  15    2.07    1.55
  -5  -5  15    0.64    1.24
  -5   5  15    1.62    1.49
  -4  -5  15   13.33    1.66
  -4   5  15   12.73    1.92
  -3  -5  15    5.62    1.39
  -3   5  15    5.07    1.53
  -2   5  15   16.60    2.00
   2   5 -15   23.92    2.04
   1  -5 -15   -0.74    1.53
   1   5 -15   -0.05    1.46
  -1   5  15    0.44    1.39
  -1   5  15    1.65    1.39
   0  -5 -15   17.39    2.08
   0   5 -15   15.88    1.94
   0   5  15   14.71    1.89
   0   5  15   14.66    1.92
  -1  -5 -15   11.13    1.84
  -1   5 -15   11.30    1.82
   1   5  15   12.76    1.86
  -2  -5 -15    0.01    1.58
   2   5  15    3.76    1.57
  -2   5 -15    1.73    1.66
  -3  -5 -15    7.88    1.82
   3   5  15    7.76    1.58
  -3   5 -15    8.64    2.03
  -4  -5 -15    1.77    1.66
  -4   5 -15   -1.95    1.72
  -5  -5 -15    8.58    1.92
  -5   5 -15    5.66    2.07
  -7   6  15    3.40    1.63
  -6   6  15    7.84    1.77
  -5   6  15   -0.12    1.42
  -4  -6  15    0.68    1.19
  -4   6  15    0.01    1.42
  -3   6  15    1.31    1.46
  -2   6  15    9.83    1.76
   2   6 -15   11.17    1.68
   1  -6 -15    9.83    1.89
   1   6 -15   10.41    1.78
  -1   6  15   13.68    1.91
  -1   6  15    8.17    1.80
   0  -6 -15    8.52    1.80
   0   6  15    7.38    1.63
   0   6  15    6.51    1.59
   0   6 -15   10.90    1.79
  -1  -6 -15    3.49    1.65
   1   6  15    2.39    1.42
   1   6  15    3.87    1.49
  -1   6 -15    3.58    1.55
  -2  -6 -15   38.87    2.72
   2   6  15   39.08    2.58
  -2   6 -15   35.21    2.63
  -3  -6 -15    2.10    1.65
  -3   6 -15    1.99    1.70
   3   6  15   -1.35    1.24
  -4  -6 -15   16.25    2.22
  -4   6 -15   17.89    2.37
  -6   7  15   -0.92    1.53
  -5   7  15    4.10    1.70
  -4  -7  15    0.10    1.19
  -4   7  15   -2.36    1.42
  -3   7  15    0.10    1.44
  -2   7  15   -0.80    1.56
  -2   7  15   -1.05    1.42
  -1   7  15    0.78    1.52
  -1   7  15    2.07    1.49
   1   7 -15    0.13    1.38
   0  -7 -15    1.25    1.59
   0   7  15   -0.78    1.44
   0   7  15    0.51    1.48
   0   7 -15    2.19    1.52
  -1  -7 -15   30.72    2.39
  -1   7 -15   28.66    2.29
   1   7  15   29.64    2.29
   1   7  15   30.24    2.59
  -2  -7 -15    1.63    1.54
  -2   7 -15    2.62    1.73
   2   7  15    2.35    1.36
  -3  -7 -15   39.21    2.76
  -3   7 -15   42.66    3.23
   3   7  15   34.05    2.46
  -4  -7 -15    1.71    1.70
  -4   7 -15    2.90    1.88
  -6   8  15    7.91    2.02
  -5   8  15    4.74    1.81
  -4   8  15    6.10    1.77
  -3   8  15   11.03    1.94
  -2   8  15    3.33    1.79
  -2   8  15    6.23    1.81
  -1   8  15    9.58    2.09
  -1   8  15    5.90    1.71
   0  -8 -15    6.54    1.85
   0   8 -15    3.78    1.61
   0   8  15    3.24    1.58
   0   8  15    2.27    1.48
  -1  -8 -15    2.43    1.60
  -1   8 -15    6.42    1.66
   1   8  15    3.42    1.57
   1   8  15    3.68    1.46
  -2  -8 -15   16.44    2.09
   2   8  15   18.16    1.82
   2   8  15   18.58    2.32
  -2   8 -15   17.40    2.22
  -3  -8 -15   -0.64    1.49
  -3   8 -15    1.14    1.72
   3   8  15    0.77    1.20
  -5   9  15   -1.44    1.58
  -4   9  15   11.84    2.10
  -3   9  15   -1.12    1.59
  -3   9  15   -0.48    1.85
  -2   9  15   11.86    2.21
  -2   9  15   16.77    2.08
  -1   9  15    4.39    1.62
  -1   9  15    2.56    1.91
   0   9  15   17.38    2.33
   0   9  15   15.28    1.90
   0   9 -15   19.48    1.92
  -1  -9 -15    6.81    1.79
   1   9  15    6.08    1.78
  -1   9 -15    5.96    1.64
   1   9  15    6.13    1.47
  -2  -9 -15    4.70    1.70
   2   9  15    5.90    1.42
   2   9  15    7.28    2.10
  -2   9 -15    7.63    1.92
  -3  -9 -15   13.85    2.03
  -3   9 -15   11.41    2.12
  -4  10  15    3.95    1.86
  -3  10  15   26.97    3.15
  -3  10  15   31.82    2.60
  -2  10  15    0.05    1.80
  -2  10  15   -1.16    1.48
  -1  10  15   20.95    2.67
  -1  10  15   30.71    2.36
   0  10  15    1.18    1.41
   0  10  15    0.90    1.73
  -1  10 -15    5.17    1.58
   1  10  15    3.67    1.72
   1  10  15    8.24    1.57
  -2 -10 -15    3.37    1.64
  -2  10 -15   -0.11    1.57
   2  10  15   -0.05    1.88
  -2  11  15   11.84    1.98
  -2  11  15    8.68    2.28
  -1  11  15   -0.34    1.36
  -1  11  15    1.62    1.92
   0  11  15   18.66    1.93
   0  11  15   16.51    2.50
  -7   0  16   -1.88    1.37
   7   0 -16   -0.40    1.36
   6   0 -16   28.96    2.35
  -6   0  16   28.38    2.40
   5   0 -16   -2.02    1.18
  -5   0  16   -1.10    1.40
  -4   0  16   24.15    2.17
   4   0 -16   22.40    1.97
  -3   0  16   -0.51    1.37
   2   0 -16   46.75    3.03
  -2   0  16   47.18    2.89
   1   0 -16   -1.76    1.50
  -1   0  16   -1.07    1.34
   0   0  16   13.82    2.07
   0   0 -16   16.30    2.10
   1   0  16   -0.07    1.51
  -1   0 -16   -1.69    1.65
  -2   0 -16   15.51    2.15
   2   0  16   14.45    2.10
  -3   0 -16    1.93    1.83
   3   0  16   -0.39    1.63
  -4   0 -16    0.88    1.82
   4   0  16   -0.22    1.53
  -5   0 -16    1.42    1.93
   5   0  16   -0.18    1.45
   7  -1 -16   16.10    2.10
  -7  -1  16   16.16    2.02
  -7   1  16   15.82    2.02
   7   1 -16   16.87    2.06
  -6  -1  16   -0.23    1.36
   6  -1 -16   -0.98    1.30
   6   1 -16   -0.93    1.21
  -6   1  16    2.82    1.54
  -5  -1  16   32.51    2.49
   5  -1 -16   34.72    2.45
  -5   1  16   33.45    2.56
   5   1 -16   34.03    2.43
   4  -1 -16    0.47    1.23
  -4  -1  16   -1.03    1.31
   4   1 -16    0.07    1.21
  -4   1  16    0.70    1.44
  -3  -1  16   28.50    2.27
  -3   1  16   28.49    2.27
   2  -1 -16    3.31    1.63
  -2  -1  16    5.44    1.63
  -2   1  16    8.10    1.72
   2   1 -16    8.79    1.75
  -1  -1  16   10.75    1.88
   1  -1 -16   13.71    2.00
   1   1 -16    7.88    1.85
  -1   1  16   11.80    1.85
   0  -1 -16    2.42    1.72
   0  -1  16    2.33    1.53
   0   1  16    3.60    1.61
   0   1 -16    2.87    1.74
  -1  -1 -16   15.16    2.12
   1  -1  16   16.01    2.20
  -1   1 -16   19.15    2.25
   1   1  16   16.46    2.11
  -2  -1 -16    6.02    1.88
   2  -1  16   -1.25    1.48
   2   1  16    0.37    1.64
  -2   1 -16    1.14    1.70
   3  -1  16    6.59    1.89
  -3  -1 -16    8.04    2.02
   3   1  16    4.95    1.75
  -3   1 -16   11.22    2.11
   4  -1  16   -0.13    1.62
  -4  -1 -16    0.56    1.86
   4   1  16    2.50    1.60
  -4   1 -16    2.23    1.85
   5  -1  16    2.59    1.75
  -5  -1 -16   -2.32    1.81
  -5   1 -16    2.99    2.02
   5   1  16    2.80    1.54
   7  -2 -16   -1.10    1.35
   7   2 -16    2.44    1.46
  -7   2  16    0.59    1.55
  -6  -2  16   14.32    1.92
   6  -2 -16   12.72    2.00
   6   2 -16    9.72    1.76
  -6   2  16   16.59    2.10
  -5  -2  16    1.43    1.37
   5  -2 -16    0.61    1.28
   5   2 -16   -0.27    1.21
  -5   2  16    1.16    1.53
  -4  -2  16    3.65    1.50
  -4   2  16    1.23    1.47
  -3  -2  16   -0.33    1.31
  -3   2  16    1.11    1.45
  -2  -2  16   22.74    2.10
   2  -2 -16   24.62    2.31
   2   2 -16   24.30    2.24
  -2   2  16   23.49    2.25
   1  -2 -16   -0.70    1.57
  -1  -2  16    0.37    1.47
  -1   2  16    0.66    1.45
   1   2 -16    2.24    1.70
   0  -2  16   16.40    2.01
   0  -2 -16   17.87    2.21
   0   2 -16   16.21    2.09
   0   2  16   10.65    1.88
  -1  -2 -16    8.63    1.90
   1  -2  16    5.01    1.71
   1   2  16    4.52    1.72
  -1   2 -16    4.06    1.71
   2  -2  16   11.70    2.00
  -2  -2 -16    9.67    2.09
  -2   2 -16   16.22    2.20
   2   2  16   14.33    2.02
  -3  -2 -16    3.94    1.83
   3   2  16    1.09    1.53
  -3   2 -16    2.57    1.97
  -4  -2 -16    6.90    2.09
   4   2  16    6.61    1.66
  -4   2 -16    4.56    1.97
   7  -3 -16    1.28    1.52
  -7   3  16    1.54    1.50
   7   3 -16    2.10    1.50
  -6  -3  16   -0.26    1.42
  -6   3  16    0.69    1.54
   6   3 -16    2.44    1.45
  -5  -3  16    6.62    1.58
  -5   3  16    8.64    1.78
  -4  -3  16   -0.45    1.32
  -4   3  16    0.26    1.51
  -3  -3  16    8.92    1.71
  -3   3  16    7.68    1.75
   3   3 -16    6.92    1.60
  -2  -3  16    3.49    1.50
   2  -3 -16    7.70    1.82
  -2   3  16    5.58    1.70
   2   3 -16    8.36    1.73
  -1  -3  16   20.63    2.07
   1  -3 -16   19.55    2.15
   1   3 -16   23.76    2.31
  -1   3  16   22.36    2.22
   0  -3  16    6.04    1.71
   0  -3 -16    6.26    1.89
   0   3  16    8.21    1.77
   0   3 -16    6.13    1.79
  -1  -3 -16    7.32    1.90
  -1   3 -16   10.33    2.06
   1   3  16    6.02    1.72
  -2  -3 -16   -3.12    1.60
   2   3  16   -0.42    1.49
  -2   3 -16    1.07    1.71
  -3  -3 -16   21.51    2.35
   3   3  16   21.83    2.16
  -3   3 -16   20.98    2.48
  -4  -3 -16    3.86    1.91
   4   3  16   -0.24    1.38
  -4   3 -16   -1.24    1.86
  -6   4  16   -1.79    1.42
  -5  -4  16    1.18    1.38
  -5   4  16    1.30    1.55
  -4  -4  16   -0.27    1.32
  -4   4  16   -0.63    1.48
  -3  -4  16   -0.12    1.40
   3   4 -16   -0.95    1.32
  -3   4  16    1.11    1.46
  -2  -4  16    3.24    1.45
  -2   4  16    3.26    1.65
   2   4 -16    3.39    1.59
   1  -4 -16   -1.00    1.63
  -1   4  16   -0.42    1.45
   1   4 -16    0.30    1.52
   0  -4 -16    9.00    1.95
   0   4 -16    9.73    1.85
   0   4  16    4.51    1.68
  -1  -4 -16    2.53    1.84
   1   4  16    1.38    1.59
  -1   4 -16    4.25    1.82
  -2  -4 -16   12.95    2.15
  -2   4 -16   15.61    2.20
   2   4  16   15.03    1.99
  -3  -4 -16    6.99    1.89
  -3   4 -16    7.37    2.03
   3   4  16    2.51    1.51
  -4  -4 -16    9.87    2.06
  -4   4 -16    6.76    2.10
   4   4  16   11.04    1.74
  -6   5  16    2.45    1.70
  -5  -5  16    1.36    1.33
  -5   5  16   -0.36    1.52
  -4  -5  16    4.91    1.48
  -4   5  16    2.70    1.62
  -3  -5  16    0.03    1.35
   3   5 -16   -1.08    1.28
  -3   5  16    1.48    1.60
  -2  -5  16    2.39    1.42
  -2   5  16    1.18    1.55
   2   5 -16   -0.33    1.41
   1  -5 -16    9.57    1.94
  -1   5  16   11.07    1.85
   1   5 -16   11.17    1.83
  -1   5  16    9.81    1.89
   0  -5 -16    0.52    1.71
   0   5  16    4.18    1.69
   0   5 -16    4.86    1.70
  -1  -5 -16   -0.40    1.61
   1   5  16   -0.32    1.50
  -1   5 -16   -2.10    1.59
  -2  -5 -16    1.50    1.67
  -2   5 -16    0.47    1.80
   2   5  16   -2.73    1.50
  -3  -5 -16    3.76    1.87
   3   5  16    5.13    1.59
  -3   5 -16    8.15    2.10
  -4  -5 -16    3.71    1.88
  -4   5 -16    3.08    2.03
  -6   6  16   -1.06    1.48
  -5   6  16    8.48    2.01
  -4  -6  16    3.17    1.42
  -4   6  16    1.36    1.58
  -3  -6  16    4.84    1.51
  -3   6  16    3.48    1.69
   2   6 -16   -2.51    1.29
  -2   6  16    0.07    1.56
  -2   6  16   -0.07    1.58
  -1   6  16    3.95    1.65
   1   6 -16    3.23    1.60
  -1   6  16    4.43    1.78
   0  -6 -16    2.53    1.69
   0   6  16    0.11    1.52
   0   6 -16    3.89    1.67
  -1  -6 -16   -3.14    1.57
  -1   6 -16    0.73    1.61
   1   6  16    0.05    1.38
  -2  -6 -16    1.68    1.66
  -2   6 -16    1.14    1.71
   2   6  16   -0.61    1.34
  -3  -6 -16    1.54    1.74
   3   6  16    3.98    1.42
  -3   6 -16    2.39    1.91
  -5   7  16    0.64    1.72
  -4   7  16    0.36    1.74
  -3   7  16   -0.55    1.60
  -2   7  16    9.58    1.98
  -2   7  16   12.19    2.25
  -1   7  16    1.31    1.59
   1   7 -16    2.61    1.46
  -1   7  16   -0.14    1.59
   0  -7 -16    3.18    1.84
   0   7 -16    3.79    1.70
   0   7  16    4.48    1.66
   0   7  16    4.25    1.68
  -1  -7 -16    0.25    1.65
   1   7  16   -1.25    1.43
  -1   7 -16    2.48    1.72
  -2  -7 -16    0.91    1.66
   2   7  16    0.04    1.35
  -2   7 -16    1.51    1.74
  -3  -7 -16    2.60    1.73
  -3   7 -16    2.24    1.83
   3   7  16   -0.18    1.28
  -4   8  16    0.88    1.65
  -3   8  16    8.98    1.97
  -3   8  16    0.27    1.98
  -2   8  16    0.40    1.71
  -2   8  16    1.75    1.69
  -1   8  16    4.10    1.81
  -1   8  16    2.71    1.67
   1   8 -16    4.24    1.51
   0   8  16    5.04    1.68
   0   8 -16    7.85    1.77
   0   8  16    6.90    1.88
  -1  -8 -16   -0.73    1.57
   1   8  16   -2.13    1.35
  -1   8 -16    1.38    1.64
  -2  -8 -16    8.48    1.99
   2   8  16    5.65    1.53
  -2   8 -16    4.99    1.88
  -3   9  16    1.61    1.69
  -3   9  16   -2.09    1.78
  -2   9  16   -0.44    1.63
  -2   9  16   -2.53    1.69
  -1   9  16   14.27    2.41
  -1   9  16   15.85    2.05
   0   9  16    0.75    1.65
   0   9 -16    1.99    1.49
   0   9  16    0.23    1.46
  -1  -9 -16    6.66    1.99
  -1   9 -16    2.92    1.63
   1   9  16    4.55    1.55
   1   9  16    2.76    1.70
  -6   0  17    1.47    1.55
   6   0 -17    1.40    1.42
  -5   0  17    6.07    1.77
   5   0 -17    5.98    1.60
   4   0 -17   -0.59    1.21
  -4   0  17   -2.27    1.41
  -3   0  17   27.05    2.39
   2   0 -17    2.29    1.76
  -2   0  17    2.44    1.70
   1   0 -17   71.48    3.63
  -1   0  17   60.44    3.32
   0   0 -17    2.38    1.85
   0   0  17   -1.72    1.54
  -1   0 -17   44.11    3.41
   1   0  17   42.10    3.23
   2   0  17   -0.07    1.72
  -2   0 -17   -0.71    1.82
  -3   0 -17   11.72    2.30
   3   0  17    1.75    1.76
  -6  -1  17    0.97    1.51
   6  -1 -17    0.65    1.50
  -6   1  17    3.92    1.63
   6   1 -17    2.04    1.46
  -5  -1  17    4.87    1.67
   5  -1 -17    8.42    1.70
   5   1 -17    7.19    1.65
  -5   1  17    9.59    1.91
  -4  -1  17    4.15    1.60
   4   1 -17    6.83    1.63
  -4   1  17    4.49    1.68
  -3  -1  17    1.92    1.55
  -3   1  17    3.99    1.64
   2  -1 -17    5.81    1.89
  -2  -1  17   11.57    1.97
  -2   1  17    8.05    1.90
   2   1 -17    9.54    2.00
   1  -1 -17    3.39    1.83
  -1  -1  17    4.12    1.74
  -1   1  17    3.63    1.70
   1   1 -17    3.13    1.87
   0  -1  17   35.82    2.80
   0  -1 -17   38.74    2.88
   0   1  17   34.38    2.73
   0   1 -17   35.44    2.80
   1  -1  17   -0.03    1.66
  -1  -1 -17    4.30    1.91
   1   1  17    4.39    1.88
  -1   1 -17   -0.63    1.76
   2  -1  17   36.03    2.92
  -2  -1 -17   33.87    2.87
  -2   1 -17   34.22    2.88
   2   1  17   30.77    2.66
  -3  -1 -17    3.76    1.98
   3  -1  17   -1.46    1.70
   3   1  17   -1.12    1.65
  -3   1 -17   -0.17    1.91
  -6  -2  17    6.22    1.71
  -6   2  17   10.19    2.07
   6   2 -17    5.07    1.63
  -5  -2  17    1.47    1.55
  -5   2  17    5.12    1.77
   5   2 -17    3.99    1.54
  -4  -2  17   10.84    1.84
  -4   2  17   17.50    2.21
  -3  -2  17    8.69    1.74
  -3   2  17    8.93    1.87
  -2  -2  17    6.69    1.85
   2  -2 -17    8.96    1.99
   2   2 -17    8.91    1.99
  -2   2  17    5.45    1.79
  -1  -2  17   18.28    2.13
   1  -2 -17   17.87    2.30
   1   2 -17   15.93    2.21
  -1   2  17   18.36    2.20
   0  -2  17   -0.75    1.53
   0  -2 -17    2.72    1.87
   0   2 -17   -1.01    1.74
   0   2  17    0.50    1.63
   1  -2  17    9.33    1.98
  -1  -2 -17    7.56    2.06
   1   2  17    9.15    1.92
  -1   2 -17    7.14    2.10
   2  -2  17   -0.54    1.66
  -2  -2 -17   -1.98    1.73
  -2   2 -17    0.15    1.81
   2   2  17   -0.57    1.65
   3  -2  17    9.40    2.10
  -3  -2 -17    9.90    2.26
   3   2  17    8.76    1.90
  -3   2 -17    9.41    2.25
  -5  -3  17   16.66    2.01
  -5   3  17   20.10    2.35
  -4  -3  17   -0.68    1.44
  -4   3  17    0.01    1.66
  -3  -3  17   15.70    2.10
  -3   3  17    9.19    1.96
  -2  -3  17    1.89    1.56
   2   3 -17    3.91    1.66
  -2   3  17    2.79    1.66
  -1  -3  17    9.07    1.90
   1  -3 -17   13.98    2.23
   1   3 -17   13.08    2.19
  -1   3  17   13.36    2.10
   0  -3  17    4.53    1.77
   0  -3 -17    4.35    1.93
   0   3 -17    4.13    1.90
   0   3  17    4.73    1.80
   1  -3  17   -0.07    1.63
  -1  -3 -17    0.55    1.89
  -1   3 -17   -0.70    1.73
   1   3  17   -1.57    1.65
  -2  -3 -17   10.80    2.25
  -2   3 -17   11.14    2.18
   2   3  17   12.44    2.05
  -3  -3 -17    1.40    1.92
   3   3  17    0.32    1.55
  -3   3 -17    1.18    1.94
  -5  -4  17    2.61    1.50
  -5   4  17    2.98    1.66
  -4  -4  17   18.18    2.08
  -4   4  17   22.54    2.44
  -3  -4  17   -0.31    1.39
  -3   4  17   -0.50    1.57
  -2  -4  17    7.93    1.80
  -2   4  17    8.47    1.98
   2   4 -17   10.42    1.82
  -1  -4  17    3.25    1.62
   1  -4 -17    1.06    1.80
  -1   4  17    3.08    1.84
   1   4 -17    1.91    1.72
   0  -4 -17    6.21    1.95
   0   4 -17    5.29    1.86
   0   4  17    7.82    1.93
  -1  -4 -17    1.62    1.86
  -1   4 -17    1.47    1.77
   1   4  17   -2.32    1.65
  -2  -4 -17    1.68    1.94
   2   4  17    0.76    1.56
  -2   4 -17    1.62    1.88
  -3  -4 -17    1.75    1.86
  -3   4 -17    3.10    1.97
   3   4  17    0.22    1.60
  -5  -5  17    6.08    1.65
  -5   5  17    5.65    1.89
  -4  -5  17    1.52    1.60
  -4   5  17    5.37    1.81
  -3  -5  17    0.04    1.43
  -3   5  17   -1.97    1.61
  -2  -5  17   -0.13    1.50
  -2   5  17    1.45    1.70
   2   5 -17    1.34    1.51
   1  -5 -17    6.16    2.02
  -1   5  17    7.46    1.94
   1   5 -17    5.59    1.77
   0  -5 -17    1.71    1.84
   0   5  17    1.13    1.64
   0   5 -17    1.83    1.82
  -1  -5 -17    6.57    2.04
   1   5  17    5.84    1.80
  -1   5 -17    4.93    1.95
  -2  -5 -17    1.28    1.83
  -2   5 -17   -0.47    1.75
   2   5  17    3.06    1.64
  -4  -6  17    6.29    1.61
  -4   6  17    6.49    1.96
  -3  -6  17   -2.30    1.35
  -3   6  17   -1.24    1.67
  -2  -6  17    2.14    1.51
  -2   6  17    4.03    1.74
  -2   6  17    5.05    1.90
   2   6 -17    5.25    1.56
   1   6 -17    0.86    1.60
  -1   6  17   -1.51    1.61
   0  -6 -17    9.40    2.16
   0   6  17    9.03    1.99
   0   6 -17   12.25    2.06
  -1  -6 -17    4.60    1.88
   1   6  17    2.78    1.67
  -1   6 -17    4.51    1.93
  -2  -6 -17    2.03    1.89
  -2   6 -17    1.00    1.81
   2   6  17    2.08    1.53
  -3  -7  17    1.05    1.51
  -3   7  17   -1.34    1.84
  -3   7  17   -0.81    1.68
   2   7 -17    1.48    1.37
  -2   7  17   -2.01    1.56
  -2   7  17    0.80    1.77
   1   7 -17   -0.25    1.51
  -1   7  17    3.59    1.79
  -1   7  17    3.29    1.86
   0  -7 -17    1.53    1.90
   0   7  17   -0.79    1.56
   0   7 -17    2.27    1.67
  -1  -7 -17    5.32    1.95
  -1   7 -17    7.99    1.99
   1   7  17    2.21    1.66
  -1   8  17   -1.00    1.67
   1   8 -17   -0.84    1.40
  -4   0  18    2.61    1.76
  -3   0  18   -0.29    1.63
  -2   0  18    2.51    1.81
   2   0 -18    1.98    1.87
  -1   0  18    3.50    1.83
   1   0 -18    1.34    1.87
   0   0  18    6.31    2.07
   0   0 -18    7.04    2.03
  -1   0 -18   -1.46    1.88
   1   0  18    0.65    1.82
  -2   0 -18    7.50    2.22
   2   0  18    4.70    2.04
  -4  -1  18    4.78    1.75
  -4   1  18    3.88    1.81
  -3  -1  18    5.34    1.78
  -3   1  18    5.80    1.91
   2  -1 -18   11.15    2.27
  -2  -1  18    8.61    1.98
  -2   1  18    9.13    1.98
   2   1 -18    9.92    2.07
   1  -1 -18    6.51    2.02
  -1  -1  18    1.92    1.85
  -1   1  18    5.46    1.97
   1   1 -18    7.58    2.03
   0  -1 -18    3.92    2.00
   0  -1  18    3.58    1.98
   0   1  18    6.49    1.96
   0   1 -18    7.89    2.12
  -1  -1 -18   10.43    2.27
   1  -1  18    9.29    2.16
  -1   1 -18   10.17    2.25
   1   1  18    5.70    2.03
   2  -1  18    0.17    1.84
  -2  -1 -18   -0.04    1.92
   2   1  18    1.53    1.79
  -2   1 -18    1.31    1.94
  -4  -2  18   -0.63    1.49
  -4   2  18    0.78    1.65
  -3  -2  18   17.00    2.17
  -3   2  18   18.20    2.38
  -2  -2  18    4.51    1.82
  -2   2  18    2.11    1.79
   2   2 -18    2.04    1.79
  -1  -2  18    0.66    1.70
   1  -2 -18    2.22    1.96
  -1   2  18    4.65    1.93
   1   2 -18    6.92    2.03
   0  -2 -18    0.65    1.93
   0  -2  18    0.71    1.75
   0   2  18   -1.78    1.70
   0   2 -18    2.89    1.92
  -1  -2 -18    5.87    2.20
   1  -2  18    7.91    2.06
   1   2  18   12.30    2.18
  -1   2 -18   11.40    2.21
   2  -2  18    5.04    2.00
  -2  -2 -18    4.58    2.16
   2   2  18    5.29    1.95
  -2   2 -18    8.43    2.20
  -4  -3  18   14.99    2.02
  -4   3  18   14.83    2.23
  -3  -3  18   -0.59    1.55
  -3   3  18    1.07    1.72
  -2  -3  18   26.52    2.51
  -2   3  18   25.81    2.62
   2   3 -18   29.35    2.52
   1  -3 -18   -0.41    1.82
  -1  -3  18    2.98    1.75
   1   3 -18    1.98    1.85
  -1   3  18    1.10    1.80
   0  -3 -18   16.96    2.47
   0  -3  18   11.93    2.14
   0   3  18   15.29    2.34
   0   3 -18   16.22    2.39
  -1  -3 -18   -0.03    1.89
   1  -3  18   -0.98    1.68
  -1   3 -18    0.73    1.85
   1   3  18   -1.13    1.77
  -3  -4  18   10.38    1.93
  -3   4  18    9.38    2.05
  -2  -4  18   -2.27    1.45
  -2   4  18   -1.00    1.68
   2   4 -18   -1.00    1.49
  -1  -4  18   10.87    2.09
   1  -4 -18   13.81    2.33
  -1   4  18   12.50    2.25
   1   4 -18   13.53    2.17
   0  -4 -18    3.00    1.95
   0  -4  18    1.65    1.70
   0   4 -18   -1.69    1.74
   0   4  18   -0.80    1.82
   1  -4  18   16.64    2.33
  -1  -4 -18   17.88    2.48
   1   4  18   16.21    2.28
  -1   4 -18   20.41    2.47
   2   5 -18    6.46    1.75
  -2   5  18    9.42    2.08
  -1  -5  18    0.13    1.64
  -1   5  18    1.06    1.78
   1   5 -18    0.21    1.62
   0  -5  18    7.86    1.95
   0  -5 -18    9.78    2.29
   0   5  18    6.14    2.01
   0   5 -18   13.38    2.16
   0   0   0    0.00    0.00
;
_shelx_hkl_checksum     29689
_shelx_res_file
;
    mo_sht118_0m.res created by SHELXL-2014/7
TITL mo_sht118_0m in P2(1)/n
CELL 0.71073   8.22640  12.95610  13.17280  90.0000  96.4706  90.0000
ZERR    2.00   0.00140   0.00200   0.00210   0.0000   0.0029   0.0000
LATT 1
SYMM 0.5-X, 0.5+Y, 0.5-Z
SFAC C  H  N  O  Cu Cl
UNIT 40  68  8  16  4  4
L.S. 20
ACTA
BOND
FMAP 2
PLAN 20
SIZE 0.3 0.2 0.2
TEMP -123.000
WGHT    0.041000
FVAR       0.16658
MOLE 1
CU1   5    0.016421    0.459285    0.906652    11.00000    0.01653    0.01755 =
         0.01630    0.00019    0.00116   -0.00107
CL1   6    0.049281    0.394201    0.737312    11.00000    0.02708    0.02628 =
         0.01917   -0.00328    0.00562   -0.00404
C1    1    0.441275    0.522415    0.744315    11.00000    0.02518    0.02051 =
         0.02396    0.00531    0.00420    0.00035
AFIX  43
H1    2    0.383759    0.476958    0.784181    11.00000   -1.20000
AFIX   0
C3    1    0.498604    0.653659    0.649633    11.00000    0.02336    0.02233 =
         0.02145    0.00311    0.00109   -0.00190
AFIX  43
H3    2    0.489938    0.716305    0.611934    11.00000   -1.20000
AFIX   0
C2    1    0.596383    0.511026    0.721664    11.00000    0.02633    0.01836 =
         0.01917    0.00068    0.00191    0.00096
AFIX  43
H2    2    0.669103    0.456321    0.743210    11.00000   -1.20000
AFIX   0
C5    1    0.779978    0.609494    0.614481    11.00000    0.02346    0.03825 =
         0.02614    0.00581    0.00908    0.00031
AFIX  23
H5A   2    0.872599    0.576528    0.656969    11.00000   -1.20000
H5B   2    0.802685    0.684405    0.611474    11.00000   -1.20000
AFIX   0
C4    1    0.219887    0.657048    0.702831    11.00000    0.02327    0.03892 =
         0.05061    0.00477    0.01028    0.00633
AFIX 137
H4A   2    0.230612    0.725327    0.734901    11.00000   -1.50000
H4B   2    0.156240    0.611884    0.743093    11.00000   -1.50000
H4C   2    0.163887    0.663653    0.633430    11.00000   -1.50000
AFIX   0
C6    1    0.766738    0.565442    0.509034    11.00000    0.05883    0.07805 =
         0.03874   -0.01441    0.02957   -0.01008
AFIX 137
H6A   2    0.743446    0.491379    0.511814    11.00000   -1.50000
H6B   2    0.870065    0.576021    0.480037    11.00000   -1.50000
H6C   2    0.678018    0.600035    0.466098    11.00000   -1.50000
AFIX   0
N2    3    0.629019    0.593103    0.661858    11.00000    0.02141    0.02009 =
         0.01788    0.00160    0.00285   -0.00235
N1    3    0.382476    0.612686    0.698458    11.00000    0.02176    0.02285 =
         0.02445    0.00367    0.00454    0.00149
C7    1   -0.128407    0.660748    0.917090    11.00000    0.01721    0.01711 =
         0.02523    0.00181   -0.00218   -0.00122
C8    1   -0.194148    0.758948    0.867458    11.00000    0.05055    0.02217 =
         0.03197    0.00562   -0.00521    0.01094
AFIX 137
H8A   2   -0.134190    0.775135    0.809252    11.00000   -1.50000
H8B   2   -0.180572    0.815444    0.917159    11.00000   -1.50000
H8C   2   -0.310548    0.750295    0.843602    11.00000   -1.50000
AFIX   0
O2    4    0.226765    0.534344    0.930417    11.00000    0.01809    0.03613 =
         0.02885   -0.00796    0.00528   -0.00989
O1    4   -0.089299    0.589577    0.860379    11.00000    0.03051    0.02076 =
         0.02250    0.00216    0.00182    0.00575
O5    4   -0.199377    0.393875    0.918334    11.00000    0.02247    0.03224 =
         0.02347   -0.00144    0.00408   -0.00795
O3    4    0.116413    0.342462    0.986346    11.00000    0.03590    0.02047 =
         0.02299   -0.00116   -0.00300    0.00672
C9    1    0.275224    0.590364    1.005397    11.00000    0.01420    0.01721 =
         0.02765    0.00430    0.00063    0.00099
C10   1    0.437008    0.643945    1.002481    11.00000    0.01849    0.03014 =
         0.04577   -0.00575    0.00972   -0.00517
AFIX 137
H10A  2    0.512260    0.598139    0.971384    11.00000   -1.50000
H10B  2    0.483333    0.661285    1.072206    11.00000   -1.50000
H10C  2    0.420750    0.707293    0.961955    11.00000   -1.50000
AFIX   0
HKLF 4
REM  mo_sht118_0m in P2(1)/n
REM R1 =  0.0412 for    2956 Fo > 4sig(Fo)  and  0.0762 for all    4275 data
REM    167 parameters refined using      0 restraints
END
WGHT      0.0418      0.0924
REM Highest difference peak  0.560,  deepest hole -0.558,  1-sigma level  0.100
Q1    1  -0.0064  0.4596  0.8399  11.00000  0.05    0.56
Q2    1  -0.0464  0.5411  0.8782  11.00000  0.05    0.53
Q3    1   0.1107  0.4512  0.9717  11.00000  0.05    0.52
Q4    1   0.2168  0.7195  0.6590  11.00000  0.05    0.51
Q5    1   0.0200  0.4611  0.9739  11.00000  0.05    0.49
Q6    1   0.0937  0.3814  0.9504  11.00000  0.05    0.45
Q7    1  -0.2578  0.8026  0.9207  11.00000  0.05    0.44
Q8    1   0.1490  0.3067  0.9771  11.00000  0.05    0.43
Q9    1   0.3551  0.6171  1.0002  11.00000  0.05    0.42
Q10   1  -0.0084  0.4006  0.7847  11.00000  0.05    0.41
Q11   1  -0.1831  0.3787  0.9734  11.00000  0.05    0.40
Q12   1   0.6170  0.5573  0.6989  11.00000  0.05    0.39
Q13   1   0.1237  0.3485  1.0252  11.00000  0.05    0.39
Q14   1   0.0238  0.6258  0.9144  11.00000  0.05    0.39
Q15   1   0.0470  0.3266  0.9770  11.00000  0.05    0.39
Q16   1   0.1921  0.6609  0.7642  11.00000  0.05    0.38
Q17   1  -0.0428  0.4608  0.9625  11.00000  0.05    0.38
Q18   1  -0.1173  0.8182  0.8888  11.00000  0.05    0.37
Q19   1   0.6665  0.6443  0.4783  11.00000  0.05    0.36
Q20   1  -0.0553  0.5262  0.9652  11.00000  0.05    0.35
;
_shelx_res_checksum     68114
data_2
_database_code_depnum_ccdc_archive 'CCDC 1585834'
_audit_creation_method     SHELXL-2014/7
_chemical_name_systematic
;\
<i>catena</i>-Poly[1-ethyl-3-methylimidazolium
[[tetra-\m-acetato-dicuprate(II)]-\m-chlorido] monohydrate]
;
_chemical_name_common     ?
_chemical_formula_moiety     'C6 H11 N2 +, C8 H12 Cl Cu2 O8 -, H2 O'
_chemical_formula_sum     'C14 H25 Cl Cu2 N2 O9'
_chemical_formula_iupac     '(C6 H11 N2) [Cu2 (C2 H3 O2)4 Cl], H2 O'
_chemical_formula_weight     527.89
_chemical_melting_point     ?
_shelx_space_group_comment
;
The symmetry employed for this shelxl refinement is uniquely defined
by the following loop, which should always be used as a source of
symmetry information in preference to the above space-group names.
They are only intended as comments.
;
_space_group_crystal_system     monoclinic
_space_group_name_H-M_alt     'P 21/c'
_space_group_name_Hall     '-P 2ybc'
loop_
    _space_group_symop_operation_xyz
    'x, y, z'
    '-x, y+1/2, -z+1/2'
    '-x, -y, -z'
    'x, -y-1/2, z-1/2'
_cell_length_a     8.438(4)
_cell_length_b     16.315(7)
_cell_length_c     15.131(7)
_cell_angle_alpha     90
_cell_angle_beta     96.530(10)
_cell_angle_gamma     90
_cell_volume     2069.7(16)
_cell_formula_units_Z     4
_cell_measurement_reflns_used     718
_cell_measurement_theta_min     2.43
_cell_measurement_theta_max     21.63
_cell_measurement_temperature     198(2)
_exptl_crystal_description     prism
_exptl_crystal_colour     green
_exptl_crystal_size_max     0.108
_exptl_crystal_size_mid     0.080
_exptl_crystal_size_min     0.071
_exptl_crystal_density_diffrn     1.694
_exptl_crystal_density_meas     ?
_exptl_crystal_density_method     ?
_exptl_crystal_F_000     1080
_exptl_absorpt_coefficient_mu     2.231
_exptl_absorpt_correction_type     multi-scan
_exptl_absorpt_process_details
;
(SADABS; Bruker, 2015)
;
_shelx_estimated_absorpt_T_min     0.795
_shelx_estimated_absorpt_T_max     0.858
_exptl_absorpt_correction_T_min     0.795
_exptl_absorpt_correction_T_max     0.858
_diffrn_ambient_temperature     198(2)
_diffrn_radiation_type     MoK\a
_diffrn_radiation_wavelength     0.71073
_diffrn_radiation_monochromator     graphite
_diffrn_measurement_device_type     'Bruker Smart APEX II CCD'
_diffrn_measurement_method     '\f and \w scans'
_diffrn_detector_area_resol_mean     ?
_diffrn_reflns_number     35161
_diffrn_reflns_av_R_equivalents     0.1052
_diffrn_reflns_theta_min     1.842
_diffrn_reflns_theta_max     26.369
_diffrn_reflns_theta_full     25.242
_diffrn_measured_fraction_theta_max     0.999
_diffrn_measured_fraction_theta_full     0.998
_diffrn_reflns_limit_h_min     -10
_diffrn_reflns_limit_h_max     10
_diffrn_reflns_limit_k_min     -20
_diffrn_reflns_limit_k_max     20
_diffrn_reflns_limit_l_min     -16
_diffrn_reflns_limit_l_max     18
_refine_special_details     ?
_reflns_number_total     4229
_reflns_number_gt     2504
_reflns_threshold_expression     'I > 2\s(I)'
_refine_ls_structure_factor_coef     Fsqd
_refine_ls_matrix_type     full
_refine_ls_R_factor_all     0.1346
_refine_ls_R_factor_gt     0.0818
_refine_ls_wR_factor_gt     0.2342
_refine_ls_wR_factor_ref     0.2654
_refine_ls_goodness_of_fit_ref     1.082
_refine_ls_restrained_S_all     1.071
_refine_ls_number_reflns     4229
_refine_ls_number_parameters     319
_refine_ls_number_restraints     93
_refine_ls_hydrogen_treatment     mixed
_refine_ls_weighting_scheme     calc
_refine_ls_weighting_details
             'w=1/[\s^2^(Fo^2^)+(0.1024P)^2^+19.8459P] where P=(Fo^2^+2Fc^2^)/3'
_atom_sites_solution_hydrogens     mixed
_atom_sites_solution_primary     ?
_atom_sites_solution_secondary     ?
_refine_ls_shift/su_max     0.000
_refine_ls_shift/su_mean     0.000
_refine_diff_density_max     1.700
_refine_diff_density_min     -0.944
_refine_ls_extinction_method     none
_refine_ls_extinction_coef     .
loop_
    _atom_type_symbol
    _atom_type_description
    _atom_type_scat_dispersion_real
    _atom_type_scat_dispersion_imag
    _atom_type_scat_source
    C C 0.0033 0.0016 'International Tables Vol C Tables 4.2.6.8 and 6.1.1.4'
    H H 0.0000 0.0000 'International Tables Vol C Tables 4.2.6.8 and 6.1.1.4'
    N N 0.0061 0.0033 'International Tables Vol C Tables 4.2.6.8 and 6.1.1.4'
    O O 0.0106 0.0060 'International Tables Vol C Tables 4.2.6.8 and 6.1.1.4'
    Cl Cl 0.1484 0.1585 'International Tables Vol C Tables 4.2.6.8 and 6.1.1.4'
    Cu Cu 0.3201 1.2651 'International Tables Vol C Tables 4.2.6.8 and 6.1.1.4'
_computing_data_collection
;
APEX2 (Bruker, 2015)
;
_computing_cell_refinement
;
SAINT (Bruker, 2015)
;
_computing_data_reduction
;
SAINT (Bruker, 2015)
;
_computing_structure_solution
;
SHELXS97 (Sheldrick, 2008)
;
_computing_structure_refinement
;
SHELXL2014 (Sheldrick, 2015)
;
_computing_molecular_graphics
;
SHELXL2014 (Sheldrick, 2015)
;
_computing_publication_material
;
SHELXL2014 (Sheldrick, 2015)
;
loop_
    _atom_site_type_symbol
    _atom_site_label
    _atom_site_fract_x
    _atom_site_fract_y
    _atom_site_fract_z
    _atom_site_U_iso_or_equiv
    _atom_site_adp_type
    _atom_site_calc_flag
    _atom_site_occupancy
    _atom_site_disorder_assembly
    _atom_site_disorder_group
    C C1 0.7268(11) 0.5647(5) 0.4896(7) 0.035(2) Uani d 1 . .
    C C2 0.5618(11) 0.6017(6) 0.4836(8) 0.045(3) Uani d 1 . .
    H H2A 0.5704 0.6610 0.4938 0.067 Uiso calc 1 . .
    H H2B 0.5025 0.5769 0.5289 0.067 Uiso calc 1 . .
    H H2C 0.5055 0.5913 0.4245 0.067 Uiso calc 1 . .
    C C3 0.8705(10) 0.3595(5) 0.5044(7) 0.0313(19) Uani d 1 . .
    C C4 0.7916(12) 0.2770(6) 0.5083(8) 0.044(3) Uani d 1 . .
    H H4A 0.7423 0.2618 0.4488 0.067 Uiso calc 1 . .
    H H4B 0.7096 0.2796 0.5491 0.067 Uiso calc 1 . .
    H H4C 0.8717 0.2359 0.5295 0.067 Uiso calc 1 . .
    C C5 0.7238(11) 0.4373(6) -0.0335(8) 0.039(2) Uani d 1 . .
    C C6 0.5583(11) 0.4033(6) -0.0541(8) 0.047(3) Uani d 1 . .
    H H6A 0.4831 0.4484 -0.0686 0.070 Uiso calc 1 . .
    H H6B 0.5286 0.3735 -0.0023 0.070 Uiso calc 1 . .
    H H6C 0.5553 0.3659 -0.1050 0.070 Uiso calc 1 . .
    C C7 1.1261(10) 0.3598(5) 0.0057(6) 0.0283(18) Uani d 1 . .
    C C8 1.2080(12) 0.2769(5) 0.0107(7) 0.039(2) Uani d 1 . .
    H H8A 1.1734 0.2453 0.0601 0.059 Uiso calc 1 . .
    H H8B 1.3239 0.2846 0.0203 0.059 Uiso calc 1 . .
    H H8C 1.1796 0.2472 -0.0452 0.059 Uiso calc 1 . .
    N N1A 0.142(3) 0.2561(15) 0.263(3) 0.035(4) Uani d 0.513(12) A 1
    N N2A 0.382(2) 0.3105(12) 0.2719(13) 0.033(3) Uani d 0.513(12) A 1
    C C9A 0.230(2) 0.3252(13) 0.2752(17) 0.030(4) Uani d 0.513(12) A 1
    H H9A 0.1871 0.3779 0.2847 0.036 Uiso calc 0.513(12) A 1
    C C10A -0.029(3) 0.248(3) 0.264(3) 0.050(7) Uani d 0.513(12) A 1
    H H10A -0.0673 0.2935 0.2989 0.075 Uiso calc 0.513(12) A 1
    H H10B -0.0523 0.1960 0.2920 0.075 Uiso calc 0.513(12) A 1
    H H10C -0.0817 0.2502 0.2034 0.075 Uiso calc 0.513(12) A 1
    C C11A 0.247(3) 0.1942(17) 0.246(4) 0.048(5) Uani d 0.513(12) A 1
    H H11A 0.2197 0.1383 0.2352 0.058 Uiso calc 0.513(12) A 1
    C C12A 0.391(3) 0.2268(14) 0.248(5) 0.049(5) Uani d 0.513(12) A 1
    H H12A 0.4850 0.1988 0.2357 0.059 Uiso calc 0.513(12) A 1
    C C13A 0.505(3) 0.3747(17) 0.2777(16) 0.059(7) Uani d 0.513(12) A 1
    H H13A 0.5941 0.3585 0.3224 0.071 Uiso calc 0.513(12) A 1
    H H13B 0.4592 0.4264 0.2980 0.071 Uiso calc 0.513(12) A 1
    C C14A 0.569(4) 0.390(2) 0.1885(19) 0.105(14) Uani d 0.513(12) A 1
    H H14A 0.6144 0.3386 0.1681 0.157 Uiso calc 0.513(12) A 1
    H H14B 0.6516 0.4320 0.1956 0.157 Uiso calc 0.513(12) A 1
    H H14C 0.4816 0.4077 0.1445 0.157 Uiso calc 0.513(12) A 1
    N N1B 0.193(3) 0.2668(17) 0.257(4) 0.035(4) Uani d 0.487(12) A 2
    N N2B 0.429(2) 0.3195(12) 0.2470(14) 0.033(3) Uani d 0.487(12) A 2
    C C9B 0.280(3) 0.3363(14) 0.2557(18) 0.030(4) Uani d 0.487(12) A 2
    H H9B 0.2379 0.3900 0.2605 0.036 Uiso calc 0.487(12) A 2
    C C10B 0.023(3) 0.261(3) 0.261(4) 0.054(9) Uani d 0.487(12) A 2
    H H10D -0.0221 0.3163 0.2634 0.081 Uiso calc 0.487(12) A 2
    H H10E 0.0026 0.2302 0.3138 0.081 Uiso calc 0.487(12) A 2
    H H10F -0.0270 0.2328 0.2075 0.081 Uiso calc 0.487(12) A 2
    C C11B 0.302(4) 0.2041(17) 0.251(4) 0.048(5) Uani d 0.487(12) A 2
    H H11B 0.2753 0.1475 0.2496 0.058 Uiso calc 0.487(12) A 2
    C C12B 0.448(4) 0.2333(15) 0.247(6) 0.049(5) Uani d 0.487(12) A 2
    H H12B 0.5438 0.2031 0.2453 0.059 Uiso calc 0.487(12) A 2
    C C13B 0.564(3) 0.3763(13) 0.246(2) 0.052(6) Uani d 0.487(12) A 2
    H H13C 0.6156 0.3674 0.1909 0.062 Uiso calc 0.487(12) A 2
    H H13D 0.6435 0.3656 0.2975 0.062 Uiso calc 0.487(12) A 2
    C C14B 0.506(2) 0.4652(12) 0.2484(14) 0.042(5) Uani d 0.487(12) A 2
    H H14D 0.3952 0.4686 0.2213 0.063 Uiso calc 0.487(12) A 2
    H H14E 0.5732 0.5001 0.2154 0.063 Uiso calc 0.487(12) A 2
    H H14F 0.5131 0.4837 0.3103 0.063 Uiso calc 0.487(12) A 2
    Cl Cl1 0.9622(3) 0.49055(16) 0.24814(16) 0.0444(6) Uani d 1 . .
    Cu Cu1 0.98839(12) 0.49546(7) 0.41183(7) 0.0314(3) Uani d 1 . .
    Cu Cu2 0.98635(12) 0.49562(7) 0.08689(7) 0.0303(3) Uani d 1 . .
    O O1 0.7800(8) 0.5456(5) 0.4194(5) 0.0452(17) Uani d 1 . .
    O O2 0.7991(8) 0.5550(4) 0.5671(5) 0.0444(17) Uani d 1 . .
    O O3 0.8907(8) 0.3873(4) 0.4302(5) 0.0419(16) Uani d 1 . .
    O O4 0.9075(9) 0.3949(4) 0.5780(4) 0.0430(17) Uani d 1 . .
    O O5 0.7770(8) 0.4478(5) 0.0462(5) 0.0471(18) Uani d 1 . .
    O O6 0.7989(8) 0.4548(5) -0.0980(5) 0.053(2) Uani d 1 . .
    O O7 1.0869(8) 0.3877(4) 0.0774(4) 0.0406(16) Uani d 1 . .
    O O9A 0.715(3) 0.3631(15) 0.7359(15) 0.056(5) Uani d 0.513(12) A 1
    H H2WA 0.77(2) 0.367(12) 0.689(10) 0.067 Uiso d 0.513(12) A 1
    H H1WA 0.72(3) 0.413(7) 0.761(16) 0.067 Uiso d 0.513(12) A 1
    O O9B 0.691(3) 0.4074(14) 0.7142(16) 0.056(5) Uani d 0.487(12) A 2
    H H2WB 0.766(18) 0.406(14) 0.675(9) 0.067 Uiso d 0.487(12) A 2
    H H1WB 0.72(4) 0.367(19) 0.75(2) 0.067 Uiso d 0.487(12) A 2
    O O8 1.1090(8) 0.3948(4) -0.0674(4) 0.0392(16) Uani d 1 . .
loop_
    _atom_site_aniso_label
    _atom_site_aniso_U_11
    _atom_site_aniso_U_22
    _atom_site_aniso_U_33
    _atom_site_aniso_U_12
    _atom_site_aniso_U_13
    _atom_site_aniso_U_23
    C1 0.030(4) 0.019(4) 0.054(6) 0.004(3) -0.003(4) -0.001(4)
    C2 0.025(4) 0.027(5) 0.080(8) -0.001(4) 0.001(4) 0.013(5)
    C3 0.025(4) 0.024(4) 0.043(5) 0.002(3) -0.002(4) -0.005(4)
    C4 0.042(6) 0.022(5) 0.068(8) -0.004(4) 0.003(5) -0.002(5)
    C5 0.025(4) 0.024(5) 0.067(6) 0.005(3) -0.007(4) -0.014(5)
    C6 0.023(4) 0.041(6) 0.075(8) 0.000(4) -0.004(4) -0.022(5)
    C7 0.025(4) 0.019(4) 0.041(5) -0.001(3) 0.003(4) -0.007(4)
    C8 0.041(5) 0.019(4) 0.059(7) 0.004(4) 0.010(5) 0.000(4)
    N1A 0.043(12) 0.036(7) 0.029(8) -0.007(7) 0.008(15) -0.001(7)
    N2A 0.034(8) 0.048(5) 0.018(10) 0.000(5) 0.009(5) 0.011(6)
    C9A 0.036(9) 0.028(6) 0.029(11) 0.000(6) 0.016(8) 0.009(7)
    C10A 0.047(13) 0.08(2) 0.029(14) -0.018(12) 0.010(15) 0.008(14)
    C11A 0.058(17) 0.035(6) 0.046(9) 0.006(7) -0.02(2) -0.008(8)
    C12A 0.046(16) 0.049(6) 0.049(8) 0.023(7) -0.01(3) 0.009(9)
    C13A 0.051(14) 0.077(13) 0.050(15) -0.023(12) 0.010(11) 0.029(13)
    C14A 0.11(3) 0.15(3) 0.07(2) -0.07(2) 0.035(18) 0.02(2)
    N1B 0.043(12) 0.036(7) 0.029(8) -0.007(7) 0.008(15) -0.001(7)
    N2B 0.034(8) 0.048(5) 0.018(10) 0.000(5) 0.009(5) 0.011(6)
    C9B 0.036(9) 0.028(6) 0.029(11) 0.000(6) 0.016(8) 0.009(7)
    C10B 0.045(14) 0.066(19) 0.056(19) -0.021(13) 0.03(2) 0.005(16)
    C11B 0.058(17) 0.035(6) 0.046(9) 0.006(7) -0.02(2) -0.008(8)
    C12B 0.046(16) 0.049(6) 0.049(8) 0.023(7) -0.01(3) 0.009(9)
    C13B 0.029(11) 0.074(11) 0.052(19) -0.008(9) 0.004(11) 0.018(15)
    C14B 0.017(8) 0.067(9) 0.041(12) -0.018(8) -0.002(8) 0.005(11)
    Cl1 0.0558(14) 0.0398(13) 0.0342(12) 0.0062(11) -0.0095(10) -0.0070(11)
    Cu1 0.0339(6) 0.0200(6) 0.0380(7) 0.0020(4) -0.0066(4) -0.0041(5)
    Cu2 0.0289(6) 0.0233(6) 0.0370(7) 0.0035(4) -0.0035(4) -0.0095(5)
    O1 0.030(3) 0.059(4) 0.044(4) 0.013(3) -0.007(3) -0.006(4)
    O2 0.038(4) 0.049(4) 0.046(4) 0.009(3) 0.003(3) -0.003(3)
    O3 0.055(4) 0.028(3) 0.042(4) -0.009(3) 0.003(3) -0.009(3)
    O4 0.062(5) 0.028(4) 0.038(4) -0.009(3) -0.001(3) -0.003(3)
    O5 0.029(3) 0.053(5) 0.057(4) -0.011(3) -0.006(3) -0.007(4)
    O6 0.031(4) 0.074(6) 0.053(4) -0.005(4) 0.000(3) -0.025(4)
    O7 0.056(4) 0.029(3) 0.036(4) 0.015(3) 0.002(3) 0.000(3)
    O9A 0.056(8) 0.061(12) 0.054(11) -0.032(10) 0.016(7) -0.023(10)
    O9B 0.056(8) 0.061(12) 0.054(11) -0.032(10) 0.016(7) -0.023(10)
    O8 0.057(4) 0.025(3) 0.038(4) 0.013(3) 0.015(3) 0.001(3)
_geom_special_details
;
 All esds (except the esd in the dihedral angle between two l.s. planes)
 are estimated using the full covariance matrix.  The cell esds are taken
 into account individually in the estimation of esds in distances, angles
 and torsion angles; correlations between esds in cell parameters are only
 used when they are defined by crystal symmetry.  An approximate (isotropic)
 treatment of cell esds is used for estimating esds involving l.s. planes.
;
loop_
    _geom_bond_atom_site_label_1
    _geom_bond_atom_site_label_2
    _geom_bond_site_symmetry_2
    _geom_bond_distance
    _geom_bond_publ_flag
    C1 O1 . 1.240(12) ?
    C1 O2 . 1.269(12) ?
    C1 C2 . 1.511(12) ?
    C2 H2A . 0.9800 ?
    C2 H2B . 0.9800 ?
    C2 H2C . 0.9800 ?
    C3 O3 . 1.241(11) ?
    C3 O4 . 1.261(11) ?
    C3 C4 . 1.506(12) ?
    C4 H4A . 0.9800 ?
    C4 H4B . 0.9800 ?
    C4 H4C . 0.9800 ?
    C5 O5 . 1.250(12) ?
    C5 O6 . 1.256(13) ?
    C5 C6 . 1.502(12) ?
    C6 H6A . 0.9800 ?
    C6 H6B . 0.9800 ?
    C6 H6C . 0.9800 ?
    C7 O8 . 1.239(11) ?
    C7 O7 . 1.255(11) ?
    C7 C8 . 1.518(11) ?
    C8 H8A . 0.9800 ?
    C8 H8B . 0.9800 ?
    C8 H8C . 0.9800 ?
    N1A C9A . 1.350(17) ?
    N1A C11A . 1.383(17) ?
    N1A C10A . 1.45(2) ?
    N2A C9A . 1.308(18) ?
    N2A C12A . 1.42(2) ?
    N2A C13A . 1.47(2) ?
    C9A H9A . 0.9500 ?
    C10A H10A . 0.9800 ?
    C10A H10B . 0.9800 ?
    C10A H10C . 0.9800 ?
    C11A C12A . 1.33(2) ?
    C11A H11A . 0.9500 ?
    C12A H12A . 0.9500 ?
    C13A C14A . 1.529(16) ?
    C13A H13A . 0.9900 ?
    C13A H13B . 0.9900 ?
    C14A H14A . 0.9800 ?
    C14A H14B . 0.9800 ?
    C14A H14C . 0.9800 ?
    N1B C9B . 1.348(17) ?
    N1B C11B . 1.382(17) ?
    N1B C10B . 1.45(2) ?
    N2B C9B . 1.309(18) ?
    N2B C12B . 1.42(2) ?
    N2B C13B . 1.47(2) ?
    C9B H9B . 0.9500 ?
    C10B H10D . 0.9800 ?
    C10B H10E . 0.9800 ?
    C10B H10F . 0.9800 ?
    C11B C12B . 1.33(2) ?
    C11B H11B . 0.9500 ?
    C12B H12B . 0.9500 ?
    C13B C14B . 1.531(18) ?
    C13B H13C . 0.9900 ?
    C13B H13D . 0.9900 ?
    C14B H14D . 0.9800 ?
    C14B H14E . 0.9800 ?
    C14B H14F . 0.9800 ?
    Cl1 Cu1 . 2.463(3) ?
    Cl1 Cu2 . 2.473(3) ?
    Cu1 O1 . 1.954(7) ?
    Cu1 O2 3_766 1.966(7) ?
    Cu1 O3 . 1.981(7) ?
    Cu1 O4 3_766 1.990(7) ?
    Cu1 Cu1 3_766 2.657(3) ?
    Cu2 O5 . 1.965(6) ?
    Cu2 O7 . 1.967(6) ?
    Cu2 O8 3_765 1.969(6) ?
    Cu2 O6 3_765 1.974(7) ?
    Cu2 Cu2 3_765 2.669(3) ?
    O2 Cu1 3_766 1.966(7) ?
    O4 Cu1 3_766 1.990(7) ?
    O6 Cu2 3_765 1.974(7) ?
    O9A H2WA . 0.90(2) ?
    O9A H1WA . 0.90(2) ?
    O9B H2WB . 0.909(19) ?
    O9B H1WB . 0.90(2) ?
    O8 Cu2 3_765 1.969(6) ?
loop_
    _geom_angle_atom_site_label_1
    _geom_angle_atom_site_label_2
    _geom_angle_atom_site_label_3
    _geom_angle_site_symmetry_1
    _geom_angle_site_symmetry_3
    _geom_angle
    _geom_angle_publ_flag
    O1 C1 O2 . . 125.3(8) ?
    O1 C1 C2 . . 118.1(9) ?
    O2 C1 C2 . . 116.6(9) ?
    C1 C2 H2A . . 109.5 ?
    C1 C2 H2B . . 109.5 ?
    H2A C2 H2B . . 109.5 ?
    C1 C2 H2C . . 109.5 ?
    H2A C2 H2C . . 109.5 ?
    H2B C2 H2C . . 109.5 ?
    O3 C3 O4 . . 125.9(9) ?
    O3 C3 C4 . . 117.9(9) ?
    O4 C3 C4 . . 116.2(9) ?
    C3 C4 H4A . . 109.5 ?
    C3 C4 H4B . . 109.5 ?
    H4A C4 H4B . . 109.5 ?
    C3 C4 H4C . . 109.5 ?
    H4A C4 H4C . . 109.5 ?
    H4B C4 H4C . . 109.5 ?
    O5 C5 O6 . . 124.2(9) ?
    O5 C5 C6 . . 118.3(10) ?
    O6 C5 C6 . . 117.5(10) ?
    C5 C6 H6A . . 109.5 ?
    C5 C6 H6B . . 109.5 ?
    H6A C6 H6B . . 109.5 ?
    C5 C6 H6C . . 109.5 ?
    H6A C6 H6C . . 109.5 ?
    H6B C6 H6C . . 109.5 ?
    O8 C7 O7 . . 126.2(8) ?
    O8 C7 C8 . . 117.4(8) ?
    O7 C7 C8 . . 116.3(8) ?
    C7 C8 H8A . . 109.5 ?
    C7 C8 H8B . . 109.5 ?
    H8A C8 H8B . . 109.5 ?
    C7 C8 H8C . . 109.5 ?
    H8A C8 H8C . . 109.5 ?
    H8B C8 H8C . . 109.5 ?
    C9A N1A C11A . . 106.5(17) ?
    C9A N1A C10A . . 127.1(18) ?
    C11A N1A C10A . . 126(2) ?
    C9A N2A C12A . . 105.8(17) ?
    C9A N2A C13A . . 123.7(19) ?
    C12A N2A C13A . . 129.8(19) ?
    N2A C9A N1A . . 111.4(16) ?
    N2A C9A H9A . . 124.3 ?
    N1A C9A H9A . . 124.3 ?
    N1A C10A H10A . . 109.5 ?
    N1A C10A H10B . . 109.5 ?
    H10A C10A H10B . . 109.5 ?
    N1A C10A H10C . . 109.5 ?
    H10A C10A H10C . . 109.5 ?
    H10B C10A H10C . . 109.5 ?
    C12A C11A N1A . . 107.8(19) ?
    C12A C11A H11A . . 126.1 ?
    N1A C11A H11A . . 126.1 ?
    C11A C12A N2A . . 108.2(19) ?
    C11A C12A H12A . . 125.9 ?
    N2A C12A H12A . . 125.9 ?
    N2A C13A C14A . . 112(2) ?
    N2A C13A H13A . . 109.2 ?
    C14A C13A H13A . . 109.2 ?
    N2A C13A H13B . . 109.2 ?
    C14A C13A H13B . . 109.2 ?
    H13A C13A H13B . . 107.9 ?
    C13A C14A H14A . . 109.5 ?
    C13A C14A H14B . . 109.5 ?
    H14A C14A H14B . . 109.5 ?
    C13A C14A H14C . . 109.5 ?
    H14A C14A H14C . . 109.5 ?
    H14B C14A H14C . . 109.5 ?
    C9B N1B C11B . . 105.1(17) ?
    C9B N1B C10B . . 126.4(19) ?
    C11B N1B C10B . . 128(2) ?
    C9B N2B C12B . . 108.6(17) ?
    C9B N2B C13B . . 128.7(18) ?
    C12B N2B C13B . . 122.5(19) ?
    N2B C9B N1B . . 110.6(16) ?
    N2B C9B H9B . . 124.7 ?
    N1B C9B H9B . . 124.7 ?
    N1B C10B H10D . . 109.5 ?
    N1B C10B H10E . . 109.5 ?
    H10D C10B H10E . . 109.5 ?
    N1B C10B H10F . . 109.5 ?
    H10D C10B H10F . . 109.5 ?
    H10E C10B H10F . . 109.5 ?
    C12B C11B N1B . . 111.2(19) ?
    C12B C11B H11B . . 124.4 ?
    N1B C11B H11B . . 124.4 ?
    C11B C12B N2B . . 104.4(19) ?
    C11B C12B H12B . . 127.8 ?
    N2B C12B H12B . . 127.8 ?
    N2B C13B C14B . . 110.3(18) ?
    N2B C13B H13C . . 109.6 ?
    C14B C13B H13C . . 109.6 ?
    N2B C13B H13D . . 109.6 ?
    C14B C13B H13D . . 109.6 ?
    H13C C13B H13D . . 108.1 ?
    C13B C14B H14D . . 109.5 ?
    C13B C14B H14E . . 109.5 ?
    H14D C14B H14E . . 109.5 ?
    C13B C14B H14F . . 109.5 ?
    H14D C14B H14F . . 109.5 ?
    H14E C14B H14F . . 109.5 ?
    Cu1 Cl1 Cu2 . . 169.49(13) ?
    O1 Cu1 O2 . 3_766 167.4(3) ?
    O1 Cu1 O3 . . 88.4(3) ?
    O2 Cu1 O3 3_766 . 89.5(3) ?
    O1 Cu1 O4 . 3_766 90.7(3) ?
    O2 Cu1 O4 3_766 3_766 88.7(3) ?
    O3 Cu1 O4 . 3_766 167.6(3) ?
    O1 Cu1 Cl1 . . 95.4(2) ?
    O2 Cu1 Cl1 3_766 . 97.2(2) ?
    O3 Cu1 Cl1 . . 96.9(2) ?
    O4 Cu1 Cl1 3_766 . 95.5(2) ?
    O1 Cu1 Cu1 . 3_766 83.2(2) ?
    O2 Cu1 Cu1 3_766 3_766 84.2(2) ?
    O3 Cu1 Cu1 . 3_766 83.9(2) ?
    O4 Cu1 Cu1 3_766 3_766 83.7(2) ?
    Cl1 Cu1 Cu1 . 3_766 178.39(9) ?
    O5 Cu2 O7 . . 90.1(3) ?
    O5 Cu2 O8 . 3_765 88.6(3) ?
    O7 Cu2 O8 . 3_765 167.0(3) ?
    O5 Cu2 O6 . 3_765 166.7(3) ?
    O7 Cu2 O6 . 3_765 88.5(3) ?
    O8 Cu2 O6 3_765 3_765 89.8(3) ?
    O5 Cu2 Cl1 . . 97.1(2) ?
    O7 Cu2 Cl1 . . 97.3(2) ?
    O8 Cu2 Cl1 3_765 . 95.7(2) ?
    O6 Cu2 Cl1 3_765 . 96.2(2) ?
    O5 Cu2 Cu2 . 3_765 83.6(2) ?
    O7 Cu2 Cu2 . 3_765 83.7(2) ?
    O8 Cu2 Cu2 3_765 3_765 83.3(2) ?
    O6 Cu2 Cu2 3_765 3_765 83.2(2) ?
    Cl1 Cu2 Cu2 . 3_765 178.82(9) ?
    C1 O1 Cu1 . . 124.9(6) ?
    C1 O2 Cu1 . 3_766 122.4(6) ?
    C3 O3 Cu1 . . 123.6(6) ?
    C3 O4 Cu1 . 3_766 122.9(6) ?
    C5 O5 Cu2 . . 124.6(7) ?
    C5 O6 Cu2 . 3_765 124.5(6) ?
    C7 O7 Cu2 . . 123.0(6) ?
    H2WA O9A H1WA . . 105(5) ?
    H2WB O9B H1WB . . 105(5) ?
    C7 O8 Cu2 . 3_765 123.8(6) ?
loop_
    _geom_hbond_atom_site_label_D
    _geom_hbond_atom_site_label_H
    _geom_hbond_atom_site_label_A
    _geom_hbond_site_symmetry_A
    _geom_hbond_distance_DH
    _geom_hbond_distance_HA
    _geom_hbond_distance_DA
    _geom_hbond_angle_DHA
    O9B H2WB O4 . 0.909(19) 2.009(19) 2.91(2) 172(18)
    O9A H1WA O6 1_556 0.90(2) 2.3(2) 2.94(3)  13E1(2)
    O9A H2WA O4 . 0.90(2) 2.19(5) 3.08(2) 172(18)
    C14B H14D O6 3_665 0.98 2.65 3.49(2) 143.7
    C12B H12B O9B 4_565 0.95 2.27 3.16(3) 155.0
    C10B H10D Cl1 1_455 0.98 2.85 3.78(5) 157.9
    C9B H9B Cl1 1_455 0.95 2.84 3.67(2) 146.8
    C14A H14B Cl1 . 0.98 2.82 3.72(3) 154.0
    C12A H12A O9A 4_565 0.95 2.19 3.13(3) 168.4
    C11A H11A Cl1 2_645 0.95 2.88 3.77(3) 155.0
    C10A H10B O9A 4_465 0.98 2.26 2.82(4) 115.0
    C10A H10A O3 1_455 0.98 2.56 3.50(5) 160.9
    C9A H9A O2 3_666 0.95 2.48 3.11(3) 123.8
    C9A H9A Cl1 1_455 0.95 2.65 3.51(2) 150.5
    C2 H2C O9B 3_666 0.98 2.52 3.48(3) 164.5
_shelx_hkl_file
;
  -1   0   0 5961.60  403.36
  -1   0   0 6110.89  479.35
  -1   0   0 6029.10  479.45
   1   0   0 6792.12  479.65
   1   0   0 5836.92  479.35
  -1   0   0 5846.81  400.46
   1   0   0 5813.22  400.46
  -1   0   0 5961.60  396.36
   1   0   0 6009.20  396.36
   2   0   0 1373.16   94.49
  -2   0   0 1387.36  112.99
   2   0   0 1429.76  112.99
  -2   0   0 1382.56   94.49
   2   0   0 1391.66   93.59
  -2   0   0 1374.96   93.69
  -2   0   0 1391.56   95.09
  -3   0   0  340.57   32.00
   3   0   0  328.37   26.90
  -3   0   0  347.97   27.30
  -3   0   0  332.97   27.10
   3   0   0  354.06   32.00
   3   0   0  384.96   33.40
  -3   0   0  363.66   27.30
   3   0   0  345.97   27.20
   4   0   0 2151.08  145.89
  -4   0   0 2217.88  174.78
   4   0   0 2079.69  175.28
  -4   0   0 2128.39  146.99
  -4   0   0 2230.68  145.19
   4   0   0 2148.19  174.48
   4   0   0 2067.09  144.69
  -4   0   0 2098.09  145.99
  -5   0   0 1020.60   72.89
   5   0   0  947.61   71.79
  -5   0   0  990.90   86.39
  -5   0   0 1047.90   72.49
   5   0   0  992.10   85.79
  -5   0   0  976.60   72.19
   5   0   0 1049.00   72.09
  -6   0   0  166.08   20.80
   6   0   0  197.88   25.60
   6   0   0  197.78   21.80
   6   0   0  101.29   22.30
  -6   0   0  189.18   21.80
   6   0   0  172.68   21.30
  -6   0   0  186.68   22.20
  -6   0   0  149.79   23.40
   7   0   0  155.68   31.00
  -7   0   0  306.37   30.30
   7   0   0  278.77   30.60
   7   0   0  270.47   29.40
  -7   0   0  290.47   31.30
  -8   0   0  157.58   23.30
   8   0   0  139.49   22.50
   8   0   0   48.20   24.10
  -8   0   0  120.09   21.70
  -9   0   0  228.48   29.70
   9   0   0  157.28   26.60
  -9   0   0  186.28   28.20
  10   0   0   61.69   19.60
 -10   0   0   75.39   20.60
 -11   0   0   27.90   18.30
  11   0   0   21.40   16.90
   0  -1   0   -8.70    0.80
   0  -1   0   -8.60    0.80
   0  -1   0   -8.90    0.80
   0  -1   0   -9.40    0.80
   0  -1   0   -9.10    0.90
   0   1   0   -7.20    1.10
   0   1   0   -8.20    0.90
   0   1   0   -9.20    1.00
   0   1   0   -9.10    0.90
   0   1   0  -10.20    0.70
   0   1   0   -9.40    0.90
   0   1   0   -9.00    0.90
  -1  -1   0  155.28   12.10
  -1  -1   0  149.09   14.30
   1  -1   0  159.38   14.60
   1  -1   0  152.78   12.30
   1  -1   0  152.88   12.20
   1  -1   0  193.38   15.60
  -1  -1   0  159.68   12.30
  -1   1   0  151.28   12.40
   1   1   0  161.98   12.40
   1   1   0  189.08   15.40
  -1   1   0  150.78   14.50
   1   1   0  150.78   12.30
   1   1   0  150.68   12.20
   1   1   0  143.39   14.30
  -1   1   0  151.48   12.20
  -1   1   0  151.48   12.40
  -1   1   0  149.49   14.50
  -2  -1   0   -0.50    4.70
  -2  -1   0   -4.40    3.90
   2  -1   0   -4.10    4.30
   2  -1   0   -1.70    4.70
  -2  -1   0   -3.10    4.40
   2  -1   0   -1.00    5.60
  -2  -1   0    0.20    5.10
   2  -1   0   -7.00    7.00
   2   1   0    7.70    5.00
  -2   1   0    1.30    5.50
  -2   1   0   -1.60    4.00
   2   1   0    0.70    7.00
   2   1   0    0.40    3.80
  -2   1   0   -2.30    4.90
   2   1   0    5.80    5.30
  -2   1   0    2.20    5.30
  -3  -1   0    5.90    6.00
  -3  -1   0    5.00    5.60
   3  -1   0    2.20    4.80
  -3  -1   0   -6.80    4.80
   3  -1   0   -2.10    6.10
  -3  -1   0   -0.60    4.80
   3  -1   0    1.80    5.20
   3  -1   0   -0.80    4.70
   3   1   0    7.50    7.90
   3   1   0    5.20    4.10
   3   1   0   -6.00    5.10
  -3   1   0   -3.30    4.60
  -3   1   0    4.70    5.10
  -3   1   0    4.60    5.50
   3   1   0    5.40    4.70
   4  -1   0   57.09   10.70
   4  -1   0   50.99   10.20
   4  -1   0   33.40   10.80
  -4  -1   0   31.10    8.40
   4  -1   0   35.00    8.30
  -4  -1   0   34.00    8.90
  -4  -1   0   37.20    9.40
  -4  -1   0   47.80    9.90
  -4   1   0   62.19   10.90
   4   1   0   16.20   12.30
   4   1   0   66.09   10.80
  -4   1   0   42.40    9.80
   4   1   0   54.29   11.60
  -4   1   0   48.30    9.20
   4   1   0   48.50    9.30
  -4   1   0   38.70    9.00
   5  -1   0   -9.90    9.20
  -5  -1   0    3.10    7.20
  -5  -1   0    5.30    6.90
  -5  -1   0    0.60    7.00
  -5  -1   0    5.70    7.90
   5  -1   0   -8.40    4.60
   5  -1   0    3.30    7.70
   5  -1   0   -0.30    6.50
   5   1   0    1.10    7.00
   5   1   0    8.70    6.70
  -5   1   0    2.20    6.90
  -5   1   0   15.10    8.00
   5   1   0   -0.30   10.90
   5   1   0    3.80    6.50
  -5   1   0    2.20    6.30
  -5   1   0    3.50    6.20
  -6  -1   0   -1.00    7.30
  -6  -1   0    7.20    8.20
   6  -1   0    7.60   13.30
  -6  -1   0  -11.60    7.70
   6  -1   0   -3.90    8.30
   6  -1   0   -2.10    6.80
   6  -1   0    2.70    8.30
   6   1   0    1.30   13.40
  -6   1   0   12.00    9.40
  -6   1   0   -1.10    5.60
  -6   1   0   -9.70    7.80
   6   1   0    6.90    8.10
   6   1   0    9.90    8.90
   6   1   0    8.80    7.80
  -6   1   0    4.00    8.10
   7  -1   0    4.60    8.40
  -7  -1   0   -1.90    9.70
   7  -1   0   -9.20    7.90
  -7  -1   0    6.50    8.80
   7  -1   0    8.90   15.00
   7   1   0   11.70    8.90
   7   1   0   10.80    9.00
  -7   1   0    5.20    8.00
  -7   1   0   16.50   11.30
  -7   1   0    2.80    9.40
   7   1   0  -17.00   15.90
   7   1   0  -13.00    7.40
  -8  -1   0   -6.90    9.50
  -8  -1   0   -0.50   10.90
   8  -1   0    8.90   12.10
   8  -1   0   -5.80   16.10
   8   1   0    1.20   18.30
  -8   1   0    9.10   11.30
  -8   1   0   -4.40    8.90
   8   1   0    3.00   11.00
  -8   1   0   10.70   10.90
   9  -1   0   11.00   11.70
  -9  -1   0   -3.50   11.60
  -9  -1   0    9.80   12.80
  -9   1   0    3.20   13.00
  -9   1   0   17.70   14.40
   9   1   0   -1.30   11.40
   9   1   0  -27.10   20.50
 -10  -1   0   -6.10   13.70
  10  -1   0   26.70   15.90
 -10   1   0   11.30   15.50
  10   1   0   -6.10   12.60
 -10   1   0   -8.20   13.20
 -11  -1   0  -14.70   13.60
  11  -1   0    9.00   16.40
  11   1   0  -20.70   13.00
 -11   1   0    5.40   14.80
   0  -2   0 6415.16  496.65
   0  -2   0 6400.96  414.96
   0  -2   0 6193.78  410.56
   0  -2   0 6307.77  417.96
   0   2   0 6069.69  414.96
   0   2   0 6132.69  410.66
   0   2   0 6140.49  417.86
   0   2   0 6354.46  496.65
   0   2   0 6286.57  496.65
   1  -2   0 3846.22  253.47
  -1  -2   0 3810.72  250.87
  -1  -2   0 3853.81  253.67
  -1  -2   0 3623.84  255.17
   1  -2   0 3897.71  251.07
  -1  -2   0 3824.52  303.37
   1   2   0 4095.79  303.57
   1   2   0 3697.33  253.57
   1   2   0 3760.32  250.87
   1   2   0 3786.12  303.37
  -1   2   0 3745.23  253.47
  -1   2   0 3788.12  303.57
  -1   2   0 3815.12  255.37
  -1   2   0 3847.42  303.47
   1   2   0 3758.02  255.17
   2  -2   0 2476.15  194.48
  -2  -2   0 2361.96  160.88
  -2  -2   0 2397.06  194.28
   2  -2   0 2432.96  162.38
   2  -2   0 2409.56  194.58
  -2  -2   0 2431.76  162.68
   2  -2   0 2366.06  161.08
  -2   2   0 2391.46  163.68
  -2   2   0 2318.17  161.08
   2   2   0 2421.06  194.28
   2   2   0 2428.46  160.88
  -2   2   0 2353.26  194.28
   2   2   0 2677.03  194.98
  -2   2   0 2422.36  194.58
   2   2   0 2406.86  162.58
  -2   2   0 2364.56  162.38
   2   2   0 2421.56  163.38
  -3  -2   0 1570.64  109.09
   3  -2   0 1567.74  108.79
  -3  -2   0 1598.84  130.29
   3  -2   0 1576.24  108.19
   3  -2   0 1594.64  130.39
   3  -2   0 1619.04  130.49
  -3  -2   0 1566.94  108.09
   3   2   0 1571.14  108.79
   3   2   0 1634.34  130.19
  -3   2   0 1678.83  130.69
  -3   2   0 1593.04  109.09
  -3   2   0 1621.24  108.49
   3   2   0 1514.35  131.19
   3   2   0 1589.74  108.09
  -3   2   0 1595.94  109.79
   4  -2   0 1989.80  141.69
  -4  -2   0 2090.89  143.29
   4  -2   0 2125.39  171.28
  -4  -2   0 2105.49  171.18
   4  -2   0 2131.39  171.18
  -4  -2   0 2053.29  141.89
   4  -2   0 2080.59  142.89
   4   2   0 2184.28  171.08
  -4   2   0 2104.59  142.39
  -4   2   0 2145.99  144.39
  -4   2   0 2131.19  171.48
  -4   2   0 2124.69  143.29
   4   2   0 2010.00  142.99
   4   2   0 2033.70  141.89
  -5  -2   0  875.91   61.19
   5  -2   0  831.82   60.49
   5  -2   0  811.32   60.09
  -5  -2   0  768.12   60.29
   5  -2   0  799.32   71.69
  -5  -2   0  803.72   71.99
  -5   2   0  830.92   60.99
  -5   2   0  809.22   60.79
   5   2   0  870.91   60.79
   5   2   0  818.42   71.69
   5   2   0  822.62   60.49
  -5   2   0  843.02   61.09
  -5   2   0  806.52   72.19
  -6  -2   0  439.96   36.10
   6  -2   0  391.76   35.70
  -6  -2   0  374.26   41.10
  -6  -2   0  434.96   36.50
   6  -2   0  397.96   34.40
   6  -2   0  389.76   40.80
   6   2   0  377.46   34.60
  -6   2   0  415.36   36.10
  -6   2   0  444.96   42.40
  -6   2   0  401.96   35.70
   6   2   0  414.86   35.90
  -6   2   0  373.56   34.70
   6   2   0  481.45   41.90
  -7  -2   0  204.08   25.40
  -7  -2   0  200.68   23.90
   7  -2   0   92.89   23.90
   7  -2   0  178.88   22.40
   7  -2   0  208.38   24.80
   7   2   0  184.48   26.40
  -7   2   0  121.69   18.80
  -7   2   0  226.18   24.90
   7   2   0  162.68   23.40
   7   2   0  193.08   23.20
  -7   2   0  204.48   25.10
   8  -2   0  137.89   22.50
  -8  -2   0  140.69   22.70
  -8  -2   0  166.18   24.80
  -8   2   0  122.29   21.40
   8   2   0  185.48   24.90
  -8   2   0  136.59   22.80
  -8   2   0  102.69   20.20
   9  -2   0   71.99   18.40
  -9  -2   0  125.99   21.90
  -9  -2   0  114.09   22.20
   9   2   0   90.89   20.40
  -9   2   0  111.99   21.40
  -9   2   0   83.09   20.50
   9   2   0   -5.90   21.20
  10  -2   0   79.49   21.70
 -10  -2   0   30.30   15.90
  10   2   0   56.39   18.90
 -10   2   0   75.29   21.30
 -10   2   0   20.10   17.20
  11  -2   0   22.20   16.90
 -11  -2   0   -6.60   15.50
 -11   2   0   21.20   19.00
  11   2   0    2.80   13.90
   0  -3   0   -0.10    3.40
   0  -3   0    2.00    3.00
   0  -3   0   -4.80    2.80
   0  -3   0   -8.30    3.20
   0   3   0    1.80    3.50
   0   3   0   -3.60    3.30
   0   3   0    0.40    2.90
   0   3   0    0.70    3.40
   0   3   0    1.20    3.10
  -1  -3   0  324.87   27.50
  -1  -3   0  319.37   23.00
  -1  -3   0  302.27   23.20
  -1  -3   0  304.07   23.00
   1  -3   0  292.17   23.10
   1  -3   0  299.97   27.50
   1  -3   0  279.87   22.90
  -1   3   0  309.27   27.50
   1   3   0  322.97   27.50
   1   3   0  319.57   27.40
   1   3   0  303.97   23.30
  -1   3   0  315.07   23.30
  -1   3   0  301.07   23.20
   1   3   0  316.27   23.10
  -1   3   0  299.57   27.50
   1   3   0  318.77   23.00
  -1   3   0  329.17   23.50
  -2  -3   0   33.50    7.60
  -2  -3   0   40.60    7.30
   2  -3   0   41.90    7.50
   2  -3   0   36.00    7.20
  -2  -3   0   31.80    7.00
   2  -3   0   38.30    6.60
   2   3   0   53.59   10.00
   2   3   0   34.80    7.30
  -2   3   0   39.40    8.70
   2   3   0   25.80    5.50
   2   3   0   26.10    6.80
  -2   3   0   28.50    6.20
  -2   3   0   34.40    7.10
   2   3   0   43.40    7.20
   2   3   0   35.60    6.90
  -2   3   0   41.40    7.60
  -2   3   0   29.80    6.90
   3  -3   0    3.40    5.80
  -3  -3   0    6.30    6.40
  -3  -3   0   20.30    6.90
  -3  -3   0   13.10    6.40
   3  -3   0   17.80    7.50
   3  -3   0   13.90    6.00
   3   3   0   13.90    5.80
   3   3   0   14.90    6.80
   3   3   0   24.40   10.60
  -3   3   0   12.20    6.20
   3   3   0   20.40    6.70
   3   3   0   20.90    7.20
  -3   3   0   16.70    6.80
  -3   3   0   11.60    5.70
  -3   3   0   17.00    7.20
  -3   3   0    8.90    5.70
   4  -3   0    3.40    6.90
   4  -3   0    0.80    5.50
   4  -3   0   -8.10    5.30
  -4  -3   0    1.50    6.60
  -4  -3   0   -7.00    5.60
  -4  -3   0   -2.90    5.30
   4  -3   0   -6.30    4.60
  -4   3   0   -3.10    4.70
   4   3   0    3.40    7.00
  -4   3   0   -4.50    6.30
   4   3   0   -3.70    4.60
  -4   3   0    9.20    7.30
   4   3   0   -0.80    8.70
   4   3   0   11.30    6.50
  -4   3   0    0.50    6.30
  -4   3   0    2.60    5.10
   4   3   0   -1.10    4.80
  -5  -3   0   18.10    8.70
  -5  -3   0   11.90    7.70
   5  -3   0   15.80    9.30
   5  -3   0    5.10    7.60
   5  -3   0    9.60    6.80
   5  -3   0   13.50    7.30
  -5  -3   0   -5.70    6.80
  -5   3   0   -2.30    7.70
  -5   3   0    8.60    6.90
   5   3   0   -6.20   11.80
  -5   3   0    2.00    7.00
   5   3   0    6.90    7.90
  -5   3   0    9.90    7.70
   5   3   0   -1.30    5.10
   5   3   0   10.10    7.40
   5   3   0    0.60    5.30
   6  -3   0   12.60    9.60
   6  -3   0   -4.80    6.80
   6  -3   0   -2.30   11.30
  -6  -3   0    5.10    8.40
   6  -3   0    1.60    7.20
  -6  -3   0   -5.60    8.40
  -6  -3   0  -10.10    7.20
   6   3   0   -8.40    6.20
  -6   3   0    5.90    8.50
  -6   3   0   11.40    9.40
  -6   3   0   17.30    8.80
  -6   3   0  -16.10    8.00
   6   3   0    7.60   13.20
   6   3   0    8.90    9.30
   6   3   0    4.90    6.70
   6   3   0   -7.30    6.50
  -7  -3   0    2.30    9.70
  -7  -3   0   16.20   10.30
   7  -3   0    5.10   13.20
   7  -3   0    7.20   10.20
   7  -3   0   17.90    9.40
   7   3   0   -6.40    7.50
  -7   3   0   10.60   10.50
  -7   3   0   17.30   11.00
  -7   3   0   18.30   11.80
   7   3   0    5.80   10.90
   7   3   0   18.90   10.50
   7   3   0   19.90   16.90
  -7   3   0   -1.70    7.60
  -8  -3   0   12.20   12.10
   8  -3   0   -8.60   16.20
   8  -3   0   -3.80   10.20
  -8  -3   0    5.00    9.60
  -8   3   0   -2.90   10.80
   8   3   0   -8.30   15.70
  -8   3   0   13.50   12.40
   8   3   0    7.60   11.70
  -8   3   0   -9.10    8.70
  -9  -3   0    2.70   12.40
   9  -3   0    9.70   12.90
  -9  -3   0   -4.10   10.80
  -9   3   0    2.50   13.20
   9   3   0  -10.40   19.00
   9   3   0   20.10   13.50
  -9   3   0   -0.20   11.60
  10  -3   0  -22.60   10.20
 -10  -3   0  -20.40   10.60
 -10   3   0  -15.00   13.60
 -10   3   0    2.30   14.60
  10   3   0  -16.90   10.90
  11  -3   0   -1.50   14.40
 -11  -3   0  -26.50   11.50
 -11   3   0   10.60   16.00
  11   3   0   16.40   15.40
   0  -4   0 2039.60  137.39
   0  -4   0 2043.50  138.59
   0  -4   0 2042.70  139.59
   0  -4   0 2089.09  165.88
   0   4   0 2054.39  137.49
   0   4   0 2080.59  165.78
   0   4   0 2123.19  165.78
   0   4   0 2036.50  139.49
   0   4   0 2006.10  138.79
   1  -4   0 3258.17  263.07
   1  -4   0 3324.57  217.78
  -1  -4   0 3187.18  221.08
  -1  -4   0 3193.98  217.48
  -1  -4   0 3436.26  219.98
   1  -4   0 3283.07  219.68
  -1   4   0 3297.97  221.38
   1   4   0 3310.97  262.57
   1   4   0 3185.08  217.38
  -1   4   0 3214.28  219.68
   1   4   0 3378.46  262.87
   1   4   0 3276.17  221.08
  -1   4   0 3299.17  217.78
  -1   4   0 3357.76  263.07
   1   4   0 3240.88  219.98
  -1   4   0 3251.67  262.87
   2  -4   0 1206.48   83.89
  -2  -4   0 1197.18   83.49
   2  -4   0 1215.48   84.19
   2  -4   0 1250.87  100.89
  -2  -4   0 1187.58   84.39
  -2   4   0 1219.88   83.89
   2   4   0 1273.77  100.69
  -2   4   0 1234.78  100.99
   2   4   0 1208.48   83.59
  -2   4   0 1193.38  100.59
  -2   4   0 1181.68   84.29
   2   4   0 1370.06  101.29
  -2   4   0 1240.58   84.99
   2   4   0 1198.38   84.39
   2   4   0 1202.58   84.39
   3  -4   0 2243.78  154.88
   3  -4   0 2323.57  154.08
  -3  -4   0 2305.57  155.38
   3  -4   0 2287.17  185.68
  -3  -4   0 2381.86  186.58
  -3  -4   0 2170.38  153.48
   3   4   0 2205.18  185.98
  -3   4   0 2258.77  154.08
  -3   4   0 2289.07  185.78
   3   4   0 2276.47  153.78
  -3   4   0 2301.07  155.28
  -3   4   0 2371.16  156.48
   3   4   0 2262.07  155.38
   3   4   0 2354.66  185.58
   3   4   0 2251.47  155.68
   4  -4   0 2703.93  178.58
  -4  -4   0 2683.23  213.88
  -4  -4   0 2595.14  178.98
  -4  -4   0 2641.94  177.28
   4  -4   0 2662.13  214.08
   4  -4   0 2617.24  177.58
   4   4   0 2586.74  179.28
   4   4   0 2595.34  178.88
   4   4   0 2668.63  177.38
  -4   4   0 2732.63  214.48
   4   4   0 2579.04  214.28
   4   4   0 2616.84  213.48
  -4   4   0 2594.04  177.68
  -4   4   0 2594.54  180.08
  -4   4   0 2504.45  213.48
  -4   4   0 2672.03  179.08
   5  -4   0 2272.57  188.08
   5  -4   0 2200.48  187.88
   5  -4   0 2296.57  156.38
  -5  -4   0 2274.17  155.98
  -5  -4   0 2341.77  157.58
   5  -4   0 2253.47  156.78
  -5  -4   0 2225.08  187.88
   5   4   0 2367.56  156.28
  -5   4   0 2315.67  188.38
  -5   4   0 2317.67  157.58
  -5   4   0 2180.58  187.48
  -5   4   0 2385.76  156.98
  -5   4   0 2354.56  158.58
   5   4   0 2286.47  157.28
   5   4   0 2257.77  157.48
   5   4   0 2237.58  187.38
   6  -4   0  837.12   64.59
  -6  -4   0  860.41   64.99
  -6  -4   0  885.51   64.79
   6  -4   0  891.01   77.19
   6  -4   0  834.02   63.79
   6  -4   0  867.51   76.99
  -6  -4   0  870.31   76.99
  -6   4   0  807.12   64.89
   6   4   0  808.52   64.09
  -6   4   0  868.41   65.09
   6   4   0  855.41   63.79
   6   4   0  817.52   75.69
  -6   4   0  960.60   78.19
   6   4   0  799.02   64.29
  -6   4   0  882.51   65.39
  -7  -4   0  102.79   19.00
  -7  -4   0  134.69   21.00
   7  -4   0  107.89   19.60
  -7   4   0  126.89   21.80
   7   4   0  140.19   22.80
   7   4   0  104.09   18.90
   7   4   0   88.29   18.30
  -7   4   0  138.09   24.00
  -7   4   0  119.29   18.70
  -7   4   0  162.48   22.00
  -8  -4   0  152.78   22.70
  -8  -4   0  124.59   22.10
   8  -4   0   95.59   20.60
  -8   4   0  121.09   22.30
   8   4   0  144.89   23.70
  -8   4   0  130.99   22.30
   9  -4   0   50.29   17.10
  -9  -4   0   89.19   20.90
  -9   4   0   12.10   15.40
   9   4   0    0.40   21.80
  -9   4   0   42.20   16.00
   9   4   0   69.09   17.60
  10  -4   0   27.80   16.00
 -10  -4   0   40.70   18.00
 -10   4   0   51.09   20.00
 -10   4   0   76.89   19.70
  10   4   0   28.10   15.80
  10   4   0   15.60   21.20
  11  -4   0    7.30   15.60
 -11  -4   0  -22.00   11.80
 -11   4   0  -15.50   13.80
  11   4   0   -7.10   13.80
   0  -5   0   -3.90    4.00
   0  -5   0    0.10    5.10
   0   5   0   -6.00    4.20
   0   5   0   -0.80    4.60
   0   5   0   -1.90    4.00
   0   5   0   -4.70    4.40
   0   5   0    1.20    5.10
   1  -5   0    6.90    5.70
  -1  -5   0    6.30    5.10
   1  -5   0   -3.10    4.30
  -1  -5   0    7.90    5.50
  -1  -5   0    3.60    5.00
   1  -5   0   -3.30    5.00
  -1   5   0    8.10    5.80
   1   5   0   10.30    5.90
  -1   5   0    7.80    5.20
  -1   5   0    7.00    5.80
   1   5   0    7.50    5.50
   1   5   0    4.80    4.20
  -1   5   0   -3.40    4.80
   1   5   0    6.30    7.00
   1   5   0   -1.60    4.30
   1   5   0   -1.90    5.00
  -1   5   0    1.80    5.30
   2  -5   0    7.30    5.10
   2  -5   0    6.00    6.10
  -2  -5   0   15.10    6.50
  -2  -5   0   -0.50    5.00
   2  -5   0   -0.10    4.60
  -2   5   0   12.00    6.80
   2   5   0    2.20    4.40
  -2   5   0    2.70    5.80
  -2   5   0    7.80    6.40
  -2   5   0    5.40    5.40
   2   5   0    3.30    6.20
   2   5   0    3.20    5.60
   2   5   0    9.40    6.10
   2   5   0   17.10    6.10
  -2   5   0    4.40    5.60
   3  -5   0   -8.00    5.30
   3  -5   0   -3.70    5.10
  -3  -5   0    1.10    5.90
  -3  -5   0   11.90    6.40
   3  -5   0   11.30    5.80
   3   5   0    0.90    4.80
  -3   5   0    2.80    5.70
   3   5   0   -2.70    7.70
   3   5   0   -1.80    4.10
  -3   5   0    2.50    6.20
  -3   5   0   -4.50    6.20
  -3   5   0   -0.30    6.40
  -3   5   0   -1.90    5.20
   3   5   0   -6.60    5.40
   3   5   0    1.20    6.00
   3   5   0   10.20    6.50
   4  -5   0   65.49   10.60
  -4  -5   0   49.99   10.50
   4  -5   0   54.59   11.80
  -4  -5   0   47.60   10.60
   4  -5   0   33.20    9.30
  -4  -5   0   56.39   12.80
  -4   5   0   58.79   11.30
   4   5   0   51.09   11.10
   4   5   0   44.20   10.30
   4   5   0   70.99   10.70
  -4   5   0   59.09   10.80
   4   5   0   28.80   13.60
  -4   5   0   52.99   12.00
  -4   5   0   58.69   11.10
  -4   5   0   42.50    9.90
   4   5   0   57.29   11.60
   5  -5   0   42.20   12.00
  -5  -5   0   63.19   13.60
  -5  -5   0   26.00   10.00
   5  -5   0   25.00   11.40
   5  -5   0   33.00    9.50
  -5  -5   0   34.60   10.60
  -5   5   0   44.10   11.40
   5   5   0   13.10    9.90
  -5   5   0   18.90    7.50
   5   5   0    4.80    7.80
   5   5   0   24.50    7.80
  -5   5   0   39.30   11.20
   5   5   0   25.50    9.40
   5   5   0   19.20   13.30
  -5   5   0   29.30   11.10
  -5   5   0   32.60    9.40
  -6  -5   0   30.80   11.40
  -6  -5   0   18.50   10.10
   6  -5   0   -4.10    7.40
   6  -5   0    9.80   11.10
   6  -5   0   16.80   10.70
  -6   5   0   16.50    9.20
   6   5   0   22.70   15.40
   6   5   0   36.60   12.30
   6   5   0   34.40   10.60
  -6   5   0   24.70   12.60
  -6   5   0    7.20   10.50
   6   5   0   41.60   12.10
  -6   5   0   20.30   10.40
  -7  -5   0   12.70   10.70
   7  -5   0   19.10   14.50
  -7  -5   0   32.80   12.80
   7  -5   0   34.70   12.90
   7   5   0   18.70   11.00
   7   5   0    9.10    9.40
  -7   5   0   24.60   13.00
  -7   5   0   20.30   12.80
   7   5   0   -2.50   13.90
  -7   5   0    6.10    9.90
   7   5   0    4.60    8.50
  -7   5   0   17.60   10.70
   8  -5   0    5.70   11.30
  -8  -5   0    1.80   11.30
  -8  -5   0    1.10   11.20
  -8   5   0   -7.70   10.80
  -8   5   0   -5.00   11.60
   8   5   0   -9.20    9.70
   8   5   0  -11.30   15.30
   8   5   0    5.50   11.90
  -9  -5   0   22.90   14.40
   9  -5   0    5.70   13.70
  -9   5   0    1.80   13.30
  -9   5   0   10.90   13.90
   9   5   0    3.50   13.30
   9   5   0   -1.50   18.50
  10  -5   0  -10.70   11.20
 -10  -5   0    6.60   14.10
 -10   5   0   17.40   16.50
 -10   5   0   13.40   15.80
  10   5   0   -4.10   20.60
  10   5   0    8.80   14.10
 -11  -5   0   -7.10   13.90
  11  -5   0  -14.90   14.00
  11   5   0   -6.70   12.90
 -11   5   0  -16.00   13.10
   0  -6   0  441.16   32.80
   0  -6   0  454.25   33.20
   0   6   0  437.36   38.90
   0   6   0  414.16   33.10
   0   6   0  431.76   32.80
   0   6   0  453.55   38.80
   0   6   0  417.66   33.00
   1  -6   0 1834.42  149.69
  -1  -6   0 1830.72  123.99
  -1  -6   0 1908.81  125.29
   1  -6   0 1791.22  124.19
   1  -6   0 1849.11  124.99
  -1   6   0 1838.12  124.29
  -1   6   0 1829.22  149.59
  -1   6   0 1825.82  125.29
   1   6   0 1834.22  124.09
   1   6   0 1832.72  149.19
   1   6   0 1810.82  125.39
   1   6   0 1837.32  149.19
  -1   6   0 1841.62  149.39
   1   6   0 1873.71  125.59
  -1   6   0 1784.72  125.69
  -2  -6   0 2309.87  158.88
   2  -6   0 2416.06  158.68
  -2  -6   0 2353.26  157.18
   2  -6   0 2357.06  157.48
   2  -6   0 2364.26  189.98
   2   6   0 2357.16  189.58
   2   6   0 2295.07  157.18
  -2   6   0 2354.76  159.78
   2   6   0 2376.96  189.28
  -2   6   0 2415.76  158.98
  -2   6   0 2231.08  157.58
  -2   6   0 2319.97  189.78
   2   6   0 2293.87  158.68
   2   6   0 2354.36  159.28
  -2   6   0 2271.87  189.88
  -3  -6   0 2317.77  154.08
   3  -6   0 2195.98  152.68
  -3  -6   0 2221.78  152.28
   3  -6   0 2218.38  183.88
   3  -6   0 2204.28  153.38
   3   6   0 2241.98  183.78
  -3   6   0 2268.27  153.88
   3   6   0 2348.97  183.68
   3   6   0 2216.48  153.98
  -3   6   0 2364.66  155.08
   3   6   0 2297.37  154.28
   3   6   0 2205.78  152.28
  -3   6   0 2211.88  183.68
  -3   6   0 2262.17  184.18
   3   6   0 2208.38  153.88
  -3   6   0 2246.68  152.98
  -4  -6   0 1002.10   72.39
   4  -6   0 1008.80   72.79
   4  -6   0 1048.90   72.49
  -4  -6   0 1022.20   73.19
   4  -6   0  969.60   86.59
   4   6   0  999.10   86.19
   4   6   0  981.70   73.19
  -4   6   0 1013.60   73.19
   4   6   0  856.81   86.39
  -4   6   0 1029.30   72.99
  -4   6   0 1007.90   86.99
   4   6   0  995.20   72.49
  -4   6   0 1060.89   86.99
  -4   6   0 1082.59   73.49
   4   6   0 1081.19   72.49
   5  -6   0  722.13   54.89
   5  -6   0  702.93   65.69
  -5  -6   0  715.83   55.09
  -5  -6   0  742.73   65.89
  -5  -6   0  767.92   56.09
   5  -6   0  753.02   55.99
   5   6   0  729.73   55.89
   5   6   0  741.73   54.49
  -5   6   0  716.73   55.69
  -5   6   0  748.83   55.69
  -5   6   0  736.13   56.19
   5   6   0  709.03   64.79
  -5   6   0  639.24   64.39
  -5   6   0  756.92   66.59
   5   6   0  721.73   55.19
   6  -6   0  435.16   41.10
   6  -6   0  477.35   39.40
   6  -6   0  450.75   47.30
  -6  -6   0  472.85   40.70
  -6  -6   0  435.46   40.10
   6   6   0  433.56   39.80
  -6   6   0  500.55   48.60
  -6   6   0  531.65   41.90
  -6   6   0  503.65   40.70
   6   6   0  511.35   47.30
   6   6   0  435.96   40.30
  -6   6   0  511.25   42.30
  -7  -6   0  261.67   31.20
  -7  -6   0  243.48   29.50
   7  -6   0  262.67   30.90
  -7   6   0  265.67   31.40
  -7   6   0  279.57   37.20
   7   6   0  188.58   29.20
   7   6   0  226.58   28.60
  -7   6   0  231.88   29.50
  -7   6   0  249.18   29.90
   7   6   0  245.38   28.50
  -8  -6   0  221.88   30.30
   8  -6   0  204.88   29.90
  -8  -6   0  254.67   30.70
   8   6   0  239.38   30.20
  -8   6   0  202.18   29.40
  -8   6   0  190.48   27.60
  -9  -6   0   34.50   16.10
   9  -6   0   47.40   16.90
   9   6   0   30.40   14.70
  -9   6   0   59.79   17.70
  -9   6   0   32.60   15.80
   9   6   0   -5.70   20.90
  10  -6   0   -3.90   12.80
 -10  -6   0   69.19   20.00
  10   6   0   -5.20   12.90
 -10   6   0    1.40   15.20
  10   6   0   21.10   24.30
 -10   6   0    4.50   15.50
 -11  -6   0   22.50   18.10
  11  -6   0  -19.70   12.40
  11   6   0   -8.10   23.70
 -11   6   0   10.80   17.20
  11   6   0   -0.40   14.60
   0  -7   0    6.70    6.50
   0  -7   0   -2.50    4.50
   0   7   0    2.00    5.50
   0   7   0   -3.10    4.50
   0   7   0   -4.70    4.70
   0   7   0    4.00    5.80
   0   7   0   -8.00    5.20
   1  -7   0   11.50    6.00
   1  -7   0   11.20    6.90
   1  -7   0   14.00    6.80
  -1  -7   0    5.40    6.40
  -1  -7   0   12.00    6.10
   1   7   0   18.50    7.40
   1   7   0   16.20    7.10
  -1   7   0   12.10    6.90
  -1   7   0    0.80    5.00
  -1   7   0   14.80    7.40
  -1   7   0   12.60    7.10
  -1   7   0    5.40    6.10
   1   7   0    7.50    6.90
   1   7   0   12.90    6.50
   1   7   0   15.10    5.80
   2  -7   0  104.29   13.50
  -2  -7   0  124.19   14.70
   2  -7   0  104.69   16.10
   2  -7   0  108.69   14.50
  -2  -7   0  125.29   15.10
   2   7   0  111.79   15.90
  -2   7   0  140.29   18.60
   2   7   0  109.49   13.40
   2   7   0  117.69   14.70
  -2   7   0  123.99   14.30
  -2   7   0  113.59   14.60
  -2   7   0  107.49   14.90
  -2   7   0  128.99   18.00
   2   7   0  115.59   16.70
   2   7   0  106.19   14.30
   3  -7   0   23.80    7.40
  -3  -7   0   33.40    9.40
  -3  -7   0   35.10    9.00
   3  -7   0   29.30    9.50
   3  -7   0   27.90    9.30
   3   7   0   55.29   10.60
  -3   7   0   20.70    7.50
  -3   7   0   35.30    9.90
  -3   7   0   35.10    9.30
   3   7   0   23.60    8.20
  -3   7   0   59.39   11.80
  -3   7   0   35.80    9.70
   3   7   0   18.80    8.10
   3   7   0   42.20    8.20
   3   7   0   35.10   10.90
   4  -7   0    2.60    6.60
   4  -7   0   12.50    8.60
  -4  -7   0    5.80    7.00
  -4  -7   0    5.90    7.90
   4  -7   0    5.70    7.90
  -4   7   0   17.40    9.00
   4   7   0   15.40    9.00
  -4   7   0   10.60    8.20
  -4   7   0   -4.80    5.10
   4   7   0    8.90    6.90
   4   7   0    4.10    5.70
  -4   7   0   -2.40    6.50
   4   7   0   18.20    9.10
  -4   7   0   19.30    9.60
   4   7   0    2.60    9.60
  -5  -7   0   -1.80    7.90
   5  -7   0    9.60    9.30
   5  -7   0   -6.90    8.20
   5  -7   0    2.80    7.30
  -5  -7   0    9.60   10.20
  -5  -7   0   11.80    9.60
   5   7   0    4.20    8.90
  -5   7   0    5.90    9.20
  -5   7   0   -3.00    6.10
  -5   7   0   14.20   11.10
  -5   7   0   17.10    9.30
   5   7   0   -6.30   10.10
   5   7   0   -2.30    5.80
   5   7   0   -4.00    7.50
  -5   7   0   22.30    9.90
   5   7   0   13.00    9.00
  -6  -7   0   21.50   10.80
  -6  -7   0   22.80   11.70
   6  -7   0   22.20   10.10
   6  -7   0   29.00   12.50
   6   7   0   30.10   10.80
   6   7   0   18.90   10.40
  -6   7   0   37.50   10.40
   6   7   0   39.10   15.30
  -6   7   0   23.60   12.70
  -6   7   0   15.60   10.50
   6   7   0   13.30   10.70
  -6   7   0   16.40   10.10
  -7  -7   0   22.30   11.60
  -7  -7   0   20.30   12.50
   7  -7   0   17.00   13.00
   7   7   0   36.30   13.10
   7   7   0   11.00    9.60
   7   7   0   -0.70   14.50
  -7   7   0   28.60   14.60
  -7   7   0   23.20   12.80
   7   7   0    9.70   11.60
  -7   7   0   31.70   13.20
  -8  -7   0   20.60   13.50
   8  -7   0    1.90   12.70
  -8   7   0   25.30   14.10
   8   7   0   -8.70   16.00
   8   7   0   16.70   11.40
  -8   7   0    6.10   13.00
  -9  -7   0   -9.40   12.00
   9  -7   0   28.30   16.40
  -9   7   0    3.10   13.40
   9   7   0    9.80   19.30
  -9   7   0   18.90   13.80
   9   7   0    6.50   13.20
 -10  -7   0   26.30   15.40
  10  -7   0    6.30   14.80
 -10   7   0   46.50   18.40
  10   7   0    3.60   13.50
  10   7   0  -16.60   17.90
 -10   7   0   17.40   16.20
 -11  -7   0   -7.30   14.10
  11  -7   0   13.20   17.20
 -11   7   0    3.50   17.70
  11   7   0   -1.60   14.00
  11   7   0   11.20   22.90
   0  -8   0 3066.69  208.88
   0  -8   0 3122.19  210.58
   0   8   0 3165.98  251.57
   0   8   0 3066.39  251.67
   0   8   0 3151.78  208.98
   0   8   0 3077.09  210.98
   0   8   0 3159.08  211.88
   1  -8   0 2948.91  197.08
   1  -8   0 2823.62  235.88
  -1  -8   0 2911.91  195.58
   1  -8   0 2999.10  195.98
  -1  -8   0 2913.81  197.28
  -1   8   0 2981.30  235.98
   1   8   0 2896.91  235.38
   1   8   0 2925.21  197.88
  -1   8   0 2967.80  195.78
   1   8   0 2968.20  198.08
  -1   8   0 2836.02  197.38
   1   8   0 2869.71  195.58
  -1   8   0 2845.82  198.18
   1   8   0 2906.11  235.48
  -1   8   0 2870.31  235.58
  -2  -8   0 3429.26  235.58
  -2  -8   0 3448.95  233.58
   2  -8   0 3671.43  235.58
   2  -8   0 3460.35  282.07
   2  -8   0 3463.65  233.88
   2   8   0 3499.35  233.58
   2   8   0 3487.45  236.58
  -2   8   0 3582.74  237.18
  -2   8   0 3431.56  281.87
  -2   8   0 3480.25  235.98
   2   8   0 3521.45  233.28
   2   8   0 3440.66  281.27
  -2   8   0 3525.35  233.98
   2   8   0 3398.06  235.98
  -2   8   0 3537.25  281.67
   2   8   0 3410.76  281.27
   3  -8   0  983.60   71.49
  -3  -8   0  986.70   72.09
   3  -8   0  953.90   71.89
   3  -8   0  938.71   85.59
  -3  -8   0  972.90   71.29
   3   8   0  993.10   71.39
   3   8   0 1051.59   85.39
   3   8   0  985.40   71.19
   3   8   0  978.00   72.39
   3   8   0  982.00   85.09
  -3   8   0 1038.80   72.49
  -3   8   0 1036.40   72.19
  -3   8   0 1026.50   86.29
  -3   8   0 1012.90   85.59
  -3   8   0 1001.90   72.19
  -4  -8   0  287.27   26.70
  -4  -8   0  325.07   27.30
   4  -8   0  305.17   31.00
   4  -8   0  312.97   27.70
   4  -8   0  253.47   25.40
   4   8   0  231.08   24.60
   4   8   0  254.77   28.00
  -4   8   0  299.87   26.60
  -4   8   0  281.17   31.50
  -4   8   0  270.57   29.10
  -4   8   0  307.37   27.70
   4   8   0  277.57   26.70
   4   8   0  312.27   30.50
   4   8   0  259.17   28.40
  -4   8   0  289.57   30.80
   4   8   0  244.48   30.60
   5  -8   0  188.48   28.70
   5  -8   0  258.27   26.90
  -5  -8   0  252.27   27.70
  -5  -8   0  242.48   26.70
   5  -8   0  280.67   29.70
  -5   8   0  268.67   25.00
  -5   8   0  248.68   32.80
   5   8   0  280.67   28.70
   5   8   0  253.37   27.70
   5   8   0  138.19   27.80
  -5   8   0  262.17   28.80
  -5   8   0  263.17   31.90
   5   8   0  262.07   27.70
  -5   8   0  216.88   26.50
  -6  -8   0  331.77   32.50
  -6  -8   0  318.37   35.00
   6  -8   0  317.57   35.60
  -6   8   0  340.87   36.30
   6   8   0  339.07   32.50
  -6   8   0  294.77   35.00
  -6   8   0  320.37   34.80
  -6   8   0  353.16   38.10
   6   8   0  319.47   35.80
   6   8   0  334.87   32.60
  -7  -8   0  362.56   37.40
  -7  -8   0  367.06   36.60
   7  -8   0  329.87   37.30
   7   8   0  295.47   35.10
   7   8   0  276.37   33.20
  -7   8   0  260.17   34.40
  -7   8   0  304.97   35.70
   7   8   0  336.17   37.30
  -8  -8   0   83.19   20.30
   8  -8   0  114.29   21.80
  -8   8   0  113.29   22.50
   8   8   0  120.09   22.30
  -8   8   0  155.38   24.40
   9  -8   0   69.89   20.10
  -9  -8   0   68.79   19.30
   9   8   0   88.59   19.60
   9   8   0   13.40   20.40
  -9   8   0   61.29   19.50
  -9   8   0   73.39   21.00
  10  -8   0    0.40   14.20
 -10  -8   0    8.50   14.10
  10   8   0    3.90   12.90
  10   8   0   -0.60   18.60
 -10   8   0   15.30   15.80
 -10   8   0   21.00   18.10
  11  -8   0   -1.00   16.10
 -11  -8   0    2.20   14.70
  11   8   0    0.30   22.10
 -11   8   0   -1.30   17.10
  11   8   0   -6.00   15.30
   0  -9   0   -6.50    5.00
   0  -9   0    0.50    6.90
   0   9   0    5.00    5.30
   0   9   0   -2.70    5.10
   0   9   0   -2.90    6.70
   0   9   0    3.70    5.70
   0   9   0    3.40    7.10
   1  -9   0   18.80    9.70
  -1  -9   0   42.20   10.40
  -1  -9   0   24.90    8.00
   1  -9   0   20.00    7.50
   1  -9   0   16.10    8.40
  -1   9   0   11.90    8.60
   1   9   0   16.40    8.70
  -1   9   0   35.40    9.30
  -1   9   0   28.10    9.10
   1   9   0   23.40    8.80
  -1   9   0   24.40    8.40
   1   9   0   14.20    7.30
   1   9   0   34.20    9.90
   1   9   0   22.50    7.40
  -1   9   0   29.20    8.10
   2  -9   0   -0.90    6.20
   2  -9   0    2.30    6.90
   2  -9   0    6.00    7.70
  -2  -9   0   -5.10    6.70
  -2  -9   0    1.70    6.20
   2   9   0    3.40    6.70
   2   9   0   -1.30    5.10
  -2   9   0   -1.20    5.30
  -2   9   0    0.90    7.20
   2   9   0    3.60    7.20
   2   9   0   -2.80    9.30
   2   9   0   -9.30    6.20
  -2   9   0    6.00    7.10
   2   9   0    3.00    5.70
  -2   9   0    2.80    5.90
  -2   9   0   -6.90    6.50
   3  -9   0    2.20    7.00
  -3  -9   0    7.30    9.10
   3  -9   0   22.00    8.40
  -3  -9   0   13.20    7.90
   3  -9   0   10.30    8.70
   3   9   0   11.50   11.50
   3   9   0    3.70    7.80
  -3   9   0    3.70    8.10
  -3   9   0    8.80    7.50
   3   9   0   23.90    9.10
  -3   9   0    5.20    6.60
   3   9   0    7.40    6.80
  -3   9   0   20.40    9.80
  -3   9   0   13.80    8.60
  -4  -9   0   27.00   10.00
   4  -9   0   21.00   10.80
  -4  -9   0   14.00    9.20
   4  -9   0   28.30   11.10
   4  -9   0   26.10    9.20
   4   9   0   29.10   11.70
  -4   9   0   12.40    9.80
   4   9   0   22.70    9.70
  -4   9   0   23.90   10.30
   4   9   0   16.90    9.80
  -4   9   0    9.30    9.60
   4   9   0   25.70   10.20
   4   9   0   27.20   10.50
  -4   9   0   15.10    8.10
  -4   9   0   18.90   11.00
  -5  -9   0   42.10   12.80
   5  -9   0   27.30   12.50
   5  -9   0   20.10   11.80
  -5  -9   0   24.70   11.60
   5   9   0   23.60   11.00
   5   9   0   23.20   12.80
   5   9   0   38.80   12.70
   5   9   0   21.60   10.00
  -5   9   0   16.20   10.70
  -5   9   0   41.30   13.00
  -5   9   0   18.90   10.40
  -5   9   0   42.70   15.70
  -5   9   0   20.10   12.30
  -6  -9   0   26.30   13.00
   6  -9   0   36.40   13.60
  -6  -9   0   52.19   14.20
   6   9   0   42.00   13.80
   6   9   0   -5.80   12.70
   6   9   0   33.80   12.00
   6   9   0   40.50   12.60
  -6   9   0   24.90   13.30
  -6   9   0   36.40   16.20
  -6   9   0   29.40   12.60
   7  -9   0   27.00   15.30
  -7  -9   0   22.00   12.30
   7   9   0   22.20   11.90
  -7   9   0   15.30   12.50
   7   9   0    8.70   14.40
  -7   9   0    0.00   11.90
   7   9   0   39.80   13.50
   8  -9   0   17.10   12.90
  -8  -9   0    2.00   12.40
  -8   9   0   12.90   13.00
   8   9   0   15.50   12.50
   8   9   0    4.60   17.50
  -8   9   0   33.30   16.80
   9  -9   0   51.69   19.90
  -9  -9   0   15.30   14.00
  -9   9   0   15.90   15.20
  -9   9   0   -3.50   13.60
   9   9   0  -17.90   10.50
   9   9   0    1.50   17.80
 -10  -9   0   12.40   15.80
  10  -9   0   13.50   17.20
 -10   9   0   12.80   16.50
  10   9   0   17.30   21.80
 -10   9   0   -0.60   14.80
  10   9   0    9.80   14.50
 -11  -9   0   -2.30   15.70
 -11   9   0   36.10   20.00
   0 -10   0 1400.96   94.69
   0 -10   0 1329.77   94.29
   0  10   0 1343.67  112.29
   0  10   0 1249.68   94.09
   0  10   0 1316.87   95.29
   0  10   0 1368.26   94.69
   0  10   0 1363.96  112.79
   1 -10   0 1125.39   81.09
   1 -10   0 1118.19   81.49
  -1 -10   0 1156.88   81.59
   1 -10   0 1171.88   98.39
  -1 -10   0 1183.58   81.49
   1  10   0 1051.79   81.89
   1  10   0 1148.99   81.19
  -1  10   0 1127.59   81.39
   1  10   0 1224.68   81.89
   1  10   0 1162.18   96.39
  -1  10   0 1115.59   81.39
  -1  10   0 1127.09   82.19
   1  10   0 1110.19   96.49
  -1  10   0 1087.19   96.39
  -1  10   0 1160.18   97.19
   2 -10   0 2127.29  146.29
   2 -10   0 2107.29  146.49
  -2 -10   0 2173.18  146.99
   2 -10   0 2063.09  175.78
  -2 -10   0 2129.19  145.89
  -2  10   0 2183.58  147.59
   2  10   0 2161.88  174.78
  -2  10   0 2116.49  146.39
  -2  10   0 2041.00  174.98
  -2  10   0 2128.19  147.49
  -2  10   0 2194.48  175.88
   2  10   0 2061.59  147.39
   2  10   0 2139.29  145.89
   2  10   0 2137.69  174.88
  -3 -10   0 1124.29   79.99
   3 -10   0 1056.69   95.09
   3 -10   0 1022.10   80.09
  -3 -10   0 1079.89   79.49
   3 -10   0 1130.49   79.39
   3  10   0 1130.89   80.69
   3  10   0 1135.79   94.49
  -3  10   0 1093.89   94.49
  -3  10   0 1118.39   95.49
   3  10   0 1054.89   79.39
   3  10   0 1101.49   78.99
  -3  10   0 1169.98   80.49
  -3  10   0 1052.49   80.29
   3  10   0 1042.00   94.19
  -3  10   0 1167.08   80.19
   4 -10   0  268.07   26.80
   4 -10   0  269.77   32.00
  -4 -10   0  284.17   29.80
   4 -10   0  236.48   29.50
  -4 -10   0  287.57   28.00
   4  10   0  272.97   32.00
  -4  10   0  268.67   31.30
  -4  10   0  325.57   39.60
  -4  10   0  309.57   31.50
   4  10   0  276.57   30.40
   4  10   0  251.87   29.50
  -4  10   0  287.07   27.40
   4  10   0  321.17   32.90
  -4  10   0  285.27   32.00
   4  10   0  299.97   31.40
   5 -10   0  215.18   27.50
  -5 -10   0  248.58   28.00
  -5 -10   0  208.78   26.50
   5  10   0  217.08   29.00
  -5  10   0  248.88   34.90
  -5  10   0  258.37   29.10
   5  10   0  218.28   26.40
  -5  10   0  195.18   26.50
   5  10   0  173.38   24.90
   5  10   0  195.88   28.60
  -6 -10   0  151.98   23.60
   6 -10   0  148.19   24.60
   6  10   0  155.08   25.80
   6  10   0  152.68   22.70
  -6  10   0  132.59   23.40
  -6  10   0  204.58   32.20
  -6  10   0  207.48   26.50
   6  10   0  187.88   26.10
   6  10   0  165.18   26.40
  -7 -10   0  198.78   27.70
   7 -10   0  185.48   27.90
  -7  10   0  241.88   32.10
   7  10   0  191.78   26.60
  -7  10   0  133.69   25.50
   7  10   0  222.98   28.70
   8 -10   0   64.69   18.40
  -8 -10   0   38.90   15.30
   8  10   0   15.10   16.80
  -8  10   0   51.69   18.80
  -8  10   0   50.29   18.70
   8  10   0   30.40   14.50
  -9 -10   0   54.39   18.10
   9 -10   0   56.89   20.60
   9  10   0   29.50   19.70
   9  10   0   30.00   14.70
  -9  10   0   58.39   20.30
  -9  10   0   69.69   21.00
  10 -10   0   40.00   17.60
 -10 -10   0   48.40   18.90
 -10  10   0   21.10   17.40
  10  10   0   39.10   17.70
 -10  10   0  -13.80   16.60
   0 -11   0    9.50    7.40
   0 -11   0   -0.40    7.30
   0  11   0   -3.40    6.00
   0  11   0    2.40    7.70
   0  11   0    6.60    6.90
   0  11   0   -4.50    7.30
   0  11   0   -0.30    5.30
   1 -11   0    5.60    8.90
   1 -11   0   12.20    7.50
   1 -11   0   13.90    9.70
  -1 -11   0    8.70    7.60
  -1 -11   0   18.90   10.00
   1  11   0   11.50    7.70
  -1  11   0   -2.10    6.40
   1  11   0   14.90    9.00
  -1  11   0    3.70    8.80
  -1  11   0   29.40    9.80
   1  11   0   -3.60    8.40
   1  11   0   15.30    9.30
  -1  11   0   15.30    9.40
  -1  11   0   18.80    9.30
  -2 -11   0   32.40   10.70
  -2 -11   0   31.40    9.70
   2 -11   0   20.90    8.80
   2 -11   0   34.70   12.10
   2 -11   0   61.29   13.10
   2  11   0   38.10   11.60
   2  11   0   28.70   10.70
  -2  11   0   14.20   10.90
  -2  11   0   36.80   11.60
  -2  11   0   35.40   12.30
  -2  11   0   46.20   12.20
   2  11   0   31.80   10.00
   2  11   0   13.60    9.80
  -2  11   0   28.40    9.40
  -3 -11   0   25.50   10.90
   3 -11   0    9.70    8.20
  -3 -11   0   11.40    9.40
   3 -11   0   -0.20    9.40
   3 -11   0   24.30   11.20
   3  11   0   30.50   11.40
   3  11   0   19.40   11.30
   3  11   0   -8.40    9.90
  -3  11   0   31.20   11.40
  -3  11   0   38.90   12.30
  -3  11   0   38.70   14.60
   3  11   0   13.00    8.30
   3  11   0   12.90    9.50
  -3  11   0   32.70   10.30
  -3  11   0    7.30    9.80
  -4 -11   0    1.80    9.20
  -4 -11   0    4.70    8.80
   4 -11   0    1.10    9.90
  -4  11   0   -3.20    8.00
  -4  11   0   10.80   10.80
   4  11   0   19.10    9.50
   4  11   0   10.60   10.10
   4  11   0   14.90   13.50
   4  11   0   14.60   10.30
   4  11   0   12.00   10.00
  -4  11   0   -0.40   10.20
  -4  11   0    4.40   10.30
  -5 -11   0   26.50   12.70
  -5 -11   0    8.60   10.50
   5 -11   0   13.20   11.50
  -5  11   0    9.00   10.90
   5  11   0   26.40   11.90
  -5  11   0   29.50   12.50
   5  11   0   52.79   13.30
   5  11   0   12.90   10.80
  -5  11   0   29.80   13.50
   5  11   0   21.40   14.30
   6 -11   0   19.70   12.40
  -6 -11   0   14.80   11.80
  -6  11   0   11.80   12.80
   6  11   0   33.90   12.90
   6  11   0    7.00   14.10
   6  11   0   21.20   13.60
  -6  11   0    1.10   11.70
   6  11   0    3.80   10.90
  -6  11   0   22.30   13.10
   7 -11   0   30.40   15.50
  -7 -11   0   35.70   14.90
  -7  11   0   53.49   16.70
   7  11   0   15.20   12.90
  -7  11   0   40.50   16.80
   7  11   0   17.10   12.40
   7  11   0   27.50   15.20
  -8 -11   0   38.60   15.80
   8 -11   0   15.70   16.30
  -8  11   0   64.79   19.60
   8  11   0   -2.70   15.10
  -8  11   0   11.00   15.10
   8  11   0   30.10   14.50
  -9 -11   0    6.90   13.50
   9 -11   0   -6.20   12.40
  -9  11   0  -18.10   12.60
   9  11   0    4.50   16.40
  -9  11   0   -6.90   13.40
   9  11   0    2.60   12.90
  10 -11   0   38.90   19.90
 -10 -11   0   19.30   15.60
  10  11   0    8.50   14.70
  10  11   0    3.00   17.60
 -10  11   0  -17.10   14.50
 -10  11   0    3.00   16.70
   0 -12   0  525.95   42.60
   0 -12   0  533.35   41.80
   0  12   0  547.65   48.80
   0  12   0  520.65   42.50
   0  12   0  431.76   42.40
   0  12   0  531.85   49.80
   1 -12   0  649.43   49.90
  -1 -12   0  613.84   49.99
  -1 -12   0  659.03   51.19
   1 -12   0  631.44   51.09
   1  12   0  657.43   59.19
  -1  12   0  642.34   59.79
  -1  12   0  672.83   51.79
  -1  12   0  638.14   58.79
  -1  12   0  680.73   51.39
  -1  12   0  659.43   50.19
   1  12   0  602.24   50.09
   1  12   0  643.74   58.49
   1  12   0  600.74   51.59
   2 -12   0  931.81   71.59
  -2 -12   0  948.61   71.49
   2 -12   0  917.41   70.49
  -2 -12   0  979.10   71.09
  -2  12   0  940.41   72.49
   2  12   0  940.31   71.09
   2  12   0 1035.40   84.49
   2  12   0 1022.10   83.99
  -2  12   0 1006.60   85.29
   2  12   0  935.71   72.09
  -2  12   0  873.61   71.19
  -2  12   0  946.41   72.09
  -2  12   0  940.31   84.19
  -3 -12   0  690.83   56.49
   3 -12   0  670.93   56.99
  -3 -12   0  693.53   56.59
  -3  12   0  712.43   56.99
   3  12   0  783.32   57.79
   3  12   0  743.43   66.39
  -3  12   0  778.82   68.29
   3  12   0  766.42   56.99
  -3  12   0  696.63   66.59
   3  12   0  716.53   66.09
  -3  12   0  758.32   57.99
  -4 -12   0  344.37   35.60
   4 -12   0  376.06   40.40
   4  12   0  399.76   36.00
  -4  12   0  386.46   37.50
   4  12   0  403.46   41.00
  -4  12   0  449.76   38.30
   4  12   0  414.56   36.90
  -4  12   0  380.86   42.80
   4  12   0  408.06   37.60
   5 -12   0  328.57   36.00
  -5 -12   0  348.47   35.90
   5  12   0  288.97   37.50
   5  12   0  335.87   35.80
  -5  12   0  309.07   35.50
   5  12   0  321.07   35.00
  -5  12   0  327.97   35.70
   5  12   0  246.18   32.30
   5  12   0  314.67   34.20
   5  12   0  237.38   34.10
  -5  12   0  344.67   38.40
  -6 -12   0  255.37   32.80
   6 -12   0  263.67   35.10
   6  12   0  290.47   32.90
   6  12   0  257.87   35.30
   6  12   0  288.47   36.70
  -6  12   0  244.08   32.00
   6  12   0  241.28   31.60
  -6  12   0  290.97   38.80
  -6  12   0  280.67   34.40
  -7 -12   0  205.48   29.20
   7 -12   0  224.88   32.30
  -7  12   0  225.18   32.50
   7  12   0  249.08   34.90
   7  12   0  244.08   31.60
  -7  12   0  171.28   29.00
   7  12   0  199.68   29.10
  -8 -12   0   37.60   15.40
   8 -12   0   72.49   21.00
  -8  12   0   18.60   16.60
   8  12   0   42.10   15.90
   8  12   0   46.30   19.50
  -8  12   0   45.70   18.40
  -9 -12   0   -4.30   13.00
   9 -12   0   20.40   16.60
   9  12   0   12.70   17.20
  -9  12   0   31.50   17.30
  -9  12   0    1.20   15.70
   9  12   0   23.40   14.10
  10 -12   0  -27.80   13.70
 -10 -12   0   31.50   17.00
  10  12   0   33.60   16.80
  10  12   0   21.10   17.70
 -10  12   0    4.30   15.60
 -10  12   0    1.70   18.80
   0 -13   0    4.60    8.90
   0 -13   0   10.70    8.50
   0  13   0    3.70    9.20
   0  13   0    5.40    9.10
   0  13   0   -4.80    5.80
   0  13   0   -8.20    7.60
  -1 -13   0   -2.40    8.80
  -1 -13   0   -5.10    7.20
   1 -13   0   -4.80    9.10
   1  13   0    0.20    8.70
   1  13   0    5.70    9.60
   1  13   0   -6.30    7.40
  -1  13   0    1.10    9.20
  -1  13   0   -3.20    6.40
   1  13   0   -4.20    6.30
  -1  13   0   -4.20    8.90
  -1  13   0    4.50   10.00
  -2 -13   0   20.60   12.10
   2 -13   0   22.60   11.60
  -2  13   0   27.40   11.70
  -2  13   0   17.10   11.10
  -2  13   0    7.20   10.60
   2  13   0    2.80   10.30
   2  13   0    5.10   10.30
   2  13   0   15.40   10.60
  -2  13   0    8.70    8.90
   2  13   0   11.70    9.20
  -3 -13   0   14.60   11.00
   3 -13   0   12.90   10.60
   3  13   0    1.80    9.40
  -3  13   0   21.20   11.60
  -3  13   0   12.60   10.70
  -3  13   0   13.00   11.20
  -3  13   0   18.10   11.70
   3  13   0    5.40   10.30
   3  13   0   -2.80    8.70
   3  13   0   26.00   11.20
  -4 -13   0   54.29   14.50
   4 -13   0   49.60   15.50
  -4  13   0   30.20   13.60
   4  13   0   48.00   15.60
   4  13   0   44.50   14.50
  -4  13   0   32.90   14.10
  -4  13   0   39.30   14.60
   4  13   0  -15.10   12.20
   4  13   0   15.50   12.90
   4  13   0   26.70   11.60
  -5 -13   0   18.90   12.60
   5 -13   0   16.40   12.50
   5  13   0   13.90   11.50
   5  13   0    1.40   14.10
   5  13   0   19.30   11.90
  -5  13   0   30.10   14.40
   5  13   0   -7.90    9.40
   5  13   0   -6.40    9.30
   5  13   0   14.10   11.40
  -5  13   0   27.10   14.20
  -5  13   0   28.30   14.10
   6 -13   0   40.90   16.90
  -6 -13   0   34.90   14.50
  -6  13   0   49.90   18.40
  -6  13   0   35.00   16.90
  -6  13   0   47.60   15.60
   6  13   0   -6.70   13.10
   6  13   0   35.60   15.10
   6  13   0   40.10   15.10
   6  13   0   25.50   14.50
   6  13   0   20.70   13.50
  -7 -13   0   33.90   15.30
   7 -13   0   43.40   18.10
   7  13   0   20.80   15.50
   7  13   0   11.40   13.10
   7  13   0   31.70   14.20
  -7  13   0   38.80   15.80
  -7  13   0   25.60   16.30
  -8 -13   0   22.90   15.40
   8 -13   0   -5.80   14.90
  -8  13   0   -4.40   13.60
  -8  13   0   18.90   16.20
   8  13   0    7.20   13.20
   8  13   0   31.60   17.10
   9 -13   0   -8.30   14.90
  -9 -13   0    2.60   15.00
  -9  13   0   13.60   16.90
   9  13   0   -0.70   13.80
   9  13   0    9.40   19.00
  -9  13   0   44.00   19.80
   0 -14   0  405.26   41.70
   0  14   0  384.76   38.10
   0  14   0  394.76   36.80
   0  14   0  434.06   42.30
   0  14   0  436.46   43.60
  -1 -14   0  439.46   39.50
   1 -14   0  408.56   39.20
   1  14   0  464.15   41.00
  -1  14   0  408.16   43.30
   1  14   0  419.06   43.00
  -1  14   0  443.06   39.80
   1  14   0  478.25   45.00
   1  14   0  437.96   39.00
  -1  14   0  421.56   45.30
  -1  14   0  418.06   38.90
   2 -14   0  307.27   34.40
  -2 -14   0  268.67   33.20
   2  14   0  306.27   33.30
  -2  14   0  274.07   32.10
  -2  14   0  304.27   38.00
   2  14   0  325.47   34.90
   2  14   0  272.77   35.70
   2  14   0  290.07   35.90
  -2  14   0  291.47   33.90
  -2  14   0  298.47   38.80
   3 -14   0  493.05   42.30
  -3 -14   0  417.76   41.00
  -3  14   0  448.86   42.20
  -3  14   0  504.95   49.50
   3  14   0  524.25   47.50
   3  14   0  416.26   40.60
   3  14   0  481.85   42.20
   3  14   0  402.26   45.80
  -3  14   0  482.35   41.70
  -4 -14   0  376.06   40.20
   4 -14   0  375.16   41.30
  -4  14   0  343.67   41.10
   4  14   0  374.26   39.40
   4  14   0  344.97   38.70
  -4  14   0  385.46   41.10
  -4  14   0  417.06   41.70
   4  14   0  334.97   39.10
   4  14   0  312.47   37.10
   5 -14   0  295.47   35.50
  -5 -14   0  295.27   35.20
   5  14   0  226.48   32.00
  -5  14   0  270.07   33.80
   5  14   0  269.67   34.20
   5  14   0  252.17   34.90
   5  14   0  256.77   32.70
  -5  14   0  242.98   35.80
  -5  14   0  235.98   32.90
   5  14   0  188.48   29.90
   6 -14   0  274.67   33.80
  -6 -14   0  230.38   31.00
  -6  14   0  205.58   30.20
   6  14   0  204.98   29.30
   6  14   0  195.18   27.70
  -6  14   0  178.28   29.30
  -6  14   0  190.78   33.40
   6  14   0  198.68   29.50
   7 -14   0  122.19   27.40
  -7 -14   0  117.19   23.50
  -7  14   0  112.99   24.10
   7  14   0  105.69   22.40
   7  14   0  122.59   23.10
  -7  14   0   93.19   23.80
  -8 -14   0   69.29   21.30
   8 -14   0   70.49   22.90
  -8  14   0   93.49   22.50
   8  14   0   38.50   16.80
   8  14   0   17.40   17.30
  -8  14   0   32.50   16.50
   9 -14   0  -10.40   14.70
  -9 -14   0   42.60   19.10
   9  14   0    7.40   17.50
   9  14   0   14.30   14.30
  -9  14   0   -1.30   17.20
  -9  14   0  -20.30   13.80
   0 -15   0    5.00   10.10
   0  15   0   -3.90   10.20
   0  15   0    3.60    9.10
   0  15   0   14.40   11.30
   0  15   0    6.00   10.20
   1 -15   0    3.00   11.30
  -1 -15   0   -2.90    8.80
  -1  15   0   17.30   12.20
  -1  15   0   -1.60    9.90
   1  15   0   -4.00   10.10
  -1  15   0   13.90    9.80
   1  15   0   11.70   10.20
  -1  15   0    2.30   10.80
   1  15   0    6.70   11.10
   1  15   0   15.20   11.10
  -2 -15   0   14.20   11.40
   2 -15   0   17.70   11.50
  -2  15   0    0.60   11.00
   2  15   0    6.30   10.40
   2  15   0   19.90   11.20
  -2  15   0   -3.30   10.10
  -2  15   0    6.10   11.20
   2  15   0   22.70   12.10
   2  15   0    7.10   11.70
  -2  15   0    4.90   10.10
  -3 -15   0    3.70   11.00
   3 -15   0    4.30   10.40
  -3  15   0   11.40   11.40
   3  15   0   36.80   13.20
  -3  15   0   12.40   11.80
   3  15   0   13.90   11.30
   3  15   0   26.50   12.80
   3  15   0   26.50   12.70
  -3  15   0    6.40   11.40
  -4 -15   0   17.20   12.50
   4 -15   0    3.00   11.60
   4  15   0   10.90   12.90
  -4  15   0   18.90   14.20
   4  15   0   17.00   12.00
  -4  15   0    6.70   12.40
   4  15   0   10.20   11.30
  -4  15   0   22.40   12.60
   4  15   0   10.30   11.10
  -5 -15   0   32.40   15.00
   5 -15   0   41.10   15.90
   5  15   0   22.70   15.00
   5  15   0    7.20   12.10
   5  15   0   23.20   13.50
  -5  15   0   48.60   18.40
  -5  15   0   39.50   16.50
  -5  15   0   52.29   16.60
   5  15   0   45.20   16.00
   5  15   0   19.90   13.40
  -6 -15   0   52.19   16.80
   6 -15   0   46.50   18.30
  -6  15   0   21.80   17.90
   6  15   0   15.30   12.30
   6  15   0   61.89   17.80
   6  15   0    7.50   13.40
  -6  15   0   32.60   16.90
  -6  15   0   14.70   15.40
  -7 -15   0   21.10   14.50
   7 -15   0   15.90   17.10
   7  15   0   30.40   14.90
  -7  15   0   -3.20   14.00
   7  15   0   34.40   16.70
  -7  15   0   22.60   16.20
   7  15   0    6.50   14.40
   8 -15   0   48.90   19.70
  -8 -15   0    4.20   14.80
  -8  15   0  -17.40   14.60
   8  15   0   20.80   19.00
   8  15   0   -0.10   13.90
  -8  15   0   17.30   17.10
   8  15   0   10.50   14.70
  -9 -15   0   38.40   19.40
   9 -15   0  -14.50   16.50
   9  15   0  -11.60   13.90
  -9  15   0   25.80   20.80
   9  15   0    4.70   15.20
  -9  15   0  -20.90   14.10
   0 -16   0  482.55   45.00
   0  16   0  512.25   49.99
   0  16   0  441.76   43.50
   0  16   0  501.85   46.40
   0  16   0  529.25   51.79
   1 -16   0  400.56   42.40
  -1 -16   0  414.76   42.00
  -1  16   0  412.16   43.50
   1  16   0  369.76   41.30
  -1  16   0  402.86   43.10
  -1  16   0  360.26   40.90
   1  16   0  333.67   40.90
  -1  16   0  405.46   41.40
   1  16   0  344.47   39.70
   1  16   0  395.56   41.20
   2 -16   0  347.87   38.50
  -2 -16   0  283.57   35.60
   2  16   0  231.58   31.90
   2  16   0  351.16   37.00
  -2  16   0  245.78   32.10
  -2  16   0  275.87   37.50
  -2  16   0  246.78   34.20
   2  16   0  287.17   38.00
   2  16   0  336.97   40.20
  -3 -16   0  303.37   36.80
   3 -16   0  298.17   35.90
   3  16   0  282.07   35.30
  -3  16   0  303.57   40.30
   3  16   0  300.87   35.50
   3  16   0  324.47   40.10
  -3  16   0  290.27   36.10
  -3  16   0  344.07   38.70
   3  16   0  321.57   40.10
  -4 -16   0  214.78   31.70
   4 -16   0  197.88   31.60
   4  16   0  264.27   35.30
   4  16   0  233.68   32.80
  -4  16   0  220.38   31.80
   4  16   0  273.07   33.30
   4  16   0  243.28   33.60
  -4  16   0  207.68   34.20
  -4  16   0  284.87   35.30
  -5 -16   0   85.19   20.30
   5 -16   0  120.89   23.80
   5  16   0   72.69   19.90
   5  16   0   98.69   20.90
  -5  16   0  121.09   23.40
   5  16   0  105.59   21.60
  -5  16   0  111.89   24.50
   5  16   0  106.69   22.50
  -5  16   0   72.29   19.90
   6 -16   0   89.89   22.50
  -6 -16   0   57.19   17.90
  -6  16   0   68.79   20.40
  -6  16   0  115.79   26.30
   6  16   0   99.99   21.80
   6  16   0   69.49   18.50
  -6  16   0   65.09   20.30
   6  16   0   55.79   19.90
   7 -16   0  103.79   24.70
  -7 -16   0   65.99   20.20
  -7  16   0   69.29   22.50
   7  16   0   75.19   20.80
  -7  16   0  100.79   24.60
   7  16   0   67.19   20.10
   8 -16   0   25.00   18.60
  -8 -16   0   44.50   19.30
  -8  16   0   68.29   22.80
  -8  16   0   50.49   21.90
   8  16   0   41.00   17.00
   8  16   0   31.50   17.60
   0 -17   0    5.80   11.20
   0  17   0   34.80   14.60
   0  17   0   -6.20   10.20
   0  17   0    4.20    9.70
   0  17   0   22.20   13.30
  -1 -17   0    4.40   11.40
   1 -17   0    5.90   12.70
  -1  17   0    5.20   11.20
  -1  17   0   11.90   13.70
   1  17   0    4.20   10.60
   1  17   0    0.00    9.70
  -1  17   0    1.70   12.80
   1  17   0   17.60   13.50
   1  17   0   10.50   13.10
  -2 -17   0  -14.80   10.00
   2 -17   0   -5.50   11.10
  -2  17   0   14.20   12.60
   2  17   0    4.20   10.80
  -2  17   0    1.60   12.90
   2  17   0    5.90   12.30
  -2  17   0  -10.00   10.00
   2  17   0    8.20   11.50
   2  17   0   24.10   13.70
   3 -17   0   13.60   11.90
  -3 -17   0   12.30   13.30
  -3  17   0   -6.70   12.30
  -3  17   0    1.70   14.10
   3  17   0   10.10   11.80
   3  17   0   18.00   12.50
  -3  17   0   21.00   13.10
   3  17   0   24.70   14.10
   3  17   0   12.20   12.20
  -4 -17   0   11.70   14.30
   4 -17   0   20.20   14.70
   4  17   0   48.20   17.90
  -4  17   0   24.50   16.60
   4  17   0   14.30   13.20
   4  17   0   14.20   13.20
  -4  17   0    9.00   13.90
  -4  17   0   26.20   14.60
   4  17   0   -7.30   10.10
  -5 -17   0   23.70   15.50
   5 -17   0   28.40   15.80
  -5  17   0  -10.00   12.00
  -5  17   0   52.39   21.20
   5  17   0   13.40   13.40
   5  17   0    6.50   12.60
   5  17   0    4.50   13.10
  -5  17   0   -1.20   13.50
   5  17   0   41.40   17.00
  -6 -17   0   -3.50   12.00
   6 -17   0  -11.80   12.10
   6  17   0    3.60   12.40
  -6  17   0   40.50   20.50
  -6  17   0   31.70   17.90
   6  17   0   27.50   15.70
  -6  17   0   12.80   15.20
  -7 -17   0    9.50   15.40
   7 -17   0   27.90   18.20
  -7  17   0    1.80   15.20
   7  17   0   11.30   14.60
  -7  17   0    5.40   16.10
   7  17   0   18.50   14.30
   8 -17   0   24.60   19.30
  -8 -17   0   -3.70   12.20
   8  17   0   17.60   15.10
   8  17   0   20.30   16.60
  -8  17   0   -1.90   15.90
  -8  17   0   21.90   19.20
   0 -18   0  517.25   48.40
   0  18   0  478.45   51.29
   0  18   0  579.74   55.99
   0  18   0  495.95   54.49
  -1 -18   0  213.88   30.70
   1 -18   0  201.68   30.80
  -1  18   0  277.07   33.60
   1  18   0  198.08   29.60
  -1  18   0  212.58   33.70
   1  18   0  276.07   36.50
   1  18   0  262.87   34.50
  -1  18   0  241.18   33.30
   2 -18   0  155.58   25.80
  -2 -18   0  114.09   24.10
   2  18   0  116.89   22.70
   2  18   0  153.28   27.30
  -2  18   0  170.78   29.00
   2  18   0  121.69   23.90
  -2  18   0  109.09   22.70
  -2  18   0  113.29   24.40
   3 -18   0  101.39   22.30
  -3 -18   0   97.79   23.10
   3  18   0  120.59   22.80
   3  18   0  125.19   24.70
  -3  18   0   92.39   21.70
  -3  18   0   77.79   22.80
  -3  18   0  146.79   25.80
   3  18   0  140.99   24.40
   4 -18   0  194.48   30.50
  -4 -18   0  182.98   29.10
  -4  18   0   99.79   24.60
  -4  18   0  153.48   28.30
   4  18   0  155.28   27.20
   4  18   0  179.68   27.50
   4  18   0  151.08   26.90
  -4  18   0  122.89   28.00
   5 -18   0   62.29   20.60
  -5 -18   0  102.99   23.60
   5  18   0   67.09   21.70
  -5  18   0   78.09   23.20
   5  18   0   95.69   23.20
  -5  18   0  133.09   27.00
  -5  18   0  114.89   25.00
   5  18   0  120.69   23.10
   5  18   0  139.59   24.20
   6 -18   0   24.10   16.80
  -6 -18   0   29.10   17.20
  -6  18   0   35.20   20.00
   6  18   0    7.90   14.20
   6  18   0    2.30   14.10
  -6  18   0   49.20   20.60
  -6  18   0   18.90   17.00
   7 -18   0   26.60   18.60
  -7 -18   0   30.90   16.90
  -7  18   0   -6.70   14.70
  -7  18   0   27.60   20.60
   7  18   0    8.60   13.70
   7  18   0   -9.80   14.00
   0 -19   0    4.00   13.50
   0  19   0    4.20   13.90
   0  19   0   12.10   14.00
   0  19   0    9.60   12.60
  -1 -19   0   15.10   13.30
   1 -19   0   -0.10   12.70
   1  19   0   -5.10   13.50
   1  19   0   -6.70   11.80
   1  19   0   30.20   14.90
  -1  19   0   -8.10   10.90
  -1  19   0    9.80   13.40
  -1  19   0    5.40   13.90
  -2 -19   0   -3.70   10.90
   2 -19   0    6.70   13.40
  -2  19   0   25.10   15.60
   2  19   0   13.50   13.50
  -2  19   0   12.70   13.80
   2  19   0    1.20   12.20
   2  19   0    6.40   13.60
  -2  19   0   27.10   16.30
  -3 -19   0   11.00   14.00
   3 -19   0   -5.00   12.50
  -3  19   0    8.30   13.00
   3  19   0   16.60   13.90
   3  19   0   16.90   16.40
  -3  19   0   22.20   15.90
   3  19   0    3.40   12.70
  -3  19   0    3.10   14.40
   4 -19   0    2.90   13.80
  -4 -19   0    1.70   13.50
   4  19   0   19.30   16.20
  -4  19   0   -2.80   14.90
  -4  19   0   22.50   17.50
   4  19   0   -1.40   12.30
  -4  19   0   20.70   15.80
   4  19   0   25.70   14.80
  -5 -19   0    3.00   14.40
   5 -19   0    6.10   15.10
  -5  19   0   13.10   16.90
   5  19   0   11.20   16.60
   5  19   0   -1.00   14.00
   5  19   0    3.80   14.50
  -5  19   0   14.70   17.20
  -5  19   0    0.10   15.80
   5  19   0    6.50   12.70
  -6 -19   0   16.30   17.10
   6 -19   0  -27.70   11.60
   6  19   0  -10.50   11.50
   6  19   0    8.40   15.70
  -6  19   0    4.70   16.10
  -6  19   0   -4.50   17.80
  -6  19   0   -1.90   15.10
   0 -20   0  138.79   27.20
   0  20   0  244.78   34.40
   0  20   0  169.78   29.40
   0  20   0  169.68   30.40
  -1 -20   0  109.49   24.90
   1 -20   0  119.99   26.20
  -1  20   0  109.89   25.00
  -1  20   0  129.29   25.70
   1  20   0  134.99   26.30
   1  20   0  158.38   29.50
  -1  20   0  105.89   25.80
   1  20   0  122.09   27.30
  -2 -20   0   65.79   19.50
   2 -20   0  121.59   26.10
  -2  20   0  113.99   27.10
   2  20   0  131.19   27.10
  -2  20   0  132.09   25.50
  -2  20   0  115.09   25.00
   2  20   0  142.49   25.70
   2  20   0  120.19   25.40
  -3 -20   0   65.39   19.80
   3 -20   0   76.79   21.90
   3  20   0   52.49   18.70
  -3  20   0   70.39   21.40
  -3  20   0   47.30   19.10
  -3  20   0   85.69   21.80
   3  20   0   67.19   20.10
   3  20   0   45.90   18.10
   4 -20   0   59.79   22.20
  -4 -20   0   55.99   20.30
   4  20   0   69.79   20.00
   4  20   0   80.69   23.50
  -4  20   0   27.20   18.70
  -4  20   0   31.40   18.20
  -4  20   0   62.99   22.40
   4  20   0   53.69   18.50
  -5 -20   0   41.80   19.80
   5 -20   0   26.70   16.90
  -5  20   0   42.30   21.10
   5  20   0   66.39   20.30
  -5  20   0   42.90   22.00
  -5  20   0   34.00   19.20
   5  20   0   42.10   18.10
  -6 -20   0   50.49   20.80
   6  20   0   10.80   17.10
   6  20   0   27.60   15.90
  -6  20   0   28.00   19.60
  -6  20   0    8.80   18.00
  -6  20   0   68.29   23.00
   0 -21   0    3.00   14.20
   0  21   0   15.60   15.30
   0  21   0   26.40   17.10
   0  21   0   -5.30   14.70
   1 -21   0   11.30   15.90
  -1 -21   0   20.50   14.50
   1  21   0   10.90   14.50
  -1  21   0   16.80   16.80
  -1  21   0  -15.40   11.40
  -1  21   0    7.80   15.50
   1  21   0    2.60   14.50
   1  21   0   39.20   18.20
   2 -21   0   16.80   15.20
  -2 -21   0   12.10   14.70
  -2  21   0   15.10   14.60
   2  21   0    3.50   14.40
   2  21   0    6.40   14.70
  -2  21   0   -5.50   15.30
  -2  21   0   -4.50   13.60
   2  21   0   -1.90   14.20
   3 -21   0  -14.80   13.10
  -3 -21   0   34.10   16.40
   3  21   0    0.80   13.30
   3  21   0   15.60   14.60
  -3  21   0   23.90   15.60
  -3  21   0    1.50   15.80
   3  21   0   -3.00   13.20
  -3  21   0   34.40   19.70
  -4 -21   0   11.40   14.20
   4 -21   0  -23.20   11.50
  -4  21   0   -5.30   16.30
   4  21   0    8.50   13.80
  -4  21   0   43.50   18.80
  -4  21   0   24.80   18.10
   4  21   0    4.80   15.70
  -5 -21   0   16.00   17.50
   5  21   0   46.70   19.40
  -5  21   0   34.50   19.00
   5  21   0   -0.80   13.00
  -5  21   0   15.90   18.70
  -5  21   0    5.50   19.00
   0 -22   0   69.19   22.10
   0  22   0  104.79   25.50
   0  22   0   98.99   23.10
   0  22   0   35.30   18.50
  -1 -22   0    7.00   16.70
   1 -22   0   45.20   19.20
   1  22   0   69.69   23.10
  -1  22   0   34.80   17.70
   1  22   0   84.29   22.70
  -1  22   0   21.30   17.20
   1  22   0   29.70   17.50
  -1  22   0   47.00   22.00
   2 -22   0   26.90   17.90
  -2 -22   0   43.60   19.30
  -2  22   0    8.30   16.20
   2  22   0   26.80   18.30
   2  22   0   67.99   22.40
  -2  22   0   53.89   19.00
   2  22   0   55.99   19.20
  -2  22   0   51.09   21.80
   3 -22   0    2.50   14.60
  -3 -22   0   15.80   15.30
  -3  22   0    4.90   17.60
  -3  22   0   -2.30   15.40
   3  22   0   49.99   22.60
   3  22   0   23.30   15.20
   3  22   0   40.70   18.20
  -3  22   0   61.89   24.00
   0 -23   0   -9.70   12.60
   0  23   0   -8.30   13.90
   0  23   0    4.30   17.70
   0  23   0    5.90   15.90
   1 -23   0   11.60   16.60
  -1 -23   0  -21.20   11.80
  -1  23   0   14.60   18.50
  -1  23   0   23.80   16.50
  -1  23   0  -15.70   14.10
   1  23   0   17.30   19.00
   1  23   0    4.80   15.00
   1  23   0   -0.60   13.30
  11   0  -1    2.70   15.30
 -11   0   1   13.20   15.20
  10   0  -1   -8.40   12.20
 -10   0   1  -10.80   13.30
 -10   0   1   11.70   15.40
  -9   0   1   10.20   11.80
  -9   0   1    4.40   11.70
   9   0  -1   -7.80   23.80
   9   0  -1    3.80   11.70
  -8   0   1   -3.40   10.30
   8   0  -1  -20.90   16.90
   8   0  -1   11.70   11.10
  -8   0   1    6.20   11.20
  -8   0   1   -5.50    7.80
   7   0  -1   -1.00    6.80
   7   0  -1    5.90    8.40
   7   0  -1   -1.90    9.00
  -7   0   1   -7.00    5.90
  -7   0   1    1.80    9.60
   7   0  -1   12.40   15.80
  -7   0   1   -7.70    8.20
   6   0  -1    0.40    7.10
   6   0  -1   -8.00    7.20
   6   0  -1    7.70   13.30
  -6   0   1    8.30    9.10
  -6   0   1   -0.40    6.70
   6   0  -1    9.00    7.10
  -6   0   1    2.60    7.70
  -6   0   1    9.00    8.60
   5   0  -1   -1.60    5.60
  -5   0   1   -2.30    6.20
   5   0  -1    2.90    7.10
  -5   0   1    0.20    6.30
  -5   0   1    0.20    6.50
   5   0  -1   10.90   11.20
   5   0  -1   -7.40    4.90
  -5   0   1   -1.80    5.10
  -4   0   1    6.90    5.70
  -4   0   1    2.70    5.80
   4   0  -1    4.10    5.90
   4   0  -1    3.80    9.60
   4   0  -1   -1.80    5.00
  -4   0   1   -4.70    5.30
   4   0  -1    1.50    6.10
  -4   0   1   -3.60    5.40
  -3   0   1   -3.10    4.40
   3   0  -1   -6.60    3.90
  -3   0   1   -1.30    4.70
   3   0  -1    8.10    7.80
  -3   0   1   -0.80    4.70
   3   0  -1   -0.50    5.00
  -3   0   1   -1.50    4.90
   3   0  -1   -0.20    4.40
  -2   0   1    1.90    4.30
  -2   0   1   -3.80    3.80
   2   0  -1    1.70    4.20
  -2   0   1   -0.20    4.20
  -1   0   1    0.00    1.90
  -1   0   1   -0.10    1.80
   1   0  -1    4.20    2.10
   1   0  -1    2.10    2.00
  -1   0   1   -1.10    2.00
   1   0  -1    2.50    1.90
  -1   0   1   -1.90    2.10
   1   0  -1   -2.30    3.30
   1   0   1   -6.60    2.70
  -1   0  -1    0.20    4.00
  -1   0  -1   -3.60    2.40
   1   0   1    1.60    2.90
   1   0   1    1.90    3.50
  -1   0  -1    3.80    3.10
  -1   0  -1   -1.40    2.60
  -2   0  -1   16.50    6.30
   2   0   1    1.40    7.00
  -2   0  -1   -0.80    4.40
   2   0   1   10.30    4.90
   2   0   1    9.90    5.30
  -2   0  -1    1.80    4.60
  -2   0  -1   -3.60    4.60
  -2   0  -1   -1.10    4.60
  -3   0  -1   -0.20    5.10
  -3   0  -1   -4.10    5.30
  -3   0  -1   -0.40    5.00
   3   0   1   -0.30    7.10
   3   0   1   -3.30    4.40
  -3   0  -1    2.90    6.20
   3   0   1   -3.60    4.40
  -3   0  -1   -3.70    4.50
   3   0   1    3.50    5.40
   4   0   1   -0.50    5.30
   4   0   1   -1.60    9.80
  -4   0  -1   -2.30    5.80
  -4   0  -1   15.40    6.60
   4   0   1   -5.60    3.90
   4   0   1   -4.90    5.60
  -4   0  -1   -9.50    4.20
  -4   0  -1   -4.40    6.10
   5   0   1   -8.20    6.70
  -5   0  -1   -0.10    5.20
  -5   0  -1   -1.90    6.70
  -5   0  -1    5.20    7.80
   5   0   1   -0.30    6.10
   5   0   1    1.80    6.00
   5   0   1    4.50   11.30
  -5   0  -1    5.50    7.40
  -6   0  -1   -4.90    7.20
  -6   0  -1    5.90    9.80
  -6   0  -1  -12.90    6.70
   6   0   1   11.50    9.40
   6   0   1  -10.10    6.10
   6   0   1   -5.50   11.60
   6   0   1   -4.40    5.60
  -7   0  -1    5.50    9.30
  -7   0  -1   -4.40    9.50
  -7   0  -1   -1.70    9.40
   7   0   1    4.50    8.00
   7   0   1   -5.00    9.00
   7   0   1   -1.10   15.10
  -8   0  -1   -0.20   10.50
   8   0   1   -2.40    9.80
  -8   0  -1    2.30   11.30
   8   0   1   -5.90   16.90
   9   0   1    1.60   11.90
  -9   0  -1    5.30   13.10
  -9   0  -1    1.20   12.60
 -10   0  -1   -5.40   13.50
  10   0   1    5.40   13.70
 -11   0  -1   -1.70   14.50
  11   0   1  -16.00   12.80
 -11  -1   1    3.80   16.50
  11  -1  -1    1.80   14.00
 -11   1   1    6.40   16.00
  11   1  -1   -0.10   14.20
  10  -1  -1   30.60   17.20
 -10  -1   1   47.40   18.60
 -10  -1   1   71.09   19.90
  10   1  -1   52.39   17.50
 -10   1   1   28.10   16.30
  10   1  -1    5.80   24.40
 -10   1   1   49.90   19.30
   9  -1  -1   27.00   25.00
   9  -1  -1   66.59   18.60
  -9  -1   1   61.89   18.20
  -9  -1   1   75.49   18.70
   9   1  -1  -34.60   18.70
   9   1  -1   51.29   16.00
  -9   1   1   68.29   17.00
  -9   1   1   69.49   17.70
   8  -1  -1   49.99   15.20
  -8  -1   1   68.89   16.90
  -8  -1   1   55.99   15.10
   8  -1  -1    5.90   16.80
  -8   1   1   74.59   16.30
  -8   1   1   34.10   12.50
  -8   1   1   28.60   13.70
   8   1  -1   25.00   13.30
   8   1  -1   14.80   22.30
   7  -1  -1   91.69   16.60
  -7  -1   1   77.29   15.00
  -7  -1   1   81.89   16.60
   7  -1  -1   34.50   17.30
  -7  -1   1   84.89   16.40
   7  -1  -1   75.89   16.60
   7  -1  -1   98.89   16.20
   7   1  -1   66.39   13.90
   7   1  -1   91.79   17.10
  -7   1   1   54.29   14.80
  -7   1   1   53.59   14.70
  -7   1   1   56.69   14.20
   7   1  -1   83.09   17.00
   6  -1  -1  109.79   17.50
  -6  -1   1  142.29   18.80
  -6  -1   1   99.39   19.50
   6  -1  -1  114.59   17.90
   6  -1  -1   55.99   18.60
  -6  -1   1  138.89   18.70
  -6  -1   1  127.19   17.50
   6  -1  -1  148.29   18.50
  -6   1   1  145.09   20.00
   6   1  -1  152.48   18.40
   6   1  -1  125.89   20.20
  -6   1   1  114.59   18.70
  -6   1   1  137.19   21.40
   6   1  -1  122.59   18.40
  -6   1   1  126.09   17.80
  -5  -1   1  185.18   20.10
   5  -1  -1   93.89   20.00
  -5  -1   1  163.78   21.90
   5  -1  -1  157.88   21.40
  -5  -1   1  147.39   18.30
   5  -1  -1  163.38   19.20
  -5  -1   1  179.68   20.00
   5  -1  -1  157.38   18.40
  -5   1   1  158.28   19.00
  -5   1   1  205.18   22.00
   5   1  -1  147.69   18.50
   5   1  -1  185.28   18.90
   5   1  -1  158.88   23.80
  -5   1   1  166.98   19.60
   5   1  -1  175.78   21.40
  -5   1   1  162.08   18.40
  -4  -1   1   83.29   13.60
   4  -1  -1  104.99   13.20
  -4  -1   1  103.99   13.80
   4  -1  -1   93.29   14.80
  -4  -1   1   94.59   13.10
   4  -1  -1  104.09   12.80
  -4  -1   1  105.59   13.70
   4  -1  -1   65.39   13.30
  -4   1   1   90.89   12.00
  -4   1   1  108.59   13.40
   4   1  -1  123.69   14.40
   4   1  -1  115.09   17.50
  -4   1   1   94.39   13.40
   4   1  -1   93.19   12.50
   4   1  -1  112.89   15.00
  -4   1   1  135.19   18.10
   3  -1  -1  237.88   23.90
   3  -1  -1  225.68   19.40
  -3  -1   1  273.07   20.20
  -3  -1   1  236.88   20.00
   3  -1  -1  221.68   19.60
  -3  -1   1  222.98   20.00
   3  -1  -1  199.38   22.70
  -3   1   1  237.48   20.00
   3   1  -1  244.28   23.00
  -3   1   1  245.58   23.60
  -3   1   1  209.58   19.90
   3   1  -1  230.68   19.50
  -3   1   1  243.78   20.00
   3   1  -1  260.57   20.10
   3   1  -1  281.97   25.30
   2  -1  -1   58.49    7.10
  -2  -1   1   65.99    7.90
   2  -1  -1   69.49   10.50
   2  -1  -1   55.19    7.40
  -2  -1   1   59.39    7.40
   2  -1  -1   46.60    7.40
  -2  -1   1   47.80    7.30
  -2   1   1   57.29    8.20
   2   1  -1   56.49    7.50
  -2   1   1   46.30    6.90
   2   1  -1   61.29    7.50
   2   1  -1   42.40    7.30
   2   1  -1   52.79   10.70
  -2   1   1   52.59    8.90
  -2   1   1   45.80    7.50
   1  -1  -1    9.30    4.00
  -1  -1   1   10.10    3.10
   1  -1  -1   11.50    2.70
  -1  -1   1   16.00    2.90
  -1  -1   1   11.30    3.00
  -1  -1   1   12.00    3.70
  -1  -1   1   17.10    3.60
  -1  -1   1   12.80    3.00
   1  -1  -1   19.40    3.80
   1  -1  -1   10.70    3.60
  -1   1   1   10.80    3.50
   1   1  -1   12.50    4.40
  -1   1   1   13.70    3.30
   1   1  -1    6.40    3.10
  -1   1   1   12.50    3.70
   1   1  -1   14.60    3.40
  -1   1   1    8.80    2.80
  -1   1   1   12.10    2.90
   1   1  -1    9.00    2.80
   0  -1  -1   -3.70    1.80
   0  -1   1    1.60    1.00
   0  -1  -1    0.30    1.80
   0  -1   1    0.20    1.70
   0  -1  -1    2.90    1.90
   0  -1   1    2.90    1.80
   0   1   1    4.40    2.10
   0   1  -1   -0.60    1.50
   0   1   1   -1.00    1.50
   0   1   1   -2.50    1.70
   1  -1   1    7.70    3.20
  -1  -1  -1    8.50    3.60
  -1  -1  -1   10.00    3.50
  -1  -1  -1   11.50    4.90
   1  -1   1   14.10    3.40
  -1  -1  -1    8.80    3.10
   1  -1   1   12.40    3.60
   1  -1   1   10.40    3.40
  -1   1  -1    6.50    3.20
  -1   1  -1    7.60    3.20
   1   1   1   11.50    3.20
  -1   1  -1   15.00    3.30
  -1   1  -1   12.50    3.50
  -1   1  -1    5.00    2.80
   1   1   1    5.70    2.90
   1   1   1    9.80    3.60
   1   1   1    7.30    3.20
   1   1   1    8.40    5.60
   2  -1   1  158.48   16.50
  -2  -1  -1   99.29   14.40
  -2  -1  -1  121.49   11.90
   2  -1   1  124.59   11.90
   2  -1   1  111.69   12.20
  -2  -1  -1  118.59   12.50
  -2  -1  -1  104.89   13.90
  -2   1  -1  109.49   12.60
   2   1   1  100.89   13.60
  -2   1  -1  109.09   11.60
  -2   1  -1  144.79   15.10
   2   1   1  114.89   13.00
  -2   1  -1  111.49   13.40
  -2   1  -1  125.49   12.80
   2   1   1  115.19   11.70
   2   1   1  210.08   21.60
  -3  -1  -1  241.08   24.20
  -3  -1  -1  243.08   20.80
   3  -1   1  241.28   20.70
   3  -1   1  248.38   24.70
  -3  -1  -1  256.87   21.20
   3  -1   1  228.88   20.50
  -3   1  -1  244.18   24.20
  -3   1  -1  222.78   24.10
   3   1   1  239.58   24.20
   3   1   1  237.98   21.00
  -3   1  -1  240.28   21.00
  -3   1  -1  232.78   20.80
   3   1   1  262.37   20.90
  -3   1  -1  257.47   20.80
   3   1   1  274.47   26.50
   4  -1   1  108.79   14.70
  -4  -1  -1  132.59   18.40
   4  -1   1  137.39   15.60
  -4  -1  -1  118.49   14.80
  -4  -1  -1  122.99   15.30
   4   1   1  123.99   15.20
  -4   1  -1  110.29   15.90
   4   1   1  124.89   15.60
  -4   1  -1  141.39   19.00
  -4   1  -1  125.09   15.30
   4   1   1  120.69   18.10
  -4   1  -1  120.29   14.70
  -4   1  -1  180.68   18.20
   4   1   1  117.29   16.00
  -5  -1  -1  150.28   17.20
  -5  -1  -1  179.48   23.10
   5  -1   1   70.19   17.40
   5  -1   1  163.18   21.20
   5  -1   1  149.99   18.20
   5  -1   1  159.88   18.60
  -5  -1  -1  142.19   18.40
  -5   1  -1  170.18   19.70
   5   1   1  149.09   21.80
  -5   1  -1  169.98   22.70
   5   1   1  159.18   19.40
  -5   1  -1  169.48   20.20
  -5   1  -1  120.19   18.50
   5   1   1  107.29   20.90
   5   1   1  120.79   16.50
  -5   1  -1  152.78   17.80
  -6  -1  -1  134.99   20.20
   6  -1   1  106.19   16.80
  -6  -1  -1  120.29   17.90
   6  -1   1  109.09   18.20
  -6  -1  -1  103.99   17.90
   6  -1   1   94.29   15.60
   6   1   1   62.99   19.20
  -6   1  -1  135.89   20.10
  -6   1  -1  148.59   22.90
  -6   1  -1   85.19   15.30
  -6   1  -1  131.19   18.40
   6   1   1  119.29   20.80
   6   1   1  107.49   16.80
   6   1   1  104.19   17.30
  -7  -1  -1   53.69   15.40
   7  -1   1   66.69   15.40
   7  -1   1   29.80   17.80
   7  -1   1   70.19   14.40
  -7  -1  -1   89.79   15.90
  -7   1  -1   90.19   16.70
   7   1   1   -5.50   17.70
  -7   1  -1   84.89   18.30
   7   1   1   76.39   15.60
  -7   1  -1   56.19   15.10
   7   1   1   81.79   15.60
   8  -1   1   43.10   15.70
  -8  -1  -1   40.10   14.50
  -8  -1  -1   64.19   15.90
   8  -1   1   -9.00   15.80
  -8   1  -1   59.29   16.90
  -8   1  -1   67.99   17.70
   8   1   1   31.10   12.10
   8   1   1   83.39   18.30
   8   1   1   22.90   21.70
  -9  -1  -1   86.89   19.30
  -9  -1  -1   69.39   19.90
   9  -1   1   57.59   18.30
  -9   1  -1   47.60   17.90
  -9   1  -1   66.39   18.20
   9   1   1   77.09   19.20
[truncated: 2,560,665 more chars]
