# Supplementary material for: Structure of copper(II) complexes grown from ionic liquids – 1-ethyl-3-methyl­imidazolium acetate or chloride
Source: Acta Crystallogr E Crystallogr Commun. 2018 Jun 19;74(Pt 7):981–6. doi: 10.1107/S2056989018008538 (PMC6038647; doi:10.1107/S2056989018008538)
Supplement: Supplementary file 2 [file e-74-00981-1sup2.hkl]

data_1                                                                          
_shelx_title ' mo_sht118_0m in P2(1)/n'                                         
_shelx_refln_list_code          4                                               
_shelx_F_calc_maximum      187.04                                               
_exptl_crystal_F_000       676.00                                               
_reflns_d_resolution_high  0.6977                                               
                                                                                
loop_                                                                           
 _space_group_symop_operation_xyz                                               
 'x, y, z'                                                                      
 '-x+1/2, y+1/2, -z+1/2'                                                        
 '-x, -y, -z'                                                                   
 'x-1/2, -y-1/2, z-1/2'                                                         
                                                                                
_cell_length_a     8.2264                                                       
_cell_length_b    12.9561                                                       
_cell_length_c    13.1728                                                       
_cell_angle_alpha  90.000                                                       
_cell_angle_beta   96.471                                                       
_cell_angle_gamma  90.000                                                       
                                                                                
_shelx_F_squared_multiplier     1.000                                           
                                                                                
loop_                                                                           
 _refln_index_h                                                                 
 _refln_index_k                                                                 
 _refln_index_l                                                                 
 _refln_F_squared_calc                                                          
 _refln_F_squared_meas                                                          
 _refln_F_squared_sigma                                                         
 _refln_observed_status                                                         
   4   0   0       6188.75       6217.86        84.33 o                         
   6   0   0        115.09        114.45        17.82 o                         
   8   0   0        747.97        791.22        61.44 o                         
  10   0   0        187.72        171.54        42.52 o                         
   1   1   0      13309.77      14994.00       105.69 o                         
   2   1   0       9173.69       9839.82        77.80 o                         
   3   1   0       4195.10       3939.80        44.68 o                         
   4   1   0       3012.59       3420.35        48.47 o                         
   5   1   0       7225.23       7474.39        76.94 o                         
   6   1   0        181.87        180.60        20.13 o                         
   7   1   0        115.40        134.94        27.93 o                         
   8   1   0         94.92        141.23        19.11 o                         
   9   1   0        341.19        316.92        42.68 o                         
  10   1   0         82.80        100.35        32.07 o                         
  11   1   0          1.15        -20.24        27.13 o                         
   0   2   0      29356.64      29793.72       218.96 o                         
   1   2   0        212.36        246.69         9.91 o                         
   2   2   0       6396.61       6828.17        74.42 o                         
   3   2   0       9123.84       9710.57       101.99 o                         
   4   2   0       5358.38       5120.60        59.35 o                         
   5   2   0        527.82        445.15        24.84 o                         
   6   2   0        253.01        271.63        25.77 o                         
   7   2   0        231.02        255.37        25.86 o                         
   8   2   0        480.10        468.71        34.51 o                         
   9   2   0        711.87        635.56        66.85 o                         
  10   2   0         79.09         80.00        41.44 o                         
  11   2   0         76.89         21.62        42.88 o                         
   1   3   0       1049.22       1005.27        24.85 o                         
   2   3   0       2794.78       2982.02        39.35 o                         
   3   3   0       8094.23       8646.76        81.12 o                         
   4   3   0       7537.53       7662.80        79.31 o                         
   5   3   0       3828.04       3760.46        57.29 o                         
   6   3   0       1637.14       1620.61        44.93 o                         
   7   3   0       1339.67       1288.97        63.79 o                         
   8   3   0        525.64        527.75        36.65 o                         
   9   3   0        324.57        302.21        50.27 o                         
  10   3   0        349.67        414.19        41.26 o                         
  11   3   0        154.22        252.98        55.50 o                         
   0   4   0       8267.46       8835.55       132.80 o                         
   1   4   0        222.12        244.45        12.45 o                         
   2   4   0        317.50        285.88        15.29 o                         
   3   4   0       2462.26       2572.95        42.75 o                         
   4   4   0       1947.52       2060.19        52.79 o                         
   5   4   0       1924.82       2016.88        56.76 o                         
   6   4   0        850.98        899.36        40.51 o                         
   7   4   0       1220.68       1261.63        74.24 o                         
   8   4   0        210.83        293.82        31.97 o                         
   9   4   0        463.25        456.50        46.13 o                         
  10   4   0        122.12        144.66        33.25 o                         
  11   4   0        173.30        237.26        40.11 o                         
   1   5   0       1202.48       1321.43        24.10 o                         
   2   5   0        204.56        262.15        15.81 o                         
   3   5   0         34.84         60.50        16.40 o                         
   4   5   0         49.34         31.89        17.33 o                         
   5   5   0         64.55         98.00        21.27 o                         
   6   5   0       2009.05       2087.86        52.58 o                         
   7   5   0       1458.78       1342.07        49.68 o                         
   8   5   0        673.85        734.42        45.07 o                         
   9   5   0        647.39        749.59       125.05 o                         
  10   5   0        235.39        222.66        37.87 o                         
  11   5   0          0.60          7.31        34.61 o                         
   0   6   0       1002.28        964.72        25.54 o                         
   1   6   0         59.73         87.14        12.95 o                         
   2   6   0        480.29        544.83        23.04 o                         
   3   6   0         62.49         68.99        14.58 o                         
   4   6   0         68.51         30.96        18.46 o                         
   5   6   0         19.32         27.75        20.13 o                         
   6   6   0         24.33         14.72        21.36 o                         
   7   6   0        368.04        425.58        34.81 o                         
   8   6   0        183.03        166.77        43.61 o                         
   9   6   0        269.42        325.67        37.84 o                         
  10   6   0         23.03          3.66        31.76 o                         
  11   6   0        542.52        612.13        54.91 o                         
   1   7   0       1227.52       1297.38        23.78 o                         
   2   7   0          8.49         -0.72        12.49 o                         
   3   7   0       1875.34       1811.71        39.87 o                         
   4   7   0         12.40         31.27        18.81 o                         
   5   7   0         20.13         31.94        22.34 o                         
   6   7   0         23.20         -1.37        21.80 o                         
   7   7   0          4.08         -2.45        23.49 o                         
   8   7   0       1029.82       1101.21        59.82 o                         
   9   7   0         10.32          4.45        29.84 o                         
  10   7   0        181.49        188.48        39.85 o                         
   0   8   0        212.34        269.81        18.77 o                         
   1   8   0         11.72          5.51        13.64 o                         
   2   8   0        224.43        209.76        17.46 o                         
   3   8   0          1.47         -8.29        14.96 o                         
   4   8   0        567.25        597.36        32.48 o                         
   5   8   0        362.24        336.47        29.30 o                         
   6   8   0        446.35        441.76        34.83 o                         
   7   8   0         59.34         81.84        27.81 o                         
   8   8   0        472.98        567.11        43.61 o                         
   9   8   0        264.68        242.75        40.27 o                         
  10   8   0         41.46         80.75        36.51 o                         
   1   9   0       1291.85       1314.71        48.66 o                         
   2   9   0        152.27        145.78        15.56 o                         
   3   9   0          5.42          0.97        16.12 o                         
   4   9   0        209.49        175.78        25.77 o                         
   5   9   0         34.03         42.29        22.32 o                         
   6   9   0         35.43         14.39        24.62 o                         
   7   9   0        893.41        890.61        49.35 o                         
   8   9   0        649.79        632.00        83.25 o                         
   9   9   0        809.96        908.14        87.21 o                         
  10   9   0         76.73         68.47        62.34 o                         
   0  10   0        408.19        384.00        48.65 o                         
   1  10   0        306.55        373.41        35.28 o                         
   2  10   0        910.54        983.99        46.34 o                         
   3  10   0          2.32          1.96        23.19 o                         
   4  10   0       1355.54       1415.18        69.19 o                         
   5  10   0        361.51        387.04        46.85 o                         
   6  10   0       1336.89       1358.96        81.44 o                         
   7  10   0        273.19        202.17        51.89 o                         
   8  10   0        611.48        486.86        68.11 o                         
   9  10   0         70.25        150.28        61.98 o                         
   1  11   0        942.92       1047.18        52.36 o                         
   2  11   0          4.23         14.37        21.31 o                         
   3  11   0        646.46        740.07        46.16 o                         
   4  11   0        619.28        598.58        50.45 o                         
   5  11   0        900.40        945.26        73.52 o                         
   6  11   0        541.52        449.74        57.30 o                         
   7  11   0        641.22        687.95        71.71 o                         
   8  11   0        173.44        276.77        61.98 o                         
   9  11   0        554.32        641.82        83.25 o                         
   0  12   0        392.13        606.87        61.62 o                         
   1  12   0          0.56         28.76        28.40 o                         
   2  12   0       1773.40       1795.29        52.26 o                         
   3  12   0        366.83        377.65        37.21 o                         
   4  12   0       1841.39       1993.86        83.79 o                         
   5  12   0        259.31        277.13        49.73 o                         
   6  12   0        742.44        767.95        70.63 o                         
   7  12   0        145.22         88.29        52.97 o                         
   8  12   0         39.56         85.41        60.90 o                         
   1  13   0       2373.23       2572.26       106.85 o                         
   2  13   0         66.72         74.38        39.28 o                         
   3  13   0       1965.83       2119.91        56.13 o                         
   4  13   0         67.47         81.03        31.55 o                         
   5  13   0       1915.62       1837.39       194.24 o                         
   6  13   0         75.20         58.74        50.45 o                         
   7  13   0         30.34          8.29        55.14 o                         
   8  13   0          2.27         59.82        63.43 o                         
   0  14   0       3239.41       3437.95       119.64 o                         
   1  14   0          2.88         11.04        31.84 o                         
   2  14   0        803.70        935.80        55.74 o                         
   3  14   0        382.70        390.52        33.79 o                         
   4  14   0        954.58        997.20        54.11 o                         
   5  14   0        372.55        331.05        41.15 o                         
   6  14   0        205.52        152.73        41.08 o                         
   7  14   0        225.01        302.35        70.27 o                         
   1  15   0       1463.47       1636.33        72.28 o                         
   2  15   0         23.26         28.33        54.60 o                         
   3  15   0        597.43        645.63        43.20 o                         
   4  15   0         59.34         79.19        35.18 o                         
   5  15   0        203.71        174.93        39.82 o                         
   6  15   0         95.41         72.43        59.46 o                         
   0  16   0       1964.92       1977.00       110.27 o                         
   1  16   0          0.85         -6.90        32.94 o                         
   2  16   0        351.65        355.26        44.67 o                         
   3  16   0        202.37        204.29        42.20 o                         
   4  16   0        175.12        196.40        38.95 o                         
   5  16   0        584.19        649.47        52.01 o                         
   1  17   0         24.99         86.03        37.65 o                         
   2  17   0        229.77        306.88        84.51 o                         
   3  17   0          3.09         43.61        38.90 o                         
   4  17   0        403.01        330.93        41.45 o                         
   0  18   0         20.73         40.36        52.61 o                         
   1  18   0         22.61         20.55        38.56 o                         
   2  18   0          5.59         24.96        36.45 o                         
 -11   0   1         55.17         61.62        43.24 o                         
  -9   0   1          9.31         -6.49        30.27 o                         
  -7   0   1         57.31         28.30        17.70 o                         
  -5   0   1        919.68        952.46        40.00 o                         
  -1   0   1      25546.56      26072.06       177.70 o                         
   1   0   1      18928.59      19072.21       130.53 o                         
   3   0   1       3965.71       3895.09        59.82 o                         
   5   0   1      10523.16       9661.27        89.79 o                         
   7   0   1       7091.65       6648.92       170.46 o                         
   9   0   1       3068.62       2779.91        85.77 o                         
  11   0   1        378.98        378.39        55.50 o                         
 -11   1   1         49.78         32.96        27.77 o                         
 -10   1   1         10.87         -5.53        29.55 o                         
  -9   1   1         10.54        -18.27        22.55 o                         
  -8   1   1         39.89          5.61        20.38 o                         
  -7   1   1        103.13         97.43        42.52 o                         
  -6   1   1         44.78          3.50        15.79 o                         
  -5   1   1        269.09        316.40        22.52 o                         
  -4   1   1        898.40        874.84        26.11 o                         
  -3   1   1       8492.75       8984.60        76.91 o                         
  -2   1   1       2721.01       2615.60        30.90 o                         
  -1   1   1       3227.60       3546.30        32.34 o                         
   0   1   1      18078.12      18529.03        88.14 o                         
   1   1   1       4479.67       4541.66        39.34 o                         
   2   1   1       8343.60       8140.43        79.46 o                         
   3   1   1        116.63        189.00        14.89 o                         
   4   1   1       8023.55       8155.18        77.70 o                         
   5   1   1        301.02        338.19        51.53 o                         
   6   1   1       3555.83       3326.50        53.62 o                         
   7   1   1        164.44        181.42        18.48 o                         
   8   1   1       1858.63       1819.36        39.79 o                         
   9   1   1        215.65        203.74        23.32 o                         
  10   1   1        869.81        838.16        46.67 o                         
  11   1   1         80.81        103.71        33.12 o                         
 -11   2   1          0.21        -18.74        40.36 o                         
 -10   2   1          1.54         36.04        38.56 o                         
  -9   2   1          7.23          1.01        24.07 o                         
  -8   2   1         85.81         55.46        21.79 o                         
  -7   2   1        105.60        104.45        22.04 o                         
  -6   2   1         49.21         32.75        19.64 o                         
  -5   2   1        187.55        160.96        19.10 o                         
  -4   2   1       8934.30       9229.42        85.95 o                         
  -3   2   1       2909.83       2900.90        39.34 o                         
  -2   2   1      13107.19      13567.57       104.54 o                         
  -1   2   1       3922.52       3899.88        37.81 o                         
   0   2   1        999.31        920.75         7.47 o                         
   1   2   1       7147.58       7088.40        50.44 o                         
   2   2   1        112.61         98.46        12.34 o                         
   3   2   1       5659.42       5686.11        59.60 o                         
   4   2   1          0.49          5.18        13.89 o                         
   5   2   1       4793.82       4601.24        60.74 o                         
   6   2   1        637.05        653.82        33.28 o                         
   7   2   1       2239.98       2122.20        50.82 o                         
   8   2   1       1059.86       1004.25        48.83 o                         
   9   2   1        960.89        960.68        49.40 o                         
  10   2   1        518.26        503.80        53.70 o                         
  11   2   1        192.95        156.76        54.06 o                         
 -11   3   1         19.72         42.52        44.69 o                         
 -10   3   1          5.17        -26.74        26.74 o                         
  -9   3   1        129.73        182.50        62.88 o                         
  -8   3   1        281.37        263.70        29.30 o                         
  -7   3   1        787.20        784.97        40.51 o                         
  -6   3   1       1698.15       1650.72        44.95 o                         
  -5   3   1        544.56        517.67        61.26 o                         
  -4   3   1       6481.00       6917.65        86.13 o                         
  -3   3   1      12254.50      12920.91       108.60 o                         
  -2   3   1        651.55        543.13        37.66 o                         
  -1   3   1        608.03        634.86        17.86 o                         
   0   3   1       1024.57        988.48        13.96 o                         
   1   3   1      34984.77      35718.70       211.18 o                         
   2   3   1       2042.69       1883.63        27.50 o                         
   3   3   1        889.19       1170.24        30.92 o                         
   4   3   1       5430.83       5931.60        68.26 o                         
   5   3   1        356.80        330.38        30.09 o                         
   6   3   1        702.07        574.69        31.18 o                         
   7   3   1          2.07         -1.85        19.86 o                         
   8   3   1        458.61        516.57        36.94 o                         
   9   3   1        383.60        417.49        82.89 o                         
  10   3   1        480.47        444.39        42.55 o                         
  11   3   1        203.23        185.59        52.97 o                         
 -11   4   1         55.84         71.13        32.68 o                         
 -10   4   1        204.63        253.05        37.19 o                         
  -9   4   1          0.23        -10.35        25.08 o                         
  -8   4   1       1072.68       1026.15        48.77 o                         
  -7   4   1          7.39         23.77        21.27 o                         
  -6   4   1       2400.79       2316.39        51.97 o                         
  -5   4   1       2392.07       2462.37        54.60 o                         
  -4   4   1       7406.56       8182.38        85.78 o                         
  -3   4   1       5092.97       5401.39        62.38 o                         
  -2   4   1       1445.38       1413.86        31.06 o                         
  -1   4   1       1071.43       1044.49        21.18 o                         
   0   4   1       1876.68       1682.68        18.98 o                         
   1   4   1        320.81        299.42        21.76 o                         
   2   4   1       3936.20       4005.16        41.82 o                         
   3   4   1        758.68        746.34        28.85 o                         
   4   4   1        875.97        930.17        33.85 o                         
   5   4   1       1386.67       1310.04        52.79 o                         
   6   4   1        136.52        177.94        29.01 o                         
   7   4   1         41.03         70.11        36.76 o                         
   8   4   1        280.28        299.46        41.62 o                         
   9   4   1        114.86        125.44        42.88 o                         
  10   4   1         76.04         92.33        33.73 o                         
  11   4   1          6.12          9.49        34.77 o                         
 -11   5   1        113.52         99.60        37.44 o                         
 -10   5   1         35.32         52.00        32.36 o                         
  -9   5   1        394.70        419.22        39.32 o                         
  -8   5   1       1521.11       1388.84        54.40 o                         
  -7   5   1       3155.43       3280.67        66.95 o                         
  -6   5   1        528.29        577.28        34.67 o                         
  -5   5   1       2787.11       2520.10       128.29 o                         
  -4   5   1       1264.22       1186.40        57.84 o                         
  -3   5   1       3816.09       3990.38        54.81 o                         
  -2   5   1        272.29        271.61        15.96 o                         
  -1   5   1         40.72         32.83        10.71 o                         
   0   5   1        266.29        263.96        19.87 o                         
   1   5   1       3953.22       3874.57        34.63 o                         
   2   5   1        745.26        774.96        40.64 o                         
   3   5   1         74.13         85.13        14.34 o                         
   4   5   1        495.43        467.70        26.47 o                         
   5   5   1         54.09         55.38        20.34 o                         
   6   5   1         25.42         25.08        24.51 o                         
   7   5   1        612.72        607.81        43.97 o                         
   8   5   1         10.96         25.91        24.33 o                         
   9   5   1          1.90         29.45        28.78 o                         
  10   5   1          3.35         -8.24        31.23 o                         
  11   5   1         88.64         38.96        39.10 o                         
 -11   6   1         40.90        126.10        39.96 o                         
 -10   6   1       1088.11       1219.85        65.42 o                         
  -9   6   1        292.02        343.94        45.05 o                         
  -8   6   1       3229.19       3106.02        72.32 o                         
  -7   6   1        249.16        247.46        30.45 o                         
  -6   6   1       2997.89       3030.82        69.19 o                         
  -5   6   1         96.56         89.78        31.71 o                         
  -4   6   1       1147.65       1128.47        54.78 o                         
  -3   6   1        630.91        699.66        31.06 o                         
  -2   6   1        449.18        524.89        39.88 o                         
  -1   6   1        389.55        481.61        33.08 o                         
   0   6   1        825.70        847.68        17.39 o                         
   1   6   1       1095.04       1194.29        21.92 o                         
   2   6   1        413.67        419.55        24.19 o                         
   3   6   1        405.46        476.91        22.13 o                         
   4   6   1         13.98         -6.59        16.98 o                         
   5   6   1         26.02         27.46        20.23 o                         
   6   6   1         76.00         34.03        29.01 o                         
   7   6   1          0.82          7.83        52.25 o                         
   8   6   1         42.65         17.00        27.74 o                         
   9   6   1         31.45         35.21        30.92 o                         
  10   6   1          9.10         -4.33        42.34 o                         
 -10   7   1          8.87         -4.43        36.58 o                         
  -9   7   1       1223.21       1370.91        63.51 o                         
  -8   7   1        123.01        129.99        38.56 o                         
  -7   7   1       1615.67       1736.27        64.33 o                         
  -6   7   1         28.42         67.62        30.99 o                         
  -5   7   1       1575.16       1534.31        47.83 o                         
  -4   7   1        606.80        648.76        37.48 o                         
  -3   7   1       2997.51       3108.24        52.91 o                         
  -2   7   1        115.26        134.45        15.50 o                         
  -1   7   1       1099.37       1126.73        29.20 o                         
   0   7   1         29.61         26.57         8.12 o                         
   1   7   1        120.82        111.96        11.86 o                         
   2   7   1        205.38        263.92        36.13 o                         
   3   7   1        348.95        398.64        41.43 o                         
   4   7   1        652.91        673.40        34.64 o                         
   5   7   1         93.04         83.47        22.04 o                         
   6   7   1         90.75         74.61        23.74 o                         
   7   7   1         18.46         -6.06        23.92 o                         
   8   7   1        244.34        307.47        36.49 o                         
   9   7   1         53.04         37.60        33.20 o                         
  10   7   1        162.47        129.91        43.24 o                         
 -10   8   1        611.21        598.54        51.82 o                         
  -9   8   1         16.07         10.38        30.99 o                         
  -8   8   1       1998.72       2041.47        68.29 o                         
  -7   8   1         55.02         74.40        27.14 o                         
  -6   8   1       1038.07       1124.02        48.87 o                         
  -5   8   1        148.49        144.79        35.32 o                         
  -4   8   1        218.17        205.42        40.00 o                         
  -3   8   1       2437.97       2438.21        42.45 o                         
  -2   8   1       1961.41       1748.51        34.34 o                         
  -1   8   1        605.78        663.14        27.39 o                         
   0   8   1          3.85         -6.99         8.53 o                         
   1   8   1        835.20        893.55        44.47 o                         
   2   8   1         98.15        113.62        13.88 o                         
   3   8   1        130.20        132.85        18.32 o                         
   4   8   1        430.25        399.26        49.01 o                         
   5   8   1         56.81         61.57        27.93 o                         
   6   8   1         19.77        -23.15        23.15 o                         
   7   8   1        123.31        125.33        32.25 o                         
   8   8   1          3.93        -26.23        26.23 o                         
   9   8   1         12.75        -13.80        32.89 o                         
  10   8   1          0.70         11.90        36.76 o                         
 -10   9   1         32.90         26.67        60.54 o                         
  -9   9   1        490.37        506.68        71.35 o                         
  -8   9   1        479.04        505.41        42.89 o                         
  -7   9   1        493.07        518.85        40.47 o                         
  -6   9   1        126.68        131.47        27.71 o                         
  -5   9   1         92.90        105.72        24.43 o                         
  -4   9   1        578.44        595.52        33.51 o                         
  -3   9   1       1096.51       1217.31        93.34 o                         
  -2   9   1       1882.30       1938.90        42.10 o                         
  -1   9   1       2088.98       1986.01        73.73 o                         
   0   9   1       2413.56       2351.73        31.97 o                         
   1   9   1        197.08        246.47        28.71 o                         
   2   9   1       1013.68       1023.20        34.66 o                         
   3   9   1        831.09        830.61        33.15 o                         
   4   9   1        111.62         74.34        19.82 o                         
   5   9   1          0.14        -30.63        30.63 o                         
   6   9   1        254.32        195.52        37.30 o                         
   7   9   1          6.13         -5.81        27.19 o                         
   8   9   1        148.96        118.56        52.97 o                         
   9   9   1        100.01        132.98        60.90 o                         
  10   9   1        167.18         73.88        65.59 o                         
  -9  10   1        272.07        334.07        69.55 o                         
  -8  10   1        375.39        442.18        67.03 o                         
  -7  10   1        663.02        794.98        73.88 o                         
  -6  10   1        524.56        532.99        56.22 o                         
  -5  10   1       1122.11        984.18        69.91 o                         
  -4  10   1        743.77        687.95        52.25 o                         
  -3  10   1       1532.23       1569.38        51.87 o                         
  -2  10   1         25.67         57.09        19.55 o                         
  -1  10   1        955.76        993.47        49.25 o                         
   0  10   1        522.71        558.05        38.06 o                         
   1  10   1       2402.15       2509.45        62.12 o                         
   2  10   1        978.68        949.91        36.85 o                         
   3  10   1        453.60        511.09        28.69 o                         
   4  10   1          8.10         28.31        25.71 o                         
   5  10   1        852.90        936.25        69.91 o                         
   6  10   1         17.08         -3.96        39.64 o                         
   7  10   1        227.93        400.37        60.90 o                         
   8  10   1        162.09        188.84        59.10 o                         
   9  10   1        375.19        393.17        73.16 o                         
  -9  11   1          0.60        -17.66        59.10 o                         
  -8  11   1        115.43        129.73        56.58 o                         
  -7  11   1          0.87        -15.50        45.41 o                         
  -6  11   1        122.73        128.65        46.13 o                         
  -5  11   1         21.16         12.61        37.12 o                         
  -4  11   1        815.75        900.21        66.31 o                         
  -3  11   1        102.90        106.22        23.10 o                         
  -2  11   1       1608.86       1625.54        43.90 o                         
  -1  11   1        375.43        378.70        36.49 o                         
   0  11   1       1373.16       1339.42        53.35 o                         
   1  11   1       3614.15       3633.20       176.76 o                         
   2  11   1       1757.92       1920.72        47.55 o                         
   3  11   1          0.95        -22.50        29.60 o                         
   4  11   1        500.19        536.46        48.29 o                         
   5  11   1        104.50         66.31        41.44 o                         
   6  11   1        967.42        960.39        73.16 o                         
   7  11   1        236.28        219.83        56.94 o                         
   8  11   1        250.53        179.83        62.34 o                         
   9  11   1         43.00         85.41        64.15 o                         
  -8  12   1         19.85        -19.82        56.58 o                         
  -7  12   1         40.20         32.79        49.73 o                         
  -6  12   1         15.87         27.03        45.41 o                         
  -5  12   1        798.62        761.47        62.34 o                         
  -4  12   1        316.22        264.15        44.33 o                         
  -3  12   1        158.20        204.76        26.94 o                         
  -2  12   1         26.34          5.54        20.50 o                         
  -1  12   1         81.46        104.22        31.45 o                         
   0  12   1         42.96         54.93        28.76 o                         
   1  12   1       1548.66       1582.29        59.50 o                         
   2  12   1        503.52        570.18        40.50 o                         
   3  12   1       3114.80       3100.06        59.87 o                         
   4  12   1        325.25        334.34        31.04 o                         
   5  12   1       1826.34       2053.04        94.78 o                         
   6  12   1         77.74         78.92        51.89 o                         
   7  12   1        176.61        198.93        58.38 o                         
   8  12   1         60.49        113.88        64.51 o                         
  -8  13   1         38.74         73.16        61.26 o                         
  -7  13   1         33.75          2.16        54.42 o                         
  -6  13   1        111.27         74.60        50.81 o                         
  -5  13   1        106.19        123.97        46.49 o                         
  -4  13   1        287.01        274.13        36.02 o                         
  -3  13   1        155.49        175.01        28.14 o                         
  -2  13   1        471.36        539.03        46.95 o                         
  -1  13   1         97.49        136.93        34.63 o                         
   0  13   1        695.95        822.23        84.51 o                         
   1  13   1        287.53        309.31        55.68 o                         
   2  13   1        767.38        942.36        54.30 o                         
   3  13   1         29.13         46.98        24.54 o                         
   4  13   1       3254.53       3374.29       112.35 o                         
   5  13   1          2.01         19.40        32.68 o                         
   6  13   1       1526.51       1743.84       106.31 o                         
   7  13   1          1.56        -43.24        56.94 o                         
   8  13   1        507.27        494.07        76.04 o                         
  -7  14   1         15.84         33.87        58.02 o                         
  -6  14   1        110.32         18.59        37.33 o                         
  -5  14   1          2.98         15.57        36.22 o                         
  -4  14   1         25.60         31.55        46.31 o                         
  -3  14   1         41.47          1.61        42.43 o                         
  -2  14   1          0.94        -22.96        32.53 o                         
  -1  14   1        549.55        717.97        63.07 o                         
   0  14   1        547.66        595.56        88.83 o                         
   1  14   1       1102.76       1113.50        67.93 o                         
   2  14   1        657.72        725.47        51.31 o                         
   3  14   1       1718.81       1779.88        55.01 o                         
   4  14   1          6.89         15.46        30.93 o                         
   5  14   1       1466.10       1620.76       108.83 o                         
   6  14   1        157.02         72.07        59.10 o                         
   7  14   1        277.21        345.60        70.63 o                         
  -6  15   1         34.77         44.03        46.31 o                         
  -5  15   1        200.68        225.07        61.98 o                         
  -4  15   1         53.02         57.71        37.30 o                         
  -3  15   1        109.21        134.22        29.22 o                         
  -2  15   1         52.73         64.10        39.10 o                         
  -1  15   1        187.06        284.87        41.24 o                         
   0  15   1        765.74        840.79        74.96 o                         
   1  15   1        161.80        243.30        40.05 o                         
   2  15   1        312.02        414.73        44.33 o                         
   3  15   1         53.39         73.67        36.45 o                         
   4  15   1        507.89        493.06        92.62 o                         
   5  15   1         62.60        -48.65        51.89 o                         
   6  15   1        403.06        421.64        70.63 o                         
  -5  16   1         71.17         49.64        38.38 o                         
  -4  16   1        455.98        491.61        45.65 o                         
  -3  16   1         88.40        126.13        54.78 o                         
  -2  16   1        416.12        490.49        96.76 o                         
  -1  16   1        357.50        387.74        46.42 o                         
   0  16   1        822.86        917.86        58.73 o                         
   1  16   1        514.97        599.26        74.24 o                         
   2  16   1        665.97        701.15        52.59 o                         
   3  16   1         63.44        139.22        39.45 o                         
   4  16   1          9.61         29.98        34.99 o                         
   5  16   1        242.54        215.86        59.82 o                         
  -4  17   1        160.75         95.51        36.74 o                         
  -3  17   1        896.72        747.77        79.28 o                         
  -2  17   1         14.63        -29.48        41.08 o                         
  -1  17   1        449.51        492.98        49.08 o                         
   0  17   1        329.61        338.38        62.52 o                         
   1  17   1        333.66        370.90        47.00 o                         
   2  17   1          0.84         41.88        36.22 o                         
   3  17   1          9.88          0.65        38.38 o                         
   4  17   1          1.15         22.70        49.37 o                         
  -2  18   1        768.02        861.66       155.14 o                         
  -1  18   1          4.45         33.19        37.20 o                         
   0  18   1        149.43        148.19        43.17 o                         
   1  18   1         19.52         25.72        43.61 o                         
   2  18   1         28.79         43.28        37.13 o                         
 -10   0   2        160.41        141.63        42.16 o                         
  -8   0   2          3.09        -11.42        17.70 o                         
  -6   0   2        328.35        330.51        25.59 o                         
  -4   0   2        428.96        452.63        30.27 o                         
  -2   0   2        170.39        182.48        23.24 o                         
   0   0   2        355.46        353.16        19.46 o                         
   2   0   2       9605.33      10109.56        80.58 o                         
   4   0   2       4699.67       4453.45        70.99 o                         
   6   0   2       3076.59       2970.06        49.94 o                         
   8   0   2       2565.24       2507.63        56.15 o                         
  10   0   2       1540.12       1328.33        81.08 o                         
 -11   1   2         45.76         41.53        28.63 o                         
 -10   1   2        255.63        228.06        31.38 o                         
  -9   1   2         23.19          7.59        18.06 o                         
  -8   1   2         22.74        -10.34        19.48 o                         
  -7   1   2          9.42         22.92        32.25 o                         
  -6   1   2         42.77         44.99        16.51 o                         
  -5   1   2        537.12        592.85        34.60 o                         
  -4   1   2        337.55        356.72        20.54 o                         
  -3   1   2        151.29        174.41        14.13 o                         
  -2   1   2       1290.63       1289.75        24.69 o                         
  -1   1   2       1303.75       1275.37        20.50 o                         
   0   1   2       2488.78       2383.87        21.62 o                         
   1   1   2       4410.29       4344.89        27.46 o                         
   2   1   2          6.13         11.23         8.26 o                         
   3   1   2        431.11        598.76        24.33 o                         
   4   1   2       2033.51       1975.56        33.30 o                         
   5   1   2       1373.83       1406.14        35.65 o                         
   6   1   2        852.76        834.48        34.96 o                         
   7   1   2       2212.23       2068.31        38.74 o                         
   8   1   2        444.76        447.75        22.82 o                         
   9   1   2       2868.71       2732.22        52.31 o                         
  10   1   2          0.70         45.51        26.75 o                         
  11   1   2        753.52        736.73        60.72 o                         
 -11   2   2        271.32        286.14        59.10 o                         
 -10   2   2        270.97        292.26        49.37 o                         
  -9   2   2        168.27        151.28        28.63 o                         
  -8   2   2         18.91         -7.57        20.90 o                         
  -7   2   2        538.17        506.33        31.18 o                         
  -6   2   2        302.10        274.95        23.68 o                         
  -5   2   2        510.44        522.80        26.41 o                         
  -4   2   2       3916.10       4272.58        53.48 o                         
  -3   2   2          6.32         10.43        11.97 o                         
  -2   2   2       3374.92       3621.22        41.24 o                         
  -1   2   2        137.10        172.28        19.82 o                         
   0   2   2         77.21         61.12         4.64 o                         
   1   2   2        294.99        333.45        19.05 o                         
   2   2   2        461.87        574.25        19.17 o                         
   3   2   2        927.50        983.93        28.65 o                         
   4   2   2       4133.65       4055.88        58.56 o                         
   5   2   2       9017.33       8871.21        91.05 o                         
   6   2   2       3150.99       2989.64        80.54 o                         
   7   2   2        392.92        402.81        30.18 o                         
   8   2   2       1277.93       1225.23        48.14 o                         
   9   2   2          3.33        -24.00        38.02 o                         
  10   2   2        925.66        838.95        71.71 o                         
  11   2   2         31.35         41.74        32.79 o                         
 -11   3   2        434.85        465.96        65.23 o                         
 -10   3   2        565.24        601.57        46.12 o                         
  -9   3   2        615.88        675.15        76.94 o                         
  -8   3   2        303.18        353.71        32.80 o                         
  -7   3   2       1324.47       1429.68        47.01 o                         
  -6   3   2        977.87        944.34        39.08 o                         
  -5   3   2          0.15          8.64        15.92 o                         
  -4   3   2        279.96        239.55        36.04 o                         
  -3   3   2        766.00        786.58        27.21 o                         
  -2   3   2         32.40         72.15        12.60 o                         
  -1   3   2        394.97        393.27        19.24 o                         
   0   3   2      13151.30      12896.92        51.39 o                         
   1   3   2      11006.08      11125.20        77.33 o                         
   2   3   2       1301.70       1255.23        24.98 o                         
   3   3   2       3844.04       3864.75        50.54 o                         
   4   3   2       3875.37       3870.69        54.62 o                         
   5   3   2       2541.17       2467.67        48.40 o                         
   6   3   2       2864.58       2740.92        55.01 o                         
   7   3   2         21.81          8.42        21.28 o                         
   8   3   2        544.72        573.40        38.86 o                         
   9   3   2        186.59        229.61        59.28 o                         
  10   3   2         19.13         39.68        31.72 o                         
  11   3   2        154.47        252.98        56.58 o                         
 -11   4   2        113.74        171.72        41.80 o                         
 -10   4   2        315.97        336.94        68.83 o                         
  -9   4   2        337.71        323.71        54.42 o                         
  -8   4   2         88.29        164.00        28.28 o                         
  -7   4   2       2411.81       2390.23        56.93 o                         
  -6   4   2         65.69         76.96        21.66 o                         
  -5   4   2       3803.58       4134.59        61.96 o                         
  -4   4   2        182.04        116.25        17.45 o                         
  -3   4   2       6464.23       6524.39        69.01 o                         
  -2   4   2        105.14        102.45        22.88 o                         
  -1   4   2        432.68        360.65        14.80 o                         
   0   4   2        264.79        283.17         9.50 o                         
   1   4   2       8657.75       8658.29        65.86 o                         
   2   4   2       3599.80       3548.79        40.10 o                         
   3   4   2       5584.89       5318.99       115.66 o                         
   4   4   2       1964.72       1868.72        41.87 o                         
   5   4   2       2723.23       2774.11        53.07 o                         
   6   4   2        798.35        828.79        40.36 o                         
   7   4   2        464.36        488.53        80.18 o                         
   8   4   2        288.78        299.63        35.32 o                         
   9   4   2        104.14        145.37        31.29 o                         
  10   4   2         41.97         29.63        33.04 o                         
  11   4   2         68.63         18.90        36.37 o                         
 -11   5   2        202.78        195.62        41.53 o                         
 -10   5   2        107.78        161.39        63.61 o                         
  -9   5   2         55.83         74.55        29.93 o                         
  -8   5   2       1402.98       1399.60        55.16 o                         
  -7   5   2        665.59        649.95        52.97 o                         
  -6   5   2       2232.18       2263.02        54.44 o                         
  -5   5   2        242.63        274.43        25.86 o                         
  -4   5   2       1700.50       1684.87        72.07 o                         
  -3   5   2        422.63        431.32        22.81 o                         
  -2   5   2       4872.05       4800.90        55.66 o                         
  -1   5   2       1482.05       1416.25        24.81 o                         
   0   5   2        801.17        699.43        16.13 o                         
   1   5   2       8186.90       8621.91        59.17 o                         
   2   5   2      11285.60      11596.41        88.44 o                         
   3   5   2       2970.26       3088.28        42.57 o                         
   4   5   2        644.50        626.73        32.74 o                         
   5   5   2        374.97        347.23        32.25 o                         
   6   5   2        635.37        557.67        34.19 o                         
   7   5   2         54.88         61.26        25.99 o                         
   8   5   2         78.94        127.18        29.19 o                         
   9   5   2        145.87        175.13        35.21 o                         
  10   5   2          1.56         -3.39        32.02 o                         
  11   5   2          7.47        -35.50        35.50 o                         
 -11   6   2        105.50         72.38        38.79 o                         
 -10   6   2         38.00         40.92        37.84 o                         
  -9   6   2        431.34        475.64        60.90 o                         
  -8   6   2          0.86          1.19        26.55 o                         
  -7   6   2       5802.43       5555.73       133.88 o                         
  -6   6   2         16.71          4.09        21.28 o                         
  -5   6   2       4535.24       4356.61        68.32 o                         
  -4   6   2        877.76        905.52        37.29 o                         
  -3   6   2      10219.49      10535.49       102.46 o                         
  -2   6   2        329.35        309.30        24.57 o                         
  -1   6   2       8998.67       9226.58        87.07 o                         
   0   6   2        577.50        539.21        15.97 o                         
   1   6   2       6684.25       6525.70        50.57 o                         
   2   6   2       3014.96       3226.59        43.02 o                         
   3   6   2       2034.19       2008.61        37.36 o                         
   4   6   2        371.05        469.49        28.39 o                         
   5   6   2        118.19        109.50        23.27 o                         
   6   6   2         52.62         50.20        26.49 o                         
   7   6   2         72.89         59.86        26.73 o                         
   8   6   2          0.55         23.60        28.07 o                         
   9   6   2         14.29        -31.35        31.35 o                         
  10   6   2        147.69        123.67        37.71 o                         
 -10   7   2        333.86        358.17        45.18 o                         
  -9   7   2        217.04        277.87        41.44 o                         
  -8   7   2        759.74        795.40        54.06 o                         
  -7   7   2        133.28        169.41        29.55 o                         
  -6   7   2       2506.30       2608.72        61.14 o                         
  -5   7   2        312.33        294.20        27.52 o                         
  -4   7   2       7504.66       7620.76       140.18 o                         
  -3   7   2         77.02        113.10        19.23 o                         
  -2   7   2      18164.66      18827.52       234.89 o                         
  -1   7   2        532.72        574.72        20.58 o                         
   0   7   2       2773.62       2371.38        28.38 o                         
   1   7   2         11.47         35.75        10.76 o                         
   2   7   2       2458.09       2484.64        33.35 o                         
   3   7   2         70.17         45.42        20.81 o                         
   4   7   2        317.99        344.96        24.33 o                         
   5   7   2        108.27        112.44        44.51 o                         
   6   7   2        316.63        291.01        30.29 o                         
   7   7   2         37.55        -26.30        26.30 o                         
   8   7   2         14.06          1.42        28.01 o                         
   9   7   2         11.92        -31.91        31.91 o                         
  10   7   2         10.13         -0.26        35.92 o                         
 -10   8   2         28.42         19.00        35.67 o                         
  -9   8   2        450.82        465.46        45.58 o                         
  -8   8   2         76.51        142.09        32.26 o                         
  -7   8   2       1760.82       1751.36        60.45 o                         
  -6   8   2        614.06        668.54        42.88 o                         
  -5   8   2       1140.19       1084.05        60.36 o                         
  -4   8   2          5.09         11.57        24.33 o                         
  -3   8   2       5775.50       5642.82        73.54 o                         
  -2   8   2        251.88        250.51        19.38 o                         
  -1   8   2       7728.06       8133.03       103.17 o                         
   0   8   2       2304.11       2365.87        37.96 o                         
   1   8   2       1052.18        972.56        29.57 o                         
   2   8   2        930.70        886.65        30.79 o                         
   3   8   2        497.95        488.82        24.99 o                         
   4   8   2         86.33        110.44        34.19 o                         
   5   8   2        115.12        102.68        24.71 o                         
   6   8   2        238.30        280.42        40.18 o                         
   7   8   2         33.88         64.64        27.91 o                         
   8   8   2        139.89        169.09        36.49 o                         
   9   8   2         26.07         37.61        35.76 o                         
  10   8   2         23.53        -19.91        58.92 o                         
 -10   9   2        167.34        135.86        67.39 o                         
  -9   9   2        156.18        192.80        59.82 o                         
  -8   9   2        491.46        553.11        46.54 o                         
  -7   9   2        257.18        230.38        61.44 o                         
  -6   9   2        595.35        539.46        66.85 o                         
  -5   9   2         51.08         58.48        27.57 o                         
  -4   9   2       2305.39       2385.79        54.98 o                         
  -3   9   2        201.55        203.93        23.85 o                         
  -2   9   2       5538.51       5685.54        80.19 o                         
  -1   9   2       1106.91       1139.17        42.97 o                         
   0   9   2       1462.29       1452.09        42.50 o                         
   1   9   2       1587.19       1637.67        49.25 o                         
   2   9   2       2489.43       2457.30        45.20 o                         
   3   9   2       1723.47       1720.44        40.71 o                         
   4   9   2        124.87         87.92        29.22 o                         
   5   9   2        982.05        894.78        46.10 o                         
   6   9   2        236.88        238.53        31.85 o                         
   7   9   2        466.81        479.87        42.81 o                         
   8   9   2          2.28         33.87        52.61 o                         
   9   9   2         14.71         40.36        62.34 o                         
  10   9   2         73.99         77.84        61.62 o                         
  -9  10   2        131.09        153.16        62.34 o                         
  -8  10   2        190.99        139.82        57.30 o                         
  -7  10   2        395.67        405.06        58.02 o                         
  -6  10   2        384.32        295.14        48.65 o                         
  -5  10   2        261.24        264.51        44.33 o                         
  -4  10   2        682.79        622.72        50.09 o                         
  -3  10   2        344.77        363.26        39.28 o                         
  -2  10   2        896.26        908.78        36.84 o                         
  -1  10   2        659.62        649.74        57.12 o                         
   0  10   2       3278.56       3256.77        69.16 o                         
   1  10   2       1682.59       1662.57        87.57 o                         
   2  10   2       4176.82       4425.13        61.12 o                         
   3  10   2        294.49        308.63        25.35 o                         
   4  10   2        369.92        330.32        58.38 o                         
   5  10   2        440.86        477.49        54.42 o                         
   6  10   2        249.85        226.67        51.17 o                         
   7  10   2        107.02        162.17        55.86 o                         
   8  10   2        262.97        311.72        66.67 o                         
   9  10   2         11.02        -55.50        55.50 o                         
  -9  11   2         33.48         30.63        60.90 o                         
  -8  11   2         32.27         71.71        56.94 o                         
  -7  11   2        223.44        243.25        57.30 o                         
  -6  11   2         13.23        -39.64        39.64 o                         
  -5  11   2          2.00          3.96        37.84 o                         
  -4  11   2        227.49        205.77        40.00 o                         
  -3  11   2         78.33         48.65        33.15 o                         
  -2  11   2        697.26        781.13        69.61 o                         
  -1  11   2         98.81        158.66        30.46 o                         
   0  11   2        636.91        753.72        77.84 o                         
   1  11   2       1254.26       1195.64        50.69 o                         
   2  11   2        946.73        980.85        38.63 o                         
   3  11   2        972.85       1026.55        43.11 o                         
   4  11   2        146.81        156.11        25.36 o                         
   5  11   2       1893.59       2023.13        92.62 o                         
   6  11   2        332.99        431.37        59.82 o                         
   7  11   2        487.24        432.45        64.51 o                         
   8  11   2         15.23        -21.62        55.50 o                         
   9  11   2        248.73        282.53        69.55 o                         
  -8  12   2         23.72         34.60        58.38 o                         
  -7  12   2          0.99         41.80        51.17 o                         
  -6  12   2          2.86        -14.41        46.13 o                         
  -5  12   2          7.81        -28.11        38.92 o                         
  -4  12   2         40.89         34.24        38.20 o                         
  -3  12   2          4.78        -15.52        26.59 o                         
  -2  12   2        110.60        116.62        23.58 o                         
  -1  12   2        466.58        611.19        93.34 o                         
   0  12   2        140.39        192.24        32.71 o                         
   1  12   2        219.67        309.25        34.32 o                         
   2  12   2       1648.10       1679.68        60.88 o                         
   3  12   2        106.33         90.69        24.00 o                         
   4  12   2        845.79        930.65        41.83 o                         
   5  12   2        506.63        504.99        42.17 o                         
   6  12   2        638.27        558.94        67.03 o                         
   7  12   2         32.38         35.32        56.94 o                         
   8  12   2        154.84        146.67        68.11 o                         
  -8  13   2         87.48        173.34        64.87 o                         
  -7  13   2         49.11         97.30        56.94 o                         
  -6  13   2        310.43        180.55        55.50 o                         
  -5  13   2          0.10        -40.00        40.00 o                         
  -4  13   2        479.69        486.54        41.54 o                         
  -3  13   2          0.09         -5.98        28.62 o                         
  -2  13   2        229.39        297.45       115.32 o                         
  -1  13   2         12.28         18.77        40.90 o                         
   0  13   2         75.59         87.15        31.94 o                         
   1  13   2         61.51        113.63        30.63 o                         
   2  13   2         32.04         -1.11        46.31 o                         
   3  13   2        109.56        139.04        26.71 o                         
   4  13   2         74.64         88.61        27.98 o                         
   5  13   2       1197.83       1276.11        81.98 o                         
   6  13   2        210.01        160.73        57.66 o                         
   7  13   2        134.92         94.42        62.70 o                         
   8  13   2        105.27         83.97        68.11 o                         
  -7  14   2        113.73        139.46        62.34 o                         
  -6  14   2          7.77        -31.35        51.89 o                         
  -5  14   2         54.77         61.66        37.49 o                         
  -4  14   2          2.42         -7.20        32.12 o                         
  -3  14   2        112.73        139.26        34.06 o                         
  -2  14   2        110.53        122.13        37.84 o                         
  -1  14   2        774.33        725.35        71.71 o                         
   0  14   2         32.07          2.54        31.23 o                         
   1  14   2        478.27        606.55        85.59 o                         
   2  14   2          6.05        -21.52        30.29 o                         
   3  14   2        212.34        243.49        29.69 o                         
   4  14   2        404.50        445.65        36.78 o                         
   5  14   2         10.80         -1.08        51.53 o                         
   6  14   2        387.93        342.35        68.11 o                         
   7  14   2        104.12         39.28        64.87 o                         
  -6  15   2         72.31         46.92        40.12 o                         
  -5  15   2         14.05         -3.76        35.07 o                         
  -4  15   2         65.20         63.20        65.95 o                         
  -3  15   2          0.43        -11.60        36.40 o                         
  -2  15   2          3.46         26.23        36.42 o                         
  -1  15   2          9.55         33.10        34.41 o                         
   0  15   2        285.33        309.63        41.71 o                         
   1  15   2         53.39         10.52        55.86 o                         
   2  15   2        863.13        965.95        78.38 o                         
   3  15   2          3.29         -5.45        25.82 o                         
   4  15   2         81.29         75.41        39.14 o                         
   5  15   2         77.43        -16.58        51.89 o                         
   6  15   2         13.07         -9.73        59.46 o                         
  -5  16   2        165.99        100.48        38.94 o                         
  -4  16   2          1.65         22.16        34.29 o                         
  -3  16   2        207.60        215.50        62.70 o                         
  -2  16   2         10.72         36.04        38.22 o                         
  -1  16   2        539.51        598.46        52.03 o                         
   0  16   2         82.95         86.07        36.51 o                         
   1  16   2        371.77        434.17        49.85 o                         
   2  16   2         58.95         68.85        34.80 o                         
   3  16   2        218.33        222.71        69.55 o                         
   4  16   2          2.53         13.28        37.31 o                         
   5  16   2        524.50        392.09        63.79 o                         
  -4  17   2        243.28        211.13        56.22 o                         
  -3  17   2         20.35          5.77        52.61 o                         
  -2  17   2        192.64        216.58        44.21 o                         
  -1  17   2         28.77         61.10        38.85 o                         
   0  17   2        549.80        659.47        55.84 o                         
   1  17   2         22.15         29.04        43.97 o                         
   2  17   2        256.77        281.21        75.68 o                         
   3  17   2         62.89         22.70        60.54 o                         
  -2  18   2         32.34        -18.74        52.25 o                         
  -1  18   2        118.05        172.10        48.83 o                         
   0  18   2         76.11         85.71        42.30 o                         
   1  18   2        181.66        234.88        45.29 o                         
   2  18   2          4.40         -6.85        55.14 o                         
 -11   0   3        585.13        697.68        67.03 o                         
  -9   0   3       1345.41       1348.15        70.27 o                         
  -7   0   3        289.57        244.90        29.55 o                         
  -5   0   3         12.89          6.85        18.74 o                         
  -3   0   3         18.93         28.80        11.46 o                         
  -1   0   3        108.55        108.39        12.07 o                         
   1   0   3      24359.54      24423.58       174.07 o                         
   3   0   3        700.29        678.72        25.96 o                         
   5   0   3         24.28         36.11        31.17 o                         
   7   0   3          2.52          6.81        19.75 o                         
   9   0   3        194.72        165.41        42.16 o                         
  11   0   3        140.59        162.17        51.89 o                         
 -11   1   3        158.76        245.69        36.58 o                         
 -10   1   3        748.90        720.34        76.40 o                         
  -9   1   3        278.20        228.57        25.97 o                         
  -8   1   3        588.70        536.50        26.26 o                         
  -7   1   3        208.78        198.88        22.54 o                         
  -6   1   3        588.44        514.35        26.75 o                         
  -5   1   3         84.39        109.96        16.43 o                         
  -4   1   3       1344.88       1521.05        34.24 o                         
  -3   1   3       1008.14       1019.49        57.66 o                         
  -2   1   3        131.17        199.28        13.59 o                         
  -1   1   3       3532.08       3609.07        27.72 o                         
   0   1   3       5720.00       5837.15        43.95 o                         
   1   1   3        319.05        288.61        23.63 o                         
   2   1   3        924.39        929.05        15.97 o                         
   3   1   3          9.33         -3.97         8.91 o                         
   4   1   3          1.07         -9.76         9.76 o                         
   5   1   3       1520.18       1649.88        36.25 o                         
   6   1   3         18.34         17.76        14.74 o                         
   7   1   3        295.77        311.53        22.47 o                         
   8   1   3        757.87        799.29        29.34 o                         
   9   1   3         28.82         47.62        21.92 o                         
  10   1   3        390.67        337.29        37.71 o                         
  11   1   3        107.79        151.09        35.68 o                         
 -11   2   3        429.29        533.71        68.11 o                         
 -10   2   3        466.25        434.61        54.78 o                         
  -9   2   3       1096.24       1059.40        50.96 o                         
  -8   2   3        266.96        299.78        52.07 o                         
  -7   2   3        386.16        377.64        28.54 o                         
  -6   2   3       1447.11       1312.68        39.62 o                         
  -5   2   3        183.87        142.31        18.60 o                         
  -4   2   3        913.97        859.28        29.67 o                         
  -3   2   3        137.43        145.61        15.01 o                         
  -2   2   3        269.92        206.52        14.52 o                         
  -1   2   3       4123.74       4257.86        44.57 o                         
   0   2   3          4.56          4.11         9.21 o                         
   1   2   3         21.81         24.88         7.19 o                         
   2   2   3        378.16        460.55        15.53 o                         
   3   2   3         32.94         30.90        14.87 o                         
   4   2   3        175.87        161.48        19.54 o                         
   5   2   3        672.60        703.75        34.89 o                         
   6   2   3        744.09        712.06        38.16 o                         
   7   2   3        108.23         68.66        18.40 o                         
   8   2   3        336.16        340.89        26.04 o                         
   9   2   3        159.18        208.22        41.08 o                         
  10   2   3        326.24        359.66        33.20 o                         
  11   2   3        367.88        413.55        43.97 o                         
 -11   3   3        328.32        485.06        67.75 o                         
 -10   3   3        714.85        629.21        46.61 o                         
  -9   3   3        425.26        468.18        46.49 o                         
  -8   3   3        847.83        773.41        69.73 o                         
  -7   3   3       2352.60       2430.33        55.29 o                         
  -6   3   3       3097.64       3089.02        55.93 o                         
  -5   3   3       1158.41       1120.24        36.16 o                         
  -4   3   3        837.24        685.72        29.76 o                         
  -3   3   3        835.18        730.31        27.21 o                         
  -2   3   3       3386.79       3481.46        44.17 o                         
  -1   3   3        125.88        202.15        14.01 o                         
   0   3   3       9877.25      10143.07        74.43 o                         
   1   3   3        474.92        440.73        15.67 o                         
   2   3   3        378.08        368.82        16.78 o                         
   3   3   3        539.80        598.70        32.42 o                         
   4   3   3        122.14        133.96        19.82 o                         
   5   3   3       4595.97       4537.52        66.44 o                         
   6   3   3       1611.19       1554.61        47.46 o                         
   7   3   3        861.03        828.65        42.79 o                         
   8   3   3        111.68         78.43        28.54 o                         
   9   3   3        291.40        339.31        38.35 o                         
  10   3   3        328.99        376.60        43.81 o                         
  11   3   3        358.93        409.02        65.23 o                         
 -11   4   3        262.76        271.79        54.96 o                         
 -10   4   3        237.27        345.36       145.41 o                         
  -9   4   3        154.48        114.31        30.18 o                         
  -8   4   3        555.88        539.69        55.14 o                         
  -7   4   3        215.87        246.57        27.77 o                         
  -6   4   3       3171.64       3120.98        63.25 o                         
  -5   4   3       3108.75       3142.31        54.23 o                         
  -4   4   3        373.84        310.00        21.70 o                         
  -3   4   3        747.95        713.69        28.82 o                         
  -2   4   3       1606.85       1553.98        32.45 o                         
  -1   4   3       3900.10       4155.09        47.09 o                         
   0   4   3       2522.06       2277.07        17.84 o                         
   1   4   3       5903.98       6285.66        44.70 o                         
   2   4   3      11873.72      12551.45       158.25 o                         
   3   4   3        839.54        728.22        27.14 o                         
   4   4   3       2668.79       2674.43        64.87 o                         
   5   4   3        628.96        685.34        36.22 o                         
   6   4   3       1236.10       1210.26        46.70 o                         
   7   4   3        342.71        471.63        36.56 o                         
   8   4   3        796.77        820.33        73.70 o                         
   9   4   3        271.47        268.55        70.63 o                         
  10   4   3        239.01        261.27        41.08 o                         
  11   4   3        164.68        131.08        41.77 o                         
 -11   5   3          1.22        -21.78        32.87 o                         
 -10   5   3          1.06         -4.57        30.57 o                         
  -9   5   3         40.94         35.61        29.18 o                         
  -8   5   3        310.54        326.13        33.33 o                         
  -7   5   3       1898.96       1985.16        56.65 o                         
  -6   5   3       3426.99       3592.55        65.37 o                         
  -5   5   3        980.53        948.37        38.30 o                         
  -4   5   3        617.80        570.05        39.64 o                         
  -3   5   3       5902.31       5881.06        67.55 o                         
  -2   5   3       1069.51        976.21        28.97 o                         
  -1   5   3       2557.94       2108.67        34.59 o                         
   0   5   3        362.79        409.31        12.56 o                         
   1   5   3      10060.44       9433.67        73.62 o                         
   2   5   3       1308.86       1316.59        29.10 o                         
   3   5   3       4509.61       4346.58        51.45 o                         
   4   5   3        239.95        320.90        26.11 o                         
   5   5   3       1234.27       1237.74        44.49 o                         
   6   5   3       1707.70       1675.06        52.45 o                         
   7   5   3       1657.42       1661.91        57.48 o                         
   8   5   3         28.07        -13.26        28.22 o                         
   9   5   3        251.65        332.17        41.15 o                         
  10   5   3         80.74         92.82        42.52 o                         
 -11   6   3         74.93         88.16        38.04 o                         
 -10   6   3         39.41         13.64        33.53 o                         
  -9   6   3        275.11        269.45        37.82 o                         
  -8   6   3        119.75        121.45        30.31 o                         
  -7   6   3         85.79         65.45        26.22 o                         
  -6   6   3        453.98        467.46        44.51 o                         
  -5   6   3        891.59        905.47        40.94 o                         
  -4   6   3       2203.05       2109.32        46.44 o                         
  -3   6   3       2809.00       3047.26        49.66 o                         
  -2   6   3       9781.25       9910.96        93.20 o                         
  -1   6   3        179.74        159.25        13.30 o                         
   0   6   3       7637.90       7689.43       105.12 o                         
   1   6   3       2066.08       2107.51        32.46 o                         
   2   6   3      17000.76      17519.47       125.93 o                         
   3   6   3        767.26        828.63        30.31 o                         
   4   6   3       4369.83       4400.89        58.00 o                         
   5   6   3         74.41         56.20        22.61 o                         
   6   6   3       1607.58       1628.74        58.74 o                         
   7   6   3          4.32         -0.16        36.76 o                         
   8   6   3        170.51        262.02        36.82 o                         
   9   6   3         77.96        141.59        36.56 o                         
  10   6   3         95.56         82.91        38.95 o                         
 -10   7   3        116.84        113.51        39.85 o                         
  -9   7   3          9.67        -10.67        30.87 o                         
  -8   7   3         15.87         20.67        29.17 o                         
  -7   7   3        112.70        127.14        28.14 o                         
  -6   7   3         42.20         50.61        23.89 o                         
  -5   7   3        624.95        704.43        59.10 o                         
  -4   7   3          8.67          9.39        18.85 o                         
  -3   7   3       7590.75       7738.02        86.67 o                         
  -2   7   3        460.14        468.93        24.19 o                         
  -1   7   3      10022.93      10351.63       119.33 o                         
   0   7   3       1470.36       1586.72        35.47 o                         
   1   7   3       6823.79       6451.65        63.61 o                         
   2   7   3        119.33        107.73        16.34 o                         
   3   7   3       5407.79       5115.45        60.40 o                         
   4   7   3          7.31         -4.64        17.97 o                         
   5   7   3       2160.46       2249.01        56.76 o                         
   6   7   3         87.68        139.82        28.62 o                         
   7   7   3       1150.59       1263.41        74.96 o                         
   8   7   3          0.60         46.25        31.17 o                         
   9   7   3        259.81        198.78        41.46 o                         
  10   7   3          2.21        -12.44        37.60 o                         
 -10   8   3         67.01         88.67        37.40 o                         
  -9   8   3         88.05         36.72        33.09 o                         
  -8   8   3         21.27         43.80        30.53 o                         
  -7   8   3        621.33        644.54        42.70 o                         
  -6   8   3         33.79          3.87        23.89 o                         
  -5   8   3       1206.86       1170.49        50.27 o                         
  -4   8   3       3467.88       3332.13        61.03 o                         
  -3   8   3        425.70        403.91        26.11 o                         
  -2   8   3      11449.51      11875.34       112.46 o                         
  -1   8   3        382.89        316.48        37.71 o                         
   0   8   3       5414.73       5467.87        49.54 o                         
   1   8   3        585.51        563.45        27.65 o                         
   2   8   3       6102.41       5683.73        62.17 o                         
   3   8   3         28.37         22.57        17.87 o                         
   4   8   3       1006.06       1077.10        38.26 o                         
   5   8   3        221.44        223.31        33.33 o                         
   6   8   3       1548.25       1544.81        57.02 o                         
   7   8   3        477.57        478.60        41.39 o                         
   8   8   3         22.76         27.41        35.68 o                         
   9   8   3         52.22        -24.26        34.55 o                         
  10   8   3         99.79         19.46        62.34 o                         
 -10   9   3         63.19         38.20        61.26 o                         
  -9   9   3         13.26         37.12        54.78 o                         
  -8   9   3        268.72        378.25        58.74 o                         
  -7   9   3        150.65         91.93        30.82 o                         
  -6   9   3       1784.83       1837.87        58.92 o                         
  -5   9   3        644.14        727.98        39.63 o                         
  -4   9   3        976.08       1000.10        49.01 o                         
  -3   9   3       1858.45       1746.22        46.61 o                         
  -2   9   3        583.86        547.87        48.14 o                         
  -1   9   3       1737.98       1758.03        66.65 o                         
   0   9   3        293.14        300.77        22.83 o                         
   1   9   3       1991.85       1990.25        39.21 o                         
   2   9   3        518.67        547.01        27.40 o                         
   3   9   3       2210.80       2100.13        66.20 o                         
   4   9   3        504.82        516.29        29.79 o                         
   5   9   3        802.77        806.31        42.68 o                         
   6   9   3       1416.22       1355.36        84.33 o                         
   7   9   3       1173.71       1160.04        89.37 o                         
   8   9   3        144.51        170.82        59.46 o                         
   9   9   3        149.28        174.78        63.79 o                         
  -9  10   3         56.04         27.75        53.34 o                         
  -8  10   3        101.30        120.72        55.14 o                         
  -7  10   3        992.51       1060.94        80.72 o                         
  -6  10   3        300.43        220.55        50.09 o                         
  -5  10   3       3470.80       3499.58       104.15 o                         
  -4  10   3         61.49         94.06        34.60 o                         
  -3  10   3       2468.58       2511.07        80.36 o                         
  -2  10   3       1676.13       1771.87        51.96 o                         
  -1  10   3        545.69        628.96        81.44 o                         
   0  10   3       1160.79       1171.26        48.73 o                         
   1  10   3        353.05        330.61        22.66 o                         
   2  10   3        524.98        558.87        28.93 o                         
   3  10   3         27.17         15.23        19.65 o                         
   4  10   3         37.12          0.59        34.78 o                         
   5  10   3        195.63        145.23        43.61 o                         
   6  10   3        459.61        477.85        59.10 o                         
   7  10   3        657.24        698.40        72.80 o                         
   8  10   3        119.55        106.31        58.38 o                         
   9  10   3        531.16        418.39        78.92 o                         
  -9  11   3         24.82        -27.75        59.10 o                         
  -8  11   3        568.47        624.53        73.88 o                         
  -7  11   3        639.90        665.25        73.52 o                         
  -6  11   3       1127.77       1111.03        84.69 o                         
  -5  11   3        589.92        620.20        60.18 o                         
  -4  11   3        822.67        919.31        67.75 o                         
  -3  11   3        122.79        142.35        36.40 o                         
  -2  11   3        670.84        778.94        54.23 o                         
  -1  11   3         15.65         14.05        25.89 o                         
   0  11   3         99.58        119.89        29.49 o                         
   1  11   3        181.10        141.04        27.59 o                         
   2  11   3        544.01        505.70        31.41 o                         
   3  11   3         43.36         30.36        21.89 o                         
   4  11   3        193.63        228.54        48.47 o                         
   5  11   3         17.58         -6.49        40.72 o                         
   6  11   3        554.85        514.25        62.70 o                         
   7  11   3        216.54        180.91        60.54 o                         
   8  11   3         31.58         22.70        61.62 o                         
   9  11   3        142.61         70.63        73.52 o                         
  -8  12   3         39.13         17.66        59.46 o                         
  -7  12   3        485.25        519.66        67.75 o                         
  -6  12   3        201.48        163.61        50.45 o                         
  -5  12   3        275.35        308.48        51.53 o                         
  -4  12   3        152.78        101.26        39.64 o                         
  -3  12   3        175.70        193.46        32.26 o                         
  -2  12   3        129.09        136.55        23.93 o                         
  -1  12   3        160.89        222.19        39.10 o                         
   0  12   3         53.37         39.92        27.45 o                         
   1  12   3         83.01         64.82        26.67 o                         
   2  12   3          7.35         35.32        26.32 o                         
   3  12   3         23.30         55.61        23.17 o                         
   4  12   3         15.61        -24.09        24.09 o                         
   5  12   3        184.05        111.72        49.73 o                         
   6  12   3          1.45          8.29        51.17 o                         
   7  12   3         49.65         65.95        60.54 o                         
   8  12   3         57.01        -14.41        66.67 o                         
  -8  13   3        164.21        233.16        69.19 o                         
  -7  13   3         23.98        -11.53        55.50 o                         
  -6  13   3         99.41         29.55        50.81 o                         
  -5  13   3          0.92         16.94        44.33 o                         
  -4  13   3        241.79        238.06        37.13 o                         
  -3  13   3          4.21          4.59        32.79 o                         
  -2  13   3        202.31        236.14        35.14 o                         
  -1  13   3        853.01        959.30        54.38 o                         
   0  13   3        249.13        300.60        51.53 o                         
   1  13   3        666.39        696.76        45.54 o                         
   2  13   3          0.75         -4.39        27.73 o                         
   3  13   3        485.07        527.88        33.51 o                         
   4  13   3          2.13          9.53        40.36 o                         
   5  13   3          4.52        -10.45        49.37 o                         
   6  13   3         24.22         41.44        56.22 o                         
   7  13   3          0.45        -59.10        60.18 o                         
  -7  14   3        132.59        122.89        61.26 o                         
  -6  14   3         21.07        -25.23        53.34 o                         
  -5  14   3          5.91         16.34        42.52 o                         
  -4  14   3        110.10         94.53        35.83 o                         
  -3  14   3         96.99        109.27        33.93 o                         
  -2  14   3        369.72        406.43        48.29 o                         
  -1  14   3         57.35         12.85        47.03 o                         
   0  14   3        172.14        184.41        34.89 o                         
   1  14   3         87.93         95.45        32.54 o                         
   2  14   3        197.32        242.28        37.19 o                         
   3  14   3          3.92        -24.52        24.52 o                         
   4  14   3         19.77          7.13        36.51 o                         
   5  14   3          0.76         24.87        52.97 o                         
   6  14   3        311.95        272.44        67.03 o                         
   7  14   3          5.07         34.24        65.23 o                         
  -6  15   3         21.15         30.78        40.88 o                         
  -5  15   3        292.93        334.31        45.33 o                         
  -4  15   3         12.84          1.24        35.50 o                         
  -3  15   3         78.71         83.16        34.27 o                         
  -2  15   3         48.08         86.13        60.90 o                         
  -1  15   3        257.89        271.94        40.63 o                         
   0  15   3        101.03        111.66        65.05 o                         
   1  15   3        277.37        289.83        40.52 o                         
   2  15   3        116.91        158.90        37.52 o                         
   3  15   3        351.49        290.44        40.73 o                         
   4  15   3          1.26          4.57        38.16 o                         
   5  15   3          4.40         50.09        55.14 o                         
   6  15   3          1.80        -19.82        62.34 o                         
  -5  16   3         25.56        -36.36        36.36 o                         
  -4  16   3        189.49        119.40        38.93 o                         
  -3  16   3          0.54          9.73        60.54 o                         
  -2  16   3        216.88        258.75        70.63 o                         
  -1  16   3         13.34        -13.23        34.53 o                         
   0  16   3         76.96         79.54        72.98 o                         
   1  16   3         63.03         96.81        38.42 o                         
   2  16   3         11.98         61.62        59.46 o                         
   3  16   3         87.53         83.97        63.43 o                         
   4  16   3        231.02        184.90        43.32 o                         
   5  16   3          0.15         50.45        54.78 o                         
  -4  17   3          4.15        -28.83        58.02 o                         
  -3  17   3        293.91        294.78        70.63 o                         
  -2  17   3         39.59          4.68        56.94 o                         
  -1  17   3        288.97        361.51        84.15 o                         
   0  17   3          7.53         -8.14        36.01 o                         
   1  17   3        163.47        248.66        73.52 o                         
   2  17   3          0.45         34.60        61.62 o                         
   3  17   3        175.61        153.52        68.47 o                         
   4  17   3         74.98         22.70        65.23 o                         
  -2  18   3        134.95         69.91        60.54 o                         
  -1  18   3        136.52         68.31        49.19 o                         
   0  18   3         59.84         32.43        62.70 o                         
   1  18   3          0.49         38.56        67.39 o                         
 -10   0   4       2973.52       3009.47       101.62 o                         
  -8   0   4       2414.38       2253.36        52.49 o                         
  -6   0   4      10786.83      10718.88       104.06 o                         
  -4   0   4       5375.41       5233.58        58.69 o                         
  -2   0   4       2819.15       2706.40        51.89 o                         
   0   0   4         59.08         53.34        18.74 o                         
   2   0   4        163.59        223.29        16.94 o                         
   4   0   4        112.29        161.20        18.60 o                         
   6   0   4        395.17        373.19        38.38 o                         
   8   0   4        420.49        387.53        35.86 o                         
  10   0   4         48.92         58.38        44.69 o                         
 -11   1   4        572.94        602.24        46.76 o                         
 -10   1   4          7.56         31.25        78.02 o                         
  -9   1   4       2143.89       1985.46        46.60 o                         
  -8   1   4         81.05         68.40        17.69 o                         
  -7   1   4        725.05        707.77        35.61 o                         
  -6   1   4        115.31        134.97        15.44 o                         
  -5   1   4       6709.23       7290.47        78.83 o                         
  -4   1   4       2314.44       2551.51        33.20 o                         
  -3   1   4       1247.83       1179.11        74.42 o                         
  -2   1   4       1962.05       2063.43        33.71 o                         
  -1   1   4       8601.34       8571.05        61.91 o                         
   0   1   4          2.13         -2.55         9.32 o                         
   1   1   4       2021.75       1883.23        23.14 o                         
   2   1   4         23.41         27.91         8.61 o                         
   3   1   4        377.79        362.32        14.53 o                         
   4   1   4          1.30         -0.99        11.03 o                         
   5   1   4        132.18        153.13        14.72 o                         
   6   1   4         19.24          6.25        13.75 o                         
   7   1   4        115.71        134.51        18.91 o                         
   8   1   4        127.74        125.27        18.89 o                         
   9   1   4          5.07        -10.15        21.15 o                         
  10   1   4         15.48         62.16        29.81 o                         
  11   1   4          5.80         35.89        36.04 o                         
 -11   2   4          2.64         75.32        48.65 o                         
 -10   2   4        972.92       1139.50        82.89 o                         
  -9   2   4          6.90         31.34        34.42 o                         
  -8   2   4       1278.72       1151.08        47.48 o                         
  -7   2   4        630.66        592.65        48.65 o                         
  -6   2   4       2331.75       2359.31        50.03 o                         
  -5   2   4        204.08        177.31        20.13 o                         
  -4   2   4       2300.95       2196.60        41.63 o                         
  -3   2   4        574.45        591.72        26.84 o                         
  -2   2   4       6616.52       6630.26        65.83 o                         
  -1   2   4       4454.01       4751.56        35.97 o                         
   0   2   4         91.86         80.82         8.90 o                         
   1   2   4       9665.26       9306.42        60.96 o                         
   2   2   4        413.90        389.99        13.18 o                         
   3   2   4        257.95        257.93        13.58 o                         
   4   2   4         34.94         13.00        11.42 o                         
   5   2   4        128.20        123.32        14.43 o                         
   6   2   4         43.20         38.88        16.95 o                         
   7   2   4         12.98         12.85        17.40 o                         
   8   2   4         74.11         75.77        21.27 o                         
   9   2   4        114.83         79.13        24.20 o                         
  10   2   4         57.07         78.95        26.34 o                         
  11   2   4        155.17        109.05        89.91 o                         
 -11   3   4        204.29        142.35        54.06 o                         
 -10   3   4          0.31         16.04        28.25 o                         
  -9   3   4        695.30        734.09        53.34 o                         
  -8   3   4         63.75         85.32        25.68 o                         
  -7   3   4       1347.13       1384.54        45.99 o                         
  -6   3   4       1248.36       1212.51        65.77 o                         
  -5   3   4       1333.99       1290.83        39.55 o                         
  -4   3   4       1972.36       2150.50        74.06 o                         
  -3   3   4       1989.60       1910.75        37.67 o                         
  -2   3   4       5960.96       6266.10        90.81 o                         
  -1   3   4       9604.00       9930.37        86.33 o                         
   0   3   4       1225.39       1213.29        19.28 o                         
   1   3   4       6330.50       6394.38        36.78 o                         
   2   3   4        393.40        340.65        14.75 o                         
   3   3   4       3106.70       3127.10        44.13 o                         
   4   3   4       2979.02       3057.33        77.84 o                         
   5   3   4         51.50         39.93        21.66 o                         
   6   3   4         41.76         85.21        50.63 o                         
   7   3   4          0.78          2.36        20.68 o                         
   8   3   4          7.31          7.43        26.50 o                         
   9   3   4         40.78         21.82        27.73 o                         
  10   3   4        106.01         55.72        63.25 o                         
 -11   4   4        157.36        196.11        42.08 o                         
 -10   4   4          2.67        -28.45        50.63 o                         
  -9   4   4          0.50        -19.91        36.22 o                         
  -8   4   4          2.86          6.76        24.36 o                         
  -7   4   4        210.83        180.80        26.31 o                         
  -6   4   4        238.03        281.19        26.11 o                         
  -5   4   4        501.24        413.81        27.09 o                         
  -4   4   4        711.15        687.68        31.92 o                         
  -3   4   4         33.11          6.47        13.99 o                         
  -2   4   4       3610.00       3667.90        48.48 o                         
  -1   4   4       3947.24       3804.08        56.58 o                         
   0   4   4       2655.53       2625.78        26.76 o                         
   1   4   4       7587.72       7322.59        52.87 o                         
   2   4   4        536.41        442.76        20.59 o                         
   3   4   4       2927.28       2827.36        62.71 o                         
   4   4   4       1371.19       1325.55        41.09 o                         
   5   4   4        624.23        672.58        35.91 o                         
   6   4   4         43.17         68.68        24.96 o                         
   7   4   4        596.07        605.86        39.75 o                         
   8   4   4         24.37         41.57        37.66 o                         
   9   4   4        487.32        501.59        80.90 o                         
  10   4   4        278.18        289.40        43.93 o                         
 -11   5   4          1.34        -32.88        37.48 o                         
 -10   5   4         16.75          4.84        31.98 o                         
  -9   5   4        156.35        117.17        32.59 o                         
  -8   5   4         11.05        -24.47        25.35 o                         
  -7   5   4        285.62        243.90        30.45 o                         
  -6   5   4        361.26        366.46        29.80 o                         
  -5   5   4          1.46         22.70        25.23 o                         
  -4   5   4         14.77         29.61        16.77 o                         
  -3   5   4        161.48        111.05        17.49 o                         
  -2   5   4        609.47        639.23        33.88 o                         
  -1   5   4       3297.22       3223.10        34.13 o                         
   0   5   4       3502.78       3545.57        51.47 o                         
   1   5   4        778.77        772.31        17.91 o                         
   2   5   4       7764.82       7834.72        70.18 o                         
   3   5   4       4370.32       4599.52        55.12 o                         
   4   5   4       4297.00       4460.85        57.57 o                         
   5   5   4         13.02         26.76        21.64 o                         
   6   5   4       2122.53       2127.59        72.07 o                         
   7   5   4          2.84         -5.61        26.44 o                         
   8   5   4       1371.17       1458.58        61.62 o                         
   9   5   4        319.18        306.05        40.98 o                         
  10   5   4        334.76        433.78       100.18 o                         
 -11   6   4          0.56        -35.39        35.39 o                         
 -10   6   4         87.67         70.38        37.12 o                         
  -9   6   4        139.88        127.42        32.98 o                         
  -8   6   4         39.54         -8.46        41.26 o                         
  -7   6   4         93.17         41.67        26.70 o                         
  -6   6   4        307.17        239.69        28.25 o                         
  -5   6   4          7.35        -24.69        24.69 o                         
  -4   6   4        539.06        568.89        37.84 o                         
  -3   6   4        464.61        449.05        37.84 o                         
  -2   6   4         32.87         27.39        14.61 o                         
  -1   6   4       1249.65       1233.31        30.68 o                         
   0   6   4        414.33        569.78        28.17 o                         
   1   6   4        749.88        585.85        24.10 o                         
   2   6   4        228.54        279.20        18.86 o                         
   3   6   4       7697.93       7962.11        77.43 o                         
   4   6   4       1692.06       1681.22        41.12 o                         
   5   6   4       2884.81       2842.16        63.79 o                         
   6   6   4         43.42         53.02        25.55 o                         
   7   6   4       3136.47       3248.40        74.65 o                         
   8   6   4        144.14        189.29        36.45 o                         
   9   6   4        618.79        669.90        52.22 o                         
  10   6   4         52.32         80.59        40.77 o                         
 -10   7   4        108.08         57.14        35.83 o                         
  -9   7   4        180.27        224.05        39.23 o                         
  -8   7   4          9.61         -0.09        28.05 o                         
  -7   7   4        166.86        153.82        30.19 o                         
  -6   7   4          6.05          8.88        47.03 o                         
  -5   7   4        224.16        267.21        28.42 o                         
  -4   7   4        337.48        329.99        26.88 o                         
  -3   7   4        405.12        406.73        28.11 o                         
  -2   7   4       1881.01       1762.56        39.18 o                         
  -1   7   4          8.85         -4.45        13.48 o                         
   0   7   4        175.83        146.67        37.12 o                         
   1   7   4        154.98        128.13        10.36 o                         
   2   7   4       5461.03       5587.95        60.63 o                         
   3   7   4          9.54         -3.58        16.78 o                         
   4   7   4       1668.55       1650.86        42.42 o                         
   5   7   4         27.86         25.69        23.27 o                         
   6   7   4       2997.49       2990.35        68.96 o                         
   7   7   4          3.72         27.62        29.23 o                         
   8   7   4       2229.65       2312.15        99.10 o                         
   9   7   4         95.24        134.02        39.44 o                         
  10   7   4        666.34        604.77        56.37 o                         
 -10   8   4         17.34         72.70        42.34 o                         
  -9   8   4        119.15         59.70        70.09 o                         
  -8   8   4         17.21         -3.51        28.65 o                         
  -7   8   4        235.33        211.48        51.89 o                         
  -6   8   4         81.11         76.93        26.77 o                         
  -5   8   4        162.67        168.06        25.85 o                         
  -4   8   4         15.07         20.90        28.47 o                         
  -3   8   4       1149.36       1145.09        39.52 o                         
  -2   8   4       3341.13       3211.62        52.84 o                         
  -1   8   4        713.16        694.07        25.64 o                         
   0   8   4       1197.91       1227.92        40.73 o                         
   1   8   4        230.39        238.48        18.24 o                         
   2   8   4       1785.22       1803.53        38.01 o                         
   3   8   4       4845.01       4834.52        62.06 o                         
   4   8   4         35.86         42.71        20.49 o                         
   5   8   4       2889.16       2925.18        80.00 o                         
   6   8   4         22.32         20.14        46.67 o                         
   7   8   4       3804.86       3711.83       112.80 o                         
   8   8   4         23.59         32.16        34.46 o                         
   9   8   4        311.94        281.81        73.52 o                         
 -10   9   4        202.38        145.95        61.98 o                         
  -9   9   4         86.51         85.77        55.86 o                         
  -8   9   4          0.08        -12.01        33.87 o                         
  -7   9   4        505.13        476.26        41.02 o                         
  -6   9   4         68.17         54.97        26.84 o                         
  -5   9   4        640.55        671.28        38.33 o                         
  -4   9   4        276.91        270.82        27.55 o                         
  -3   9   4        840.64        867.24        38.89 o                         
  -2   9   4        964.83        968.32        55.86 o                         
  -1   9   4       2081.03       2039.35        41.63 o                         
   0   9   4        156.29        144.82        24.40 o                         
   1   9   4        447.90        454.68        77.07 o                         
   2   9   4       1147.66       1176.86        47.02 o                         
   3   9   4       1986.84       2103.60        59.62 o                         
   4   9   4         43.50         27.64        31.17 o                         
   5   9   4         31.46         46.85        40.72 o                         
   6   9   4       1458.73       1371.58        89.37 o                         
   7   9   4          0.17         31.71        50.81 o                         
   8   9   4        391.76        461.28        71.71 o                         
   9   9   4        155.64        250.82        72.80 o                         
  -9  10   4          7.14         77.12        55.86 o                         
  -8  10   4        124.26        146.31        58.74 o                         
  -7  10   4          5.11         -9.73        45.77 o                         
  -6  10   4       1533.58       1615.55        89.73 o                         
  -5  10   4          3.27         12.61        35.68 o                         
  -4  10   4       1154.07       1173.01        68.47 o                         
  -3  10   4        181.76        116.04        34.60 o                         
  -2  10   4       2217.08       2344.01        59.91 o                         
  -1  10   4        950.64        965.92        35.09 o                         
   0  10   4       1768.77       1679.91        52.44 o                         
   1  10   4        406.38        350.28        51.89 o                         
   2  10   4       1623.10       1626.79        53.08 o                         
   3  10   4        244.08        296.72        33.49 o                         
   4  10   4       1780.92       1772.59        63.93 o                         
   5  10   4        249.75        242.89        49.37 o                         
   6  10   4          1.17         -4.68        48.29 o                         
   7  10   4        282.22        281.45        63.07 o                         
   8  10   4          0.96        -59.82        59.82 o                         
   9  10   4        153.11         95.86        70.99 o                         
  -9  11   4         88.18        185.95        63.07 o                         
  -8  11   4         13.90        -20.90        51.89 o                         
  -7  11   4        632.70        574.43        68.47 o                         
  -6  11   4        600.22        668.85        66.67 o                         
  -5  11   4        666.21        697.32        61.26 o                         
  -4  11   4        667.05        633.53        54.78 o                         
  -3  11   4       1668.89       1747.08        74.96 o                         
  -2  11   4        378.02        414.58        33.70 o                         
  -1  11   4       2121.86       2287.01        64.42 o                         
   0  11   4        203.68        225.85        30.69 o                         
   1  11   4        374.80        381.04        33.68 o                         
   2  11   4         14.23         50.35        26.73 o                         
   3  11   4       1147.63       1208.99        90.81 o                         
   4  11   4         79.29         78.29        33.07 o                         
   5  11   4         90.03         68.11        46.85 o                         
   6  11   4          2.81        -47.21        47.21 o                         
   7  11   4         84.11         58.74        61.26 o                         
   8  11   4         19.26        -19.46        63.07 o                         
  -8  12   4        714.52        610.11        78.92 o                         
  -7  12   4         59.62         84.69        55.86 o                         
  -6  12   4        860.08        878.59        74.60 o                         
  -5  12   4        101.39         59.10        43.97 o                         
  -4  12   4       1311.25       1470.32        81.44 o                         
  -3  12   4         51.32         61.66        30.24 o                         
  -2  12   4        284.51        275.71        33.10 o                         
  -1  12   4        139.51        132.92        31.16 o                         
   0  12   4        574.56        662.74        45.65 o                         
   1  12   4        472.51        430.62        40.18 o                         
   2  12   4        369.17        354.51        34.86 o                         
   3  12   4        321.39        263.97        35.95 o                         
   4  12   4        394.08        343.49        41.51 o                         
   5  12   4        181.31        132.62        49.73 o                         
   6  12   4          5.48         10.09        53.34 o                         
   7  12   4        135.11        117.48        64.15 o                         
   8  12   4          0.52        -54.78        64.87 o                         
  -8  13   4          0.86        -42.52        59.46 o                         
  -7  13   4        681.78        701.28        79.28 o                         
  -6  13   4         83.82         42.52        51.53 o                         
  -5  13   4       1374.79       1283.65        89.01 o                         
  -4  13   4        154.69        168.67        37.42 o                         
  -3  13   4        743.90        799.08        79.64 o                         
  -2  13   4          1.77        -12.13        27.88 o                         
  -1  13   4        734.48        781.66       118.74 o                         
   0  13   4         43.40         51.55        29.17 o                         
   1  13   4        111.44        113.52        30.62 o                         
   2  13   4         50.75         36.04        28.15 o                         
   3  13   4          2.73         27.21        32.94 o                         
   4  13   4         18.63         63.95        36.97 o                         
   5  13   4        246.42        235.68        57.66 o                         
   6  13   4        124.72        167.93        63.07 o                         
   7  13   4        155.71        141.99        67.39 o                         
  -7  14   4         10.64          7.57        59.10 o                         
  -6  14   4        655.62        606.15        73.52 o                         
  -5  14   4         85.74         74.15        39.34 o                         
  -4  14   4        547.88        521.78        77.48 o                         
  -3  14   4          3.20        -31.67        31.67 o                         
  -2  14   4         15.28        106.31        58.38 o                         
  -1  14   4         51.89         75.54        38.74 o                         
   0  14   4        291.75        340.56        94.96 o                         
   1  14   4          1.65         28.20        42.52 o                         
   2  14   4          1.61        -19.46        54.78 o                         
   3  14   4         59.66         70.57        52.97 o                         
   4  14   4          7.29        -10.98        37.40 o                         
   5  14   4         63.84        103.79        55.86 o                         
   6  14   4          7.01        -55.50        55.50 o                         
   7  14   4        129.42        199.65        72.43 o                         
  -6  15   4          2.12        -39.06        39.06 o                         
  -5  15   4        778.35        742.37       129.01 o                         
  -4  15   4        254.89        299.46        42.73 o                         
  -3  15   4        181.97        150.64        66.67 o                         
  -2  15   4        133.25         96.58        64.51 o                         
  -1  15   4         43.94          4.87        34.96 o                         
   0  15   4        434.66        360.62        44.69 o                         
   1  15   4          2.85         15.29        32.53 o                         
   2  15   4        174.62        191.36        69.19 o                         
   3  15   4          6.30        -42.16        60.18 o                         
   4  15   4        110.81        104.76        41.67 o                         
   5  15   4          3.11        -19.82        52.61 o                         
   6  15   4        261.18        322.53        73.52 o                         
  -5  16   4        300.41        290.63        46.83 o                         
  -4  16   4         50.69         18.87        36.93 o                         
  -3  16   4        350.48        322.17        76.40 o                         
  -2  16   4        337.31        289.02        73.52 o                         
  -1  16   4        462.50        351.36        68.47 o                         
   0  16   4         46.18         56.41        35.40 o                         
   1  16   4        141.84        205.77        67.75 o                         
   2  16   4         46.01          5.77        65.59 o                         
   3  16   4         71.19         21.98        64.51 o                         
   4  16   4          0.48        -29.76        38.17 o                         
   5  16   4         49.01        132.98        61.62 o                         
  -4  17   4        200.73        123.61        51.53 o                         
  -3  17   4         19.06         23.06        65.59 o                         
  -2  17   4        498.22        505.24        81.80 o                         
  -1  17   4        137.77        119.64        63.43 o                         
   0  17   4        228.02        181.27        65.23 o                         
   1  17   4         89.89        227.03        77.48 o                         
   2  17   4        134.99         60.54        63.43 o                         
   3  17   4         56.63         38.56        67.03 o                         
  -1  18   4        121.75        130.09        68.11 o                         
   0  18   4         48.66         41.80        68.83 o                         
 -11   0   5          3.60        -41.44        41.44 o                         
  -9   0   5        647.65        690.11        57.30 o                         
  -7   0   5        435.91        460.13        30.27 o                         
  -5   0   5      18599.32      18925.01       156.42 o                         
  -3   0   5      16397.33      16682.71       191.36 o                         
  -1   0   5      28174.87      27652.45       292.26 o                         
   1   0   5       1990.90       1841.50        51.89 o                         
   3   0   5        721.63        590.35        33.15 o                         
   5   0   5       2171.74       2183.94        58.92 o                         
   7   0   5         31.77         -2.95        22.03 o                         
   9   0   5         15.83         18.74        40.00 o                         
 -11   1   5          0.71         -5.90        30.55 o                         
 -10   1   5        469.40        494.94        50.27 o                         
  -9   1   5        442.86        394.37        32.76 o                         
  -8   1   5        787.95        791.73        28.58 o                         
  -7   1   5       1159.56       1129.14        28.82 o                         
  -6   1   5       3664.06       3629.16        40.67 o                         
  -5   1   5        421.37        379.66        18.86 o                         
  -4   1   5       8262.32       8160.95        98.28 o                         
  -3   1   5        355.41        511.68        19.67 o                         
  -2   1   5      10007.08       9245.90       264.51 o                         
  -1   1   5       1641.84       1694.89        27.24 o                         
   0   1   5      22321.99      22461.53       140.71 o                         
   1   1   5        346.61        357.92        28.11 o                         
   2   1   5       2013.95       2034.37        27.26 o                         
   3   1   5        518.88        463.83        16.82 o                         
   4   1   5        621.29        551.84        19.41 o                         
   5   1   5        266.09        241.43        25.29 o                         
   6   1   5        121.61        168.02        20.81 o                         
   7   1   5          5.62        -15.22        15.22 o                         
   8   1   5        517.96        511.65        32.15 o                         
   9   1   5          0.56        -22.05        22.05 o                         
  10   1   5         59.46         22.16        30.78 o                         
 -11   2   5         35.25        -42.88        42.88 o                         
 -10   2   5         95.35         22.70        43.24 o                         
  -9   2   5        864.77        775.12        85.05 o                         
  -8   2   5       1393.57       1336.44        93.16 o                         
  -7   2   5       1019.56       1086.78        44.21 o                         
  -6   2   5         35.47         50.21        19.36 o                         
  -5   2   5       5818.48       6118.59       172.98 o                         
  -4   2   5       1742.63       1884.83        95.14 o                         
  -3   2   5       7020.66       7051.18        82.89 o                         
  -2   2   5       2549.54       2748.22        41.99 o                         
  -1   2   5       6380.70       6412.38        46.28 o                         
   0   2   5      10855.72      11583.33        82.45 o                         
   1   2   5       3579.32       3156.80        28.58 o                         
   2   2   5       1806.03       1672.26        22.69 o                         
   3   2   5       1799.14       1813.72        25.13 o                         
   4   2   5       2295.70       2272.48        32.33 o                         
   5   2   5        961.30       1025.39        27.66 o                         
   6   2   5          9.39         -4.91        14.26 o                         
   7   2   5        316.06        314.54        21.29 o                         
   8   2   5        576.18        593.53        33.05 o                         
   9   2   5         45.80         52.21        32.35 o                         
  10   2   5         35.83         -6.35        26.01 o                         
 -11   3   5         53.31        -12.61        46.13 o                         
 -10   3   5        285.81        298.95        41.66 o                         
  -9   3   5       1304.87       1249.95        56.69 o                         
  -8   3   5        160.34        153.69        32.97 o                         
  -7   3   5       1317.30       1243.55        47.14 o                         
  -6   3   5        127.48        126.67        26.31 o                         
  -5   3   5       1495.00       1519.29        42.89 o                         
  -4   3   5        638.92        622.52        32.17 o                         
  -3   3   5         19.99         27.93        20.54 o                         
  -2   3   5       3129.66       3131.85        45.95 o                         
  -1   3   5       3091.89       3287.02        31.60 o                         
   0   3   5       6085.65       6384.63        46.58 o                         
   1   3   5       2263.87       2131.95        22.83 o                         
   2   3   5       3396.58       3309.08        35.46 o                         
   3   3   5       4560.92       4555.45        38.50 o                         
   4   3   5       3668.33       3679.41        40.10 o                         
   5   3   5       1066.90       1022.57        32.79 o                         
   6   3   5        588.30        602.83        27.82 o                         
   7   3   5         66.62         70.72        20.51 o                         
   8   3   5        304.62        316.51        27.76 o                         
   9   3   5        115.93        117.00        33.88 o                         
  10   3   5         11.51         13.87        26.57 o                         
 -11   4   5         85.19         52.61        49.01 o                         
 -10   4   5        245.97        198.74        38.87 o                         
  -9   4   5        338.17        371.53        39.87 o                         
  -8   4   5        716.21        758.13        44.06 o                         
  -7   4   5       1193.55       1062.26        46.37 o                         
  -6   4   5        457.54        404.67        30.64 o                         
  -5   4   5        122.40        105.02        28.83 o                         
  -4   4   5       2433.76       2724.98        50.27 o                         
  -3   4   5        466.52        536.55        25.90 o                         
  -2   4   5         12.95         -1.26        19.46 o                         
  -1   4   5        576.39        482.63        18.11 o                         
   0   4   5       1368.22       1421.92        22.34 o                         
   1   4   5        571.95        545.85        17.20 o                         
   2   4   5       1921.06       1874.73        30.95 o                         
   3   4   5       3741.79       3745.79        49.44 o                         
   4   4   5       1027.87       1080.72        47.75 o                         
   5   4   5        692.36        769.12        39.08 o                         
   6   4   5        633.77        699.02        70.45 o                         
   7   4   5        764.22        778.90        45.33 o                         
   8   4   5        582.38        599.84        47.75 o                         
   9   4   5        308.23        287.83        74.06 o                         
  10   4   5        107.18        115.95        42.34 o                         
 -11   5   5        272.97        340.69        47.30 o                         
 -10   5   5        101.51         83.76        64.15 o                         
  -9   5   5        293.15        331.33        39.49 o                         
  -8   5   5         21.99          5.77        25.99 o                         
  -7   5   5         25.98         46.94        24.03 o                         
  -6   5   5        279.07        213.96        27.14 o                         
  -5   5   5        177.32        168.82        23.80 o                         
  -4   5   5         47.98         65.68        26.85 o                         
  -3   5   5        205.24        176.17        18.98 o                         
  -2   5   5        175.00        135.39        16.93 o                         
  -1   5   5          4.47         -5.98         8.85 o                         
   0   5   5          4.38          5.19         8.54 o                         
   1   5   5       3013.58       3006.37        34.47 o                         
   2   5   5        475.20        451.06        17.58 o                         
   3   5   5       1169.71       1188.02        50.15 o                         
   4   5   5       3943.12       4016.48        57.33 o                         
   5   5   5        846.59        851.67        42.67 o                         
   6   5   5        576.19        632.64        40.97 o                         
   7   5   5        855.52        841.06        64.87 o                         
   8   5   5        298.71        234.38        37.81 o                         
   9   5   5        490.52        466.82        46.19 o                         
  10   5   5          2.44        -11.30        35.99 o                         
 -10   6   5        118.44         96.47        36.82 o                         
  -9   6   5          0.70        -12.12        30.61 o                         
  -8   6   5         34.40         39.34        57.66 o                         
  -7   6   5         57.32         85.78        27.25 o                         
  -6   6   5        236.00        227.31        28.00 o                         
  -5   6   5         30.22         37.73        23.06 o                         
  -4   6   5        133.99        113.54        21.27 o                         
  -3   6   5        924.20        999.68        35.83 o                         
  -2   6   5         50.20         82.25        16.54 o                         
  -1   6   5       1175.73       1140.30        23.91 o                         
   0   6   5       2616.22       2673.44        28.16 o                         
   1   6   5         48.87         18.05        11.44 o                         
   2   6   5        223.95        212.60        18.61 o                         
   3   6   5        961.80        960.64        37.09 o                         
   4   6   5         68.41        126.81        22.24 o                         
   5   6   5          4.46         19.36        49.01 o                         
   6   6   5       2176.49       2302.45        64.43 o                         
   7   6   5        184.65        176.86        34.77 o                         
   8   6   5        990.81       1075.82       194.78 o                         
   9   6   5          6.80         52.20        41.98 o                         
  10   6   5        548.73        494.15        52.76 o                         
 -10   7   5          7.61        -16.84        35.14 o                         
  -9   7   5        100.10         94.60        36.05 o                         
  -8   7   5         12.25         20.43        29.55 o                         
  -7   7   5         14.59         -5.40        26.22 o                         
  -6   7   5        111.71         97.82        25.19 o                         
  -5   7   5        213.69        195.43        28.11 o                         
  -4   7   5        229.55        197.24        23.29 o                         
  -3   7   5        114.64         67.50        26.67 o                         
  -2   7   5        433.95        369.14        27.93 o                         
  -1   7   5        372.67        385.95        44.17 o                         
   0   7   5        273.18        261.40        43.06 o                         
   1   7   5        158.86        139.41        11.82 o                         
   2   7   5        464.68        432.12        26.34 o                         
   3   7   5        323.43        355.09        26.98 o                         
   4   7   5          1.08          4.43        18.98 o                         
   5   7   5         10.36         11.66        24.25 o                         
   6   7   5          1.22        -25.75        25.75 o                         
   7   7   5       1414.92       1415.30        63.93 o                         
   8   7   5          1.13         13.39        33.93 o                         
   9   7   5        491.12        408.95        48.38 o                         
  10   7   5          0.06         31.06        57.30 o                         
 -10   8   5         59.43         67.39        39.34 o                         
  -9   8   5        257.30        287.19        44.49 o                         
  -8   8   5         40.62         15.48        31.16 o                         
  -7   8   5         43.40         36.87        29.25 o                         
  -6   8   5         33.15          4.47        24.05 o                         
  -5   8   5          2.37         17.97        33.87 o                         
  -4   8   5        268.17        262.98        25.72 o                         
  -3   8   5        143.22        144.82        21.62 o                         
  -2   8   5         56.27         45.11        17.54 o                         
  -1   8   5        441.53        455.48        45.19 o                         
   0   8   5       1530.36       1805.10        82.53 o                         
   1   8   5       1115.11       1071.75        30.20 o                         
   2   8   5          6.12          7.57        15.91 o                         
   3   8   5        324.07        298.02        23.68 o                         
   4   8   5         36.41         53.87        21.36 o                         
   5   8   5        350.47        360.29        36.76 o                         
   6   8   5       1743.58       1802.66       170.82 o                         
   7   8   5        372.19        382.78        42.33 o                         
   8   8   5        790.53        813.00        80.36 o                         
   9   8   5        252.06        210.82        70.99 o                         
 -10   9   5         70.76         84.69        61.98 o                         
  -9   9   5         86.92         19.46        56.94 o                         
  -8   9   5        235.47        190.64        56.58 o                         
  -7   9   5        175.41        183.32        34.81 o                         
  -6   9   5        198.00        186.81        31.51 o                         
  -5   9   5         96.11         73.86        25.19 o                         
  -4   9   5        582.35        515.70        33.50 o                         
  -3   9   5        365.44        334.43        39.64 o                         
  -2   9   5         36.72         30.27        27.75 o                         
  -1   9   5        123.14        157.17        24.77 o                         
   0   9   5        363.03        389.92        55.86 o                         
   1   9   5         36.71          4.27        22.25 o                         
   2   9   5        410.58        388.81        31.80 o                         
   3   9   5        157.47        198.36        30.99 o                         
   4   9   5       3726.08       3873.37        81.57 o                         
   5   9   5        106.29        -12.97        40.36 o                         
   6   9   5        802.38        816.96        70.99 o                         
   7   9   5        567.25        446.50        66.31 o                         
   8   9   5        264.67        197.12        68.83 o                         
   9   9   5         62.55         67.03        69.19 o                         
  -9  10   5        150.38        198.57        67.75 o                         
  -8  10   5        144.34        179.83        59.10 o                         
  -7  10   5        224.35        269.20        56.58 o                         
  -6  10   5          0.75          1.80        43.24 o                         
  -5  10   5        175.85        120.00        42.52 o                         
  -4  10   5         23.65         38.20        35.32 o                         
  -3  10   5         20.90         42.16        33.15 o                         
  -2  10   5          4.73        -18.73        23.80 o                         
  -1  10   5       1408.00       1296.00       112.26 o                         
   0  10   5         46.78         33.49        21.50 o                         
   1  10   5       1679.45       1528.36        85.23 o                         
   2  10   5        149.00        169.94        27.92 o                         
   3  10   5       2277.02       2272.87       101.99 o                         
   4  10   5        376.08        367.69        51.53 o                         
   5  10   5        885.35        933.76        87.21 o                         
   6  10   5        191.50        155.32        54.78 o                         
   7  10   5        404.12        409.74        69.55 o                         
   8  10   5         56.40        -35.32        61.62 o                         
   9  10   5        306.78        433.89        89.73 o                         
  -9  11   5        131.76         46.85        60.18 o                         
  -8  11   5        467.31        510.65        72.43 o                         
  -7  11   5        164.89        279.65        62.34 o                         
  -6  11   5        401.34        383.08        58.02 o                         
  -5  11   5         17.10         25.59        40.00 o                         
  -4  11   5        924.14       1023.82        72.43 o                         
  -3  11   5         32.69         11.89        33.87 o                         
  -2  11   5        395.31        431.42        47.21 o                         
  -1  11   5       1309.48       1301.30        88.29 o                         
   0  11   5        876.75       1003.02        46.99 o                         
   1  11   5        325.03        379.11        56.58 o                         
   2  11   5        862.87        962.40        71.35 o                         
   3  11   5        852.00        731.18        44.64 o                         
   4  11   5       2384.29       2392.28        74.78 o                         
   5  11   5        145.06        156.06        62.16 o                         
   6  11   5        651.01        574.43        70.27 o                         
   7  11   5         12.99        -57.66        57.66 o                         
   8  11   5        208.45        184.15        72.43 o                         
  -8  12   5        217.26        128.29        65.23 o                         
  -7  12   5        584.82        551.73        70.99 o                         
  -6  12   5          6.59        -14.78        46.85 o                         
  -5  12   5        998.23        971.56        72.43 o                         
  -4  12   5        226.88        258.03        46.49 o                         
  -3  12   5       1325.54       1471.82        60.80 o                         
  -2  12   5         10.93         16.45        27.59 o                         
  -1  12   5       1397.12       1512.84        97.66 o                         
   0  12   5        296.02        312.05        34.56 o                         
   1  12   5       1593.09       1495.54        90.81 o                         
   2  12   5        100.01         56.66        29.51 o                         
   3  12   5       1450.59       1504.91       100.90 o                         
   4  12   5        177.44        127.83        38.61 o                         
   5  12   5        177.18        185.37        43.55 o                         
   6  12   5          0.04        -52.61        52.61 o                         
   7  12   5        212.23        206.49        67.39 o                         
   8  12   5          1.07        -46.85        68.47 o                         
  -8  13   5        289.73        313.16        72.43 o                         
  -7  13   5         80.70         10.09        56.58 o                         
  -6  13   5        960.60        994.99        82.53 o                         
  -5  13   5          9.56        -45.05        45.05 o                         
  -4  13   5        911.81        826.60       215.68 o                         
  -3  13   5         20.22         52.07        31.80 o                         
  -2  13   5       1692.32       1887.40        64.60 o                         
  -1  13   5        186.67        200.73        58.38 o                         
   0  13   5       2053.56       2084.72        66.56 o                         
   1  13   5        303.20        241.09        56.94 o                         
   2  13   5        807.01        843.99        84.69 o                         
   3  13   5         94.65        130.08        36.06 o                         
   4  13   5        404.64        336.01        44.67 o                         
   5  13   5          8.85        -15.90        40.61 o                         
   6  13   5         50.69         91.53        61.98 o                         
   7  13   5        227.23        152.44        69.55 o                         
  -7  14   5        369.39        452.27        74.24 o                         
  -6  14   5         52.29        120.36        57.30 o                         
  -5  14   5       1650.21       1627.08        99.10 o                         
  -4  14   5          2.37         13.38        35.65 o                         
  -3  14   5       1373.01       1474.28        66.87 o                         
  -2  14   5        122.84         43.61        55.50 o                         
  -1  14   5       1607.22       1630.68       111.36 o                         
   0  14   5          3.97        -20.56        28.30 o                         
   1  14   5        427.77        393.17        68.47 o                         
   2  14   5         52.57         37.12        56.94 o                         
   3  14   5        195.84        192.06        49.01 o                         
   4  14   5         14.45        -27.03        49.19 o                         
   5  14   5         50.18         23.75        52.61 o                         
   6  14   5         36.06         43.97        63.79 o                         
  -6  15   5        610.68        475.95       136.22 o                         
  -5  15   5          7.29        -33.84        39.00 o                         
  -4  15   5        735.53        658.72       120.90 o                         
  -3  15   5          4.96        -13.49        48.29 o                         
  -2  15   5        699.10        536.23        81.44 o                         
  -1  15   5        165.90        162.53        67.03 o                         
   0  15   5        810.09        598.22        74.60 o                         
   1  15   5          5.14         82.16        59.10 o                         
   2  15   5        504.48        514.61        82.16 o                         
   3  15   5         70.75        113.52        68.11 o                         
   4  15   5         44.40         40.07        41.87 o                         
   5  15   5        316.20        308.12        66.67 o                         
  -5  16   5        326.48        267.11        47.33 o                         
  -4  16   5         97.99         84.90        39.10 o                         
  -3  16   5        490.29        368.30        77.48 o                         
  -2  16   5          7.12        -64.15        64.15 o                         
  -1  16   5        580.29        487.22        75.68 o                         
   0  16   5        210.18         39.28        56.58 o                         
   1  16   5        170.74        133.34        66.67 o                         
   2  16   5        478.15        428.84        85.77 o                         
   3  16   5          3.83        -46.49        67.39 o                         
   4  16   5        467.73        425.42        68.83 o                         
  -3  17   5          0.16        -25.59        67.75 o                         
  -2  17   5         24.86          0.36        68.47 o                         
  -1  17   5         91.36         43.24        59.82 o                         
   0  17   5          8.68          7.93        62.70 o                         
   1  17   5         12.52         35.68        64.87 o                         
   2  17   5         46.91         49.37        68.11 o                         
   3  17   5        326.63        397.49        83.97 o                         
 -10   0   6         41.41         39.64        42.16 o                         
  -8   0   6        259.86        237.82        27.25 o                         
  -6   0   6         48.96         49.76        18.97 o                         
  -4   0   6       4438.72       4726.89        71.53 o                         
  -2   0   6       8591.79       8599.68        84.69 o                         
   0   0   6       8518.17       8040.27       115.68 o                         
   2   0   6       4518.04       4070.64        56.27 o                         
   4   0   6       8165.71       8289.87        91.02 o                         
   6   0   6       3601.68       3558.42        64.94 o                         
   8   0   6        229.35        233.77        39.10 o                         
  10   0   6         84.88         88.65        48.29 o                         
 -11   1   6        226.36        120.33        35.61 o                         
 -10   1   6         16.13          0.53        28.48 o                         
  -9   1   6         15.43         58.34        21.07 o                         
  -8   1   6        434.59        452.18        27.97 o                         
  -7   1   6          5.68         11.41        13.85 o                         
  -6   1   6        355.86        396.10        21.13 o                         
  -5   1   6       2939.22       3078.65        37.16 o                         
  -4   1   6       2066.83       2319.99        35.72 o                         
  -3   1   6       2929.50       2783.90        39.41 o                         
  -2   1   6        647.65        481.90        24.98 o                         
  -1   1   6      10227.60      10027.37        76.83 o                         
   0   1   6         46.82         75.62        13.23 o                         
   1   1   6      11745.78      11404.14       105.75 o                         
   2   1   6        648.55        586.84        25.03 o                         
   3   1   6       3447.88       3284.23        37.49 o                         
   4   1   6          0.06         -5.05        13.20 o                         
   5   1   6       6171.49       5967.59        60.29 o                         
   6   1   6          3.48          5.50        15.26 o                         
   7   1   6       1551.15       1612.02        37.81 o                         
   8   1   6        322.78        325.38        24.62 o                         
   9   1   6        979.24       1014.77        44.35 o                         
  10   1   6        114.12        141.17        35.03 o                         
 -11   2   6         15.17          2.52        46.49 o                         
 -10   2   6         32.75         24.14        47.21 o                         
  -9   2   6        261.10        294.51        35.02 o                         
  -8   2   6          2.42        -17.18        17.18 o                         
  -7   2   6        854.66        905.20        34.01 o                         
  -6   2   6        451.76        445.14        22.59 o                         
  -5   2   6       3104.23       3101.40        83.43 o                         
  -4   2   6       2331.87       2469.68        36.99 o                         
  -3   2   6       2202.23       2072.41        32.23 o                         
  -2   2   6       3894.74       3752.46        52.35 o                         
  -1   2   6         30.30         13.72         9.69 o                         
   0   2   6       9357.45       9485.57        74.47 o                         
   1   2   6        886.85        860.28        21.85 o                         
   2   2   6       6298.40       6322.49        45.96 o                         
   3   2   6        225.71        218.35        13.96 o                         
   4   2   6       4123.38       4313.70        45.23 o                         
   5   2   6        791.29        779.30        27.93 o                         
   6   2   6       1090.06       1012.32        31.24 o                         
   7   2   6        615.75        644.58        27.45 o                         
   8   2   6        393.21        422.76        34.92 o                         
   9   2   6        349.77        381.34        32.15 o                         
  10   2   6        172.03        162.17        35.80 o                         
 -11   3   6         44.83        -10.81        52.25 o                         
 -10   3   6         91.34         64.46        33.88 o                         
  -9   3   6        201.82        204.66        33.20 o                         
  -8   3   6       1490.03       1373.32        53.05 o                         
  -7   3   6        241.30        215.19        34.06 o                         
  -6   3   6       1447.38       1494.54       107.57 o                         
  -5   3   6       1560.40       1485.12        44.00 o                         
  -4   3   6       8077.86       8324.09        90.88 o                         
  -3   3   6        373.42        399.63        23.80 o                         
  -2   3   6        606.05        552.42        27.49 o                         
  -1   3   6       1531.33       1535.97        24.54 o                         
   0   3   6        718.89        716.79        19.80 o                         
   1   3   6        194.00        233.16        12.03 o                         
   2   3   6          0.23         -6.46         9.98 o                         
   3   3   6       1981.63       1905.28        31.84 o                         
   4   3   6         86.93        114.01        15.17 o                         
   5   3   6        762.54        760.84        26.81 o                         
   6   3   6          7.04         13.32        18.25 o                         
   7   3   6       1046.83       1089.31        40.97 o                         
   8   3   6       1257.05       1243.64        91.65 o                         
   9   3   6        592.64        524.47        35.75 o                         
  10   3   6        180.55        207.98        46.56 o                         
 -11   4   6        148.65         94.42        53.70 o                         
 -10   4   6        105.81        123.04        36.28 o                         
  -9   4   6        950.63       1077.94        57.31 o                         
  -8   4   6        753.95        710.19        55.32 o                         
  -7   4   6       1266.94       1190.38        50.45 o                         
  -6   4   6       1200.31       1211.78        46.60 o                         
  -5   4   6       2416.49       2625.82        79.46 o                         
  -4   4   6          7.27          2.04        17.70 o                         
  -3   4   6       2274.11       2345.60        45.91 o                         
  -2   4   6        307.20        337.60        21.80 o                         
  -1   4   6        339.85        285.01        14.30 o                         
   0   4   6       2600.09       2800.22        31.48 o                         
   1   4   6       2733.93       2637.89        40.79 o                         
   2   4   6       2195.46       2139.03        32.03 o                         
   3   4   6          0.11          0.24        13.46 o                         
   4   4   6        936.89        843.88        29.02 o                         
   5   4   6         38.37         21.33        16.30 o                         
   6   4   6        198.97        186.90        22.73 o                         
   7   4   6        358.29        406.25        33.10 o                         
   8   4   6        655.46        706.18        48.88 o                         
   9   4   6         77.40         85.20        31.46 o                         
  10   4   6        161.97         91.27        40.90 o                         
 -11   5   6        274.99        303.20        47.24 o                         
 -10   5   6        177.44        146.51        39.49 o                         
  -9   5   6        209.22        219.07        38.10 o                         
  -8   5   6       1721.67       1688.13        60.72 o                         
  -7   5   6        433.51        416.11        34.63 o                         
  -6   5   6        714.18        757.19        39.49 o                         
  -5   5   6        186.53        168.90        24.14 o                         
  -4   5   6       2398.78       2465.28        51.27 o                         
  -3   5   6        661.53        622.31        75.68 o                         
  -2   5   6        974.03        897.50        62.88 o                         
  -1   5   6         58.63         73.94        16.94 o                         
   0   5   6        531.50        559.67        19.28 o                         
   1   5   6       2232.57       2263.77        32.29 o                         
   2   5   6          2.87         -2.77        12.47 o                         
   3   5   6         97.92        111.61        15.22 o                         
   4   5   6        307.11        283.15        24.49 o                         
   5   5   6          2.05         17.68        23.49 o                         
   6   5   6         69.65         99.72        29.39 o                         
   7   5   6        593.76        533.36        42.37 o                         
   8   5   6        187.02        159.15        36.27 o                         
   9   5   6         42.00         43.18        37.14 o                         
  10   5   6         69.91         72.28        51.35 o                         
 -10   6   6          1.91          8.92        34.38 o                         
  -9   6   6        584.77        640.08        50.18 o                         
  -8   6   6        735.53        694.85        46.34 o                         
  -7   6   6        857.13       1045.88        50.93 o                         
  -6   6   6          0.26         14.13        21.80 o                         
  -5   6   6         83.80         90.16        26.85 o                         
  -4   6   6         68.51        100.68        21.01 o                         
  -3   6   6        592.86        571.53        30.99 o                         
  -2   6   6       1055.22       1173.78        35.86 o                         
  -1   6   6         74.13         76.78        13.93 o                         
   0   6   6         34.27         41.71        10.30 o                         
   1   6   6        737.05        775.33        24.60 o                         
   2   6   6         42.49         51.13        13.66 o                         
   3   6   6         92.54         88.94        19.54 o                         
   4   6   6        340.08        356.34        27.41 o                         
   5   6   6        579.53        593.93        42.52 o                         
   6   6   6         96.73        126.01        30.10 o                         
   7   6   6         19.28         17.25        30.91 o                         
   8   6   6          9.56         10.26        42.70 o                         
   9   6   6         40.66         25.22        37.89 o                         
  10   6   6          0.18         14.85        73.70 o                         
 -10   7   6        566.60        559.05        54.02 o                         
  -9   7   6          3.92        -32.65        32.65 o                         
  -8   7   6        714.43        783.21        50.27 o                         
  -7   7   6          0.81        -25.13        25.56 o                         
  -6   7   6        823.53        813.64        50.63 o                         
  -5   7   6         87.78         72.62        22.66 o                         
  -4   7   6         43.34         35.97        19.86 o                         
  -3   7   6         12.35         -5.36        17.93 o                         
  -2   7   6        244.90        244.54        22.11 o                         
  -1   7   6        116.65        124.11        13.28 o                         
   0   7   6        420.26        443.84        28.85 o                         
   1   7   6        149.63        149.24        15.43 o                         
   2   7   6         48.20         37.00        16.85 o                         
   3   7   6         29.59         37.85        18.75 o                         
   4   7   6        151.86        160.35        23.95 o                         
   5   7   6         20.12        -14.34        25.14 o                         
   6   7   6          0.39        -13.80        27.85 o                         
   7   7   6         13.38         -3.93        32.54 o                         
   8   7   6          2.49        -19.52        34.81 o                         
   9   7   6         71.66          1.95        38.35 o                         
 -10   8   6         12.38        -36.23       105.05 o                         
  -9   8   6        218.31        316.54        44.74 o                         
  -8   8   6         68.91         80.66        34.26 o                         
  -7   8   6        340.89        361.19        56.58 o                         
  -6   8   6        488.72        403.83        72.98 o                         
  -5   8   6         53.92         36.80        22.50 o                         
  -4   8   6        232.62        237.33        26.07 o                         
  -3   8   6        736.50        684.91        47.03 o                         
  -2   8   6        331.00        285.51        23.43 o                         
  -1   8   6        101.05         52.40        22.93 o                         
   0   8   6         15.16          3.76        20.02 o                         
   1   8   6        100.95        112.02        18.62 o                         
   2   8   6        286.77        248.06        21.46 o                         
   3   8   6          4.26          5.99        18.24 o                         
   4   8   6         82.61         99.71        22.19 o                         
   5   8   6         63.66         49.37        28.90 o                         
   6   8   6        319.27        238.25        36.91 o                         
   7   8   6          8.24        -18.02        52.25 o                         
   8   8   6        343.63        290.82        70.99 o                         
   9   8   6         57.81         85.05        66.67 o                         
  -9   9   6        150.68        154.96        62.34 o                         
  -8   9   6        286.96        274.60        62.34 o                         
  -7   9   6        585.48        618.04        68.83 o                         
  -6   9   6        486.31        457.31        58.74 o                         
  -5   9   6        258.35        156.40        41.80 o                         
  -4   9   6        523.61        469.93        47.21 o                         
  -3   9   6       1139.67        869.58        57.30 o                         
  -2   9   6        191.09        184.87        33.51 o                         
  -1   9   6        564.29        506.80        34.06 o                         
   0   9   6         46.33         87.57        43.97 o                         
   1   9   6          6.08         23.53        23.45 o                         
   2   9   6        170.44        181.16        28.31 o                         
   3   9   6        780.72        696.41        42.69 o                         
   4   9   6         25.62         84.95        32.20 o                         
   5   9   6        316.28        285.13        57.48 o                         
   6   9   6         89.07        153.52        54.42 o                         
   7   9   6        526.17        682.91        76.76 o                         
   8   9   6          0.70        -36.76        60.90 o                         
   9   9   6        165.17        214.42        77.12 o                         
  -9  10   6        247.19        323.25        73.52 o                         
  -8  10   6        617.43        604.34        76.40 o                         
  -7  10   6         38.78         95.14        52.97 o                         
  -6  10   6        621.31        730.84        69.55 o                         
  -5  10   6        125.54        160.37        45.05 o                         
  -4  10   6        165.16        204.69        43.24 o                         
  -3  10   6        512.91        503.80        47.93 o                         
  -2  10   6        336.23        289.74        38.56 o                         
  -1  10   6        727.24        727.33        42.01 o                         
   0  10   6        189.42        181.63        49.73 o                         
   1  10   6        532.50        449.74        58.38 o                         
   2  10   6        167.87        201.62        53.34 o                         
   3  10   6        331.66        304.38        34.97 o                         
   4  10   6        310.24        356.78        45.95 o                         
   5  10   6         37.54          6.29        35.91 o                         
   6  10   6        265.95        236.40        57.66 o                         
   7  10   6         80.93        -23.42        57.66 o                         
   8  10   6        763.76        819.49        88.65 o                         
  -9  11   6         89.97         83.25        67.75 o                         
  -8  11   6         50.95         46.13        60.90 o                         
  -7  11   6        189.31        250.10        59.82 o                         
  -6  11   6        263.28        281.45        57.30 o                         
  -5  11   6        327.51        349.20        55.14 o                         
  -4  11   6       1605.36       1646.90        83.97 o                         
  -3  11   6        747.76        871.74        60.90 o                         
  -2  11   6         58.57         75.70        49.37 o                         
  -1  11   6        879.59        773.36        76.40 o                         
   0  11   6        264.17        206.13        55.50 o                         
   1  11   6       1094.41       1142.02        81.80 o                         
   2  11   6        229.54        210.91        44.33 o                         
   3  11   6       1916.97       1802.94       103.79 o                         
   4  11   6        123.60        114.73        36.97 o                         
   5  11   6        443.46        383.64        46.41 o                         
   6  11   6        240.92        314.61        64.15 o                         
   7  11   6        292.40        300.55        71.35 o                         
   8  11   6        125.96        119.64        72.80 o                         
  -8  12   6         62.13         -4.32        62.34 o                         
  -7  12   6          0.10         61.62        56.94 o                         
  -6  12   6        100.77        126.49        53.34 o                         
  -5  12   6        111.25         90.45        46.85 o                         
  -4  12   6        746.08        752.46        63.07 o                         
  -3  12   6         79.08         86.91        34.06 o                         
  -2  12   6        547.19        586.90       115.32 o                         
  -1  12   6        226.23        154.24        56.22 o                         
   0  12   6       2940.68       2901.36       120.72 o                         
   1  12   6        250.33        205.05        53.34 o                         
   2  12   6       1144.16       1110.21        56.54 o                         
   3  12   6          8.30         -2.65        32.37 o                         
   4  12   6       1221.51       1400.25        69.14 o                         
   5  12   6         48.99         79.53        48.83 o                         
   6  12   6        452.88        430.64        71.71 o                         
   7  12   6         26.30        -25.23        62.70 o                         
  -7  13   6         22.89         10.45        57.66 o                         
  -6  13   6          5.24        -44.69        52.25 o                         
  -5  13   6        203.51        148.11        52.61 o                         
  -4  13   6        214.49        200.73        50.09 o                         
  -3  13   6         69.17         97.27        34.49 o                         
  -2  13   6         33.10          9.85        29.74 o                         
  -1  13   6       1133.01        962.91        87.93 o                         
   0  13   6         40.00          1.80        51.17 o                         
   1  13   6       1933.80       2031.78       107.39 o                         
   2  13   6         32.70         36.67        32.97 o                         
   3  13   6       1647.31       1623.12       111.72 o                         
   4  13   6         36.57         98.34        40.23 o                         
   5  13   6        610.56        723.99        60.25 o                         
   6  13   6          8.63        -18.38        61.26 o                         
   7  13   6         50.28         69.91        70.27 o                         
  -7  14   6         52.87        -28.11        60.54 o                         
  -6  14   6          6.35        -51.53        51.53 o                         
  -5  14   6         23.68         13.69        50.45 o                         
  -4  14   6        521.98        545.68       166.67 o                         
  -3  14   6        251.50        235.25        38.86 o                         
  -2  14   6        937.64        886.88        92.62 o                         
  -1  14   6         79.80         86.13        60.54 o                         
   1  14   6         46.47         19.46        52.25 o                         
   2  14   6        951.23        932.64        92.26 o                         
   3  14   6         70.75         21.58        37.34 o                         
   4  14   6       1359.09       1537.83        77.89 o                         
   5  14   6         19.47         19.67        48.47 o                         
   6  14   6        383.40        317.13        73.52 o                         
  -6  15   6         83.89         -0.59        43.30 o                         
  -5  15   6        183.29        198.05        60.54 o                         
  -4  15   6        308.38        356.99        46.15 o                         
  -3  15   6        123.22        101.62        68.83 o                         
  -2  15   6        190.40        124.69        65.59 o                         
  -1  15   6        579.73        504.16        78.20 o                         
   0  15   6        144.85         11.53        51.53 o                         
   1  15   6       1274.13       1302.03       109.19 o                         
   2  15   6          1.40         -5.05        66.67 o                         
   3  15   6        267.59        207.35        62.70 o                         
   4  15   6        113.01        103.15        66.13 o                         
   5  15   6        550.67        471.54        57.80 o                         
  -5  16   6        415.83        491.91        65.95 o                         
  -4  16   6        227.48        173.00        47.39 o                         
  -3  16   6        405.45        261.99        77.48 o                         
  -2  16   6        196.59        185.23        72.80 o                         
  -1  16   6        261.65         95.14        61.98 o                         
   0  16   6        104.70         38.20        56.94 o                         
   1  16   6         90.76        141.27        69.91 o                         
   2  16   6        100.15         76.76        77.12 o                         
   3  16   6         98.75         59.46        74.24 o                         
   4  16   6        190.75        184.28        46.17 o                         
  -3  17   6         52.70          9.01        73.52 o                         
  -2  17   6        402.37        228.84        77.48 o                         
  -1  17   6        104.30        112.08        62.34 o                         
   0  17   6        188.93        118.20        73.16 o                         
   1  17   6          0.64        110.27        73.16 o                         
   2  17   6          8.25         -6.85        77.48 o                         
 -11   0   7         36.34         21.98        46.49 o                         
  -9   0   7         54.29         20.54        39.28 o                         
  -7   0   7       1634.90       1727.47        50.69 o                         
  -5   0   7        148.62        182.43        21.76 o                         
  -3   0   7       1564.97       1570.14        53.70 o                         
  -1   0   7       1121.83       1290.42        35.02 o                         
   1   0   7        195.06         88.29        26.67 o                         
   3   0   7       2504.16       2379.77        50.15 o                         
   5   0   7       5984.11       5854.89       136.94 o                         
   7   0   7       1851.57       1843.08        72.07 o                         
   9   0   7       1665.33       1797.18        95.14 o                         
 -11   1   7          0.52        -15.07        32.20 o                         
 -10   1   7         12.34         28.94        29.44 o                         
  -9   1   7          0.91         -6.26        20.38 o                         
  -8   1   7         37.80         19.92        16.79 o                         
  -7   1   7        193.01        200.03        18.04 o                         
  -6   1   7        121.12        131.19        15.49 o                         
  -5   1   7        326.02        364.46        18.14 o                         
  -4   1   7        196.41        217.03        17.07 o                         
  -3   1   7        925.38        911.29        41.00 o                         
  -2   1   7        150.36        148.74        12.73 o                         
  -1   1   7        246.11        245.73        16.56 o                         
   0   1   7        766.34        745.00        48.61 o                         
   1   1   7        304.19        289.57        24.51 o                         
   2   1   7         76.37         40.75        19.07 o                         
   3   1   7       1459.58       1510.90        30.78 o                         
   4   1   7       6716.63       6548.20        59.11 o                         
   5   1   7        302.46        336.00        21.05 o                         
   6   1   7       3902.77       4001.30        74.95 o                         
   7   1   7          0.44         17.16        17.98 o                         
   8   1   7       2172.49       2174.34        46.52 o                         
   9   1   7        267.66        222.88        31.01 o                         
  10   1   7        427.06        459.08        46.69 o                         
 -11   2   7         82.47         78.99        34.06 o                         
 -10   2   7         15.38         35.78        29.45 o                         
  -9   2   7          3.13        -17.59        20.13 o                         
  -8   2   7        152.94        172.16        23.89 o                         
  -7   2   7        437.12        395.75        24.96 o                         
  -6   2   7        185.91        154.21        24.81 o                         
  -5   2   7        159.44        163.24        23.17 o                         
  -4   2   7        229.82        216.01        33.25 o                         
  -3   2   7         55.28         48.92        13.08 o                         
  -2   2   7         15.36          3.01        10.56 o                         
  -1   2   7        816.03        775.17        25.68 o                         
   0   2   7       3829.14       3809.96        46.23 o                         
   1   2   7       3512.08       3710.19        39.69 o                         
   2   2   7       8424.41       8396.43        57.68 o                         
   3   2   7       1757.93       1739.41        50.11 o                         
   4   2   7       1365.86       1333.52        31.72 o                         
   5   2   7       3414.05       3304.98        53.73 o                         
   6   2   7        315.68        359.29        38.49 o                         
   7   2   7        685.12        704.34        30.19 o                         
   8   2   7        102.07         90.90        25.37 o                         
   9   2   7       1200.77       1279.20        52.91 o                         
  10   2   7         19.01         36.04        79.28 o                         
 -11   3   7         81.68         -7.57        50.81 o                         
 -10   3   7        417.92        378.27        42.94 o                         
  -9   3   7        101.53         94.81        30.81 o                         
  -8   3   7          0.44         43.11        26.49 o                         
  -7   3   7          4.96        -20.31        21.87 o                         
  -6   3   7         55.16         56.17        22.55 o                         
  -5   3   7       1172.09       1168.46        43.40 o                         
  -4   3   7       1154.50       1123.02        40.73 o                         
  -3   3   7       2121.96       2224.17        47.21 o                         
  -2   3   7          8.92          6.11        21.44 o                         
  -1   3   7       4317.05       4337.54        46.19 o                         
   0   3   7       2311.63       2275.05        30.51 o                         
   1   3   7       2436.22       2413.22        33.31 o                         
   2   3   7        761.99        699.45        23.67 o                         
   3   3   7       3396.49       3359.86        42.38 o                         
   4   3   7        486.08        557.74        49.66 o                         
   5   3   7       1418.98       1434.86        33.80 o                         
   6   3   7         23.56         29.80        17.37 o                         
   7   3   7          0.54        -17.64        17.64 o                         
   8   3   7        128.63        142.95        27.09 o                         
   9   3   7        271.32        248.43        31.54 o                         
  10   3   7        204.45        136.87        31.82 o                         
 -11   4   7        109.85          9.01        54.42 o                         
 -10   4   7         29.33          1.03        34.27 o                         
  -9   4   7          0.30         13.19        31.71 o                         
  -8   4   7       1294.20       1327.23        57.17 o                         
  -7   4   7        108.05         56.60        28.29 o                         
  -6   4   7        837.56        876.22        44.45 o                         
  -5   4   7         28.45         -1.65        20.85 o                         
  -4   4   7       1925.03       1946.35        47.97 o                         
  -3   4   7       2178.33       2332.03        48.34 o                         
  -2   4   7       1406.59       1337.20        99.64 o                         
  -1   4   7       1103.90       1189.06        27.41 o                         
   0   4   7       5043.01       4798.17        61.75 o                         
   1   4   7       3002.42       2951.89        31.88 o                         
   2   4   7       4150.46       4217.78        45.88 o                         
   3   4   7        887.80        962.30        30.12 o                         
   4   4   7        126.03         97.79        17.50 o                         
   5   4   7          3.52         -4.28        15.58 o                         
   6   4   7        488.14        474.99        25.23 o                         
   7   4   7         58.61         61.23        30.91 o                         
   8   4   7          0.55         -8.80        23.62 o                         
   9   4   7        100.33        115.92        29.50 o                         
  10   4   7         13.62          4.03        28.47 o                         
 -10   5   7        163.88        227.65        41.49 o                         
  -9   5   7       1108.15       1108.58        60.23 o                         
  -8   5   7         85.25         92.26        29.41 o                         
  -7   5   7       1868.58       1837.85        59.87 o                         
  -6   5   7         15.42          6.22        22.72 o                         
  -5   5   7       1276.48       1316.30        46.13 o                         
  -4   5   7       1639.52       1553.35        45.28 o                         
  -3   5   7       3183.55       3262.38        81.62 o                         
  -2   5   7       1292.77       1206.85        50.63 o                         
  -1   5   7       2410.05       2372.79        32.26 o                         
   0   5   7        884.05        914.12        22.00 o                         
   1   5   7       5001.06       4929.11        52.27 o                         
   2   5   7        383.89        375.28        21.43 o                         
   3   5   7        741.38        796.66        28.68 o                         
   4   5   7         75.45         92.89        17.48 o                         
   5   5   7        290.90        360.53        34.38 o                         
   6   5   7         53.61         77.28        30.21 o                         
   7   5   7         94.92         53.19        23.68 o                         
   8   5   7         10.55        -23.57        23.57 o                         
   9   5   7          9.75        -19.34        41.98 o                         
 -10   6   7        537.51        612.29        54.66 o                         
  -9   6   7         23.94         27.23        32.96 o                         
  -8   6   7       1787.90       1836.83       119.82 o                         
  -7   6   7          2.43         24.13        25.22 o                         
  -6   6   7       2238.74       2286.98        61.03 o                         
  -5   6   7        320.53        333.80        31.53 o                         
  -4   6   7       4387.76       4241.81        68.15 o                         
  -3   6   7        461.34        455.12        28.09 o                         
  -2   6   7       3084.94       3080.41        40.62 o                         
  -1   6   7        977.08        919.36        33.13 o                         
   0   6   7        761.54        734.66        21.42 o                         
   1   6   7         99.69         99.94        15.29 o                         
   2   6   7         29.64         43.83        16.33 o                         
   3   6   7        135.74        138.20        17.54 o                         
   4   6   7        180.45        180.24        23.80 o                         
   5   6   7        443.44        404.74        36.20 o                         
   6   6   7        199.08        181.29        32.79 o                         
   7   6   7          1.14        -31.34        31.34 o                         
   8   6   7         69.50         46.54        59.64 o                         
   9   6   7        262.68        201.23        77.84 o                         
 -10   7   7         25.88        -10.91        37.96 o                         
  -9   7   7        891.36        911.26       204.33 o                         
  -8   7   7         51.34         70.26        30.68 o                         
  -7   7   7       3036.32       2737.92        70.26 o                         
  -6   7   7        189.23        197.08        29.81 o                         
  -5   7   7       2430.65       2468.07        59.24 o                         
  -4   7   7         58.30         72.48        23.06 o                         
  -3   7   7       1915.90       1974.82        48.65 o                         
  -2   7   7         36.21         21.35        11.97 o                         
  -1   7   7       1413.54       1337.07        37.80 o                         
   0   7   7        250.61        235.88        17.19 o                         
   1   7   7        814.98        808.93        32.69 o                         
   2   7   7         71.24         82.21        15.97 o                         
   3   7   7         43.98         61.90        29.41 o                         
   4   7   7          1.59         -4.48        20.06 o                         
   5   7   7         42.15         40.42        30.81 o                         
   6   7   7         27.01         29.96        44.87 o                         
   7   7   7         35.00        -25.80        32.29 o                         
   8   7   7          4.59        -10.25        34.75 o                         
   9   7   7        186.84        118.20        70.63 o                         
 -10   8   7        966.18       1211.57       108.47 o                         
  -9   8   7         24.98         76.60        36.53 o                         
  -8   8   7        747.30        679.48       105.41 o                         
  -7   8   7         40.76         45.74        45.05 o                         
  -6   8   7       1514.36       1395.38        55.47 o                         
  -5   8   7        481.11        465.36        34.65 o                         
  -4   8   7       3393.28       3203.17        62.68 o                         
  -3   8   7        609.50        581.38        32.71 o                         
  -2   8   7       1719.27       1708.89        66.31 o                         
  -1   8   7          4.58         11.36        21.92 o                         
   0   8   7         59.65         55.66        22.92 o                         
   1   8   7        290.15        256.21        22.29 o                         
   2   8   7         58.21         40.48        22.79 o                         
   3   8   7         52.90         36.38        21.66 o                         
   4   8   7        671.52        706.05        53.88 o                         
   5   8   7        250.29        321.42        81.80 o                         
   6   8   7        110.38         65.59        48.65 o                         
   7   8   7         38.42         91.53        58.74 o                         
   8   8   7         81.41        104.51        65.59 o                         
   9   8   7         27.67        -44.33        65.95 o                         
  -9   9   7        122.07        114.96        62.34 o                         
  -8   9   7         32.08         34.96        52.97 o                         
  -7   9   7        791.92        891.56        78.20 o                         
  -6   9   7         19.42         17.66        40.72 o                         
  -5   9   7        790.78        898.41        69.19 o                         
  -4   9   7        663.97        662.00        53.34 o                         
  -3   9   7       2337.48       2092.32        75.68 o                         
  -2   9   7       2038.73       1940.60        71.35 o                         
  -1   9   7        458.03        444.09        34.53 o                         
   0   9   7       1254.03       1275.00        83.25 o                         
   1   9   7       1496.58       1414.93        51.33 o                         
   2   9   7        651.11        674.38        55.41 o                         
   3   9   7          3.34        -17.38        28.66 o                         
   4   9   7         42.25         44.79        31.58 o                         
   5   9   7          4.91         29.15        35.14 o                         
   6   9   7        171.47        181.63        55.86 o                         
   7   9   7          5.94         49.01        58.74 o                         
   8   9   7        170.25        115.68        69.19 o                         
  -9  10   7        146.33        187.75        66.67 o                         
  -8  10   7         89.64        -33.87        55.50 o                         
  -7  10   7          5.48        -10.81        47.93 o                         
  -6  10   7        141.03        139.82        49.01 o                         
  -5  10   7          3.11        -29.19        37.84 o                         
  -4  10   7        299.89        254.06        42.52 o                         
  -3  10   7       1315.17       1357.16        68.83 o                         
  -2  10   7        531.24        510.76        79.64 o                         
  -1  10   7        845.94        873.24        45.91 o                         
   0  10   7        578.68        578.04        67.75 o                         
   1  10   7        521.19        523.94        36.86 o                         
   2  10   7        259.94        197.42        23.44 o                         
   3  10   7        402.79        340.01        38.78 o                         
   4  10   7         50.71         86.96        34.44 o                         
   5  10   7         46.68         48.97        38.78 o                         
   6  10   7         99.08        180.55        59.82 o                         
   7  10   7        189.52        133.34        66.31 o                         
   8  10   7         27.40         26.67        69.19 o                         
  -8  11   7          1.28        -54.78        54.78 o                         
  -7  11   7          0.70        -47.21        51.53 o                         
  -6  11   7          6.82        -34.60        46.49 o                         
  -5  11   7         20.80         25.95        43.24 o                         
  -4  11   7        531.23        402.90        53.34 o                         
  -3  11   7        495.61        548.13        54.78 o                         
  -2  11   7        248.98        220.35        33.52 o                         
  -1  11   7        546.73        533.03        72.07 o                         
   0  11   7       1476.35       1458.79        95.50 o                         
   1  11   7       1387.05       1322.93        88.65 o                         
   2  11   7        817.90        742.34        45.11 o                         
   3  11   7        184.73        171.29        57.84 o                         
   4  11   7        545.86        474.34        78.74 o                         
   5  11   7        173.17        140.42        61.08 o                         
   6  11   7        172.40        168.65        61.98 o                         
   7  11   7          0.86         96.94        67.75 o                         
  -8  12   7          2.13         20.90        60.90 o                         
  -7  12   7         15.65          7.57        54.42 o                         
  -6  12   7         63.86         69.55        54.06 o                         
  -5  12   7          0.98        -12.97        46.49 o                         
  -4  12   7          1.20         25.59        43.61 o                         
  -3  12   7          4.58        -18.09        31.16 o                         
  -2  12   7          2.44         64.44        72.62 o                         
  -1  12   7        579.15        522.18        71.71 o                         
   0  12   7        200.77        156.40        55.86 o                         
   1  12   7       1135.85       1122.20        89.01 o                         
   2  12   7        526.06        554.99        42.33 o                         
   3  12   7        679.60        684.37        49.97 o                         
   4  12   7         24.00         19.29        38.15 o                         
   5  12   7        831.36        908.81       136.40 o                         
   6  12   7         97.85        127.57        63.79 o                         
   7  12   7        391.53        437.49        80.36 o                         
  -7  13   7        215.89        224.51        68.11 o                         
  -6  13   7         56.47         91.53        57.30 o                         
  -5  13   7        152.06        194.24        55.86 o                         
  -4  13   7         11.57        -24.51        43.97 o                         
  -3  13   7         20.46         -6.51        33.87 o                         
  -2  13   7         79.34         81.80        32.35 o                         
  -1  13   7         13.70        -17.66        50.45 o                         
   0  13   7        442.00        363.98        66.67 o                         
   1  13   7         57.69         60.90        48.65 o                         
   2  13   7        417.61        348.83        50.27 o                         
   3  13   7        189.48        182.61        39.82 o                         
   4  13   7       1010.03        996.44       153.16 o                         
   5  13   7        101.97         24.82        44.77 o                         
   6  13   7        109.73          9.73        63.43 o                         
  -6  14   7         50.73         52.97        58.02 o                         
  -5  14   7          0.22          3.24        51.89 o                         
  -4  14   7         97.25         57.07        38.70 o                         
  -3  14   7        146.14        109.55        37.64 o                         
  -2  14   7        287.71        158.92        67.39 o                         
  -1  14   7         42.23         19.82        58.74 o                         
   0  14   7        170.89        101.26        54.78 o                         
   1  14   7        129.96         69.19        55.14 o                         
   2  14   7         57.80        106.67        63.43 o                         
   3  14   7        528.17        522.84        87.75 o                         
   4  14   7         13.61         11.97        41.56 o                         
   5  14   7        938.98        932.57        73.16 o                         
  -5  15   7         52.67         12.30        41.99 o                         
  -4  15   7         30.12         12.53        37.91 o                         
  -3  15   7        545.13        469.42        76.58 o                         
  -2  15   7         10.59        -32.79        61.62 o                         
  -1  15   7        218.45        209.74        67.03 o                         
   0  15   7        135.47        104.15        54.42 o                         
   1  15   7        408.38        340.55        74.24 o                         
   2  15   7         38.38         27.75        66.67 o                         
   3  15   7         17.81        -45.05        72.43 o                         
   4  15   7        294.88        292.06        50.07 o                         
  -4  16   7        170.83        130.45        51.35 o                         
  -3  16   7          7.67         38.92        68.83 o                         
  -2  16   7        520.27        393.89        83.25 o                         
  -1  16   7         12.04         15.86        61.98 o                         
   1  16   7          1.16         35.32        66.31 o                         
   2  16   7        542.01        448.66        94.78 o                         
   3  16   7         59.29        120.36        82.89 o                         
  -2  17   7        228.96        269.56        80.36 o                         
  -1  17   7        319.81        148.47        65.95 o                         
   0  17   7          2.07         24.14        61.62 o                         
   1  17   7        179.50        199.65        82.53 o                         
 -10   0   8         65.90         96.58        48.65 o                         
  -8   0   8         10.64         12.72        38.92 o                         
  -6   0   8         90.48         91.87        28.47 o                         
  -4   0   8        891.98        827.45        36.43 o                         
  -2   0   8        909.73        869.92        33.62 o                         
   0   0   8       3078.14       3139.92        77.48 o                         
   2   0   8       1011.14       1178.06        60.18 o                         
   4   0   8         40.39         80.20        24.51 o                         
   6   0   8        644.30        640.74        41.28 o                         
   8   0   8       1289.52       1207.71        61.47 o                         
  10   0   8        554.12        450.83        70.27 o                         
 -11   1   8        218.58        279.99        42.01 o                         
 -10   1   8         68.91        104.65        32.98 o                         
  -9   1   8         84.35         47.87        23.68 o                         
  -8   1   8         37.92         11.63        20.26 o                         
  -7   1   8        438.06        480.20        33.34 o                         
  -6   1   8        487.01        477.73        21.82 o                         
  -5   1   8         40.17         36.93        13.59 o                         
  -4   1   8        158.90        155.06        17.33 o                         
  -3   1   8        200.66        209.53        16.99 o                         
  -2   1   8       1304.38       1350.88        32.09 o                         
  -1   1   8        112.01         98.56        15.93 o                         
   0   1   8         29.68         -1.52        14.29 o                         
   1   1   8        621.42        608.25        32.48 o                         
   2   1   8        505.66        557.88        52.97 o                         
   3   1   8          6.65        -12.73        17.10 o                         
   4   1   8        447.99        413.73        22.50 o                         
   5   1   8       1601.08       1606.96        36.80 o                         
   6   1   8        763.76        758.59        30.27 o                         
   7   1   8         92.98        124.97        21.86 o                         
   8   1   8         51.40         51.31        21.85 o                         
   9   1   8        313.36        308.77        43.64 o                         
  10   1   8         68.02         99.89        37.35 o                         
 -11   2   8         24.42         66.68        33.76 o                         
 -10   2   8        289.30        307.50        47.93 o                         
  -9   2   8        383.05        403.91        31.52 o                         
  -8   2   8        285.12        260.48        26.27 o                         
  -7   2   8        130.61        128.89        23.61 o                         
  -6   2   8        102.19         85.69        15.61 o                         
  -5   2   8        353.38        310.76        22.54 o                         
  -4   2   8        267.08        351.99        28.94 o                         
  -3   2   8         25.52         32.02        15.79 o                         
  -2   2   8        785.96        719.79        23.04 o                         
  -1   2   8        138.24        159.46        16.96 o                         
   0   2   8          5.00         17.74        14.65 o                         
   1   2   8       3197.73       3301.50        39.78 o                         
   2   2   8          0.95         -8.47        13.26 o                         
   3   2   8       1011.05       1057.73        37.24 o                         
   4   2   8        299.42        293.09        36.55 o                         
   5   2   8       2384.67       2409.89        42.18 o                         
   6   2   8        411.73        411.86        24.78 o                         
   7   2   8        171.28        188.17        22.75 o                         
   8   2   8        519.61        510.54        35.34 o                         
   9   2   8        194.51        196.33        31.43 o                         
 -10   3   8        210.83        208.06        38.44 o                         
  -9   3   8        326.59        283.76        38.32 o                         
  -8   3   8        444.55        401.13        28.97 o                         
  -7   3   8        265.83        300.29        25.01 o                         
  -6   3   8         84.11         86.29        18.10 o                         
  -5   3   8        545.25        540.53        65.05 o                         
  -4   3   8        260.99        305.44        20.94 o                         
  -3   3   8        927.17        879.16        36.71 o                         
  -2   3   8         12.27         15.28        13.70 o                         
  -1   3   8        101.75         69.71        13.13 o                         
   0   3   8       1078.16       1134.25        29.02 o                         
   1   3   8       2359.33       2289.87        37.61 o                         
   2   3   8       3223.91       3117.89        40.67 o                         
   3   3   8        787.37        828.53        25.84 o                         
   4   3   8       1660.17       1711.36        85.12 o                         
   5   3   8         40.57         35.18        29.70 o                         
   6   3   8       1910.43       1880.88        45.31 o                         
   7   3   8         19.29         33.06        20.13 o                         
   8   3   8         62.87        106.58        28.13 o                         
   9   3   8        233.08        178.98        32.08 o                         
 -10   4   8        427.17        356.65        44.59 o                         
  -9   4   8        303.09        295.06        38.60 o                         
  -8   4   8        644.36        589.60        45.08 o                         
  -7   4   8        768.46        792.30        45.07 o                         
  -6   4   8       2470.12       2490.32        64.15 o                         
  -5   4   8        108.80        157.35        25.53 o                         
  -4   4   8         38.69         19.48        20.11 o                         
  -3   4   8        709.59        573.73        31.53 o                         
  -2   4   8         28.64         37.15        17.93 o                         
  -1   4   8       1659.16       1663.05        29.73 o                         
   0   4   8        626.59        620.66        22.60 o                         
   1   4   8       4509.19       4647.69        42.23 o                         
   2   4   8        681.71        595.48        23.43 o                         
   3   4   8        921.50        935.57        30.83 o                         
   4   4   8        549.39        623.91        26.94 o                         
   5   4   8        896.06        943.17        39.02 o                         
   6   4   8        315.41        307.75        28.40 o                         
   7   4   8        760.22        676.84        49.93 o                         
   8   4   8        157.20        189.21        29.21 o                         
   9   4   8        225.98        189.98        32.27 o                         
 -10   5   8         64.39         54.73        35.26 o                         
  -9   5   8        213.55        219.85        37.19 o                         
  -8   5   8        723.75        728.33        47.35 o                         
  -7   5   8        484.73        510.21        40.64 o                         
  -6   5   8       1239.44       1234.27        50.76 o                         
  -5   5   8        381.02        392.72        32.29 o                         
  -4   5   8       2231.75       2158.20        63.79 o                         
  -3   5   8        108.47        116.34        22.27 o                         
  -2   5   8       5480.73       5550.38        73.58 o                         
  -1   5   8        469.77        436.32        20.03 o                         
   0   5   8       5415.46       5327.92        46.07 o                         
   1   5   8       2681.07       2589.02        32.57 o                         
   2   5   8       5030.15       4958.17        62.65 o                         
   3   5   8        684.47        682.93        26.33 o                         
   4   5   8        521.39        571.81        30.01 o                         
   5   5   8          0.96         11.39        20.74 o                         
   6   5   8        988.58       1110.34       103.79 o                         
   7   5   8         24.33         14.32        31.42 o                         
   8   5   8        343.93        250.56        41.30 o                         
   9   5   8          3.96         13.11        35.22 o                         
 -10   6   8          0.11         23.30        37.90 o                         
  -9   6   8         38.41         -4.90        32.91 o                         
  -8   6   8        132.08        135.65        32.61 o                         
  -7   6   8       1649.05       1597.50        60.52 o                         
  -6   6   8        991.21       1075.48        50.93 o                         
  -5   6   8       1256.72       1270.08        48.25 o                         
  -4   6   8        299.84        258.00        36.76 o                         
  -3   6   8       6641.78       6484.49        83.58 o                         
  -2   6   8        125.26        163.35        22.03 o                         
  -1   6   8       4775.17       4576.89        65.14 o                         
   0   6   8        441.35        417.13        18.61 o                         
   1   6   8       2300.04       2261.43        37.13 o                         
   2   6   8        891.48        912.66        47.36 o                         
   3   6   8       1254.88       1248.32        34.36 o                         
   4   6   8        298.44        298.03        22.64 o                         
   5   6   8        372.78        408.81        38.02 o                         
   6   6   8        210.16        191.96        34.28 o                         
   7   6   8        298.99        324.70        42.33 o                         
   8   6   8         24.42         -3.78        36.19 o                         
   9   6   8         61.78         51.47        41.21 o                         
 -10   7   8          1.82        -22.48        38.17 o                         
  -9   7   8          0.49         -6.47        34.01 o                         
  -8   7   8        315.69        330.68        41.24 o                         
  -7   7   8          2.16         15.19        27.09 o                         
  -6   7   8       1934.26       1888.22        86.31 o                         
  -5   7   8          0.47         49.23        24.43 o                         
  -4   7   8       2455.55       2475.22        63.25 o                         
  -3   7   8        108.22        168.11        24.47 o                         
  -2   7   8       6405.01       6375.15        94.60 o                         
  -1   7   8        217.60        181.99        31.71 o                         
   0   7   8       2223.28       2259.86        37.86 o                         
   1   7   8         18.80         25.75        15.97 o                         
   2   7   8       2776.14       2616.84        56.70 o                         
   3   7   8          6.32         23.35        20.49 o                         
   4   7   8       1126.14       1144.02        45.76 o                         
   5   7   8         32.26         -5.12        29.29 o                         
   6   7   8         42.94         29.19        49.01 o                         
   7   7   8         17.06         50.45        56.22 o                         
   8   7   8         68.13         14.41        65.59 o                         
   9   7   8         52.07         80.72        68.11 o                         
  -9   8   8          4.99        -34.96        54.42 o                         
  -8   8   8        423.82        353.13        43.71 o                         
  -7   8   8       1156.37       1067.42        54.91 o                         
  -6   8   8        292.19        264.39        33.81 o                         
  -5   8   8       3202.73       2890.11       214.42 o                         
  -4   8   8         75.26        104.65        25.30 o                         
  -3   8   8       8877.78       7956.66       143.43 o                         
  -2   8   8          0.08         12.61        29.91 o                         
  -1   8   8       1683.77       1675.91        53.89 o                         
   0   8   8        170.12        181.74        29.42 o                         
   1   8   8       1592.64       1505.94        41.40 o                         
   2   8   8        421.25        436.87        26.90 o                         
   3   8   8       1129.87       1110.07        41.53 o                         
   4   8   8        411.18        400.55        42.64 o                         
   5   8   8        745.37        813.68        55.46 o                         
   6   8   8        127.94        180.19        55.50 o                         
   7   8   8         71.72        140.55        65.59 o                         
   8   8   8          1.02        -29.19        63.79 o                         
  -9   9   8        240.85        176.22        67.03 o                         
  -8   9   8        126.23        234.96        65.95 o                         
  -7   9   8        980.85        991.74        81.44 o                         
  -6   9   8        235.57        250.10        51.17 o                         
  -5   9   8        472.27        465.24        53.34 o                         
  -4   9   8        660.73        611.91        54.78 o                         
  -3   9   8         24.83         30.63        34.24 o                         
  -2   9   8        980.93        849.04        60.54 o                         
  -1   9   8        251.19        241.32        31.07 o                         
   0   9   8       1322.85       1287.97        87.93 o                         
   1   9   8        480.58        422.97        27.14 o                         
   2   9   8        994.53        928.30        39.26 o                         
   3   9   8        392.94        434.87        41.56 o                         
   4   9   8        400.16        368.17        41.91 o                         
   5   9   8        214.98        218.93        43.54 o                         
   6   9   8        412.30        400.01        68.47 o                         
   7   9   8        369.20        446.86        73.88 o                         
   8   9   8         85.90        105.59        70.63 o                         
  -9  10   8          9.21         90.45        62.70 o                         
  -8  10   8        526.53        595.70        78.92 o                         
  -7  10   8        266.30        143.79        58.38 o                         
  -6  10   8       1562.66       1575.19        94.42 o                         
  -5  10   8        371.48        211.90        46.49 o                         
  -4  10   8         22.09        -35.32        35.32 o                         
  -3  10   8        541.73        443.62        49.73 o                         
  -2  10   8         10.41        -18.20        25.98 o                         
  -1  10   8         54.83         48.64        27.01 o                         
   0  10   8        132.81        176.22        53.70 o                         
   1  10   8        346.65        294.60        33.80 o                         
   2  10   8         73.97         85.99        22.73 o                         
   3  10   8        159.75        158.90        36.54 o                         
   4  10   8        670.09        678.78        98.56 o                         
   5  10   8        406.69        386.05        49.79 o                         
   6  10   8        493.40        447.94        70.99 o                         
   7  10   8        109.41        134.42        69.55 o                         
  -8  11   8         67.81        -37.48        59.82 o                         
  -7  11   8        601.07        650.47        79.64 o                         
  -6  11   8         25.16         15.14        53.34 o                         
  -5  11   8        310.66        264.15        55.86 o                         
  -4  11   8         60.33         27.39        40.00 o                         
  -3  11   8         49.85        -34.60        34.60 o                         
  -2  11   8         41.71         21.86        29.32 o                         
  -1  11   8         91.48         36.79        27.94 o                         
   0  11   8        462.24        366.86        66.67 o                         
   1  11   8        398.94        341.26        35.20 o                         
   2  11   8        155.61        171.39        34.73 o                         
   3  11   8        211.97        227.17        39.39 o                         
   4  11   8         97.57         81.88        38.17 o                         
   5  11   8        174.56        159.51        46.44 o                         
   6  11   8        487.62        443.98        72.80 o                         
   7  11   8        257.23        420.19        78.92 o                         
  -7  12   8          6.37         16.58        59.46 o                         
  -6  12   8        271.60        397.13        68.11 o                         
  -5  12   8         50.50         37.84        51.53 o                         
  -4  12   8        109.10         94.06        48.65 o                         
  -3  12   8        499.08        470.21        62.34 o                         
  -2  12   8        211.84        223.02        36.97 o                         
  -1  12   8        265.47        201.45        62.70 o                         
   0  12   8        120.25        160.01        59.46 o                         
   1  12   8          4.30         -0.36        46.85 o                         
   2  12   8         15.76         25.51        31.73 o                         
   3  12   8         16.24        -28.72        35.22 o                         
   4  12   8        138.07        176.39        43.73 o                         
   5  12   8        114.98         81.08        47.02 o                         
   6  12   8         74.61        106.31        64.51 o                         
  -7  13   8         30.49         10.45        61.62 o                         
  -6  13   8        316.29        362.89        69.19 o                         
  -5  13   8         54.09         65.23        54.42 o                         
  -4  13   8         61.10          6.30        36.08 o                         
  -3  13   8         18.45         11.67        34.89 o                         
  -2  13   8        457.55        392.03        42.40 o                         
  -1  13   8        197.23        138.74        60.90 o                         
   0  13   8         46.69         95.50        56.22 o                         
   1  13   8         24.84         32.79        47.57 o                         
   2  13   8          0.63         -5.60        59.46 o                         
   3  13   8          0.99        -35.86        35.86 o                         
   4  13   8          2.38         38.17        69.37 o                         
   5  13   8         20.57         21.02        56.94 o                         
   6  13   8         21.30          8.65        64.87 o                         
  -6  14   8          2.71         12.61        57.30 o                         
  -5  14   8         13.18        -50.45        50.45 o                         
  -4  14   8         79.07         42.11        39.29 o                         
  -3  14   8        163.63        175.31        38.99 o                         
  -2  14   8        154.26        121.09        65.95 o                         
  -1  14   8         71.36         84.33        61.62 o                         
   0  14   8         11.24         -2.52        55.14 o                         
   1  14   8        275.98        152.44        61.62 o                         
   2  14   8          1.09         65.23        65.23 o                         
   3  14   8         44.46         71.04        40.04 o                         
   4  14   8          0.71          4.98        42.61 o                         
   5  14   8         10.67        -15.49        62.70 o                         
  -5  15   8          0.58        -26.16        41.02 o                         
  -4  15   8        184.63        117.39        42.75 o                         
  -3  15   8          4.69        -34.76        34.76 o                         
  -2  15   8        250.63         75.68        65.23 o                         
  -1  15   8          6.14        -56.58        56.58 o                         
   0  15   8        321.11        163.61        61.26 o                         
   1  15   8        157.83        149.91        73.52 o                         
   2  15   8         60.82         68.47        74.24 o                         
   3  15   8        112.35        152.65        43.32 o                         
   4  15   8         78.04         81.59        45.93 o                         
  -3  16   8         34.77         88.65        73.52 o                         
  -2  16   8         70.33        188.47        77.48 o                         
  -1  16   8         46.24         20.18        63.43 o                         
   0  16   8         31.30         23.06        58.38 o                         
   1  16   8        322.53        316.05        82.16 o                         
   2  16   8         38.30         28.47        83.25 o                         
  -9   0   9        525.98        467.04        59.10 o                         
  -7   0   9        958.16       1112.08        49.43 o                         
  -5   0   9        155.96        200.48        24.96 o                         
  -3   0   9        235.94        215.14        32.79 o                         
  -1   0   9        562.86        591.92        37.12 o                         
   1   0   9          3.85         51.89        30.63 o                         
   3   0   9       1034.78       1031.39        66.31 o                         
   5   0   9         77.00        101.79        27.76 o                         
   7   0   9        474.31        461.83        42.04 o                         
   9   0   9         19.72        -41.44        41.44 o                         
 -10   1   9        517.30        504.85        48.14 o                         
  -9   1   9          7.43         14.61        27.23 o                         
  -8   1   9        775.03        815.70        48.63 o                         
  -7   1   9         49.05         56.17        17.40 o                         
  -6   1   9       2811.76       2930.72        43.86 o                         
  -5   1   9        863.24        862.89        29.12 o                         
  -4   1   9        511.01        535.21        24.74 o                         
  -3   1   9         46.23         62.46        16.25 o                         
  -2   1   9        797.29        812.07        25.90 o                         
  -1   1   9         14.59         21.96        15.76 o                         
   0   1   9         84.64         92.29        17.61 o                         
   1   1   9          4.85          2.61        16.33 o                         
   2   1   9       1203.17       1172.95        46.38 o                         
   3   1   9          2.18        -11.77        23.43 o                         
   4   1   9          7.00         -7.87        19.67 o                         
   5   1   9          8.73         19.96        18.29 o                         
   6   1   9         40.55         17.70        19.51 o                         
   7   1   9         23.17         33.58        26.74 o                         
   8   1   9         65.05         32.53        27.83 o                         
   9   1   9         45.66         47.52        31.76 o                         
 -10   2   9        234.79        293.01        39.61 o                         
  -9   2   9        550.37        505.95        57.59 o                         
  -8   2   9        113.46        102.44        23.96 o                         
  -7   2   9        435.57        500.60        25.26 o                         
  -6   2   9        529.93        535.70        24.12 o                         
  -5   2   9        448.47        462.62        25.38 o                         
  -4   2   9       1000.08       1123.12        34.56 o                         
  -3   2   9       1932.99       1926.62        42.12 o                         
  -2   2   9        431.68        404.30        19.21 o                         
  -1   2   9       1426.96       1405.74        35.20 o                         
   0   2   9         57.55         25.90        22.16 o                         
   1   2   9        239.44        252.55        18.23 o                         
   2   2   9        101.34        119.68        19.55 o                         
   3   2   9        349.68        386.78        25.35 o                         
   4   2   9        427.82        484.85        24.65 o                         
   5   2   9          0.23         -4.04        21.34 o                         
   6   2   9        426.02        424.54        32.98 o                         
   7   2   9         84.22         51.88        27.94 o                         
   8   2   9          8.55         16.38        26.90 o                         
   9   2   9        156.61        158.92        33.18 o                         
 -10   3   9        281.37        253.00        91.89 o                         
  -9   3   9        175.50        190.32        29.12 o                         
  -8   3   9        346.93        294.39        42.55 o                         
  -7   3   9        283.03        326.69        28.93 o                         
  -6   3   9       1280.26       1326.31        74.12 o                         
  -5   3   9       1421.19       1414.74        38.44 o                         
  -4   3   9       2152.70       2193.85        59.01 o                         
  -3   3   9         11.92         13.80        43.06 o                         
  -2   3   9       3010.60       3109.96        40.17 o                         
  -1   3   9       1210.22       1243.29        28.76 o                         
   0   3   9         38.82         22.71        13.42 o                         
   1   3   9        306.89        266.73        27.52 o                         
   2   3   9        237.05        259.51        19.31 o                         
   3   3   9        380.55        361.91        21.86 o                         
   4   3   9         11.94         27.28        20.96 o                         
   5   3   9          5.32         22.79        22.57 o                         
   6   3   9         16.95         13.41        24.16 o                         
   7   3   9        221.46        227.16        25.79 o                         
   8   3   9        113.50        122.48        29.58 o                         
   9   3   9        583.14        540.47        65.04 o                         
 -10   4   9         19.67         54.05        44.15 o                         
  -9   4   9        142.95        158.40        36.88 o                         
  -8   4   9        112.50        101.33        31.63 o                         
  -7   4   9        339.65        308.70        26.10 o                         
  -6   4   9         73.69         70.22        34.24 o                         
  -5   4   9       1011.63       1061.93        35.61 o                         
  -4   4   9        401.10        443.34        24.12 o                         
  -3   4   9        604.34        541.03        31.66 o                         
  -2   4   9       1763.54       1743.28        36.22 o                         
  -1   4   9       3906.03       3835.34        44.39 o                         
   0   4   9       2754.12       2735.65        35.05 o                         
   1   4   9        845.33        847.69        23.98 o                         
   2   4   9        514.74        537.57        23.83 o                         
   3   4   9        208.47        205.54        17.55 o                         
   4   4   9        170.81        167.04        21.34 o                         
   5   4   9          0.53         15.00        22.02 o                         
   6   4   9        743.01        748.06        38.99 o                         
   7   4   9        560.14        655.52        50.58 o                         
   8   4   9        322.09        305.66        52.61 o                         
   9   4   9         59.25         83.81        41.27 o                         
 -10   5   9         32.87          0.61        33.76 o                         
  -9   5   9         62.44         48.65        32.61 o                         
  -8   5   9         15.13         -2.48        30.06 o                         
  -7   5   9         33.02         12.51        28.97 o                         
  -6   5   9        956.43        894.63        47.30 o                         
  -5   5   9        185.05        186.12        27.83 o                         
  -4   5   9        928.99        908.95        42.75 o                         
  -3   5   9        746.77        720.21        53.52 o                         
  -2   5   9       1678.35       1531.81        45.03 o                         
  -1   5   9       3221.40       3205.43        41.31 o                         
   0   5   9        103.94        110.94        14.64 o                         
   1   5   9       3625.65       3635.04        46.97 o                         
   2   5   9          6.87         11.71        15.94 o                         
   3   5   9       1607.91       1552.18        37.38 o                         
   4   5   9         12.77         27.72        18.59 o                         
   5   5   9       1819.65       1819.59        49.77 o                         
   6   5   9        210.83        186.90        44.51 o                         
   7   5   9       1445.78       1469.46        70.02 o                         
   8   5   9        166.48        102.98        49.55 o                         
   9   5   9        538.66        593.06       100.18 o                         
 -10   6   9        224.25        226.25        44.54 o                         
  -9   6   9         11.73         12.54        32.07 o                         
  -8   6   9          5.21        -30.18        30.18 o                         
  -7   6   9         89.88        106.91        30.96 o                         
  -6   6   9          1.73        -12.11        26.22 o                         
  -5   6   9         57.48         36.06        39.46 o                         
  -4   6   9        167.92        161.48        25.68 o                         
  -3   6   9        377.19        378.25        43.61 o                         
  -2   6   9       2375.01       2333.84        57.48 o                         
  -1   6   9         97.68        109.31        15.62 o                         
   0   6   9       3287.38       3184.67        47.44 o                         
   1   6   9        962.20        976.64        31.56 o                         
   2   6   9       5049.91       4921.59        54.98 o                         
   3   6   9         68.10         50.19        17.98 o                         
   4   6   9       1476.67       1588.43        60.81 o                         
   5   6   9        383.24        360.87        29.79 o                         
   6   6   9        901.97        968.02        55.52 o                         
   7   6   9        247.90        234.45        43.15 o                         
   8   6   9        422.93        462.36        79.64 o                         
  -9   7   9        283.86        295.65        44.16 o                         
  -8   7   9         47.00         10.23        31.61 o                         
  -7   7   9         21.86         -7.19        33.15 o                         
  -6   7   9         41.67        -19.41        27.21 o                         
  -5   7   9         66.87         51.55        26.50 o                         
  -4   7   9         58.08         64.97        24.57 o                         
  -3   7   9       3050.31       2830.10        60.20 o                         
  -2   7   9        104.38         64.15        32.79 o                         
  -1   7   9        314.66        334.07        40.00 o                         
   0   7   9         22.61         20.60        16.13 o                         
   1   7   9       2120.40       2113.41        39.06 o                         
   2   7   9        175.35        173.40        23.85 o                         
   3   7   9       3686.70       3739.94        61.96 o                         
   4   7   9         44.53         38.80        23.47 o                         
   6   7   9         22.01         43.61        52.61 o                         
   7   7   9       1097.96       1007.96        86.85 o                         
   8   7   9          3.42        -19.10        64.87 o                         
  -9   8   9          8.79         34.24        60.18 o                         
  -8   8   9         12.18         -9.37        49.01 o                         
  -7   8   9        298.84        279.65        54.42 o                         
  -6   8   9        116.97        156.40        50.81 o                         
  -5   8   9        875.33        860.21        67.75 o                         
  -4   8   9        414.64        404.70        49.37 o                         
  -3   8   9        707.14        590.29        53.34 o                         
  -2   8   9        786.49        808.68        56.58 o                         
  -1   8   9        372.72        347.99        74.24 o                         
   0   8   9        908.02        899.71        36.81 o                         
   1   8   9        103.69        108.75        21.61 o                         
   2   8   9       5977.71       5906.16        75.04 o                         
   3   8   9         37.44         43.65        23.16 o                         
   4   8   9       2846.49       2871.94        74.63 o                         
   5   8   9         43.64         34.06        37.89 o                         
   6   8   9       1034.15       1082.56        89.73 o                         
   7   8   9         98.75         18.74        64.51 o                         
   8   8   9        167.63        139.10        72.80 o                         
  -9   9   9         50.29         87.57        64.51 o                         
  -8   9   9         93.99        107.39        58.74 o                         
  -7   9   9         96.97        139.10        54.42 o                         
  -6   9   9       1092.41       1059.85        78.20 o                         
  -5   9   9         19.37        -38.56        38.56 o                         
  -4   9   9        499.99        494.43        56.22 o                         
  -3   9   9        987.94        841.83        60.18 o                         
  -2   9   9       1999.17       2050.88        79.64 o                         
  -1   9   9         51.18         45.48        27.19 o                         
   0   9   9       1375.12       1231.51        52.66 o                         
   1   9   9        720.12        662.99        32.73 o                         
   2   9   9        222.72        195.11        25.44 o                         
   3   9   9        310.48        340.37        29.55 o                         
   4   9   9          6.37          4.76        38.20 o                         
   5   9   9       1122.96       1149.39        67.71 o                         
   6   9   9        450.16        466.68        70.63 o                         
   7   9   9        464.33        505.24        80.00 o                         
  -8  10   9          4.66        -56.22        56.22 o                         
  -7  10   9       1209.58       1266.35        98.38 o                         
  -6  10   9        205.10        132.26        51.53 o                         
  -5  10   9       1716.44       1472.12        88.65 o                         
  -4  10   9        140.08         89.37        41.44 o                         
  -3  10   9        129.54        122.53        41.08 o                         
  -2  10   9        177.59        142.51        33.62 o                         
  -1  10   9       1168.03       1176.58        56.10 o                         
   0  10   9        125.53         68.11        51.17 o                         
   1  10   9        309.74        256.94        40.90 o                         
   2  10   9        202.85        241.44        47.22 o                         
   3  10   9        146.40        152.75        36.93 o                         
   4  10   9        245.74        326.83        45.39 o                         
   5  10   9        145.09        203.61        47.67 o                         
   6  10   9        146.46         58.02        62.70 o                         
   7  10   9        334.27        232.44        74.24 o                         
  -8  11   9        176.20        272.08        72.43 o                         
  -7  11   9        267.34        314.97        68.11 o                         
  -6  11   9        783.74        807.59        78.20 o                         
  -5  11   9         74.91         99.10        49.37 o                         
  -4  11   9        556.08        478.57        56.94 o                         
  -3  11   9          4.00          0.00        38.56 o                         
  -2  11   9       1398.83       1407.92        62.77 o                         
  -1  11   9        120.70        127.96        32.65 o                         
   0  11   9        439.56        417.31        70.27 o                         
   1  11   9         11.23          3.96        49.37 o                         
   2  11   9        533.76        500.33        54.42 o                         
   3  11   9        102.03         71.77        36.74 o                         
   4  11   9         47.69        -34.75        37.83 o                         
   5  11   9         11.43         26.55        43.66 o                         
   6  11   9         89.89         29.91        67.39 o                         
  -7  12   9        432.81        450.11        76.40 o                         
  -6  12   9         63.16          5.77        56.58 o                         
  -5  12   9        461.45        438.93        67.03 o                         
  -4  12   9         33.35         26.67        47.21 o                         
  -3  12   9        516.59        537.57        75.50 o                         
  -2  12   9          0.99         17.51        31.80 o                         
  -1  12   9        355.36        251.54        66.31 o                         
   0  12   9          0.08         16.22        54.06 o                         
   1  12   9        170.62         83.25        52.97 o                         
   2  12   9        312.39        302.19        41.39 o                         
   3  12   9         53.19         43.59        38.29 o                         
   4  12   9        216.59        258.53        46.99 o                         
   5  12   9         80.17        116.44        48.68 o                         
   6  12   9          2.98        -61.26        61.26 o                         
  -6  13   9        239.96        248.66        69.55 o                         
  -5  13   9         61.03        100.90        57.66 o                         
  -4  13   9        102.86         26.54        38.79 o                         
  -3  13   9         72.90         30.04        64.51 o                         
  -2  13   9        151.91        160.92        46.67 o                         
  -1  13   9         98.89        116.04        60.18 o                         
   0  13   9          2.73        -17.66        56.58 o                         
   1  13   9        146.19         91.17        55.86 o                         
   2  13   9         87.58         85.77        68.11 o                         
   3  13   9        150.81        130.83        42.71 o                         
   4  13   9         55.46        148.39        44.71 o                         
   5  13   9         43.60         71.96        47.27 o                         
  -5  14   9         62.74         72.52        65.41 o                         
  -4  14   9         12.52         34.17        39.99 o                         
  -3  14   9        109.77         95.56        45.05 o                         
  -2  14   9          1.15         33.87        63.79 o                         
  -1  14   9         44.65         75.32        65.23 o                         
   0  14   9         71.54         24.51        58.74 o                         
   1  14   9          5.69         49.01        57.66 o                         
   2  14   9          1.31         19.82        69.55 o                         
   3  14   9        137.23        173.22        44.73 o                         
   4  14   9         78.54         64.27        43.62 o                         
  -4  15   9         36.13          8.85        40.31 o                         
  -3  15   9         22.82         40.03        39.10 o                         
  -2  15   9          2.31         -4.68        62.70 o                         
  -1  15   9        225.49        109.91        70.27 o                         
   0  15   9         40.85          7.93        58.38 o                         
   1  15   9        243.66        152.44        78.56 o                         
   2  15   9        135.28        144.51        81.80 o                         
   3  15   9         33.52         53.70        81.08 o                         
  -2  16   9        111.62        125.41        74.24 o                         
  -1  16   9          3.68        -56.22        56.22 o                         
   0  16   9          2.49         19.46        59.82 o                         
   1  16   9          1.25         45.77        78.92 o                         
 -10   0  10        437.06        480.02        68.47 o                         
  -8   0  10       1853.23       1872.58        63.80 o                         
  -6   0  10       2256.78       2410.90        65.77 o                         
  -4   0  10       5135.08       5111.88       109.19 o                         
  -2   0  10        341.24        287.90        27.03 o                         
   0   0  10       2131.23       2239.71        78.56 o                         
   2   0  10         57.54         31.35        36.40 o                         
   4   0  10         19.12          9.37        38.56 o                         
   6   0  10          3.12        -28.07        28.07 o                         
   8   0  10        245.69        236.10        43.97 o                         
 -10   1  10        118.12        173.22        37.79 o                         
  -9   1  10       1274.91       1155.54        69.53 o                         
  -8   1  10        101.80        153.59        25.39 o                         
  -7   1  10       2437.85       2534.48        46.36 o                         
  -6   1  10        260.57        327.36        22.12 o                         
  -5   1  10       5085.03       4971.79        54.76 o                         
  -4   1  10        123.51        100.09        22.74 o                         
  -3   1  10       2883.55       2946.31       172.26 o                         
  -2   1  10         64.32         55.76        14.65 o                         
  -1   1  10       1778.09       1836.46        41.20 o                         
   0   1  10        207.64        213.21        22.18 o                         
   1   1  10       1306.68       1276.21        38.95 o                         
   2   1  10        459.20        408.58        39.10 o                         
   3   1  10        400.31        377.76        33.38 o                         
   4   1  10         47.20         52.25        29.30 o                         
   5   1  10        188.43        149.05        26.53 o                         
   6   1  10         20.30          0.90        24.44 o                         
   7   1  10        211.98        207.29        29.86 o                         
   8   1  10         53.55         54.19        25.36 o                         
   9   1  10         11.10         -5.05        28.66 o                         
 -10   2  10        516.41        552.81        54.96 o                         
  -9   2  10        504.03        472.17        42.57 o                         
  -8   2  10        664.23        800.03        38.99 o                         
  -7   2  10        137.17        162.79        20.45 o                         
  -6   2  10       1251.15       1284.75        35.96 o                         
  -5   2  10        314.65        319.23        27.34 o                         
  -4   2  10       3612.91       3592.19        76.70 o                         
  -3   2  10       2061.71       1948.21        38.23 o                         
  -2   2  10       2089.26       2082.55        36.05 o                         
  -1   2  10       1474.89       1562.29        39.44 o                         
   0   2  10       1165.04       1109.97        36.68 o                         
   1   2  10         67.59         42.67        18.75 o                         
   2   2  10        323.56        310.03        25.00 o                         
   3   2  10        206.13        222.53        24.03 o                         
   4   2  10        462.12        487.27        30.44 o                         
   5   2  10         42.82         43.45        24.20 o                         
   6   2  10        571.18        533.06        34.88 o                         
   7   2  10         11.10         -1.41        26.75 o                         
   8   2  10        152.57        111.39        30.56 o                         
   9   2  10          1.29         -1.67        30.20 o                         
 -10   3  10        563.18        599.93        41.42 o                         
  -9   3  10          8.21        -24.75        24.75 o                         
  -8   3  10         54.72         73.92        27.53 o                         
  -7   3  10        108.13        131.94        26.15 o                         
  -6   3  10         83.07         87.89        20.77 o                         
  -5   3  10        216.31        212.10        22.25 o                         
  -4   3  10        221.83        213.36        21.24 o                         
  -3   3  10       1343.15       1263.12        76.04 o                         
  -2   3  10       1107.47       1068.27        30.48 o                         
  -1   3  10       2795.40       2679.49        39.94 o                         
   0   3  10        991.96        927.32        29.51 o                         
   1   3  10        680.54        672.76        26.27 o                         
   2   3  10       1656.83       1665.99        36.79 o                         
   3   3  10       1791.66       1815.84        44.87 o                         
   4   3  10         13.60          0.43        21.37 o                         
   5   3  10        265.96        312.39        45.60 o                         
   6   3  10         87.10         63.64        27.32 o                         
   7   3  10         21.27         33.36        28.34 o                         
   8   3  10         25.87         69.90        39.95 o                         
   9   3  10        111.01         78.69        41.39 o                         
 -10   4  10        146.16        166.04        38.48 o                         
  -9   4  10        154.94        183.22        39.50 o                         
  -8   4  10         15.82         29.97        59.64 o                         
  -7   4  10        128.10        113.75        28.15 o                         
  -6   4  10        298.36        287.47        56.46 o                         
  -5   4  10        274.51        290.70        24.35 o                         
  -4   4  10          4.27        -14.60        16.16 o                         
  -3   4  10        633.55        673.82        36.52 o                         
  -2   4  10       4328.19       4128.14        60.37 o                         
  -1   4  10       1562.66       1569.58        33.51 o                         
   0   4  10        333.10        317.40        18.24 o                         
   1   4  10        946.81        890.69        31.32 o                         
   2   4  10       1158.35       1087.50        33.37 o                         
   3   4  10        142.54        153.25        19.82 o                         
   4   4  10       1565.84       1586.88        40.96 o                         
   5   4  10        498.63        563.93        67.20 o                         
   6   4  10        388.27        371.83        33.33 o                         
   7   4  10        517.60        525.74        57.30 o                         
   8   4  10        155.76        105.81        42.88 o                         
 -10   5  10        196.08        176.52        39.59 o                         
  -9   5  10         34.56         70.85        57.30 o                         
  -8   5  10         22.56         -0.88        30.83 o                         
  -7   5  10          6.03         30.62        29.05 o                         
  -6   5  10        128.10        131.77        30.04 o                         
  -5   5  10         18.77          6.09        18.03 o                         
  -4   5  10         15.08         48.71        23.03 o                         
  -3   5  10         65.45         86.24        23.52 o                         
  -2   5  10        579.72        514.69        25.36 o                         
  -1   5  10       1283.34       1252.34        39.38 o                         
   0   5  10        562.68        588.46        25.56 o                         
   1   5  10       1743.71       1725.00        37.96 o                         
   2   5  10        243.12        256.94        21.11 o                         
   3   5  10       2415.36       2447.40        53.20 o                         
   4   5  10         94.97        113.82        21.34 o                         
   5   5  10         32.18         51.46        36.03 o                         
   6   5  10       1318.46       1576.03        69.22 o                         
   7   5  10         14.67          1.57        40.18 o                         
   8   5  10        645.58        636.29        67.75 o                         
  -9   6  10         41.52         40.75        36.04 o                         
  -8   6  10        192.43        243.27        48.47 o                         
  -7   6  10          8.83        -10.90        40.72 o                         
  -6   6  10         30.33         26.69        27.09 o                         
  -5   6  10        928.89        949.04        48.71 o                         
  -4   6  10       1018.46        912.10        71.53 o                         
  -3   6  10        213.69        173.28        27.75 o                         
  -2   6  10         12.26        -20.15        20.15 o                         
  -1   6  10        127.04        151.08        21.23 o                         
   0   6  10        262.37        247.63        25.94 o                         
   1   6  10        902.64        857.11        30.81 o                         
   2   6  10        502.13        514.20        33.88 o                         
   3   6  10       1472.03       1464.80        53.83 o                         
   4   6  10          7.28         -4.73        31.67 o                         
   5   6  10        911.64        975.59        70.45 o                         
   6   6  10          6.10         32.79        55.14 o                         
   7   6  10       1314.85       1214.09        98.38 o                         
   8   6  10         11.78         58.38        70.27 o                         
  -9   7  10          1.47         10.26        44.15 o                         
  -8   7  10        108.66        101.37        36.41 o                         
  -7   7  10          2.15          4.01        31.21 o                         
  -6   7  10        105.89        122.76        32.11 o                         
  -5   7  10          2.53        -15.08        25.23 o                         
  -4   7  10         72.41         99.73        27.77 o                         
  -3   7  10        407.85        393.17        46.49 o                         
  -2   7  10          1.84        -23.42        32.07 o                         
  -1   7  10        107.01        145.00        30.35 o                         
   0   7  10        670.61        642.14        27.13 o                         
   1   7  10         56.63         60.25        18.31 o                         
   2   7  10        549.97        515.51        30.51 o                         
   3   7  10         61.53         69.81        24.41 o                         
   4   7  10       1472.26       1553.85        51.58 o                         
   5   7  10         17.57         33.15        50.45 o                         
   6   7  10       1335.93       1557.53       110.63 o                         
   7   7  10         54.41        136.58        69.19 o                         
   8   7  10        725.98        679.66        89.73 o                         
  -9   8  10        173.39        280.37        71.71 o                         
  -8   8  10         10.61         77.48        51.53 o                         
  -7   8  10          5.69        -29.91        46.13 o                         
  -6   8  10        139.90        103.07        48.65 o                         
  -5   8  10        130.62        154.60        47.57 o                         
  -4   8  10        288.95        243.61        46.13 o                         
  -3   8  10        353.62        340.91        49.01 o                         
  -2   8  10        245.94        299.47        44.33 o                         
  -1   8  10        502.98        502.46        44.33 o                         
   0   8  10        543.64        544.72        26.67 o                         
   1   8  10        403.32        381.47        46.59 o                         
   2   8  10        586.61        545.00        32.10 o                         
   3   8  10       1571.71       1676.89        51.20 o                         
   4   8  10        641.83        615.53        37.63 o                         
   5   8  10        603.62        583.03       111.72 o                         
   6   8  10         23.60        -56.94        56.94 o                         
   7   8  10        490.91        526.50        85.41 o                         
  -8   9  10         97.87        133.34        59.82 o                         
  -7   9  10        142.43        115.32        53.34 o                         
  -6   9  10         21.97         32.79        48.65 o                         
  -5   9  10        108.63        160.01        50.45 o                         
  -4   9  10         11.16         17.66        40.72 o                         
  -3   9  10        114.38         94.42        41.80 o                         
  -2   9  10          2.90        -23.78        35.68 o                         
  -1   9  10       2042.84       1951.16        64.63 o                         
   0   9  10         79.83         35.97        23.16 o                         
   1   9  10       1770.82       1768.89        91.35 o                         
   2   9  10        122.68         95.49        24.19 o                         
   3   9  10       1550.78       1624.56        67.61 o                         
   4   9  10        819.43        926.12        58.95 o                         
   5   9  10        140.27        124.83        44.38 o                         
   6   9  10        368.57        409.74        73.88 o                         
   7   9  10         42.41        -63.07        63.07 o                         
  -8  10  10          9.54        -47.93        59.82 o                         
  -7  10  10          0.18         42.52        54.06 o                         
  -6  10  10        268.66        283.97        59.82 o                         
  -5  10  10         79.84        135.86        50.09 o                         
  -4  10  10         17.56        -41.80        41.80 o                         
  -3  10  10         83.06        114.60        45.05 o                         
  -2  10  10       1001.27        925.16        54.78 o                         
  -1  10  10        167.28        167.17        34.80 o                         
   0  10  10       1453.72       1474.04        78.56 o                         
   1  10  10        423.35        330.87        37.29 o                         
   2  10  10       1875.42       1903.49        53.00 o                         
   3  10  10         44.21        -10.69        35.05 o                         
   4  10  10        763.97        838.68        73.16 o                         
   5  10  10         50.53         50.13        44.43 o                         
   6  10  10          2.23        -62.34        62.34 o                         
  -7  11  10        159.91        157.12        66.31 o                         
  -6  11  10         74.27        100.18        54.78 o                         
  -5  11  10        599.20        590.65        68.47 o                         
  -4  11  10        117.17        117.48        50.81 o                         
  -3  11  10        611.02        695.52        63.79 o                         
  -2  11  10        349.32        372.54        45.23 o                         
  -1  11  10       1064.03       1046.85        60.36 o                         
   0  11  10        197.68        189.92        63.07 o                         
   1  11  10       1191.06       1232.83        99.82 o                         
   2  11  10         32.49         25.12        34.33 o                         
   3  11  10        900.95        839.88        72.25 o                         
   4  11  10        138.49        141.29        43.45 o                         
   5  11  10        286.89        325.18        53.47 o                         
   6  11  10          7.01         31.35        65.95 o                         
  -7  12  10         35.24        101.62        64.15 o                         
  -6  12  10        514.87        632.09        79.64 o                         
  -5  12  10          0.17        -19.82        52.25 o                         
  -4  12  10        424.16        452.99        63.07 o                         
  -3  12  10        119.46        176.03        39.07 o                         
  -2  12  10       1215.35       1263.11        65.84 o                         
  -1  12  10        541.59        512.83        70.99 o                         
   0  12  10        678.03        668.13        86.85 o                         
   1  12  10         95.67         93.70        56.94 o                         
   2  12  10        600.51        475.83        47.20 o                         
   3  12  10         37.49          9.40        39.56 o                         
   4  12  10        200.87        229.09        47.45 o                         
   5  12  10          1.09        -44.93        44.93 o                         
  -6  13  10        156.34        183.07        69.91 o                         
  -5  13  10        649.45        776.96        81.44 o                         
  -4  13  10        198.78        170.83        44.23 o                         
  -3  13  10        970.75        855.16       200.55 o                         
  -2  13  10         63.25         70.86        42.34 o                         
  -1  13  10        374.54        339.11        76.04 o                         
   0  13  10         37.26         54.78        62.34 o                         
   1  13  10         38.39         29.19        54.78 o                         
   2  13  10          4.58         11.96        37.33 o                         
   3  13  10         72.57         96.75        42.86 o                         
   4  13  10        104.31        130.24        56.40 o                         
  -5  14  10         19.85        -16.41        43.56 o                         
  -4  14  10        605.97        547.41        70.99 o                         
  -3  14  10          0.00         14.85        40.00 o                         
  -2  14  10        299.63        262.35        76.04 o                         
  -1  14  10          0.19        -10.81        61.26 o                         
   0  14  10        120.97         79.28        61.26 o                         
   1  14  10         38.05        -24.51        56.94 o                         
   2  14  10         66.41         42.88        74.96 o                         
   3  14  10         21.71         -4.74        40.21 o                         
  -3  15  10        255.13        283.74        90.45 o                         
  -2  15  10         56.11         40.72        68.83 o                         
  -1  15  10        266.17        208.66        76.76 o                         
   0  15  10        190.42        170.46        66.67 o                         
   1  15  10        160.87        246.49        88.65 o                         
   2  15  10         66.52        -14.78        78.92 o                         
  -9   0  11          8.37        -33.15        43.97 o                         
  -7   0  11       1608.58       1684.32        60.90 o                         
  -5   0  11       4833.08       4664.55        79.08 o                         
  -3   0  11       1241.84       1329.77        68.83 o                         
  -1   0  11       3556.63       3527.73        68.02 o                         
   1   0  11       3291.93       3292.36        96.94 o                         
   3   0  11       2543.73       2580.63        96.94 o                         
   5   0  11         19.89         51.53        49.37 o                         
   7   0  11        296.59        356.41        66.31 o                         
 -10   1  11        139.58        143.44        39.51 o                         
  -9   1  11        230.98        200.31        31.18 o                         
  -8   1  11         36.13         47.31        25.58 o                         
  -7   1  11        349.64        359.87        25.49 o                         
  -6   1  11        872.80        868.04        37.92 o                         
  -5   1  11         87.21         83.41        17.85 o                         
  -4   1  11       1937.60       1942.84        45.18 o                         
  -3   1  11        257.25        213.05        21.77 o                         
  -2   1  11       4065.45       4023.49        50.09 o                         
  -1   1  11        132.53        121.91        21.56 o                         
   0   1  11       6021.58       6109.75       107.45 o                         
   1   1  11          5.03        -12.11        23.66 o                         
   2   1  11       2457.41       2469.71        82.29 o                         
   3   1  11        485.78        489.35        39.75 o                         
   4   1  11       1800.54       1924.41        78.56 o                         
   5   1  11        263.14        246.78        38.87 o                         
   6   1  11        452.57        475.14       122.17 o                         
   7   1  11         11.78        -28.52        28.52 o                         
   8   1  11        125.61         96.16        34.38 o                         
 -10   2  11        250.96        273.74        42.53 o                         
  -9   2  11         32.00         29.77        40.04 o                         
  -8   2  11       1232.48       1238.69        50.04 o                         
  -7   2  11        303.29        302.60        24.45 o                         
  -6   2  11        911.97        982.65        35.05 o                         
  -5   2  11       2800.88       2770.89        59.63 o                         
  -4   2  11        266.61        256.90        23.25 o                         
  -3   2  11       1547.86       1534.89        34.51 o                         
  -2   2  11        433.65        440.03        22.62 o                         
  -1   2  11       2707.83       2676.75        50.15 o                         
   0   2  11         20.44         -0.52        19.59 o                         
   1   2  11        796.72        794.24        34.53 o                         
   2   2  11        106.73        140.15        31.61 o                         
   3   2  11       1608.12       1581.04        47.76 o                         
   4   2  11        857.25        781.87        42.44 o                         
   5   2  11        838.14        791.98        72.94 o                         
   6   2  11        101.16         97.36        29.33 o                         
   7   2  11        482.31        509.03        38.89 o                         
   8   2  11          5.67        -30.23        47.75 o                         
 -10   3  11        208.23        149.28        32.80 o                         
  -9   3  11        647.31        606.28        43.35 o                         
  -8   3  11         37.78         67.83        25.00 o                         
  -7   3  11       1495.01       1505.21        49.07 o                         
  -6   3  11        176.55        215.83        31.00 o                         
  -5   3  11        165.23        177.24        23.16 o                         
  -4   3  11         44.23         43.13        18.55 o                         
  -3   3  11        630.72        620.79        24.52 o                         
  -2   3  11        777.35        744.00        27.17 o                         
  -1   3  11        200.70        216.61        19.55 o                         
   0   3  11        310.41        315.02        19.34 o                         
   1   3  11         41.25         55.01        17.74 o                         
   2   3  11        817.80        828.27        35.76 o                         
   3   3  11        438.12        371.76        43.46 o                         
   4   3  11       1399.31       1380.46        72.59 o                         
   5   3  11        312.32        325.73        39.46 o                         
   6   3  11        383.54        432.97        36.23 o                         
   7   3  11        178.42        198.11        33.70 o                         
   8   3  11        259.69        201.62        74.42 o                         
  -9   4  11         96.14         68.99        28.18 o                         
  -8   4  11        766.46        753.28        40.39 o                         
  -7   4  11          1.23          7.20        22.10 o                         
  -6   4  11        731.99        778.83        95.06 o                         
  -5   4  11          8.93         35.92        19.93 o                         
  -4   4  11        562.89        624.31        30.12 o                         
  -3   4  11        740.48        749.36        47.19 o                         
  -2   4  11         13.10          6.01        19.34 o                         
  -1   4  11        375.14        380.43        22.00 o                         
   0   4  11          1.58         13.28        17.02 o                         
   1   4  11         89.57         70.81        19.66 o                         
   2   4  11          0.51        -10.02        17.69 o                         
   3   4  11        619.45        648.13        29.53 o                         
   4   4  11         88.14         90.02        25.97 o                         
   5   4  11        927.01        857.40        50.26 o                         
   6   4  11        537.90        501.67        36.87 o                         
   7   4  11        623.88        582.50        75.68 o                         
   8   4  11        287.67        249.73        47.45 o                         
  -9   5  11        347.93        426.97        50.45 o                         
  -8   5  11        140.90        154.48        28.54 o                         
  -7   5  11        393.55        410.27        42.22 o                         
  -6   5  11          1.68        -11.78        26.30 o                         
  -5   5  11       1319.73       1358.97        42.82 o                         
  -4   5  11        653.67        564.40        38.32 o                         
  -3   5  11        671.64        639.18        38.75 o                         
  -2   5  11        129.15         95.77        23.21 o                         
  -1   5  11         11.98          3.25        19.46 o                         
   0   5  11         40.54         18.19        17.88 o                         
   1   5  11        241.31        248.84        22.47 o                         
   2   5  11        900.62        882.43        33.78 o                         
   3   5  11          4.25         30.75        19.20 o                         
   4   5  11         52.28         33.95        25.03 o                         
   5   5  11          1.18        -30.47        30.47 o                         
   6   5  11         21.42         20.90        56.94 o                         
   7   5  11        444.56        432.45        74.96 o                         
   8   5  11        267.78        433.89        82.16 o                         
  -9   6  11         61.03         95.23        37.76 o                         
  -8   6  11        101.94        100.83        37.59 o                         
  -7   6  11          0.12         21.48        31.55 o                         
  -6   6  11         49.62         53.93        30.06 o                         
  -5   6  11        102.11        168.51        34.42 o                         
  -4   6  11        232.93        249.42        31.84 o                         
  -3   6  11        119.53        137.14        28.66 o                         
  -2   6  11         59.28         75.68        37.12 o                         
  -1   6  11        143.82        154.57        22.57 o                         
   0   6  11        823.47        821.57        42.34 o                         
   1   6  11         19.67         -3.66        18.49 o                         
   2   6  11         15.90          3.54        18.67 o                         
   3   6  11        223.95        223.86        27.49 o                         
   4   6  11         90.60         91.53        26.79 o                         
   5   6  11         16.67         71.81        54.60 o                         
   6   6  11        170.14        223.07        65.59 o                         
   7   6  11         27.43        -63.07        63.07 o                         
  -9   7  11        139.79        157.48        59.82 o                         
  -8   7  11          0.08         12.97        51.89 o                         
  -7   7  11          3.77         -9.01        48.29 o                         
  -6   7  11         85.61        113.88        51.53 o                         
  -5   7  11        161.58        104.15        47.21 o                         
  -4   7  11        253.66        289.74        49.37 o                         
  -3   7  11          2.46        -32.79        32.79 o                         
  -2   7  11         67.47         18.02        35.32 o                         
  -1   7  11       1129.77       1171.35        46.26 o                         
   0   7  11         53.57         46.25        21.78 o                         
   1   7  11         25.03         13.53        19.24 o                         
   2   7  11         99.53         44.80        23.80 o                         
   3   7  11          2.06         -1.33        23.73 o                         
   4   7  11        213.13        167.25        29.99 o                         
   5   7  11         27.55         47.93        55.86 o                         
   6   7  11        145.70          3.24        60.90 o                         
   7   7  11         96.91         26.67        68.47 o                         
  -8   8  11         55.91          9.01        55.14 o                         
  -7   8  11         21.56         92.26        55.50 o                         
  -6   8  11         13.24         26.31        50.09 o                         
  -5   8  11          3.47        -41.44        41.44 o                         
  -4   8  11        399.18        357.85        54.78 o                         
  -3   8  11         21.06         16.94        38.20 o                         
  -2   8  11        733.93        694.08        58.02 o                         
  -1   8  11        145.51        188.27        34.85 o                         
   0   8  11        773.93        739.27        30.99 o                         
   1   8  11        288.55        295.12        24.56 o                         
   2   8  11          7.54        -10.69        23.43 o                         
   3   8  11        355.49        365.14        32.80 o                         
   4   8  11          4.72        -12.29        26.74 o                         
   5   8  11        351.68        436.59        92.26 o                         
   6   8  11          1.47         34.96        61.62 o                         
   7   8  11        131.77        176.22        73.88 o                         
  -8   9  11        271.11        320.01        67.03 o                         
  -7   9  11         12.52        -19.10        50.45 o                         
  -6   9  11        275.84        287.58        62.34 o                         
  -5   9  11         69.93         93.70        50.09 o                         
  -4   9  11         15.06        -33.15        42.16 o                         
  -3   9  11          1.13        -37.48        37.48 o                         
  -2   9  11         21.98          9.55        32.29 o                         
  -1   9  11        219.56        178.76        35.31 o                         
   0   9  11        159.27        154.45        35.39 o                         
   1   9  11          9.40         49.63        24.76 o                         
   2   9  11       1065.72       1104.60        48.26 o                         
   3   9  11         90.16         94.22        28.33 o                         
   4   9  11        347.95        308.27        67.21 o                         
   5   9  11         23.39         24.63        43.35 o                         
   6   9  11        180.25        112.80        65.23 o                         
  -7  10  11        101.79        110.99        59.10 o                         
  -6  10  11        202.31        243.61        58.38 o                         
  -5  10  11         15.05         28.83        49.73 o                         
  -4  10  11        487.93        493.35        64.51 o                         
  -3  10  11         65.88         36.40        45.77 o                         
  -2  10  11          1.69        -32.68        32.68 o                         
  -1  10  11        223.20        223.67        39.92 o                         
   0  10  11         30.54         61.26        56.22 o                         
   1  10  11        407.80        418.57        41.99 o                         
   2  10  11         24.18         24.85        25.93 o                         
   3  10  11        434.55        439.12        47.01 o                         
   4  10  11          0.20         -2.23        40.01 o                         
   5  10  11        283.53        273.24        73.88 o                         
   6  10  11        112.26         47.21        66.67 o                         
  -7  11  11        192.18        344.16        73.52 o                         
  -6  11  11        318.45        440.37        70.27 o                         
  -5  11  11        356.23        505.24        69.19 o                         
  -4  11  11        139.92        126.49        52.25 o                         
  -3  11  11         60.22        101.78        38.70 o                         
  -2  11  11        466.69        434.42        45.92 o                         
  -1  11  11         22.26         -7.35        50.09 o                         
   0  11  11        591.64        443.26        76.04 o                         
   1  11  11        147.70        190.24        37.14 o                         
   2  11  11        874.50        861.39        55.62 o                         
   3  11  11         34.13         33.25        58.20 o                         
   4  11  11        411.73        467.88        53.68 o                         
   5  11  11         62.59         35.92        46.94 o                         
  -6  12  11         59.38         45.05        64.15 o                         
  -5  12  11        455.77        485.06        70.27 o                         
  -4  12  11         56.03         46.13        51.17 o                         
  -3  12  11        571.27        474.70        58.20 o                         
  -2  12  11        104.82        106.79        38.39 o                         
  -1  12  11       1444.62       1503.47       120.36 o                         
   0  12  11        125.08        180.19        67.75 o                         
   1  12  11        540.46        449.38        77.48 o                         
   2  12  11          7.25         -9.07        56.22 o                         
   3  12  11        402.55        350.51        84.33 o                         
   4  12  11         38.54         32.27        45.72 o                         
   5  12  11        422.98        407.22        78.56 o                         
  -5  13  11          7.69        -57.66        57.66 o                         
  -4  13  11        715.66        770.77       191.36 o                         
  -3  13  11         31.41         32.11        39.18 o                         
  -2  13  11       1232.79        976.97       171.36 o                         
  -1  13  11        103.24        -19.10        63.43 o                         
   0  13  11        458.02        330.10        76.76 o                         
   1  13  11         19.87        -40.36        57.66 o                         
   2  13  11        173.53        169.74        77.48 o                         
   3  13  11         81.40         91.03        42.95 o                         
   4  13  11        439.74        382.36        71.71 o                         
  -4  14  11        171.37        161.97        46.40 o                         
  -3  14  11        486.40        416.15       113.34 o                         
  -2  14  11          2.96        -20.04        37.18 o                         
   0  14  11        134.47         37.12        61.62 o                         
   1  14  11        776.99        522.54        82.53 o                         
   2  14  11          1.87        -28.11        75.68 o                         
  -1  15  11         11.62        -29.91        65.95 o                         
  -8   0  12         21.14         16.63        31.89 o                         
  -6   0  12          9.54         41.70        26.33 o                         
  -4   0  12          9.73         24.77        24.21 o                         
  -2   0  12          5.36         13.57        24.59 o                         
   0   0  12       4563.38       4555.51       108.47 o                         
   2   0  12       5422.94       5290.27       129.37 o                         
   4   0  12       2810.81       2900.64       111.72 o                         
   6   0  12        840.35        936.25        81.44 o                         
   8   0  12        361.49        315.69        72.43 o                         
  -9   1  12         15.03         19.75        27.90 o                         
  -8   1  12         23.43        -11.22        25.99 o                         
  -7   1  12         95.64         86.64        26.63 o                         
  -6   1  12         10.03         44.59        19.65 o                         
  -5   1  12         13.04          2.28        16.95 o                         
  -4   1  12        488.86        509.61        33.73 o                         
  -3   1  12         28.08         43.72        17.31 o                         
  -2   1  12        167.35        164.32        20.08 o                         
  -1   1  12       1145.57       1194.74        36.84 o                         
   0   1  12       1040.61       1045.10        41.77 o                         
   1   1  12       1809.67       1794.76        50.85 o                         
   2   1  12         13.29         46.33        23.57 o                         
   3   1  12       2104.60       2231.98        55.66 o                         
   4   1  12        130.83        152.48        38.23 o                         
   5   1  12       1585.46       1663.51        74.32 o                         
   6   1  12         83.26         55.96        38.84 o                         
   7   1  12       1094.93       1160.65       113.88 o                         
   8   1  12         48.81         69.62        45.81 o                         
  -9   2  12        487.79        406.10        37.26 o                         
  -8   2  12          9.12         49.01        25.72 o                         
  -7   2  12          7.13         15.56        19.70 o                         
  -6   2  12         19.99        -11.87        18.34 o                         
  -5   2  12        255.83        242.88        26.08 o                         
  -4   2  12        301.38        310.33        26.30 o                         
  -3   2  12       2305.40       2313.27        49.05 o                         
  -2   2  12         76.60         68.37        15.95 o                         
  -1   2  12       2443.61       2537.45        52.09 o                         
   0   2  12       1656.92       1657.16        39.59 o                         
   1   2  12       1559.42       1558.32        46.76 o                         
   2   2  12        829.60        814.77        53.09 o                         
   3   2  12          6.43         -1.69        24.07 o                         
   4   2  12       2056.68       2090.29        56.43 o                         
   5   2  12         77.24         31.15        27.15 o                         
   6   2  12        511.71        596.41        86.49 o                         
   7   2  12          4.47         94.25        42.37 o                         
   8   2  12        204.89         97.30        72.43 o                         
  -9   3  12         21.92        -13.51        27.56 o                         
  -8   3  12        346.10        317.29        33.40 o                         
  -7   3  12         17.10         26.73        23.84 o                         
  -6   3  12        528.25        516.03        49.27 o                         
  -5   3  12        397.56        369.38        30.41 o                         
  -4   3  12       2060.22       2041.63        48.41 o                         
  -3   3  12        550.76        591.03        38.65 o                         
  -2   3  12        908.35        913.40        61.16 o                         
  -1   3  12        515.32        471.40        24.69 o                         
   0   3  12       2425.07       2434.77        60.13 o                         
   1   3  12         40.66         51.03        19.03 o                         
   2   3  12        540.28        621.14        34.96 o                         
   3   3  12        381.25        361.21        31.00 o                         
   4   3  12          7.83          6.82        25.22 o                         
   5   3  12        515.56        518.14        46.06 o                         
   6   3  12        346.56        329.69        44.43 o                         
   7   3  12        276.39        319.28        48.02 o                         
  -9   4  12        361.90        371.65        37.35 o                         
  -8   4  12         50.71        123.39        28.70 o                         
  -7   4  12        296.84        333.91        42.01 o                         
  -6   4  12        191.42        240.75        27.66 o                         
  -5   4  12        824.94        853.25        53.62 o                         
  -4   4  12        556.90        555.24        30.81 o                         
  -3   4  12       1471.01       1414.56        53.00 o                         
  -2   4  12        678.86        645.46        27.53 o                         
  -1   4  12        697.24        717.72        40.46 o                         
   0   4  12         40.64         33.32        19.32 o                         
   1   4  12       1576.31       1524.85        40.25 o                         
   2   4  12         17.63          1.36        19.68 o                         
   3   4  12         96.60         97.62        26.00 o                         
   4   4  12         48.58         20.06        25.19 o                         
   5   4  12         26.28         28.51        35.40 o                         
   6   4  12         25.31         52.93        41.80 o                         
   7   4  12        114.62        149.55        73.16 o                         
  -9   5  12         79.62         88.40        33.70 o                         
  -8   5  12        683.39        738.32        59.14 o                         
  -7   5  12        178.49        202.54        39.22 o                         
  -6   5  12       1052.36       1028.57       110.99 o                         
  -5   5  12        298.14        275.72        26.40 o                         
  -4   5  12       1923.31       1807.17        47.72 o                         
  -3   5  12         32.17         -0.95        46.31 o                         
  -2   5  12        305.32        349.71        33.88 o                         
  -1   5  12        105.25         85.21        23.20 o                         
   0   5  12        755.91        748.06        31.18 o                         
   1   5  12         39.31         48.07        21.07 o                         
   2   5  12        596.99        680.48        46.32 o                         
   3   5  12        100.13        109.56        22.69 o                         
   4   5  12        434.66        454.09        35.12 o                         
   5   5  12        124.15        124.79        50.81 o                         
   6   5  12         43.02         85.77        62.34 o                         
   7   5  12         28.69          7.93        70.27 o                         
  -9   6  12        455.48        529.40       164.69 o                         
  -8   6  12          4.30        -12.18        51.53 o                         
  -7   6  12        729.86        668.16        94.96 o                         
  -6   6  12        313.37        306.56        38.02 o                         
  -5   6  12        615.96        570.08        97.84 o                         
  -4   6  12          3.65        -10.09        39.28 o                         
  -3   6  12         48.47         41.44        40.36 o                         
  -2   6  12        320.07        303.96        32.73 o                         
  -1   6  12        289.79        313.96        25.85 o                         
   0   6  12         11.45         -1.64        19.91 o                         
   1   6  12        242.05        293.47        25.12 o                         
   2   6  12          5.38         -0.50        20.32 o                         
   3   6  12        391.16        402.35        34.46 o                         
   4   6  12        126.83        104.53        29.46 o                         
   5   6  12         77.33         35.29        34.72 o                         
   6   6  12         89.33        100.54        66.31 o                         
   7   6  12          0.74         45.77        72.43 o                         
  -8   7  12        508.99        523.98        76.40 o                         
  -7   7  12         19.37         49.01        50.45 o                         
  -6   7  12        457.84        437.49        63.07 o                         
  -5   7  12         30.55        -40.72        40.72 o                         
  -4   7  12        272.01        276.05        52.25 o                         
  -3   7  12         77.20        114.24        43.97 o                         
  -2   7  12        661.73        560.38        59.10 o                         
  -1   7  12          0.35         -2.38        23.86 o                         
   0   7  12         13.89         14.65        20.57 o                         
   1   7  12         23.48         41.45        21.29 o                         
   2   7  12        145.48        144.08        23.63 o                         
   3   7  12        218.46        165.50        32.13 o                         
   4   7  12        216.15        228.51        33.24 o                         
   5   7  12        328.07        313.88        67.75 o                         
   6   7  12        232.86        312.08        76.40 o                         
   7   7  12          1.16        -40.36        68.83 o                         
  -8   8  12         73.32         44.69        55.86 o                         
  -7   8  12        394.26        456.23        71.71 o                         
  -6   8  12         31.99        104.87        53.70 o                         
  -5   8  12        426.78        362.89        60.54 o                         
  -4   8  12         70.91        117.84        47.21 o                         
  -3   8  12         13.34         25.59        42.52 o                         
  -2   8  12         52.03        -40.36        40.36 o                         
  -1   8  12        435.34        372.79        31.58 o                         
   0   8  12        151.60        140.90        24.03 o                         
   1   8  12        133.55        129.53        23.35 o                         
   2   8  12         26.18          0.74        24.81 o                         
   3   8  12        277.52        265.89        32.78 o                         
   4   8  12         30.94         42.63        29.94 o                         
   5   8  12        196.28        214.78        66.67 o                         
   6   8  12         36.58        -62.70        62.70 o                         
  -7   9  12        336.62        311.36        68.47 o                         
  -6   9  12        215.19        191.72        62.70 o                         
  -5   9  12        245.37        247.22        60.90 o                         
  -4   9  12        653.96        686.87        69.55 o                         
  -3   9  12         37.41         10.81        44.69 o                         
  -2   9  12        257.90        231.02        63.97 o                         
  -1   9  12         33.26         -8.74        32.76 o                         
   0   9  12         90.85        102.77        42.99 o                         
   1   9  12         79.42         74.63        27.25 o                         
   2   9  12         62.00         60.34        28.12 o                         
   3   9  12         98.89         60.33        31.12 o                         
   4   9  12          4.50          2.45        41.00 o                         
   5   9  12          2.90        -18.12        44.21 o                         
   6   9  12         92.24        255.50        76.40 o                         
  -7  10  12         58.50         83.25        60.18 o                         
  -6  10  12        105.68        157.48        57.66 o                         
  -5  10  12        254.28        261.99        61.26 o                         
  -4  10  12        129.96        138.02        55.86 o                         
  -3  10  12        297.69        249.38        55.86 o                         
  -2  10  12        762.19        695.40        60.00 o                         
  -1  10  12         62.93          6.35        34.37 o                         
   0  10  12        174.99        150.92        36.79 o                         
   1  10  12        192.27        214.65        38.96 o                         
   2  10  12        144.79        150.04        30.84 o                         
   3  10  12         85.39         66.34        41.88 o                         
   4  10  12         12.88        -15.96        81.08 o                         
   5  10  12         18.70         -4.94        46.57 o                         
  -6  11  12        191.54        263.07        65.95 o                         
  -5  11  12        225.52        412.63        70.63 o                         
  -4  11  12        781.14        845.07        79.64 o                         
  -3  11  12         92.68        125.66        42.60 o                         
  -2  11  12        105.14         76.80        38.61 o                         
  -1  11  12        337.67        304.54        46.49 o                         
   0  11  12        181.27        143.43        64.87 o                         
   1  11  12        270.81        187.31        40.05 o                         
   2  11  12        207.33        184.70        42.64 o                         
   3  11  12        105.09        128.48        44.23 o                         
   4  11  12          3.51          5.51        43.04 o                         
  -5  12  12          0.45         52.61        56.94 o                         
  -4  12  12        175.12        124.56        52.79 o                         
  -3  12  12        253.74        183.37        49.37 o                         
  -2  12  12        499.72        433.38        48.14 o                         
  -1  12  12         18.25         46.73        35.83 o                         
   0  12  12        232.28        208.30        72.80 o                         
   1  12  12        266.80        191.00        65.95 o                         
   2  12  12        228.24        251.86        44.87 o                         
   3  12  12          6.66         45.48        43.45 o                         
   4  12  12        561.67        595.22       101.81 o                         
  -4  13  12         37.11         40.74        42.76 o                         
  -3  13  12        145.97        173.23        44.52 o                         
  -2  13  12          0.25         25.20        63.61 o                         
  -1  13  12        399.41        345.96        81.44 o                         
   0  13  12         42.87         28.11        64.15 o                         
   1  13  12        475.51        271.72        72.43 o                         
   2  13  12          0.88        -37.70        38.62 o                         
  -2  14  12         81.83         70.27        72.07 o                         
  -1  14  12         41.59         47.21        68.83 o                         
   0  14  12        383.41        290.10        74.24 o                         
  -9   0  13         86.29         48.29        54.42 o                         
  -7   0  13        248.73        295.19        79.64 o                         
  -5   0  13        208.19        196.08        31.97 o                         
  -3   0  13       2360.23       2399.36        94.06 o                         
  -1   0  13         17.87        -26.72        26.72 o                         
   1   0  13        121.20        104.72        41.44 o                         
   3   0  13        549.80        505.96        63.79 o                         
   5   0  13        893.29        788.85        76.76 o                         
   7   0  13        815.53        762.19        83.97 o                         
  -9   1  13          0.47        -32.31        32.31 o                         
  -8   1  13        203.09        216.94        40.69 o                         
  -7   1  13         45.43         50.57        22.15 o                         
  -6   1  13         69.62         47.19        20.82 o                         
  -5   1  13         27.70         17.31        19.45 o                         
  -4   1  13        294.72        321.62        28.16 o                         
  -3   1  13          3.82          5.07        18.49 o                         
  -2   1  13       1075.29       1120.65        38.42 o                         
  -1   1  13        158.74        142.18        21.97 o                         
   0   1  13         56.42         66.94        20.78 o                         
   1   1  13        885.91        844.52        39.25 o                         
   2   1  13          2.79        -21.78        24.81 o                         
   3   1  13         65.81         79.33        27.85 o                         
   4   1  13        689.41        620.41        39.19 o                         
   5   1  13        200.70        224.34        33.52 o                         
   6   1  13        195.34        167.10        32.97 o                         
   7   1  13         14.28         76.93        51.17 o                         
  -9   2  13         62.84         11.62        29.21 o                         
  -8   2  13         21.34         -6.02        26.83 o                         
  -7   2  13        306.13        334.96        28.23 o                         
  -6   2  13        274.41        229.79        24.54 o                         
  -5   2  13        204.13        244.16        37.07 o                         
  -4   2  13        135.57        108.10        23.84 o                         
  -3   2  13        451.32        474.42        26.57 o                         
  -2   2  13       1091.75       1117.86        33.31 o                         
  -1   2  13         97.92         72.63        24.15 o                         
   0   2  13       1788.26       1913.18        61.15 o                         
   1   2  13         38.22         67.63        24.41 o                         
   2   2  13        340.97        368.14        33.50 o                         
   3   2  13        517.35        468.28        41.41 o                         
   4   2  13        434.35        408.67        35.87 o                         
   5   2  13        367.90        398.56        40.10 o                         
   6   2  13        398.28        461.53       106.67 o                         
   7   2  13        154.98        135.91        69.91 o                         
  -9   3  13          1.39        -26.65        26.65 o                         
  -8   3  13        127.50         88.37        30.31 o                         
  -7   3  13         47.60         71.60        26.87 o                         
  -6   3  13          0.67        -22.98        22.98 o                         
  -5   3  13          6.33         -6.46        22.13 o                         
  -4   3  13        374.82        425.39        29.93 o                         
  -3   3  13        512.66        506.40        27.02 o                         
  -2   3  13        446.92        475.57        26.97 o                         
  -1   3  13        512.39        475.94        31.97 o                         
   0   3  13          2.90         22.98        23.35 o                         
   1   3  13       3102.71       3168.93        80.74 o                         
   2   3  13         38.56         31.70        26.35 o                         
   3   3  13       1051.90       1050.11        45.38 o                         
   4   3  13        236.39        217.58        39.73 o                         
   5   3  13        337.82        365.32        35.48 o                         
   6   3  13        290.42        315.69        51.71 o                         
   7   3  13         94.22        114.24        69.91 o                         
  -9   4  13        245.76        230.41        38.28 o                         
  -8   4  13         71.63         83.49        29.35 o                         
  -7   4  13        150.04        134.52        28.15 o                         
  -6   4  13        135.16        173.32        35.28 o                         
  -5   4  13         37.86         34.01        23.41 o                         
  -4   4  13        547.53        531.71        32.84 o                         
  -3   4  13        304.79        268.04        23.24 o                         
  -2   4  13        871.41        884.44        41.47 o                         
  -1   4  13        111.22        132.43        26.25 o                         
   0   4  13       1215.94       1252.77        41.01 o                         
   1   4  13        504.80        516.08        40.68 o                         
   2   4  13       1093.81       1048.13        38.14 o                         
   3   4  13        218.50        237.23        31.80 o                         
   4   4  13        698.12        768.26        80.28 o                         
   5   4  13          9.09        -38.02        38.02 o                         
   6   4  13        294.05        273.06        45.88 o                         
   7   4  13          1.30        120.72        72.43 o                         
  -8   5  13         41.15         80.73        30.41 o                         
  -7   5  13        891.63        900.43        44.51 o                         
  -6   5  13          8.66        -19.71        31.32 o                         
  -5   5  13       1062.79       1012.43        50.15 o                         
  -4   5  13        252.36        283.69        33.85 o                         
  -3   5  13       1690.67       1384.91        86.13 o                         
  -2   5  13       1189.63       1141.21        55.91 o                         
  -1   5  13        902.30        962.17        36.79 o                         
   0   5  13         30.62         38.21        21.92 o                         
   1   5  13       1641.04       1676.83        50.77 o                         
   2   5  13          2.00        -21.64        21.64 o                         
   3   5  13        456.51        427.55        29.66 o                         
   4   5  13         33.37         44.09        37.81 o                         
   5   5  13        323.47        348.15        63.61 o                         
   6   5  13         16.13        -62.70        62.70 o                         
  -8   6  13        995.88        972.67        58.55 o                         
  -7   6  13         15.17        -32.79        50.09 o                         
  -6   6  13       1271.16       1216.98        94.78 o                         
  -5   6  13         44.50         51.17        47.93 o                         
  -4   6  13       1336.02       1272.47        87.21 o                         
  -3   6  13         54.33         52.61        45.05 o                         
  -2   6  13        719.12        821.22       118.56 o                         
  -1   6  13        259.25        310.41        27.78 o                         
   0   6  13        352.16        368.74        28.84 o                         
   1   6  13        271.11        253.95        26.33 o                         
   2   6  13        507.23        535.94        31.30 o                         
   3   6  13         56.40         21.32        22.94 o                         
   4   6  13        234.82        205.21        41.38 o                         
   5   6  13         14.68         12.47        37.18 o                         
   6   6  13        101.99         46.13        70.27 o                         
  -8   7  13          3.40         25.99        60.54 o                         
  -7   7  13        875.06        876.43        89.01 o                         
  -6   7  13          0.82         50.09        51.17 o                         
  -5   7  13        962.68       1082.56        87.93 o                         
  -4   7  13          0.40         21.62        44.69 o                         
  -3   7  13       2252.77       2244.76       100.18 o                         
  -2   7  13          0.50        -32.79        40.36 o                         
  -1   7  13       1053.84       1152.76        47.61 o                         
   0   7  13          0.29        -18.96        21.85 o                         
   1   7  13        132.44        156.82        25.66 o                         
   2   7  13         66.44         67.31        24.01 o                         
   3   7  13         66.71         63.22        39.96 o                         
   4   7  13        144.78         99.75        32.61 o                         
   5   7  13        201.20        227.03        69.55 o                         
   6   7  13         11.89        -64.87        65.95 o                         
  -7   8  13          0.80         -0.72        55.50 o                         
  -6   8  13        872.18        856.97        83.25 o                         
  -5   8  13          6.19         -6.13        50.45 o                         
  -4   8  13       1303.45       1198.60        87.57 o                         
  -3   8  13         34.80         53.34        47.21 o                         
  -2   8  13        543.43        633.08        87.93 o                         
  -1   8  13        175.34        179.70        34.94 o                         
   0   8  13        535.44        572.02        32.53 o                         
   1   8  13         40.57         46.86        23.38 o                         
   2   8  13        133.67        164.09        25.85 o                         
   3   8  13         54.83         50.08        30.73 o                         
   4   8  13         31.96         19.65        41.66 o                         
   5   8  13          1.46         28.11        59.82 o                         
  -7   9  13        137.42        184.87        67.39 o                         
  -6   9  13         46.10         84.69        56.94 o                         
  -5   9  13        599.86        643.62        74.60 o                         
  -4   9  13          7.84        -42.16        51.17 o                         
  -3   9  13        393.77        428.48        65.95 o                         
  -2   9  13        331.98        303.07        45.28 o                         
  -1   9  13        455.82        466.32        70.45 o                         
   0   9  13        187.85        182.06        30.45 o                         
   1   9  13        183.76        199.60        26.46 o                         
   2   9  13        263.68        321.37        42.20 o                         
   3   9  13        164.28        165.37        33.16 o                         
   4   9  13          1.16        -47.21        47.21 o                         
   5   9  13        309.52        375.15        78.56 o                         
  -6  10  13         62.16        148.47        64.51 o                         
  -5  10  13         45.36        120.36        62.34 o                         
  -4  10  13        143.32        138.74        60.90 o                         
  -3  10  13        184.13        210.82        45.26 o                         
  -2  10  13         93.92         66.36        40.57 o                         
  -1  10  13        142.81        185.17        42.60 o                         
   0  10  13        280.20        270.18        32.77 o                         
   1  10  13        352.17        383.18        45.77 o                         
   2  10  13        290.84        323.58        36.37 o                         
   3  10  13        111.87         67.42        43.56 o                         
   4  10  13        137.01        198.53        50.59 o                         
  -5  11  13         81.08        153.52        62.34 o                         
  -4  11  13         21.86         -7.57        56.94 o                         
  -3  11  13          4.77        -10.48        41.74 o                         
  -2  11  13        152.68        147.51        43.19 o                         
  -1  11  13         35.65         66.41        39.91 o                         
   0  11  13        168.80        205.05        70.63 o                         
   1  11  13        372.34        314.18        50.27 o                         
   2  11  13        119.44        112.72        74.42 o                         
   3  11  13        591.26        550.99        56.63 o                         
  -4  12  13         29.16        -43.42        43.42 o                         
  -3  12  13          2.96        -20.54        40.31 o                         
  -2  12  13          9.00          1.10        39.43 o                         
  -1  12  13          8.10        -39.21        39.28 o                         
   0  12  13         75.55         10.09        63.79 o                         
   1  12  13         13.38          6.49        60.90 o                         
   2  12  13         20.79         58.54        41.66 o                         
  -3  13  13         28.10         25.23        50.81 o                         
  -2  13  13         48.78         87.30        41.14 o                         
  -1  13  13          0.31         25.43        36.78 o                         
   0  13  13         12.90         37.48        65.23 o                         
   1  13  13         84.28        100.18        68.11 o                         
  -8   0  14         28.95         -9.79        35.41 o                         
  -6   0  14        591.55        596.59        46.85 o                         
  -4   0  14        131.41        111.14        29.99 o                         
  -2   0  14        221.62        221.35        35.41 o                         
   0   0  14         41.77         14.05        30.50 o                         
   2   0  14        944.13        940.14       124.15 o                         
   4   0  14         84.60         98.79        40.51 o                         
   6   0  14          1.31         36.63        39.56 o                         
  -8   1  14         22.94         16.46        34.03 o                         
  -7   1  14         38.42         35.67        23.53 o                         
  -6   1  14          0.21        -22.52        22.52 o                         
  -5   1  14         35.65         51.94        20.98 o                         
  -4   1  14         14.72         18.08        23.43 o                         
  -3   1  14        766.12        862.37        34.25 o                         
  -2   1  14          6.07        -20.85        20.85 o                         
  -1   1  14        332.74        360.92        27.85 o                         
   0   1  14         46.13         55.21        22.73 o                         
   1   1  14        160.36        199.51        29.77 o                         
   2   1  14          5.88          6.82        28.27 o                         
   3   1  14         49.52         18.26        30.71 o                         
   4   1  14         33.82         18.15        30.78 o                         
   5   1  14        122.96         79.57        32.70 o                         
   6   1  14        210.08        182.07        47.78 o                         
  -8   2  14        192.15        170.65        33.00 o                         
  -7   2  14          4.77        -13.98        22.59 o                         
  -6   2  14        623.51        557.63        41.61 o                         
  -5   2  14         42.10         60.76        24.48 o                         
  -4   2  14        313.53        345.14        44.79 o                         
  -3   2  14         45.50         36.48        21.00 o                         
  -2   2  14        265.37        287.67        22.99 o                         
  -1   2  14         80.51         78.46        23.26 o                         
   0   2  14         86.67         78.82        26.36 o                         
   1   2  14         98.20        121.56        29.04 o                         
   2   2  14        333.02        346.20        34.71 o                         
   3   2  14          2.89         15.33        29.24 o                         
   4   2  14          1.78         -2.77        30.55 o                         
   5   2  14        321.21        370.12        38.39 o                         
   6   2  14          0.87         31.33        43.54 o                         
  -8   3  14        110.25         62.88        29.26 o                         
  -7   3  14        678.21        659.39        41.37 o                         
  -6   3  14          2.76         -0.99        21.69 o                         
  -5   3  14        219.73        195.51        32.23 o                         
  -4   3  14        147.10        154.41        26.93 o                         
  -3   3  14         58.88         35.62        21.20 o                         
  -2   3  14         19.38         48.98        22.73 o                         
  -1   3  14         52.22         77.65        27.54 o                         
   0   3  14        234.96        288.84        27.42 o                         
   1   3  14          1.40          7.52        26.52 o                         
   2   3  14        183.34        278.06        32.91 o                         
   3   3  14         69.48         12.19        29.57 o                         
   4   3  14        190.78        139.62        41.08 o                         
   5   3  14        177.05        145.17        33.02 o                         
   6   3  14        615.11        533.68        55.04 o                         
  -8   4  14        302.05        291.41        48.98 o                         
  -7   4  14         79.38        139.66        32.32 o                         
  -6   4  14        546.52        512.53        46.37 o                         
  -5   4  14        439.42        427.28        59.49 o                         
  -4   4  14        250.32        247.39        40.36 o                         
  -3   4  14        555.93        575.12        35.26 o                         
  -2   4  14        661.09        743.70        71.53 o                         
  -1   4  14        219.72        247.92        27.43 o                         
   0   4  14         49.60         49.83        23.01 o                         
   1   4  14        623.04        612.07        32.87 o                         
   2   4  14         80.04        134.17        44.14 o                         
   3   4  14        261.45        345.06        35.49 o                         
   4   4  14         49.62         66.58        30.74 o                         
   5   4  14        640.63        566.28        53.91 o                         
   6   4  14         67.10        105.70        47.09 o                         
  -8   5  14         46.25         12.43        36.37 o                         
  -7   5  14        547.49        645.43        51.25 o                         
  -6   5  14        122.36         93.34        54.78 o                         
  -5   5  14        346.20        394.55        48.29 o                         
  -4   5  14        285.99        275.99        37.34 o                         
  -3   5  14          9.58        -42.52        42.52 o                         
  -2   5  14        301.60        369.22        40.00 o                         
  -1   5  14         16.36          1.12        23.26 o                         
   0   5  14       1466.36       1495.78        52.64 o                         
   1   5  14         26.70         32.77        27.67 o                         
   2   5  14        763.17        758.00        37.45 o                         
   3   5  14         30.04          2.75        28.88 o                         
   4   5  14        784.43        818.10       126.49 o                         
   5   5  14        392.14        399.05        51.20 o                         
   6   5  14        215.79        292.98        80.36 o                         
  -7   6  14         96.05         59.46        59.82 o                         
  -6   6  14         20.09         59.82        54.42 o                         
  -5   6  14        873.96        827.78        77.84 o                         
  -4   6  14         92.32         72.42        37.84 o                         
  -3   6  14       1598.25       1529.06        96.22 o                         
  -2   6  14          6.26        -14.41        31.85 o                         
  -1   6  14       1649.06       1740.02        49.87 o                         
   0   6  14         15.95         28.19        23.87 o                         
   1   6  14        983.95       1031.75        41.30 o                         
   2   6  14        261.48        282.30        29.37 o                         
   3   6  14        790.24        858.46        76.80 o                         
   4   6  14         37.04         75.09        40.53 o                         
   5   6  14        409.34        409.77        52.08 o                         
  -7   7  14         25.18         -2.88        57.66 o                         
  -6   7  14         88.04         18.02        52.97 o                         
  -5   7  14         50.01        -11.53        50.09 o                         
  -4   7  14        661.73        600.02        70.99 o                         
  -3   7  14          0.27         14.41        47.57 o                         
  -2   7  14       1621.84       1558.61        98.02 o                         
  -1   7  14         17.95         12.90        28.53 o                         
   0   7  14       1532.43       1605.91        49.84 o                         
   1   7  14         14.28         31.93        30.85 o                         
   2   7  14       1843.37       1866.88        55.71 o                         
   3   7  14         12.48          6.87        25.57 o                         
   4   7  14        618.86        696.37        56.83 o                         
   5   7  14          5.96         -9.01        69.55 o                         
  -6   8  14        262.41        227.03        65.23 o                         
  -5   8  14        209.55        179.47        63.07 o                         
  -4   8  14         85.79         29.19        54.42 o                         
  -3   8  14        668.17        663.81        75.68 o                         
  -2   8  14        198.27        238.64        65.41 o                         
  -1   8  14       1206.75       1174.22       124.15 o                         
   0   8  14          1.87          4.48        24.61 o                         
   1   8  14        676.62        726.36        44.16 o                         
   2   8  14         42.65         46.16        25.59 o                         
   3   8  14        434.33        472.97        41.88 o                         
   4   8  14         66.59         13.33        63.43 o                         
   5   8  14        289.41        284.69        74.96 o                         
  -6   9  14         51.09        102.71        62.70 o                         
  -5   9  14        866.32        911.02        87.93 o                         
  -4   9  14        227.32        235.68        64.51 o                         
  -3   9  14        145.73        174.06        59.10 o                         
  -2   9  14        372.62        441.99        50.47 o                         
  -1   9  14         90.16         20.08        43.97 o                         
   0   9  14        489.34        489.94        38.52 o                         
   1   9  14         72.14         58.17        25.47 o                         
   2   9  14        775.93        769.89        82.85 o                         
   3   9  14         15.36         27.85        32.96 o                         
   4   9  14        463.38        514.67        62.03 o                         
  -5  10  14         51.62         36.76        61.62 o                         
  -4  10  14        182.70        256.22        67.03 o                         
  -3  10  14         37.65         63.68        44.25 o                         
  -2  10  14        478.34        341.22        49.70 o                         
  -1  10  14         16.73          8.68        39.52 o                         
   0  10  14          1.16        -11.68        36.28 o                         
   1  10  14        200.89        228.02        32.70 o                         
   2  10  14        204.62        206.30        37.50 o                         
   3  10  14         98.38         36.17        82.53 o                         
  -4  11  14          2.50          2.52        60.90 o                         
  -3  11  14        148.95        216.72        92.62 o                         
  -2  11  14        159.27        125.45        44.75 o                         
  -1  11  14        139.17        163.18        43.70 o                         
   0  11  14          5.93        -16.66        36.06 o                         
   1  11  14         45.64          5.57        38.20 o                         
   2  11  14         98.97        133.12        44.59 o                         
  -3  12  14          0.57        -48.65        53.70 o                         
  -2  12  14        150.36        143.01        46.75 o                         
  -1  12  14        131.62         93.78        42.00 o                         
   0  12  14        324.28        247.22        77.12 o                         
  -7   0  15        657.13        721.39        54.40 o                         
  -5   0  15        424.60        420.46        42.37 o                         
  -3   0  15        125.91        108.83        50.81 o                         
  -1   0  15          9.99        -10.33        33.37 o                         
   1   0  15        339.45        372.31        44.95 o                         
   3   0  15        544.40        456.83        49.28 o                         
   5   0  15        186.35        201.86        44.68 o                         
  -8   1  15        534.65        498.03        56.91 o                         
  -7   1  15         23.91          0.23        29.48 o                         
  -6   1  15        820.98        792.18        37.51 o                         
  -5   1  15         80.38         91.87        23.63 o                         
  -4   1  15        661.03        697.96        45.21 o                         
  -3   1  15        147.42        101.34        26.46 o                         
  -2   1  15        427.46        488.54        36.88 o                         
  -1   1  15        145.90        171.73        27.06 o                         
   0   1  15          5.65        -16.06        24.37 o                         
   1   1  15         10.37         19.11        26.12 o                         
   2   1  15         92.79        102.08        28.97 o                         
   3   1  15         46.62         18.33        28.30 o                         
   4   1  15         91.86         83.62        36.10 o                         
   5   1  15         56.18         36.30        34.29 o                         
   6   1  15        262.41        186.92        32.18 o                         
  -8   2  15          4.27        -26.37        29.45 o                         
  -7   2  15        573.18        628.26        36.50 o                         
  -6   2  15        360.52        364.84        30.65 o                         
  -5   2  15        301.48        335.34        32.89 o                         
  -4   2  15        407.57        382.37        37.97 o                         
  -3   2  15        220.00        250.05        27.26 o                         
  -2   2  15          1.02          8.63        24.60 o                         
  -1   2  15        289.08        285.66        38.10 o                         
   0   2  15         22.28         31.63        24.97 o                         
   1   2  15        646.32        731.38        43.29 o                         
   2   2  15         61.51         55.51        31.62 o                         
   3   2  15        285.81        329.78        39.09 o                         
   4   2  15          4.04        -26.67        32.61 o                         
   5   2  15        121.28        137.81        35.66 o                         
  -7   3  15         43.81         21.71        28.77 o                         
  -6   3  15        419.68        383.51        30.90 o                         
  -5   3  15        117.75         99.26        28.79 o                         
  -4   3  15        670.91        688.75        49.56 o                         
  -3   3  15        599.20        618.88        59.66 o                         
  -2   3  15       1159.03       1247.88        45.59 o                         
  -1   3  15         76.04         68.74        22.59 o                         
   0   3  15        377.40        427.58        38.16 o                         
   1   3  15         51.67         82.70        31.61 o                         
   2   3  15        259.79        239.56        57.53 o                         
   3   3  15        123.14        112.32        34.21 o                         
   4   3  15         21.39         -0.76        32.59 o                         
   5   3  15        215.24        235.62        51.21 o                         
  -7   4  15        177.76        172.87        34.30 o                         
  -6   4  15        141.40        152.44        57.30 o                         
  -5   4  15         43.10          8.68        32.83 o                         
  -4   4  15        314.97        332.30        42.37 o                         
  -3   4  15        678.54        753.51        41.12 o                         
  -2   4  15        103.81        142.66        30.92 o                         
  -1   4  15       1035.97       1085.67        61.24 o                         
   0   4  15        204.21        234.15        47.93 o                         
   1   4  15        561.52        550.83        40.44 o                         
   2   4  15        243.82        253.30        35.80 o                         
   3   4  15        289.34        283.21        37.43 o                         
   4   4  15        275.36        243.05        36.76 o                         
   5   4  15          8.73         53.27        46.58 o                         
  -7   5  15          4.52        -19.74        34.32 o                         
  -6   5  15        116.28         74.60        55.86 o                         
  -5   5  15         56.33         39.11        34.35 o                         
  -4   5  15        405.40        471.37        45.25 o                         
  -3   5  15        114.51        194.07        37.08 o                         
  -2   5  15        607.72        751.41       131.90 o                         
  -1   5  15         34.06         12.79        25.93 o                         
   0   5  15        538.11        564.33        35.20 o                         
   1   5  15        325.39        423.96        38.28 o                         
   2   5  15         42.46         66.28        33.33 o                         
   3   5  15        263.77        289.77        37.07 o                         
   4   5  15          1.11         -2.05        67.03 o                         
   5   5  15        356.60        268.82        52.61 o                         
  -7   6  15         49.56        122.53        58.74 o                         
  -6   6  15        166.44        282.53        63.79 o                         
  -5   6  15          0.97         -4.32        51.17 o                         
  -4   6  15          7.46         13.50        32.87 o                         
  -3   6  15         60.12         47.21        52.61 o                         
  -2   6  15        389.84        381.05        43.79 o                         
  -1   6  15        369.68        389.84        35.92 o                         
   0   6  15        234.13        306.26        30.54 o                         
   1   6  15         84.60        119.44        27.40 o                         
   2   6  15       1257.74       1362.10        54.96 o                         
   3   6  15         33.04         24.40        40.46 o                         
   4   6  15        638.93        614.64        58.39 o                         
  -6   7  15          4.54        -33.15        55.14 o                         
  -5   7  15        197.76        147.75        61.26 o                         
  -4   7  15          7.14        -36.82        44.33 o                         
  -3   7  15          2.95          3.60        51.89 o                         
  -2   7  15          5.85        -33.55        37.84 o                         
  -1   7  15         49.40         35.04        30.37 o                         
   0   7  15          7.18         27.53        27.11 o                         
   1   7  15       1020.01       1073.56        42.90 o                         
   2   7  15         76.43         78.97        31.65 o                         
   3   7  15       1397.24       1376.83        81.66 o                         
   4   7  15         28.83         81.99        45.44 o                         
  -6   8  15        241.16        285.05        72.80 o                         
  -5   8  15        236.26        170.82        65.23 o                         
  -4   8  15        100.74        219.83        63.79 o                         
  -3   8  15        316.35        397.49        69.91 o                         
  -2   8  15        238.56        175.55        52.25 o                         
  -1   8  15        329.32        281.69        66.31 o                         
   0   8  15        146.57        141.78        29.09 o                         
   1   8  15        137.38        148.24        28.24 o                         
   2   8  15        566.34        637.32        37.58 o                         
   3   8  15          1.36         15.12        29.59 o                         
  -5   9  15          6.60        -51.89        56.94 o                         
  -4   9  15        492.83        426.68        75.68 o                         
  -3   9  15          7.54        -29.70        43.46 o                         
  -2   9  15        526.44        536.19        88.47 o                         
  -1   9  15         81.05        127.94        44.52 o                         
   0   9  15        612.28        632.58        42.11 o                         
   1   9  15        238.15        224.76        29.80 o                         
   2   9  15        270.49        228.65        31.13 o                         
   3   9  15        451.09        461.28        52.84 o                         
  -4  10  15         71.08        142.35        67.03 o                         
  -3  10  15       1014.70       1082.72        87.39 o                         
  -2  10  15          2.28        -22.13        41.20 o                         
  -1  10  15       1025.26        984.42       175.86 o                         
   0  10  15        103.67         37.99        39.39 o                         
   1  10  15        246.32        224.81        47.89 o                         
   2  10  15         92.40         39.68        39.34 o                         
  -2  11  15        448.83        386.14        56.94 o                         
  -1  11  15          1.41         17.03        39.99 o                         
   0  11  15        827.69        645.70        55.05 o                         
  -6   0  16       1019.39       1033.51        60.51 o                         
  -4   0  16        931.77        836.91        52.56 o                         
  -2   0  16       1660.77       1692.89        75.36 o                         
   0   0  16        427.50        545.76        53.13 o                         
   2   0  16        516.19        540.06        54.14 o                         
   4   0  16          7.09         10.18        42.20 o                         
  -7   1  16        604.47        585.36        36.92 o                         
  -6   1  16          0.15          1.69        26.29 o                         
  -5   1  16       1266.77       1214.93        44.70 o                         
  -4   1  16         17.17          1.63        23.22 o                         
  -3   1  16        999.40       1026.88        57.84 o                         
  -2   1  16        204.01        245.29        42.34 o                         
  -1   1  16        368.07        408.51        35.79 o                         
   0   1  16        126.86        101.04        29.61 o                         
   1   1  16        648.87        604.12        39.06 o                         
   2   1  16          3.37         51.21        44.74 o                         
   3   1  16        321.87        289.93        40.21 o                         
   4   1  16         33.14         46.42        30.98 o                         
   5   1  16        102.56         55.55        39.62 o                         
  -7   2  16         61.70         21.53        30.13 o                         
  -6   2  16        455.20        487.71        44.06 o                         
  -5   2  16         10.02         24.76        24.01 o                         
  -4   2  16        142.23         87.49        43.61 o                         
  -3   2  16          0.79         12.74        35.03 o                         
  -2   2  16        788.77        856.38        40.02 o                         
  -1   2  16         33.67         21.92        27.72 o                         
   0   2  16        533.15        559.44        45.68 o                         
   1   2  16        190.32        209.46        34.67 o                         
   2   2  16        408.45        481.36        47.75 o                         
   3   2  16         92.19         88.00        36.34 o                         
   4   2  16        200.27        220.76        39.10 o                         
  -7   3  16         92.84         59.16        31.35 o                         
  -6   3  16         29.08         34.35        30.53 o                         
  -5   3  16        315.70        275.47        42.58 o                         
  -4   3  16         23.30         -4.28        35.81 o                         
  -3   3  16        285.57        284.30        35.02 o                         
  -2   3  16        161.62        234.99        36.36 o                         
  -1   3  16        765.69        777.86        39.32 o                         
   0   3  16        216.96        244.61        32.19 o                         
   1   3  16        267.49        289.76        42.73 o                         
   2   3  16          3.63        -30.77        39.28 o                         
   3   3  16        821.76        774.23        48.24 o                         
   4   3  16         78.81         23.82        50.97 o                         
  -6   4  16          0.95        -51.17        51.17 o                         
  -5   4  16         28.57         44.56        37.14 o                         
  -4   4  16         21.50        -15.85        35.50 o                         
  -3   4  16          1.88         -0.75        28.92 o                         
  -2   4  16         73.65        118.75        32.38 o                         
  -1   4  16          0.95        -12.97        31.79 o                         
   0   4  16        271.83        293.72        51.55 o                         
   1   4  16        128.57         95.82        36.17 o                         
   2   4  16        538.99        527.12        43.85 o                         
   3   4  16        154.42        200.21        53.46 o                         
   4   4  16        379.40        353.28        40.48 o                         
  -6   5  16        146.45         88.29        61.26 o                         
  -5   5  16         19.35         20.08        36.07 o                         
  -4   5  16         92.57        140.91        39.82 o                         
  -3   5  16          2.67          1.74        28.95 o                         
  -2   5  16         35.90         38.69        30.29 o                         
  -1   5  16        339.02        377.84        33.80 o                         
   0   5  16        128.80        115.10        45.24 o                         
   1   5  16         11.48        -32.55        32.55 o                         
   2   5  16          2.93        -13.07        43.00 o                         
   3   5  16        215.51        207.11        42.53 o                         
   4   5  16         96.80        122.78        49.71 o                         
  -6   6  16         31.13        -38.20        53.34 o                         
  -5   6  16        347.09        305.60        72.43 o                         
  -4   6  16          3.90         83.36        38.06 o                         
  -3   6  16        106.16        152.10        40.58 o                         
  -2   6  16          2.53        -30.32        30.32 o                         
  -1   6  16        125.23        138.72        34.78 o                         
   0   6  16         49.41         76.01        35.68 o                         
   1   6  16          6.32        -27.45        39.77 o                         
   2   6  16          8.59         22.80        32.08 o                         
   3   6  16         36.41         98.75        34.35 o                         
  -5   7  16         62.70         23.06        61.98 o                         
  -4   7  16         59.78         12.97        62.70 o                         
  -3   7  16          4.20        -19.82        57.66 o                         
  -2   7  16        345.88        391.92        53.57 o                         
  -1   7  16         47.19         46.81        32.10 o                         
   0   7  16        120.82        142.12        30.92 o                         
   1   7  16         48.54         13.74        32.98 o                         
   2   7  16         20.58         27.16        32.34 o                         
   3   7  16         60.56         48.91        32.32 o                         
  -4   8  16          0.98         31.71        59.46 o                         
  -3   8  16        195.23        199.41       156.94 o                         
  -2   8  16         61.83         38.88        43.32 o                         
  -1   8  16         93.21        133.06        34.32 o                         
   0   8  16        192.94        243.23        36.85 o                         
   1   8  16          3.94        -21.78        31.29 o                         
   2   8  16        215.15        232.95        36.73 o                         
  -3   9  16         32.23         -6.92        66.67 o                         
  -2   9  16          0.67        -42.28        42.28 o                         
  -1   9  16        518.43        548.73        56.27 o                         
   0   9  16          0.68         35.77        31.77 o                         
   1   9  16        154.68        150.95        30.55 o                         
  -5   0  17        205.59        216.97        42.77 o                         
  -3   0  17       1025.08        974.81        86.13 o                         
  -1   0  17       2121.81       2375.94       198.93 o                         
   1   0  17       1450.65       1552.27        84.51 o                         
   3   0  17        237.70        266.13       179.65 o                         
  -6   1  17         90.31         66.91        27.41 o                         
  -5   1  17        270.18        279.78        31.06 o                         
  -4   1  17        141.35        192.91        34.03 o                         
  -3   1  17        115.01        105.44        40.60 o                         
  -2   1  17        302.72        330.75        37.71 o                         
  -1   1  17        144.85        128.94        32.09 o                         
   0   1  17       1149.98       1301.21        50.47 o                         
   1   1  17         26.08         68.16        48.63 o                         
   2   1  17       1263.41       1214.34        50.93 o                         
   3   1  17         51.46          4.42        35.14 o                         
  -6   2  17        283.82        264.87        53.09 o                         
  -5   2  17        133.39        124.65        35.51 o                         
  -4   2  17        459.76        517.39       120.00 o                         
  -3   2  17        305.92        317.24        45.91 o                         
  -2   2  17        234.77        276.48        34.22 o                         
  -1   2  17        571.97        636.97        39.78 o                         
   0   2  17          0.47         10.47        30.24 o                         
   1   2  17        231.15        305.06        36.24 o                         
   2   2  17          9.86        -26.69        30.79 o                         
   3   2  17        268.37        336.31        38.05 o                         
  -5   3  17        622.79        658.50        61.98 o                         
  -4   3  17         14.07        -12.95        39.20 o                         
  -3   3  17        407.94        471.50       117.30 o                         
  -2   3  17        111.28        102.45        33.80 o                         
  -1   3  17        383.22        449.59        37.71 o                         
   0   3  17        161.79        160.04        33.27 o                         
   1   3  17          4.29        -17.16        30.93 o                         
   2   3  17        496.42        416.59        44.84 o                         
   3   3  17         31.43         33.09        36.91 o                         
  -5   4  17         55.96        100.39        40.11 o                         
  -4   4  17        738.55        729.63        78.56 o                         
  -3   4  17          5.51        -14.39        37.50 o                         
  -2   4  17        325.76        327.60        38.73 o                         
  -1   4  17        100.78         84.37        31.33 o                         
   0   4  17        183.28        236.57        39.78 o                         
   1   4  17         51.09          6.23        44.48 o                         
   2   4  17         25.64         47.27        36.79 o                         
   3   4  17         82.08         57.22        37.22 o                         
  -5   5  17        242.46        212.67        44.79 o                         
  -4   5  17         81.12        119.88        69.37 o                         
  -3   5  17         33.56        -32.63        38.53 o                         
  -2   5  17          5.07         31.08        32.51 o                         
  -1   5  17        235.39        232.64        39.56 o                         
   0   5  17         68.95         55.53        36.61 o                         
   1   5  17        221.29        208.64        39.99 o                         
   2   5  17          8.10         47.91        36.09 o                         
  -4   6  17        238.36        229.63        44.83 o                         
  -3   6  17          0.27        -37.83        37.83 o                         
  -2   6  17        129.06        147.59        29.86 o                         
  -1   6  17          5.93        -11.58        42.70 o                         
   0   6  17        365.72        375.80        43.00 o                         
   1   6  17        144.54        140.93        37.78 o                         
   2   6  17         60.29         62.02        35.82 o                         
  -3   7  17         24.93        -10.31        34.55 o                         
  -2   7  17         21.74          4.54        35.37 o                         
  -1   7  17         67.51         73.95        43.13 o                         
   0   7  17         67.86         33.83        35.23 o                         
   1   7  17        166.13        190.15        49.47 o                         
  -1   8  17          0.88        -32.90        38.66 o                         
  -4   0  18        183.28         94.06        63.43 o                         
  -2   0  18         62.87         81.06        46.87 o                         
   0   0  18        231.51        241.52        52.23 o                         
   2   0  18        283.46        220.69        54.13 o                         
  -4   1  18        183.55        156.31        45.34 o                         
  -3   1  18        179.38        200.49        46.93 o                         
  -2   1  18        345.52        349.26        37.22 o                         
  -1   1  18        175.04        195.86        35.38 o                         
   0   1  18        181.67        201.49        36.26 o                         
   1   1  18        266.88        328.88        39.12 o                         
   2   1  18         27.64         26.99        33.69 o                         
  -4   2  18          5.41          1.41        39.85 o                         
  -3   2  18        589.63        633.00        57.79 o                         
  -2   2  18         70.19        103.70        37.45 o                         
  -1   2  18        126.76        129.22        45.20 o                         
   0   2  18         23.14         19.68        32.73 o                         
   1   2  18        319.63        359.01        51.60 o                         
   2   2  18        172.33        214.63        37.29 o                         
  -4   3  18        599.78        537.61        53.95 o                         
  -3   3  18          1.84          7.09        41.49 o                         
  -2   3  18       1001.24        985.50        53.03 o                         
  -1   3  18         14.68         51.35        32.50 o                         
   0   3  18        539.62        546.20        41.89 o                         
   1   3  18         36.46        -13.62        32.29 o                         
  -3   4  18        444.15        358.04        50.64 o                         
  -2   4  18         11.75        -31.85        31.85 o                         
  -1   4  18        449.11        458.23        39.72 o                         
   0   4  18          0.29         17.79        37.14 o                         
   1   4  18        680.00        642.77        42.98 o                         
  -2   5  18        258.25        286.98        53.34 o                         
  -1   5  18         19.99         16.21        34.86 o                         
   0   5  18        310.45        356.01        48.68 o                         
                                                                                
