# Supplementary material for: Structure of copper(II) complexes grown from ionic liquids – 1-ethyl-3-methyl­imidazolium acetate or chloride
Source: Acta Crystallogr E Crystallogr Commun. 2018 Jun 19;74(Pt 7):981–6. doi: 10.1107/S2056989018008538 (PMC6038647; doi:10.1107/S2056989018008538)
Supplement: Supplementary file 4 [file e-74-00981-2sup3.hkl]

data_2                                                                          
_shelx_title ' sht310 in P2(1)/c'                                               
_shelx_refln_list_code          4                                               
_shelx_F_calc_maximum      373.16                                               
_exptl_crystal_F_000      1080.00                                               
_reflns_d_resolution_high  0.8001                                               
                                                                                
loop_                                                                           
 _space_group_symop_operation_xyz                                               
 'x, y, z'                                                                      
 '-x, y+1/2, -z+1/2'                                                            
 '-x, -y, -z'                                                                   
 'x, -y-1/2, z-1/2'                                                             
                                                                                
_cell_length_a     8.4385                                                       
_cell_length_b    16.3155                                                       
_cell_length_c    15.1312                                                       
_cell_angle_alpha  90.000                                                       
_cell_angle_beta   96.530                                                       
_cell_angle_gamma  90.000                                                       
                                                                                
_shelx_F_squared_multiplier     1.000                                           
                                                                                
loop_                                                                           
 _refln_index_h                                                                 
 _refln_index_k                                                                 
 _refln_index_l                                                                 
 _refln_F_squared_calc                                                          
 _refln_F_squared_meas                                                          
 _refln_F_squared_sigma                                                         
 _refln_observed_status                                                         
   1   0   0     105011.65      98095.12      2330.89 o                         
   2   0   0      25059.66      22598.14       606.79 o                         
   3   0   0       6574.88       5679.67       165.86 o                         
   4   0   0      38191.99      34836.26       891.13 o                         
   5   0   0      17313.55      16368.29       464.66 o                         
   6   0   0       2986.32       2849.45       139.69 o                         
   7   0   0       4365.02       4422.45       289.22 o                         
   8   0   0       2213.35       2079.70       302.51 o                         
   9   0   0       3313.81       3133.59       297.16 o                         
  10   0   0       1300.44       1121.07       231.09 o                         
   1   1   0       2681.67       2554.69        51.82 o                         
   2   1   0          6.21         -8.80        19.58 o                         
   3   1   0          5.48         21.53        21.42 o                         
   4   1   0        847.23        743.76        43.92 o                         
   5   1   0         38.75         32.82        27.95 o                         
   6   1   0         37.09         25.58        33.82 o                         
   7   1   0         50.47         33.51        43.47 o                         
   8   1   0          0.41         25.75        61.38 o                         
   9   1   0          3.84         44.10        79.74 o                         
  10   1   0          1.95         39.26       101.95 o                         
   0   2   0      81065.84     101663.91      2371.56 o                         
   1   2   0      65463.77      61943.60      1122.48 o                         
   2   2   0      43824.80      39275.39       684.27 o                         
   3   2   0      29127.82      25902.81       487.67 o                         
   4   2   0      37770.77      34006.89       657.72 o                         
   5   2   0      13867.42      13422.61       286.90 o                         
   6   2   0       7241.56       6686.68       167.33 o                         
   7   2   0       3011.71       3001.32       145.95 o                         
   8   2   0       2207.68       2323.72       138.98 o                         
   9   2   0       1455.18       1484.50       192.88 o                         
  10   2   0        749.96        837.61       177.88 o                         
   1   3   0       5422.89       5035.17        96.43 o                         
   2   3   0        543.39        587.40        28.01 o                         
   3   3   0        268.80        230.94        26.56 o                         
   4   3   0         11.18        -12.43        22.39 o                         
   5   3   0         91.55         92.80        29.15 o                         
   6   3   0          1.52          6.70        33.90 o                         
   7   3   0        143.12        146.61        45.61 o                         
   8   3   0         59.07         10.81        61.18 o                         
   9   3   0         17.05         51.40        78.93 o                         
  10   3   0         14.22        -84.58        84.58 o                         
   0   4   0      28217.50      33416.09       792.52 o                         
   1   4   0      59399.00      53366.35       938.17 o                         
   2   4   0      23329.97      19892.49       373.02 o                         
   3   4   0      39926.09      37178.55       686.66 o                         
   4   4   0      47257.87      42782.88       771.46 o                         
   5   4   0      38647.24      37312.57       678.51 o                         
   6   4   0      14982.32      13912.97       285.81 o                         
   7   4   0       1692.02       2002.83       104.80 o                         
   8   4   0       1960.05       2110.98       147.66 o                         
   9   4   0        597.59        765.00       186.65 o                         
  10   4   0        731.96        668.12       120.30 o                         
   1   5   0         73.92         56.26        20.27 o                         
   2   5   0         59.21         96.45        23.45 o                         
   3   5   0         24.78          8.44        22.86 o                         
   4   5   0       1002.92        874.08        44.71 o                         
   5   5   0        564.14        482.10        42.53 o                         
   6   5   0        301.89        327.70        47.87 o                         
   7   5   0         68.51        255.05        52.76 o                         
   8   5   0         35.61        -37.49        65.57 o                         
   9   5   0         55.49        120.77        94.67 o                         
  10   5   0         26.23         74.22        97.14 o                         
   0   6   0       7310.00       7085.06       211.47 o                         
   1   6   0      33226.77      29867.88       553.26 o                         
   2   6   0      40724.16      38066.32       701.84 o                         
   3   6   0      40607.20      36654.93       656.42 o                         
   4   6   0      18731.03      16541.32       322.30 o                         
   5   6   0      12205.05      11871.20       245.01 o                         
   6   6   0       7938.16       7742.43       197.96 o                         
   7   6   0       3851.92       3997.54       156.20 o                         
   8   6   0       3549.65       3579.21       196.85 o                         
   9   6   0        549.87        563.68       111.06 o                         
  10   6   0        320.87        191.71       141.98 o                         
   1   7   0        188.03        179.16        27.12 o                         
   2   7   0       1834.88       1885.79        63.44 o                         
   3   7   0        530.64        569.41        37.92 o                         
   4   7   0        122.60        114.62        30.97 o                         
   5   7   0         83.78         72.15        33.75 o                         
   6   7   0        434.69        389.47        52.19 o                         
   7   7   0        337.99        319.56        63.76 o                         
   8   7   0        109.62        175.43        87.96 o                         
   9   7   0        113.76        137.64        94.11 o                         
   0   8   0      45667.93      50710.74      1352.92 o                         
   1   8   0      52344.52      47419.34       872.35 o                         
   2   8   0      60211.39      56818.20      1005.02 o                         
   3   8   0      17854.42      16213.16       317.99 o                         
   4   8   0       4958.43       4614.66       114.19 o                         
   5   8   0       3849.78       4058.25       122.35 o                         
   6   8   0       5557.92       5332.59       178.53 o                         
   7   8   0       4606.50       5179.61       205.90 o                         
   8   8   0       1890.34       1938.30       161.17 o                         
   9   8   0       1277.53       1060.83       132.60 o                         
   1   9   0        363.63        395.83        35.74 o                         
   2   9   0          3.03          0.76        26.14 o                         
   3   9   0        246.13        170.00        35.22 o                         
   4   9   0        390.19        339.78        41.81 o                         
   5   9   0        647.07        441.63        53.58 o                         
   6   9   0        387.79        516.36        68.32 o                         
   7   9   0        118.17        308.26        79.68 o                         
   8   9   0        265.76        224.81        91.49 o                         
   9   9   0        136.48        112.80       124.69 o                         
   0  10   0      20828.05      21793.48       607.97 o                         
   1  10   0      20065.82      18543.85       360.75 o                         
   2  10   0      37892.03      34625.37       675.21 o                         
   3  10   0      19268.15      17924.19       353.16 o                         
   4  10   0       4743.37       4600.67       128.50 o                         
   5  10   0       3226.67       3550.82       143.25 o                         
   6  10   0       2607.76       2722.40       137.50 o                         
   7  10   0       3070.03       3215.44       185.22 o                         
   8  10   0        829.18        674.59       111.74 o                         
   9  10   0       1061.72        795.01       123.70 o                         
   1  11   0        187.81        177.62        36.96 o                         
   2  11   0        528.20        531.92        46.59 o                         
   3  11   0        352.65        290.72        51.51 o                         
   4  11   0        162.84        115.66        46.22 o                         
   5  11   0        378.80        374.18        61.82 o                         
   6  11   0        267.88        239.76        67.70 o                         
   7  11   0        416.32        494.45        90.09 o                         
   8  11   0        269.83        411.85       132.81 o                         
   0  12   0       7782.53       8397.24       294.38 o                         
   1  12   0      11513.10      10463.17       239.02 o                         
   2  12   0      16658.89      15501.40       337.83 o                         
   3  12   0      13360.53      11865.73       295.08 o                         
   4  12   0       6858.78       6472.57       207.55 o                         
   5  12   0       4739.27       5071.24       173.63 o                         
   6  12   0       3939.49       4359.00       185.50 o                         
   7  12   0       3639.22       3536.25       190.86 o                         
   8  12   0        900.68        702.35       116.09 o                         
   1  13   0          0.59        -33.83        39.40 o                         
   2  13   0        195.95        217.63        54.02 o                         
   3  13   0        301.02        188.49        54.09 o                         
   4  13   0        735.26        518.58        80.05 o                         
   5  13   0        283.80        204.05        58.37 o                         
   6  13   0        570.31        506.68        77.88 o                         
   7  13   0        449.55        466.44        93.89 o                         
   8  13   0        181.86        175.67        98.87 o                         
   0  14   0       5717.71       6668.31       292.90 o                         
   1  14   0       7505.73       7071.07       212.03 o                         
   2  14   0       4318.37       4789.72       179.36 o                         
   3  14   0       8070.92       7559.87       235.23 o                         
   4  14   0       6134.71       5914.15       216.38 o                         
   5  14   0       3884.45       4143.48       172.64 o                         
   6  14   0       3527.23       3435.74       174.57 o                         
   7  14   0       1914.38       1836.06       158.85 o                         
   1  15   0        138.72         94.34        53.57 o                         
   2  15   0        166.34        150.95        56.68 o                         
   3  15   0        323.54        244.36        63.37 o                         
   4  15   0        251.75        207.30        66.17 o                         
   5  15   0        475.36        516.88        76.81 o                         
   6  15   0        412.04        493.70       102.94 o                         
   7  15   0        326.48        288.53        93.96 o                         
   0  16   0       6249.09       8004.30       342.35 o                         
   1  16   0       6261.78       6264.36       214.08 o                         
   2  16   0       4486.85       4730.41       215.61 o                         
   3  16   0       5230.65       5001.42       203.35 o                         
   4  16   0       3665.13       3898.52       180.13 o                         
   5  16   0       1779.14       1632.57       117.63 o                         
   6  16   0       1363.32       1277.62       118.31 o                         
   1  17   0         35.49        103.89        64.26 o                         
   2  17   0         64.13         33.69        62.18 o                         
   3  17   0        259.89        191.35        69.07 o                         
   4  17   0        282.90        258.34        74.74 o                         
   5  17   0        310.31        240.11        94.26 o                         
   0  18   0       7035.81       8438.24       425.51 o                         
   1  18   0       4349.58       3842.35       187.73 o                         
   2  18   0       2036.02       2150.26       142.37 o                         
   3  18   0       1931.77       1877.75       134.33 o                         
   4  18   0       2573.73       2573.31       158.91 o                         
   1  19   0          7.44         68.07        74.14 o                         
   2  19   0        124.93        162.27        76.96 o                         
   3  19   0        185.45        145.82        80.09 o                         
   0  20   0       2816.83       2966.52       307.94 o                         
   1  20   0       2240.31       2023.73       150.96 o                         
   2  20   0       2085.10       1935.38       142.61 o                         
 -10   1   1        469.15        685.01       114.54 o                         
  -9   1   1        868.65        850.73       148.79 o                         
  -8   1   1        742.27        700.19       117.69 o                         
  -7   1   1       1049.86       1232.37        71.09 o                         
  -6   1   1       1947.65       2084.01        78.63 o                         
  -5   1   1       2509.08       2693.43        80.91 o                         
  -4   1   1       1724.85       1662.35        56.17 o                         
  -3   1   1       3942.87       3886.40        87.90 o                         
  -2   1   1        877.26        892.47        32.69 o                         
  -1   1   1        156.08        203.79        12.12 o                         
   0   1   1         16.08          6.65        10.80 o                         
   1   1   1        127.20        159.16        12.98 o                         
   2   1   1       2004.43       1988.01        73.37 o                         
   3   1   1       4520.77       3987.12        93.03 o                         
   4   1   1       1947.75       2080.06        69.67 o                         
   5   1   1       2676.49       2420.67        84.15 o                         
   6   1   1       1733.15       1834.56        78.59 o                         
   7   1   1       1082.76       1116.34       104.69 o                         
   8   1   1        759.07        768.77       123.96 o                         
   9   1   1        995.61       1120.99       124.64 o                         
  10   1   1        488.39        462.11       267.53 o                         
 -10   2   1         10.50        -80.83        80.83 o                         
  -9   2   1         32.56        109.94        75.68 o                         
  -8   2   1        126.19         64.05        59.15 o                         
  -7   2   1        422.07        566.29        56.95 o                         
  -6   2   1        702.76        605.81        56.71 o                         
  -5   2   1       3725.78       4299.11       110.73 o                         
  -4   2   1       5253.75       5077.01       115.32 o                         
  -3   2   1      11598.71      11419.30       213.03 o                         
  -2   2   1       5404.76       4857.39       131.12 o                         
  -1   2   1        110.70        158.95        13.64 o                         
   0   2   1        813.10       1014.89        24.23 o                         
   1   2   1        108.81        197.97        16.15 o                         
   2   2   1      33333.73      30904.51       567.86 o                         
   3   2   1       6415.81       5976.38       128.32 o                         
   4   2   1       4254.32       4306.93       111.06 o                         
   5   2   1        685.18        643.02        45.01 o                         
   6   2   1        582.97        521.21        45.59 o                         
   7   2   1        758.48        777.94        85.10 o                         
   8   2   1          3.57         -5.56        60.73 o                         
   9   2   1         18.21         45.54        89.46 o                         
  10   2   1         12.83       -102.61       103.87 o                         
 -10   3   1        304.98        235.40       105.75 o                         
  -9   3   1        618.66        476.80        88.75 o                         
  -8   3   1        888.66       1047.47       172.07 o                         
  -7   3   1        847.28        882.52        88.36 o                         
  -6   3   1       1702.26       1864.05        77.73 o                         
  -5   3   1       3027.76       3151.45        94.43 o                         
  -4   3   1       2850.92       3031.28        83.59 o                         
  -3   3   1       1559.11       1641.55        53.72 o                         
  -2   3   1       1507.13       1443.07        41.67 o                         
  -1   3   1       2102.44       1987.36        47.70 o                         
   0   3   1        104.96        144.78        15.01 o                         
   1   3   1       1760.56       1629.95        45.07 o                         
   2   3   1        791.65        877.77        36.22 o                         
   3   3   1       1353.41       1331.46        49.45 o                         
   4   3   1       3216.60       3174.83        88.89 o                         
   5   3   1       3420.84       3325.19        97.96 o                         
   6   3   1       1876.27       1875.04        87.82 o                         
   7   3   1       1188.57       1244.38       102.88 o                         
   8   3   1       1083.76       1077.58       114.37 o                         
   9   3   1        630.35        848.33       127.20 o                         
  10   3   1        315.68        298.75       146.58 o                         
 -10   4   1         21.75        100.41        97.86 o                         
  -9   4   1         48.92        -85.95        91.29 o                         
  -8   4   1          0.25        -17.70        59.03 o                         
  -7   4   1         58.73        114.58        51.52 o                         
  -6   4   1        913.93        667.00        49.77 o                         
  -5   4   1        857.67        913.84        50.59 o                         
  -4   4   1       1375.32       1375.50        59.06 o                         
  -3   4   1       5091.29       5387.35       122.15 o                         
  -2   4   1       1574.15       1679.77        87.49 o                         
  -1   4   1      21274.76      20179.63       352.61 o                         
   0   4   1         43.92         74.89        18.48 o                         
   1   4   1      11485.28      11662.32       214.46 o                         
   2   4   1        869.30       1031.29        39.30 o                         
   3   4   1       8751.88       8620.89       171.15 o                         
   4   4   1       5570.70       5040.96       115.26 o                         
   5   4   1       1172.32       1258.05        56.15 o                         
   6   4   1        116.60         95.94        36.24 o                         
   7   4   1         40.09        885.39        70.03 o                         
   8   4   1        112.36         59.28        66.98 o                         
   9   4   1          3.18        -63.16        84.46 o                         
  10   4   1         29.92         24.95       115.34 o                         
 -10   5   1        190.37        192.23       102.99 o                         
  -9   5   1        399.85        522.41        95.19 o                         
  -8   5   1        772.17        661.98       116.28 o                         
  -7   5   1       1257.34       1131.64        90.97 o                         
  -6   5   1        867.08       1139.41        67.83 o                         
  -5   5   1       2199.61       2388.07       107.86 o                         
  -4   5   1       4771.14       4587.34       114.85 o                         
  -3   5   1        730.53        748.82        37.62 o                         
  -2   5   1        953.87       1177.27        44.57 o                         
  -1   5   1        696.79        688.37        31.36 o                         
   0   5   1         12.69          9.05        17.77 o                         
   1   5   1        804.34        871.59        34.81 o                         
   2   5   1        677.84        716.82        35.56 o                         
   3   5   1        628.85        607.94        36.87 o                         
   4   5   1       4647.11       4500.70       107.46 o                         
   5   5   1       2273.41       2424.73       117.85 o                         
   6   5   1       1379.02       1324.12        67.61 o                         
   7   5   1       1470.08       1453.49       106.58 o                         
   8   5   1        778.87        736.84        97.08 o                         
   9   5   1        392.33        398.21       147.08 o                         
  10   5   1        247.32        191.72       132.25 o                         
 -10   6   1         17.61         78.96        97.00 o                         
  -9   6   1          0.51         -6.73        84.95 o                         
  -8   6   1         22.95          5.24        70.37 o                         
  -7   6   1        277.40        426.14        68.41 o                         
  -6   6   1         65.76         31.97        40.99 o                         
  -5   6   1         65.31         63.36        34.00 o                         
  -4   6   1        989.97        951.62        50.07 o                         
  -3   6   1        920.99        935.13        56.79 o                         
  -2   6   1      14287.57      18391.52       446.33 o                         
  -1   6   1      19433.28      17566.59       332.64 o                         
   0   6   1        507.31        560.61        32.15 o                         
   1   6   1       4225.20       4580.02        95.54 o                         
   2   6   1       4964.83       6224.00       131.98 o                         
   3   6   1        437.94        455.70        33.29 o                         
   4   6   1          6.93         83.42        28.56 o                         
   5   6   1         37.10         65.41        31.01 o                         
   6   6   1        205.05        220.68        45.89 o                         
   7   6   1        656.20       1130.66        92.27 o                         
   8   6   1        148.86          5.51        69.65 o                         
   9   6   1         13.12         54.25        90.52 o                         
  -9   7   1        355.33        420.83       101.93 o                         
  -8   7   1        600.38        621.71       123.94 o                         
  -7   7   1       1350.98       1579.13        90.70 o                         
  -6   7   1       1465.01       1505.40        94.82 o                         
  -5   7   1        743.35        803.45        52.93 o                         
  -4   7   1        658.13        671.98        45.63 o                         
  -3   7   1       2107.86       2042.65        69.27 o                         
  -2   7   1        974.36       1151.65        46.14 o                         
  -1   7   1         94.72         31.72        23.34 o                         
   0   7   1         18.49          2.91        22.21 o                         
   1   7   1        147.28        206.57        27.69 o                         
   2   7   1       1116.64       1233.98        50.47 o                         
   3   7   1       2137.97       2159.74        71.55 o                         
   4   7   1        840.30        841.63        47.53 o                         
   5   7   1       1003.74       1198.87        59.41 o                         
   6   7   1       1635.53       1682.37        90.94 o                         
   7   7   1       1089.34       1009.86       109.33 o                         
   8   7   1        503.54        532.11       109.72 o                         
   9   7   1        288.87        386.86       106.49 o                         
  -9   8   1         63.78         62.29        89.69 o                         
  -8   8   1        221.40        179.86        86.59 o                         
  -7   8   1          0.92         75.46        59.30 o                         
  -6   8   1        945.07        725.10        63.34 o                         
  -5   8   1         56.95         93.35        37.74 o                         
  -4   8   1        412.32        352.35        38.63 o                         
  -3   8   1        146.85        103.55        30.42 o                         
  -2   8   1       7901.93      13015.28       415.74 o                         
  -1   8   1       5093.68       4789.59       111.00 o                         
   0   8   1       3189.11       3603.85        90.06 o                         
   1   8   1       2235.57       2503.02        79.41 o                         
   2   8   1        173.85        401.60        58.53 o                         
   3   8   1       3164.00       3056.67        90.15 o                         
   4   8   1        203.30        134.89        31.86 o                         
   5   8   1         10.67          4.34        35.59 o                         
   6   8   1        413.58        398.09        65.54 o                         
   7   8   1        264.10        507.07        80.68 o                         
   8   8   1        353.44        316.77        91.06 o                         
   9   8   1         58.73         42.14        90.95 o                         
  -9   9   1        285.38        379.82       104.73 o                         
  -8   9   1        701.08        550.64       118.62 o                         
  -7   9   1        582.19        534.16        78.45 o                         
  -6   9   1        614.50        815.29        73.29 o                         
  -5   9   1        937.67       1164.05        70.73 o                         
  -4   9   1        539.88        580.51        47.03 o                         
  -3   9   1       1197.76       1324.53        66.40 o                         
  -2   9   1         53.86         40.66        28.43 o                         
  -1   9   1        317.40        316.25        33.40 o                         
   0   9   1          0.19          2.66        24.90 o                         
   1   9   1        530.66        512.71        40.38 o                         
   2   9   1         78.09         71.74        28.07 o                         
   3   9   1       1116.45       1116.64        53.01 o                         
   4   9   1        414.22        501.83        42.56 o                         
   5   9   1       1209.27       1087.67        71.22 o                         
   6   9   1        778.78        769.75        85.07 o                         
   7   9   1        406.26        299.87        77.37 o                         
   8   9   1        611.23        516.22        97.94 o                         
   9   9   1        277.62        484.39       111.18 o                         
  -9  10   1         28.52        -38.43        87.45 o                         
  -8  10   1         63.45        -57.64        79.24 o                         
  -7  10   1        101.93        162.46        66.90 o                         
  -6  10   1        471.36        407.12        65.94 o                         
  -5  10   1          7.56        -17.36        42.87 o                         
  -4  10   1        189.97        159.48        40.59 o                         
  -3  10   1        167.70        194.68        35.48 o                         
  -2  10   1        105.05       6416.04       458.12 o                         
  -1  10   1         30.63         56.79        29.34 o                         
   0  10   1       1074.03       1203.45        57.51 o                         
   1  10   1       7988.78       7431.07       169.81 o                         
   2  10   1       5248.05       5564.35       135.85 o                         
   3  10   1        456.64        399.62        41.10 o                         
   4  10   1        506.83        532.52        51.83 o                         
   5  10   1         97.49         76.14        51.45 o                         
   6  10   1         95.22        104.28        63.23 o                         
   7  10   1         20.77        282.37        78.52 o                         
   8  10   1          0.14         65.02       101.28 o                         
   9  10   1         18.79        -40.91        96.42 o                         
  -8  11   1        448.50        305.68        94.55 o                         
  -7  11   1        555.50        556.80        84.61 o                         
  -6  11   1        529.23        564.96        77.01 o                         
  -5  11   1        348.30        530.04        65.37 o                         
  -4  11   1        841.76        828.01        64.26 o                         
  -3  11   1        143.28        193.80        40.94 o                         
  -2  11   1       1392.30       1324.03        64.93 o                         
  -1  11   1         22.10         60.38        31.83 o                         
   0  11   1          9.12          0.85        30.12 o                         
   1  11   1         59.58         80.49        33.61 o                         
   2  11   1       1112.00       1269.78        64.66 o                         
   3  11   1         47.06         59.71        38.08 o                         
   4  11   1        663.12        685.64        65.18 o                         
   5  11   1        382.54        516.62        71.89 o                         
   6  11   1        763.26        826.06        91.89 o                         
   7  11   1        700.57        725.02       107.48 o                         
   8  11   1        445.59        330.10       104.38 o                         
  -8  12   1         49.16         96.33       101.97 o                         
  -7  12   1        280.12        453.91        88.45 o                         
  -6  12   1         58.99         14.87        73.35 o                         
  -5  12   1        153.69        140.69        54.48 o                         
  -4  12   1         33.55         11.53        46.44 o                         
  -3  12   1       1010.73        941.48        68.95 o                         
  -2  12   1        240.70       1950.05       485.79 o                         
  -1  12   1          2.59        -22.03        31.89 o                         
   0  12   1       1251.39       1620.71        72.32 o                         
   1  12   1       1678.53       1744.45        77.78 o                         
   2  12   1       3242.47       3392.58       122.16 o                         
   3  12   1        633.52        574.61        71.43 o                         
   4  12   1       1608.65       1533.79        90.32 o                         
   5  12   1        348.84        366.93        64.65 o                         
   6  12   1         11.63        -63.48        63.48 o                         
   7  12   1         17.32        114.23        73.68 o                         
   8  12   1         17.63        -45.17        85.12 o                         
  -8  13   1        226.33        160.24        97.05 o                         
  -7  13   1        237.43        172.90        80.92 o                         
  -6  13   1        548.21        462.77        82.76 o                         
  -5  13   1        358.46        378.03        65.53 o                         
  -4  13   1        399.23        409.30        67.55 o                         
  -3  13   1        817.96        799.46        71.84 o                         
  -2  13   1         31.29         26.47        44.22 o                         
  -1  13   1          3.38        -28.56        38.70 o                         
   0  13   1          1.70          7.93        39.14 o                         
   1  13   1          7.96         40.44        40.92 o                         
   2  13   1         47.47         -8.20        45.01 o                         
   3  13   1        652.77        599.96        67.92 o                         
   4  13   1        258.19        171.39        58.92 o                         
   5  13   1        394.67        459.60        88.83 o                         
   6  13   1        577.58        333.68        81.58 o                         
   7  13   1        359.12        611.64        95.67 o                         
  -7  14   1         49.48         -5.82        70.22 o                         
  -6  14   1          1.84        -47.46        61.98 o                         
  -5  14   1        122.91         57.10        55.93 o                         
  -4  14   1       1452.37       1390.26        99.28 o                         
  -3  14   1       2882.80       2933.95       138.86 o                         
  -2  14   1         84.49        393.63        58.78 o                         
  -1  14   1        211.15        172.46        53.94 o                         
   0  14   1        922.01       1104.98        80.04 o                         
   1  14   1       3720.99       3953.59       157.04 o                         
   2  14   1        454.47        310.76        63.63 o                         
   3  14   1         19.32         70.48        51.81 o                         
   4  14   1        226.78        221.78        62.72 o                         
   5  14   1        156.39        203.93        66.08 o                         
   6  14   1        520.76        414.07        85.62 o                         
   7  14   1         34.29        174.95        85.70 o                         
  -7  15   1        210.64        155.18        87.45 o                         
  -6  15   1        297.12        271.32        76.75 o                         
  -5  15   1        328.17        416.11        70.89 o                         
  -4  15   1        209.62        121.20        63.17 o                         
  -3  15   1         28.79          4.62        54.61 o                         
  -2  15   1        126.52        120.35        66.74 o                         
  -1  15   1        227.01        196.90        60.02 o                         
   0  15   1          0.10          9.29        47.85 o                         
   1  15   1        104.15        132.58        52.17 o                         
   2  15   1        190.04        184.70        57.12 o                         
   3  15   1         68.92         63.90        55.57 o                         
   4  15   1        261.87        143.03        83.96 o                         
   5  15   1        320.15        284.66        78.66 o                         
   6  15   1        171.90         86.19        71.62 o                         
   7  15   1        226.27        118.71        78.27 o                         
  -6  16   1         81.63        105.73       109.72 o                         
  -5  16   1        252.55        139.86        66.19 o                         
  -4  16   1        843.98        644.87        85.47 o                         
  -3  16   1        975.46        994.56        91.21 o                         
  -2  16   1       1686.83       1965.44       138.13 o                         
  -1  16   1        567.46        550.71       102.64 o                         
   0  16   1        385.44        415.63        70.46 o                         
   1  16   1        813.05        891.40       100.12 o                         
   2  16   1        620.85        659.95        80.06 o                         
   3  16   1        117.63        167.39        68.73 o                         
   4  16   1          8.51         43.13        88.19 o                         
   5  16   1        192.42        260.32        73.46 o                         
   6  16   1         65.38          8.01        73.89 o                         
  -5  17   1        136.36         58.89        66.41 o                         
  -4  17   1         81.24         36.63        65.30 o                         
  -3  17   1        103.81        170.51        67.19 o                         
  -2  17   1         15.20         -1.70        59.27 o                         
  -1  17   1          1.29         -0.04        59.08 o                         
   0  17   1          9.59        -39.25        58.54 o                         
   1  17   1          4.20        -28.99        58.67 o                         
   2  17   1          9.63        -56.38        56.38 o                         
   3  17   1        229.29        187.74        75.37 o                         
   4  17   1        123.23         18.96        72.16 o                         
   5  17   1         93.97        136.94        74.86 o                         
  -4  18   1        571.92        445.46        86.18 o                         
  -3  18   1        189.88        143.92        69.38 o                         
  -2  18   1        682.78        755.44       103.20 o                         
  -1  18   1        959.12        986.59        98.79 o                         
   0  18   1       1329.97       1534.56       115.42 o                         
   1  18   1        522.17        580.04        84.93 o                         
   2  18   1        237.70        334.94       109.94 o                         
   3  18   1        360.58        257.29        83.96 o                         
   4  18   1         23.11        -16.47        74.18 o                         
  -3  19   1         39.90         25.80        69.24 o                         
  -2  19   1         53.88         61.07        68.16 o                         
  -1  19   1         18.78         25.27        68.11 o                         
   0  19   1          3.38         88.45        70.75 o                         
   1  19   1         24.59         16.75        71.97 o                         
   2  19   1          4.11         -7.75        71.04 o                         
   3  19   1         42.56         13.26        73.77 o                         
  -2  20   1        176.31        227.49        94.12 o                         
  -1  20   1        607.67        367.39        87.68 o                         
   0  20   1        533.33        498.76        87.18 o                         
   1  20   1        278.84        287.12        88.41 o                         
 -10   0   2        219.88        209.99       129.37 o                         
  -9   0   2       1384.34       1350.60       199.83 o                         
  -8   0   2        378.48        192.71        85.28 o                         
  -7   0   2        411.55        290.06        69.25 o                         
  -6   0   2         56.78          6.55        44.79 o                         
  -5   0   2       2082.45       5508.60       214.44 o                         
  -4   0   2         63.33        106.73        38.30 o                         
  -3   0   2       3329.69       3217.92       110.95 o                         
  -2   0   2       1087.39       1297.98        55.82 o                         
  -1   0   2      27140.69      24425.84       622.92 o                         
   0   0   2      18843.71      21013.90       621.31 o                         
   1   0   2      21016.01      18563.25       494.04 o                         
   2   0   2        700.82        767.81        49.10 o                         
   3   0   2       1730.57       2011.65        91.36 o                         
   4   0   2       1845.02       1578.34        95.40 o                         
   5   0   2        867.37       1105.21       140.31 o                         
   6   0   2        295.94        327.57        62.28 o                         
   7   0   2        687.53        546.74       100.54 o                         
   8   0   2       1050.36       1388.43       149.79 o                         
   9   0   2       2383.21       1800.37       352.34 o                         
  10   0   2        455.77        487.34       291.31 o                         
 -10   1   2          0.01        -85.43        85.43 o                         
  -9   1   2          8.36        -44.53        63.13 o                         
  -8   1   2          0.01         54.79        50.62 o                         
  -7   1   2        125.42        327.43        48.79 o                         
  -6   1   2          4.25         10.29        32.16 o                         
  -5   1   2         43.50         39.56        28.33 o                         
  -4   1   2        319.08        358.42        32.85 o                         
  -3   1   2         31.00         37.27        21.36 o                         
  -2   1   2         23.82         55.31        23.60 o                         
  -1   1   2       2602.83       2449.50        51.42 o                         
   0   1   2          7.26         11.42        21.61 o                         
   1   1   2       2165.07       1997.93        48.03 o                         
   2   1   2          0.09         14.02        19.30 o                         
   3   1   2        218.76        195.27        28.42 o                         
   4   1   2        522.76        623.70        41.68 o                         
   5   1   2          6.80         -9.24        28.10 o                         
   6   1   2         76.76        105.99        36.72 o                         
   7   1   2          4.70        118.05        49.13 o                         
   8   1   2         10.03        -57.83        57.83 o                         
   9   1   2          4.87        -37.06        99.34 o                         
  10   1   2          0.38       -106.78       106.78 o                         
 -10   2   2         92.33        147.67        87.00 o                         
  -9   2   2        282.69        116.83        72.08 o                         
  -8   2   2        494.34        526.68        70.73 o                         
  -7   2   2       1355.40       1091.20        86.18 o                         
  -6   2   2        323.02        315.05        41.30 o                         
  -5   2   2       3465.52       6088.20       144.75 o                         
  -4   2   2       2715.64       2844.94       103.56 o                         
  -3   2   2       1381.59       1219.29        42.28 o                         
  -1   2   2       4472.99       3858.07        85.65 o                         
   0   2   2      33403.51      38386.86       831.59 o                         
   1   2   2        720.35        688.87        25.33 o                         
   2   2   2        519.94        478.93        42.39 o                         
   3   2   2       4032.11       3363.39        83.91 o                         
   4   2   2       6230.70       5641.40       128.45 o                         
   5   2   2       3355.20       4823.17       127.65 o                         
   6   2   2        417.16        453.42        62.09 o                         
   7   2   2       2090.19       2153.72       110.04 o                         
   8   2   2        990.29       1015.65       112.95 o                         
   9   2   2        757.93        940.74       133.55 o                         
  10   2   2        293.49        460.29       135.74 o                         
 -10   3   2          2.33        -78.33        78.33 o                         
  -9   3   2         10.79        -36.23        68.44 o                         
  -8   3   2          0.13         -0.75        54.26 o                         
  -7   3   2         91.69        283.79        52.61 o                         
  -6   3   2          4.25         -2.93        33.41 o                         
  -5   3   2         95.46         82.31        30.42 o                         
  -4   3   2        242.90        292.85        31.24 o                         
  -3   3   2        188.69        232.05        25.84 o                         
  -2   3   2        864.92       1029.61        33.50 o                         
  -1   3   2       3599.64       3474.54        79.95 o                         
   0   3   2         10.62         27.71        14.54 o                         
   1   3   2       5481.01       5358.32       104.66 o                         
   2   3   2        228.02        247.78        23.95 o                         
   3   3   2       1315.89       1332.54        48.26 o                         
   4   3   2          3.17         12.79        24.30 o                         
   5   3   2          2.09         40.84        31.98 o                         
   6   3   2        276.75        211.36        39.01 o                         
   7   3   2          7.62        133.60        55.00 o                         
   8   3   2         30.45        -63.11        63.11 o                         
   9   3   2          6.80        -34.22        87.83 o                         
  10   3   2          9.06         51.07       120.47 o                         
 -10   4   2        267.22        212.65       108.04 o                         
  -9   4   2         79.93         29.82        73.72 o                         
  -8   4   2        121.54         93.23        58.78 o                         
  -7   4   2         81.54         73.80        48.87 o                         
  -6   4   2       1885.17       1612.77       109.33 o                         
  -5   4   2       4113.06      11934.35       315.15 o                         
  -4   4   2       9769.15       9675.27       210.16 o                         
  -3   4   2       2123.84       1765.83        58.61 o                         
  -2   4   2       3079.49       3269.36        75.67 o                         
  -1   4   2         68.16        122.83        18.11 o                         
   0   4   2       1073.45       1766.19        66.64 o                         
   1   4   2        944.50       1035.89        44.13 o                         
   2   4   2       2595.18       3001.83        68.06 o                         
   3   4   2       7884.94       6600.29       137.29 o                         
   4   4   2      10669.25       9580.69       193.08 o                         
   5   4   2       5479.70       5267.40       128.04 o                         
   6   4   2       1619.26       1622.18        84.56 o                         
   7   4   2        373.62        509.54        66.64 o                         
   8   4   2        456.61        415.74        86.79 o                         
   9   4   2        356.62        511.96       115.79 o                         
  10   4   2        510.16        563.79       180.38 o                         
 -10   5   2          0.14        -33.57        88.98 o                         
  -9   5   2         27.40        -74.28        74.28 o                         
  -8   5   2         93.19        100.60        58.47 o                         
  -7   5   2         15.92        220.86        53.27 o                         
  -6   5   2        166.11        134.58        42.96 o                         
  -5   5   2         33.27         64.10        31.34 o                         
  -4   5   2         31.51         35.16        27.95 o                         
  -3   5   2        134.48        197.93        27.20 o                         
  -2   5   2         84.64        137.27        23.17 o                         
  -1   5   2          0.02          6.69        18.58 o                         
   0   5   2        124.78        188.65        21.24 o                         
   1   5   2        306.88        348.00        24.73 o                         
   2   5   2         33.59         49.48        22.92 o                         
   3   5   2          0.73        -23.21        23.21 o                         
   4   5   2        159.03        145.96        32.27 o                         
   5   5   2          9.12        -18.44        28.24 o                         
   6   5   2          0.32          0.37        34.17 o                         
   7   5   2          4.24        140.78        56.26 o                         
   8   5   2         31.08        -10.77        70.02 o                         
   9   5   2         25.23        -57.62        90.86 o                         
 -10   6   2         69.49        -57.80        87.42 o                         
  -9   6   2        172.94        107.51        83.13 o                         
  -8   6   2        513.38        455.76        93.91 o                         
  -7   6   2        806.07        768.83        69.24 o                         
  -6   6   2       3325.52       2904.97       112.22 o                         
  -5   6   2        737.24       2725.62       377.90 o                         
  -4   6   2        451.01        474.80        44.91 o                         
  -3   6   2       3209.34       2785.74        78.72 o                         
  -2   6   2       8303.27       7932.00       155.04 o                         
  -1   6   2       3878.62       3077.96        75.91 o                         
   0   6   2       1652.63       2494.80        66.75 o                         
   1   6   2       2901.30       2634.43        71.72 o                         
   2   6   2       4003.56       4398.02       104.32 o                         
   3   6   2       3626.66       3171.45        85.93 o                         
   4   6   2        414.29        350.61        37.68 o                         
   5   6   2       2195.91       2652.55        86.92 o                         
   6   6   2       3354.18       3310.42       122.35 o                         
   7   6   2       1246.73       1263.75       101.47 o                         
   8   6   2       1277.56       1112.51       127.72 o                         
   9   6   2        454.07        476.14       115.63 o                         
  -9   7   2          8.95        109.19        85.41 o                         
  -8   7   2        119.59        148.59        69.23 o                         
  -7   7   2          0.13        353.80        58.47 o                         
  -6   7   2         27.65        -31.04        39.17 o                         
  -5   7   2         41.62         22.51        32.28 o                         
  -4   7   2          3.34        -21.45        27.38 o                         
  -3   7   2        154.42        107.98        29.26 o                         
  -2   7   2        820.72        862.16        40.51 o                         
  -1   7   2        202.33        194.87        27.07 o                         
   0   7   2        123.53        156.40        25.70 o                         
   1   7   2        555.85        607.12        34.53 o                         
   2   7   2        859.14       1145.77        51.92 o                         
   3   7   2         34.40         28.29        26.10 o                         
   4   7   2          5.04         -1.46        27.92 o                         
   5   7   2         82.90        117.11        35.37 o                         
   6   7   2          6.67        -46.61        46.61 o                         
   7   7   2        112.51        223.60        70.21 o                         
   8   7   2         22.98        -71.19        71.19 o                         
   9   7   2         37.19       -113.46       144.96 o                         
  -9   8   2        533.26        299.72        98.32 o                         
  -8   8   2        381.90        435.31       103.48 o                         
  -7   8   2        447.64        489.22        64.08 o                         
  -6   8   2        420.56        451.45        59.06 o                         
  -5   8   2        137.63        641.71        51.24 o                         
  -4   8   2        139.12        150.38        34.09 o                         
  -3   8   2       1523.94       1778.97        66.24 o                         
  -2   8   2       5515.29       4968.15       120.04 o                         
  -1   8   2       2981.12       2797.28        80.80 o                         
   0   8   2        970.35       1096.34        49.56 o                         
   1   8   2       3192.68       3102.19        85.50 o                         
   2   8   2       4751.43       4841.66       119.02 o                         
   3   8   2        781.27        803.42        47.07 o                         
   4   8   2         20.29         20.86        30.51 o                         
   5   8   2        413.81        496.01        50.17 o                         
   6   8   2        546.16        552.40        71.64 o                         
   7   8   2        833.46        741.00        88.58 o                         
   8   8   2       1132.43        977.63       108.35 o                         
   9   8   2        780.27        792.23       131.35 o                         
  -9   9   2          5.70         35.99        79.62 o                         
  -8   9   2          6.36        -51.91        67.22 o                         
  -7   9   2         27.35        170.19        65.99 o                         
  -6   9   2         78.85         73.62        47.15 o                         
  -5   9   2        120.43        138.71        44.78 o                         
  -4   9   2         44.44         33.89        31.75 o                         
  -3   9   2          5.52         10.26        29.94 o                         
  -2   9   2         84.68        125.22        31.25 o                         
  -1   9   2         90.15         91.35        28.59 o                         
   0   9   2          0.30          6.48        25.97 o                         
   1   9   2         47.54         26.96        26.44 o                         
   2   9   2        111.50        122.61        30.94 o                         
   3   9   2         15.46         30.62        30.59 o                         
   4   9   2         54.62         59.96        33.80 o                         
   5   9   2        172.42        144.67        46.65 o                         
   6   9   2          0.27        -57.93        57.93 o                         
   7   9   2          0.29        146.40        71.61 o                         
   8   9   2          0.76         32.04        75.72 o                         
   9   9   2          4.86         26.52       104.37 o                         
  -9  10   2        238.55        316.38        92.53 o                         
  -8  10   2         80.46         44.51        75.00 o                         
  -7  10   2        629.76        602.81        81.97 o                         
  -6  10   2        301.93        327.51        63.09 o                         
  -5  10   2        340.57        682.61        57.75 o                         
  -4  10   2        120.74        157.11        37.33 o                         
  -3  10   2       1226.48       1106.50        60.63 o                         
  -2  10   2       5438.80       5700.11       139.31 o                         
  -1  10   2       1090.07        861.30        50.37 o                         
   0  10   2        901.69        871.70        51.08 o                         
   1  10   2       2367.27       2525.06        83.80 o                         
   2  10   2       7492.37       7162.61       160.62 o                         
   3  10   2        867.27        967.93        57.58 o                         
   4  10   2        683.60        699.01        54.45 o                         
   5  10   2        429.33        558.74        70.52 o                         
   6  10   2        689.50        704.48        88.84 o                         
   7  10   2        722.84        652.67       106.70 o                         
   8  10   2        192.89        130.97        81.32 o                         
  -8  11   2         15.91         50.72        82.50 o                         
  -7  11   2         13.55          8.49        65.46 o                         
  -6  11   2          0.47          5.46        54.37 o                         
  -5  11   2         59.58        101.95        48.84 o                         
  -4  11   2         22.22         80.02        41.68 o                         
  -3  11   2         14.76        -33.33        33.33 o                         
  -2  11   2         35.40        119.60        34.48 o                         
  -1  11   2          7.15         20.05        30.28 o                         
   0  11   2         36.94         51.46        31.98 o                         
   1  11   2         54.56         78.90        34.23 o                         
   2  11   2         24.01        -15.61        33.11 o                         
   3  11   2        152.88         80.40        37.74 o                         
   4  11   2         16.32         55.53        45.39 o                         
   5  11   2         59.93         27.44        55.45 o                         
   6  11   2         31.76        -28.87        62.79 o                         
   7  11   2          0.48         23.35        69.48 o                         
   8  11   2         20.65        -12.21        76.44 o                         
  -8  12   2        222.94         22.55        77.87 o                         
  -7  12   2        643.04        485.34        93.71 o                         
  -6  12   2        520.85        491.95        72.95 o                         
  -5  12   2        305.50        871.20        65.29 o                         
  -4  12   2        505.69        607.92        72.46 o                         
  -3  12   2       1444.49       1325.88        77.73 o                         
  -2  12   2       1103.24       1328.33        70.56 o                         
  -1  12   2         43.93         59.77        36.61 o                         
   0  12   2         11.02        -20.62        32.47 o                         
   1  12   2        268.45        286.96        42.83 o                         
   2  12   2       3117.24       3058.93       123.83 o                         
   3  12   2       1672.23       1630.71        87.13 o                         
   4  12   2        857.22        983.52        79.60 o                         
   5  12   2        377.52        352.60        72.03 o                         
   6  12   2       1018.64       1072.34       102.73 o                         
   7  12   2        728.22        666.43        98.09 o                         
   8  12   2        168.85        235.16        85.82 o                         
  -8  13   2          2.64        147.17        95.25 o                         
  -7  13   2          0.95         53.34        69.19 o                         
  -6  13   2          1.38        -55.58        55.58 o                         
  -5  13   2          5.99        -21.40        52.76 o                         
  -4  13   2         73.62         41.99        50.07 o                         
  -3  13   2          8.29        -42.61        43.44 o                         
  -2  13   2          1.09        -40.31        43.65 o                         
  -1  13   2         20.56        -31.23        38.24 o                         
   0  13   2          1.17        -11.33        39.07 o                         
   1  13   2          5.47         20.97        42.25 o                         
   2  13   2          3.21        -31.46        40.19 o                         
   3  13   2         24.86         35.03        49.29 o                         
   4  13   2         58.96        -39.40        50.95 o                         
   5  13   2         11.66         69.74        58.27 o                         
   6  13   2         11.81        -14.00        68.39 o                         
   7  13   2          3.24         94.43        78.02 o                         
  -7  14   2        247.53        280.78        91.88 o                         
  -6  14   2        439.88        286.99        80.23 o                         
  -5  14   2        543.87       1011.10        87.03 o                         
  -4  14   2       1334.31       1230.41       109.39 o                         
  -3  14   2        364.16        333.79        61.54 o                         
  -2  14   2         65.73        150.89        52.34 o                         
  -1  14   2        631.08        692.37        67.73 o                         
   0  14   2       1338.51       1917.47        96.82 o                         
   1  14   2        851.18        951.55        77.17 o                         
   2  14   2        115.99        215.92        56.77 o                         
   3  14   2        356.71        259.27        61.38 o                         
   4  14   2        743.50        586.66        92.72 o                         
   5  14   2        705.89        897.97        84.26 o                         
   6  14   2        865.17       1053.72       103.02 o                         
   7  14   2        548.86        421.73        94.56 o                         
  -7  15   2         26.50         85.62        77.43 o                         
  -6  15   2          3.14         42.38        70.49 o                         
  -5  15   2          7.05         71.55        61.09 o                         
  -4  15   2         18.70         38.01        57.93 o                         
  -3  15   2         14.38        -52.27        52.27 o                         
  -2  15   2         79.54        131.81        57.33 o                         
  -1  15   2         44.60         -7.29        50.74 o                         
   0  15   2         12.20          7.25        49.75 o                         
   1  15   2         56.26         16.63        52.81 o                         
   2  15   2          0.40          2.10        52.05 o                         
   3  15   2         14.79         34.12        57.52 o                         
   4  15   2          1.47         13.54        58.18 o                         
   5  15   2          4.46        -63.16        63.16 o                         
   6  15   2         18.39         55.07        72.31 o                         
  -6  16   2        103.28         50.03        74.85 o                         
  -5  16   2         16.33        211.05        69.03 o                         
  -4  16   2        992.80        735.98        85.96 o                         
  -3  16   2       1112.82        812.17        96.13 o                         
  -2  16   2        336.98        332.90        66.36 o                         
  -1  16   2        611.04        639.62        77.03 o                         
   0  16   2        255.75        163.07        60.45 o                         
   1  16   2        563.80        608.13        78.15 o                         
   2  16   2        106.41        114.97        60.53 o                         
   3  16   2        893.73        618.72        85.47 o                         
   4  16   2        228.30        151.52        75.58 o                         
   5  16   2         66.50        131.05        68.31 o                         
   6  16   2        398.94        337.38        90.96 o                         
  -5  17   2          5.75        -61.16        69.60 o                         
  -4  17   2         66.94        -34.51        64.43 o                         
  -3  17   2          0.98         85.58        62.69 o                         
  -2  17   2          2.68         -9.03        58.74 o                         
  -1  17   2          4.10         -0.40        56.07 o                         
   0  17   2          4.28        -45.97        56.40 o                         
   1  17   2          0.06        -53.75        58.09 o                         
   2  17   2          0.47         -6.95        58.32 o                         
   3  17   2          7.67        -60.72        60.72 o                         
   4  17   2         12.65        -41.44        71.08 o                         
   5  17   2          3.77         14.09        69.08 o                         
  -4  18   2        698.21        565.16        89.87 o                         
  -3  18   2        215.37        189.15        69.22 o                         
  -2  18   2         75.92          9.39        64.72 o                         
  -1  18   2        513.12        587.17        91.26 o                         
   0  18   2       1666.77       1946.00       125.21 o                         
   1  18   2        479.84        462.00        78.57 o                         
   2  18   2         94.51        125.25        68.07 o                         
   3  18   2        191.66        194.02        77.40 o                         
   4  18   2        539.29        471.72        95.72 o                         
  -3  19   2          3.20         74.82        69.83 o                         
  -2  19   2          0.22        -39.77        64.71 o                         
  -1  19   2          0.39        -42.49        65.95 o                         
   0  19   2          1.89         37.76        65.82 o                         
   1  19   2          1.66         32.29        66.50 o                         
   2  19   2         12.76         35.50        71.42 o                         
   3  19   2          0.84         -6.95        79.20 o                         
  -1  20   2        123.90        159.25        76.22 o                         
   0  20   2        473.78        498.40        87.50 o                         
   1  20   2        219.67        130.66        74.85 o                         
 -10   1   3        838.96        859.23       175.20 o                         
  -9   1   3       1006.24       1085.32       146.24 o                         
  -8   1   3        514.90        428.06        62.92 o                         
  -7   1   3        289.44        270.53        51.59 o                         
  -6   1   3        408.34        288.71        41.63 o                         
  -5   1   3        814.18       1042.00        55.55 o                         
  -4   1   3        725.60        782.43        40.95 o                         
  -3   1   3        450.66        561.86        31.04 o                         
  -2   1   3        167.53        170.50        18.84 o                         
  -1   1   3         26.64         10.95        19.43 o                         
   0   1   3         10.31        -18.41        18.41 o                         
   1   1   3        405.70        408.26        22.58 o                         
   2   1   3        180.55        170.71        23.86 o                         
   3   1   3         18.51         30.25        26.07 o                         
   4   1   3       1457.97       1405.59        75.18 o                         
   5   1   3        232.98        278.93        39.08 o                         
   6   1   3        618.91        525.12        53.74 o                         
   7   1   3        142.53        139.06        53.34 o                         
   8   1   3        988.39        925.51        99.84 o                         
   9   1   3       1180.14       1228.12       159.18 o                         
  10   1   3       1058.33        899.33       176.67 o                         
 -10   2   3          7.50         12.44        82.50 o                         
  -9   2   3         46.09         53.35        65.05 o                         
  -8   2   3         84.75         41.59        51.20 o                         
  -7   2   3         95.99        826.64        67.12 o                         
  -6   2   3        138.86        130.55        36.72 o                         
  -5   2   3        531.61        588.77        41.67 o                         
  -4   2   3          0.20         17.66        36.12 o                         
  -3   2   3          2.47          9.55        21.10 o                         
  -2   2   3      10557.32      10156.61       187.04 o                         
  -1   2   3       2344.47       2157.17        69.93 o                         
   0   2   3       2357.60       2844.58        86.42 o                         
   1   2   3       3158.20       3093.67        67.17 o                         
   2   2   3        879.90        946.05        43.00 o                         
   3   2   3       4215.67       3664.51        99.21 o                         
   4   2   3         30.31         19.24        27.61 o                         
   5   2   3       1184.58       1374.72        68.07 o                         
   6   2   3        137.65        139.76        44.16 o                         
   7   2   3        119.93        333.98        59.29 o                         
   8   2   3          1.14        -61.38        61.38 o                         
   9   2   3         29.45        -22.38        97.07 o                         
  10   2   3        106.18         53.63       161.14 o                         
 -10   3   3        786.19        706.84       149.79 o                         
  -9   3   3        645.71        539.13        79.02 o                         
  -8   3   3        439.29        467.03        87.99 o                         
  -7   3   3        492.74        457.52        55.33 o                         
  -6   3   3       1006.91        837.24        52.68 o                         
  -5   3   3        949.45       1391.26        56.77 o                         
  -4   3   3        750.50        787.55        43.93 o                         
  -3   3   3        440.17        455.84        30.74 o                         
  -2   3   3         25.04         -1.29        18.62 o                         
  -1   3   3        180.48        210.20        21.13 o                         
   0   3   3        152.90        148.83        21.50 o                         
   1   3   3        320.30        345.72        22.66 o                         
   2   3   3        261.15        274.74        25.75 o                         
   3   3   3        429.88        506.10        35.08 o                         
   4   3   3        599.96        576.92        41.19 o                         
   5   3   3       1236.17       1359.34        69.42 o                         
   6   3   3        739.61        710.40        60.41 o                         
   7   3   3        812.14        816.54        72.08 o                         
   8   3   3        444.02        588.37        89.97 o                         
   9   3   3        928.94        723.57       137.48 o                         
  10   3   3        652.14        483.16       133.33 o                         
 -10   4   3         30.41        154.31        85.42 o                         
  -9   4   3         18.77        -27.47        60.61 o                         
  -8   4   3         28.43        -50.72        50.72 o                         
  -7   4   3          0.26        323.84        54.25 o                         
  -6   4   3        121.01         70.15        38.87 o                         
  -5   4   3       1445.51       1596.18        69.21 o                         
  -4   4   3        213.40        258.92        30.94 o                         
  -3   4   3        141.56        155.32        23.90 o                         
  -2   4   3          5.32         85.30        26.45 o                         
  -1   4   3      10623.09       9335.12       181.72 o                         
   0   4   3        337.38        451.11        25.17 o                         
   1   4   3       3338.70       3325.30        76.17 o                         
   2   4   3        102.48         86.47        35.27 o                         
   3   4   3       2710.90       2751.84        81.31 o                         
   4   4   3         70.02         53.06        27.68 o                         
   5   4   3         46.02         60.27        30.56 o                         
   6   4   3        222.49        162.59        40.68 o                         
   7   4   3         83.62       1210.24       108.37 o                         
   8   4   3         30.99         10.40        69.01 o                         
   9   4   3         25.72        -34.22       103.28 o                         
 -10   5   3        441.87        463.88       118.17 o                         
  -9   5   3        426.64        432.75        86.20 o                         
  -8   5   3        556.93        589.62        97.23 o                         
  -7   5   3        574.69        524.65        93.64 o                         
  -6   5   3       1414.24       1291.68        86.44 o                         
  -5   5   3        965.72       1132.62        77.66 o                         
  -4   5   3         62.84         35.44        27.18 o                         
  -3   5   3       1820.98       2043.35        63.19 o                         
  -2   5   3         28.18         29.71        22.01 o                         
  -1   5   3         19.46          3.68        21.10 o                         
   0   5   3         41.71          0.53        21.16 o                         
   1   5   3        119.73        135.34        23.21 o                         
   2   5   3        271.69        293.18        29.27 o                         
   3   5   3       1393.59       1377.66        57.56 o                         
   4   5   3         49.53         24.46        27.06 o                         
   5   5   3       1882.68       2030.16        76.64 o                         
   6   5   3        769.90        749.16        60.67 o                         
   7   5   3        857.25       1179.40       104.54 o                         
   8   5   3        642.52        657.05        96.83 o                         
   9   5   3        568.65        694.05       140.15 o                         
 -10   6   3          0.19        -73.49        85.86 o                         
  -9   6   3        340.64        184.67        75.91 o                         
  -8   6   3         82.26         27.96        55.93 o                         
  -7   6   3          3.22        972.37        76.22 o                         
  -6   6   3         60.44         67.70        42.34 o                         
  -5   6   3         88.78         51.25        34.19 o                         
  -4   6   3        754.70        639.83        43.76 o                         
  -3   6   3        473.70        484.62        34.17 o                         
  -2   6   3       4108.61       4144.14        93.02 o                         
  -1   6   3         89.89         51.89        24.34 o                         
   0   6   3          1.89          7.81        19.66 o                         
   1   6   3        498.03        516.71        32.68 o                         
   2   6   3         40.92         58.24        27.12 o                         
   3   6   3         39.30         85.11        26.87 o                         
   4   6   3         25.49         49.85        29.36 o                         
   5   6   3        614.56        583.96        46.68 o                         
   6   6   3        632.04        489.41        54.28 o                         
   7   6   3        886.69       1296.92        97.58 o                         
   8   6   3          1.00         39.23        74.55 o                         
   9   6   3         19.71        -70.00        98.57 o                         
  -9   7   3        392.81        459.89        88.34 o                         
  -8   7   3        623.16        508.40       106.52 o                         
  -7   7   3        525.10        557.85        67.47 o                         
  -6   7   3        268.26        346.07        53.01 o                         
  -5   7   3        825.48        977.12        72.53 o                         
  -4   7   3        213.55        221.98        35.10 o                         
  -3   7   3         10.14         17.42        23.94 o                         
  -2   7   3          1.62         27.19        22.10 o                         
  -1   7   3        524.51        600.79        34.04 o                         
   0   7   3          2.56        -21.30        21.36 o                         
   1   7   3        508.21        510.65        32.61 o                         
   2   7   3         34.44         26.83        24.34 o                         
   3   7   3          3.35        -25.98        25.98 o                         
   4   7   3        739.42        706.16        50.38 o                         
   5   7   3        589.97        552.09        57.02 o                         
   6   7   3        311.78        275.47        59.28 o                         
   7   7   3        669.47        858.65       148.37 o                         
   8   7   3        793.10        910.97       107.20 o                         
   9   7   3        341.45        346.51       149.14 o                         
  -9   8   3         42.98          5.22        71.13 o                         
  -8   8   3          2.25        -21.64        59.74 o                         
  -7   8   3        285.33       1060.36        80.26 o                         
  -6   8   3        814.21        717.90        63.85 o                         
  -5   8   3        343.14        345.63        48.37 o                         
  -4   8   3         11.94         39.71        30.39 o                         
  -3   8   3         73.11        109.85        28.88 o                         
  -2   8   3       1928.82       2234.99        74.69 o                         
  -1   8   3       1548.55       1613.85        57.02 o                         
   0   8   3         71.44         84.90        24.01 o                         
   1   8   3        502.34        411.83        33.55 o                         
   2   8   3        557.32        494.46        37.67 o                         
   3   8   3       1053.98       1024.25        54.18 o                         
   4   8   3        159.12        161.16        37.04 o                         
   5   8   3        157.26         91.53        42.32 o                         
   6   8   3         43.10         22.23        51.35 o                         
   7   8   3        398.05        760.49        88.49 o                         
   8   8   3        223.54        183.90        81.76 o                         
   9   8   3        238.20        469.24       200.03 o                         
  -9   9   3        544.47        661.60        97.32 o                         
  -8   9   3        594.33        581.66        84.86 o                         
  -7   9   3        759.28        835.06        81.36 o                         
  -6   9   3         70.25         75.38        46.66 o                         
  -5   9   3          7.02        130.92        48.09 o                         
  -4   9   3        247.91        224.99        35.85 o                         
  -3   9   3         22.84         35.70        28.42 o                         
  -2   9   3        867.69        952.02        49.27 o                         
  -1   9   3         23.76         34.93        25.31 o                         
   0   9   3          2.39        -22.60        22.60 o                         
   1   9   3         32.94         18.60        27.06 o                         
   2   9   3        896.06        930.45        49.87 o                         
   3   9   3         49.64         16.84        32.23 o                         
   4   9   3        244.27        154.71        38.32 o                         
   5   9   3         25.84         74.35        48.99 o                         
   6   9   3        471.63        397.56        76.06 o                         
   7   9   3        824.66        818.93       109.00 o                         
   8   9   3        701.48        728.62       108.93 o                         
   9   9   3        349.46        235.11       125.12 o                         
  -9  10   3         61.88         56.08        78.40 o                         
  -8  10   3        110.26        142.61        75.72 o                         
  -7  10   3        555.39       1060.57        94.10 o                         
  -6  10   3         14.53        -30.26        45.29 o                         
  -5  10   3         68.37        -37.69        37.69 o                         
  -4  10   3        266.01        288.86        48.95 o                         
  -3  10   3       1686.64       1542.49        66.83 o                         
  -2  10   3         13.84        433.91        72.88 o                         
  -1  10   3        362.00        364.68        36.47 o                         
   0  10   3       1000.26       1410.27        62.06 o                         
   1  10   3       2686.06       2664.45        93.31 o                         
   2  10   3       1488.46       1661.94        67.16 o                         
   3  10   3        688.00        495.08        47.24 o                         
   4  10   3         79.55         85.11        39.03 o                         
   5  10   3        144.29        139.70        52.96 o                         
   6  10   3          9.67         54.36        62.38 o                         
   7  10   3        434.79        876.68        99.47 o                         
   8  10   3        121.67         75.06       105.32 o                         
  -8  11   3        400.55        328.78        84.67 o                         
  -7  11   3        431.13        338.95       101.41 o                         
  -6  11   3        253.62        184.98        58.43 o                         
  -5  11   3        141.77        181.54        46.22 o                         
  -4  11   3         95.08        114.50        42.06 o                         
  -3  11   3        260.34        343.39        46.21 o                         
  -2  11   3          2.58        -21.90        30.77 o                         
  -1  11   3         53.83          2.06        30.40 o                         
   0  11   3          0.25        -11.27        29.94 o                         
   1  11   3        190.43         96.02        36.88 o                         
   2  11   3          6.61         49.44        36.10 o                         
   3  11   3        568.11        489.44        52.84 o                         
   4  11   3         33.33         11.71        44.92 o                         
   5  11   3        198.83        178.86        61.27 o                         
   6  11   3        552.11        498.01        82.41 o                         
   7  11   3        507.56        409.85        87.58 o                         
   8  11   3        475.83        406.35        97.24 o                         
  -8  12   3         56.58         60.45        75.87 o                         
  -7  12   3        398.68       1226.78       125.64 o                         
  -6  12   3        413.78        324.79        65.31 o                         
  -5  12   3         16.47         64.47        47.86 o                         
  -4  12   3         49.92         23.54        41.34 o                         
  -3  12   3       1514.51       1316.97        73.10 o                         
  -2  12   3        300.18        480.79        55.24 o                         
  -1  12   3       1112.67       1105.32        61.01 o                         
   0  12   3         39.21         48.99        36.04 o                         
   1  12   3        875.96        945.67        61.04 o                         
   2  12   3         24.70        106.91        40.07 o                         
   3  12   3        235.04        181.27        49.89 o                         
   4  12   3       1687.96       1686.31        99.49 o                         
   5  12   3        279.63        177.51        63.01 o                         
   6  12   3        627.88        555.50        94.17 o                         
   7  12   3        161.77        561.84        94.01 o                         
   8  12   3        347.79        342.43       106.56 o                         
  -8  13   3        394.10        419.71        81.66 o                         
  -7  13   3        394.17        506.06        80.18 o                         
  -6  13   3        257.20        232.73        71.75 o                         
  -5  13   3        241.26        236.40        57.14 o                         
  -4  13   3        402.95        336.52        57.03 o                         
  -3  13   3         21.22         13.42        44.83 o                         
  -2  13   3        102.57         59.60        49.29 o                         
  -1  13   3          5.07         14.46        38.59 o                         
   0  13   3          8.18          0.72        38.16 o                         
   1  13   3         34.96         25.65        43.90 o                         
   2  13   3        251.08        187.79        50.92 o                         
   3  13   3         34.07        -10.29        51.45 o                         
   4  13   3        339.50        326.13        64.15 o                         
   5  13   3        417.63        373.33        72.70 o                         
   6  13   3        409.25        466.35        86.85 o                         
   7  13   3        608.37        638.12        99.68 o                         
  -7  14   3        148.77        599.86        88.76 o                         
  -6  14   3        121.86        135.28        69.16 o                         
  -5  14   3        254.48        307.43        65.73 o                         
  -4  14   3        470.28        436.24        83.58 o                         
  -3  14   3       1820.80       1811.69       103.58 o                         
  -2  14   3        401.39        275.24        66.98 o                         
  -1  14   3         23.89         48.52        46.49 o                         
   0  14   3         43.33         37.29        46.20 o                         
   1  14   3        485.81        409.67        59.36 o                         
   2  14   3        872.23       1032.87        83.12 o                         
   3  14   3         86.53         48.97        53.45 o                         
   4  14   3        270.14        337.99        68.19 o                         
   5  14   3        739.94        777.21        81.04 o                         
   6  14   3        643.57        504.41        91.03 o                         
   7  14   3        233.46        456.75        98.41 o                         
  -7  15   3        190.84        216.52        80.16 o                         
  -6  15   3        258.22        120.99        72.79 o                         
  -5  15   3        128.73        135.08        68.83 o                         
  -4  15   3        102.19         49.12        59.27 o                         
  -3  15   3        314.66        317.24        64.06 o                         
  -2  15   3          8.15         78.72        54.45 o                         
  -1  15   3         25.39         63.76        53.42 o                         
   0  15   3          1.54         14.47        51.54 o                         
   1  15   3         67.73         68.99        54.94 o                         
   2  15   3         52.91         92.40        56.30 o                         
   3  15   3        403.12        289.80        68.43 o                         
   4  15   3        128.67        181.55        68.58 o                         
   5  15   3        293.78        278.78        72.13 o                         
   6  15   3        327.11        140.87       118.74 o                         
  -6  16   3        436.14        414.42        83.32 o                         
  -5  16   3        330.15        306.05        77.34 o                         
  -4  16   3        636.65        699.31        86.04 o                         
  -3  16   3        114.67        109.70        62.59 o                         
  -2  16   3        127.13         83.03        58.18 o                         
  -1  16   3        414.34        440.10        70.31 o                         
   0  16   3        999.47       1265.80        95.14 o                         
   1  16   3        521.59        502.18        73.62 o                         
   2  16   3        247.27        192.23        76.31 o                         
   3  16   3        706.92        634.66        81.36 o                         
   4  16   3        422.89        448.09        80.29 o                         
   5  16   3        238.99        152.63        73.54 o                         
   6  16   3         88.75        115.47        79.95 o                         
  -5  17   3         33.50         78.54        68.79 o                         
  -4  17   3         20.65        -60.84        60.84 o                         
  -3  17   3         67.12         21.67        62.15 o                         
  -2  17   3         48.98         46.14        59.80 o                         
  -1  17   3         20.39        -24.54        56.26 o                         
   0  17   3          3.86         76.05        59.05 o                         
   1  17   3         72.53         63.43        58.72 o                         
   2  17   3         99.22         83.29        63.65 o                         
   3  17   3         66.93        142.58        69.05 o                         
   4  17   3        111.60         99.22        71.56 o                         
   5  17   3        153.24         27.89        71.50 o                         
  -4  18   3        348.88        391.23        84.12 o                         
  -3  18   3         57.53         10.33        66.59 o                         
  -2  18   3        724.86        583.93        82.60 o                         
  -1  18   3        610.23        523.35        95.04 o                         
   0  18   3        523.90        518.78        87.15 o                         
   1  18   3        338.87        287.63        84.76 o                         
   2  18   3        564.59        437.57        78.61 o                         
   3  18   3        400.39        305.36        80.07 o                         
   4  18   3         66.48        -30.62        70.18 o                         
  -3  19   3         20.62         12.45        66.25 o                         
  -2  19   3         23.01        -11.52        65.77 o                         
  -1  19   3         15.59         16.24        65.73 o                         
   0  19   3          0.06        -61.09        61.09 o                         
   1  19   3         10.25        -10.27        64.24 o                         
   2  19   3         17.07          9.02        66.33 o                         
   3  19   3         63.46        200.06        75.42 o                         
  -1  20   3        730.71        607.47        95.36 o                         
   0  20   3        454.99        387.91        81.19 o                         
   1  20   3        173.27        112.12        73.10 o                         
 -10   0   4        565.08        512.51       143.89 o                         
  -9   0   4        837.19        802.20       147.36 o                         
  -8   0   4        544.64        304.22        79.30 o                         
  -7   0   4        192.07        125.98        93.52 o                         
  -6   0   4       4783.27       4566.49       178.52 o                         
  -5   0   4       1940.86       2191.75       105.95 o                         
  -4   0   4       1490.04       1430.22       115.82 o                         
  -3   0   4       5171.75       4270.02       141.24 o                         
  -2   0   4      18347.72      15564.62       471.66 o                         
  -1   0   4       4985.75       4910.01       196.37 o                         
   0   0   4      31340.73      36136.46      1381.70 o                         
   1   0   4      27160.41      23732.80       684.16 o                         
   2   0   4       3753.99       3167.46       118.06 o                         
   3   0   4       5807.79       5473.68       190.14 o                         
   4   0   4        977.48        891.38        75.32 o                         
   5   0   4       5029.25       5821.80       215.48 o                         
   6   0   4       1486.85       1328.57       123.24 o                         
   7   0   4        146.31         92.93        73.12 o                         
   8   0   4        719.39        711.08       144.72 o                         
   9   0   4        503.30        363.16       189.60 o                         
 -10   1   4          2.14         25.12        72.11 o                         
  -9   1   4          1.12        -23.79        56.54 o                         
  -8   1   4          0.14         25.25        48.02 o                         
  -7   1   4         66.57        154.86        49.11 o                         
  -6   1   4         12.81          1.32        32.62 o                         
  -5   1   4         41.66         56.29        30.75 o                         
  -4   1   4       1090.14       1118.96        46.39 o                         
  -3   1   4         54.90         58.56        20.36 o                         
  -2   1   4        213.04         84.81        15.80 o                         
  -1   1   4        964.22        906.27        42.31 o                         
   0   1   4        151.70        154.18        25.13 o                         
   1   1   4       4990.88       4285.95        92.90 o                         
   2   1   4        167.25        262.18        25.57 o                         
   3   1   4        137.52         90.83        28.45 o                         
   4   1   4        251.05        196.36        34.26 o                         
   5   1   4         48.54         34.17        33.50 o                         
   6   1   4          4.05        -37.87        37.87 o                         
   7   1   4        196.68        266.04        59.24 o                         
   8   1   4         29.24        128.15        71.57 o                         
   9   1   4          0.82        -95.00        95.00 o                         
 -10   2   4        702.68        949.23       141.55 o                         
  -9   2   4       1349.15       1437.33        99.91 o                         
  -8   2   4        709.59        718.32        89.29 o                         
  -7   2   4        959.51        960.01        75.80 o                         
  -6   2   4       3677.34       3523.23       118.36 o                         
  -5   2   4       7446.06       7887.24       191.55 o                         
  -4   2   4       3007.69       2807.28        77.33 o                         
  -3   2   4       1353.54       1150.02        51.87 o                         
  -2   2   4       2695.33       2255.76        72.48 o                         
  -1   2   4      10308.52       9276.23       271.29 o                         
   0   2   4      34660.83      38909.37      1089.55 o                         
   1   2   4       9539.97       8162.03       172.11 o                         
   2   2   4        365.52        216.68        25.78 o                         
   3   2   4       1098.04        813.23        42.77 o                         
   4   2   4       3400.69       3277.32       117.63 o                         
   5   2   4       8506.16      10573.95       245.33 o                         
   6   2   4       1438.91       1304.45        74.70 o                         
   7   2   4       1009.88       1124.59        88.80 o                         
   8   2   4        762.45        713.69        99.98 o                         
   9   2   4        966.80        786.02       183.18 o                         
 -10   3   4         11.16         67.32        73.93 o                         
  -9   3   4          3.63        -54.64        54.64 o                         
  -8   3   4         10.92        -22.21        46.56 o                         
  -7   3   4        180.35        373.19        61.58 o                         
  -6   3   4        143.40         83.31        37.18 o                         
  -5   3   4         10.76          4.88        30.41 o                         
  -4   3   4         66.57         61.90        25.41 o                         
  -3   3   4         31.00         22.18        21.37 o                         
  -2   3   4          0.09         -7.08        21.47 o                         
  -1   3   4       2116.17       2164.37        76.39 o                         
   0   3   4       2521.47       2715.32        81.38 o                         
   1   3   4       1277.01       1335.46        45.55 o                         
   2   3   4        351.95        299.35        26.32 o                         
   3   3   4         94.18        107.57        26.35 o                         
   4   3   4        167.78        135.99        34.51 o                         
   5   3   4          8.61          8.17        35.89 o                         
   6   3   4        132.39        125.48        52.06 o                         
   7   3   4        210.80        181.38        55.68 o                         
   8   3   4         35.56        -42.42        65.28 o                         
   9   3   4          0.76         25.58        89.54 o                         
 -10   4   4        250.78         99.26        75.10 o                         
  -9   4   4        784.11        881.04       103.81 o                         
  -8   4   4       1267.14       1069.63       102.96 o                         
  -7   4   4       3808.85       3694.78       148.22 o                         
  -6   4   4       1155.20       1358.01        71.43 o                         
  -5   4   4       2468.30       3337.26       101.95 o                         
  -4   4   4       3007.86       2910.06        80.92 o                         
  -3   4   4       5288.09       4766.59       109.38 o                         
  -2   4   4       1097.09       1094.61        41.55 o                         
  -1   4   4       1628.89       1201.95        61.93 o                         
   0   4   4       2583.84       2517.31        73.49 o                         
   1   4   4        211.43        149.85        23.95 o                         
   2   4   4       4593.19       3962.49        89.05 o                         
   3   4   4       1943.44       1610.07        58.86 o                         
   4   4   4       2963.62       2826.94        92.18 o                         
   5   4   4        675.84       2757.90       593.93 o                         
   6   4   4       2204.67       2352.98       102.59 o                         
   7   4   4       2567.56       2637.61       140.43 o                         
   8   4   4        903.03        813.35       109.60 o                         
   9   4   4        830.31        769.56       124.70 o                         
 -10   5   4          2.67        -34.85        72.32 o                         
  -9   5   4         36.51         20.46        62.63 o                         
  -8   5   4          3.30        -12.66        53.81 o                         
  -7   5   4         81.97        349.70        58.34 o                         
  -6   5   4         26.28         62.01        40.24 o                         
  -5   5   4        123.29         62.31        34.57 o                         
  -4   5   4        106.14         81.89        29.04 o                         
  -3   5   4         13.20          5.76        26.94 o                         
  -2   5   4        128.35        134.78        24.48 o                         
  -1   5   4          3.64         15.00        21.15 o                         
   0   5   4          7.22         10.61        17.41 o                         
   1   5   4        125.37        134.35        25.73 o                         
   2   5   4         38.60         10.13        22.69 o                         
   3   5   4          7.16        -24.73        24.73 o                         
   4   5   4         13.52        -34.11        34.11 o                         
   5   5   4         31.27        -34.36        34.36 o                         
   6   5   4        190.25        178.71        50.62 o                         
   7   5   4          3.70        154.44        62.08 o                         
   8   5   4        114.01         36.49        77.11 o                         
   9   5   4         36.43         48.37        96.33 o                         
 -10   6   4        293.28        306.05        88.61 o                         
  -9   6   4        531.60        513.97        83.70 o                         
  -8   6   4        590.95        697.31        96.70 o                         
  -7   6   4       2109.97       2361.01       117.81 o                         
  -6   6   4       1361.39       1520.13        78.32 o                         
  -5   6   4       4990.00       4664.52       129.01 o                         
  -4   6   4       5113.83       4526.75       110.94 o                         
  -3   6   4       4263.81       3655.35        93.17 o                         
  -2   6   4       1042.41       1247.19        45.77 o                         
  -1   6   4       2995.75       2504.04        71.10 o                         
   0   6   4       5563.03       6504.08       138.05 o                         
   1   6   4       2461.52       2041.71        60.03 o                         
   2   6   4       5080.65       4674.50       107.81 o                         
   3   6   4       2910.01       2889.70        88.94 o                         
   4   6   4       4591.12       4831.46       157.75 o                         
   5   6   4       2617.01       4775.79       193.45 o                         
   6   6   4       3093.08       2938.82       122.65 o                         
   7   6   4        913.06       1069.01       154.06 o                         
   8   6   4        177.08        163.37       108.47 o                         
   9   6   4        410.90        330.66       109.74 o                         
  -9   7   4         78.13         17.95        67.37 o                         
  -8   7   4          0.31         61.08        55.34 o                         
  -7   7   4         26.75        236.63        54.75 o                         
  -6   7   4        102.29         52.46        41.12 o                         
  -5   7   4         23.80         -7.11        34.99 o                         
  -4   7   4        155.77        163.63        30.18 o                         
  -3   7   4         51.78         70.89        27.40 o                         
  -2   7   4         11.45        -24.43        24.43 o                         
  -1   7   4        534.30        587.37        35.95 o                         
   0   7   4        123.04        121.99        27.12 o                         
   1   7   4         39.61         61.27        23.67 o                         
   2   7   4       1131.62        891.42        44.61 o                         
   3   7   4        195.70        222.88        32.63 o                         
   4   7   4         32.02          8.96        32.37 o                         
   5   7   4          4.29        -39.69        39.69 o                         
   6   7   4         60.84         44.89        51.04 o                         
   7   7   4         11.43        215.40        73.43 o                         
   8   7   4         99.64         62.27        81.84 o                         
   9   7   4         39.09        -60.66        85.15 o                         
  -9   8   4        290.58        418.18        78.15 o                         
  -8   8   4       1124.03       1174.26        94.24 o                         
  -7   8   4        762.84        772.30        72.69 o                         
  -6   8   4        429.01        480.42        59.67 o                         
  -5   8   4       1084.08       1055.17        95.21 o                         
  -4   8   4       4292.58       4231.37       102.94 o                         
  -3   8   4       4921.57       4574.20       118.29 o                         
  -2   8   4        758.49        880.39        47.66 o                         
  -1   8   4       1165.52       1238.20        54.69 o                         
   0   8   4       1706.97       1984.82        71.68 o                         
   1   8   4       2404.25       2073.34        65.25 o                         
   2   8   4       2836.76       2553.59        82.95 o                         
   3   8   4       6693.50       6125.71       146.53 o                         
   4   8   4       2289.78       2249.49        88.65 o                         
   5   8   4        965.21       1228.39        73.23 o                         
   6   8   4        539.29        465.33        67.53 o                         
   7   8   4        786.74        609.52        94.65 o                         
   8   8   4        508.18        542.91       105.38 o                         
   9   8   4         67.27        -47.66        86.28 o                         
  -9   9   4          0.35         29.16        74.83 o                         
  -8   9   4          7.58         67.51        62.77 o                         
  -7   9   4         24.66         81.37        52.94 o                         
  -6   9   4          2.15          5.54        44.88 o                         
  -5   9   4         68.56         77.99        39.15 o                         
  -4   9   4         44.24        -27.42        29.48 o                         
  -3   9   4         32.49         29.66        31.84 o                         
  -2   9   4        273.50        313.56        41.44 o                         
  -1   9   4         61.92         23.60        28.85 o                         
   0   9   4         90.25         74.68        35.70 o                         
   1   9   4        204.70        148.91        28.99 o                         
   2   9   4         34.12         14.58        29.23 o                         
   3   9   4         56.68         31.56        31.45 o                         
   4   9   4         26.41          7.73        39.53 o                         
   5   9   4        242.34        134.99        49.33 o                         
   6   9   4          1.63         -0.99        51.81 o                         
   7   9   4         60.63        162.43        74.07 o                         
   8   9   4          1.04        -13.90        82.75 o                         
  -9  10   4        265.48        266.83        90.65 o                         
  -8  10   4       1594.66       1401.14       117.47 o                         
  -7  10   4        968.06       1146.07        96.59 o                         
  -6  10   4       1067.66       1052.60        78.33 o                         
  -5  10   4        170.14        237.21        45.91 o                         
  -4  10   4       2115.95       2051.10        84.22 o                         
  -3  10   4       1221.62       1353.76        71.39 o                         
  -2  10   4       3823.38       3866.02       111.77 o                         
  -1  10   4       5748.04       4970.42       129.10 o                         
   0  10   4       4379.06       4822.66       115.78 o                         
   1  10   4       5521.86       4779.72       115.43 o                         
   2  10   4       1367.71       1378.32        61.35 o                         
   3  10   4       1729.71       1623.31        77.48 o                         
   4  10   4        407.76        453.55        51.03 o                         
   5  10   4        409.07        431.39        63.52 o                         
   6  10   4        992.23       1084.26        98.29 o                         
   7  10   4       1532.31       1395.14       136.43 o                         
   8  10   4        910.12        940.64       123.55 o                         
  -8  11   4         28.85        -56.40        74.72 o                         
  -7  11   4         90.79        324.27        62.91 o                         
  -6  11   4         41.91        -11.57        47.16 o                         
  -5  11   4          0.54        -39.46        39.46 o                         
  -4  11   4         44.31          8.02        40.52 o                         
  -3  11   4         12.41         72.22        41.07 o                         
  -2  11   4          7.88          6.86        34.38 o                         
  -1  11   4          6.74        -26.11        26.11 o                         
   0  11   4         12.54          8.42        27.64 o                         
   1  11   4         42.36         47.54        33.38 o                         
   2  11   4         69.98         41.33        35.09 o                         
   3  11   4          0.24         38.36        40.97 o                         
   4  11   4          0.07        -41.64        41.64 o                         
   5  11   4         24.17         39.44        54.36 o                         
   6  11   4          1.64         53.47        64.69 o                         
   7  11   4         29.59         89.80        79.64 o                         
   8  11   4         20.14        -13.34        84.51 o                         
  -8  12   4        606.37        612.03        83.68 o                         
  -7  12   4        422.08        602.06        77.41 o                         
  -6  12   4       1028.49        955.94        85.47 o                         
  -5  12   4        602.61        761.58        63.94 o                         
  -4  12   4       1359.85       1180.24        83.88 o                         
  -3  12   4       1613.58       1678.63        92.67 o                         
  -2  12   4       2534.94       2376.10        93.45 o                         
  -1  12   4       1197.14       1310.27        66.97 o                         
   0  12   4       1407.92       1826.19        78.90 o                         
   1  12   4       1081.14        973.16        75.99 o                         
   2  12   4        852.16        967.98        83.43 o                         
   3  12   4        960.62        898.20        70.00 o                         
   4  12   4        692.15        507.29        63.90 o                         
   5  12   4        768.59       1136.71        92.86 o                         
   6  12   4        756.52        792.88       101.92 o                         
   7  12   4        617.92        576.62       104.91 o                         
  -8  13   4         20.01         13.32       100.44 o                         
  -7  13   4         30.09         74.93        68.81 o                         
  -6  13   4          4.13         -4.18       106.00 o                         
  -5  13   4         62.19        -12.66        62.57 o                         
  -4  13   4         92.14        142.29        64.33 o                         
  -3  13   4          1.93        -33.63        45.13 o                         
  -2  13   4         16.23         81.19        39.64 o                         
  -1  13   4         64.32          4.80        38.86 o                         
   0  13   4          4.07        -35.42        36.34 o                         
   1  13   4         42.61         12.54        39.94 o                         
   2  13   4         28.48         41.24        46.88 o                         
   3  13   4          0.01        -20.92        45.08 o                         
   4  13   4        186.02        212.44        57.20 o                         
   5  13   4          6.62         35.57        59.29 o                         
   6  13   4         17.70        -27.51        71.47 o                         
   7  13   4          0.28        -19.94        84.37 o                         
  -7  14   4        523.58        392.68       103.78 o                         
  -6  14   4        804.55        787.38       120.91 o                         
  -5  14   4       1389.83       1593.57       173.93 o                         
  -4  14   4        644.64        665.67        87.62 o                         
  -3  14   4       1467.10       1607.06       113.09 o                         
  -2  14   4       2567.30       2535.38       112.48 o                         
  -1  14   4        419.35        482.39        58.53 o                         
   0  14   4        215.43        246.68        53.07 o                         
   1  14   4        213.12        229.28        52.99 o                         
   2  14   4       2659.35       2816.76       129.03 o                         
   3  14   4       1142.66        977.09       103.91 o                         
   4  14   4       1815.57       1737.91       107.70 o                         
   5  14   4       1074.03       1577.40       105.77 o                         
   6  14   4        503.45        435.72        91.09 o                         
   7  14   4        259.76        219.11        95.64 o                         
  -6  15   4          9.61        -17.38        82.94 o                         
  -5  15   4         21.44         20.75        83.74 o                         
  -4  15   4         59.25        -14.85        76.37 o                         
  -3  15   4         28.93         47.27        69.87 o                         
  -2  15   4         19.44         -2.33        52.57 o                         
  -1  15   4          6.75        -37.00        44.20 o                         
   0  15   4         11.43         -8.97        48.14 o                         
   1  15   4         14.55         23.42        50.87 o                         
   2  15   4         64.41         16.40        54.73 o                         
   3  15   4         92.45         44.99        55.75 o                         
   4  15   4         30.67         99.11        65.57 o                         
   5  15   4         13.19        -55.73        56.55 o                         
   6  15   4          4.02         67.90        80.81 o                         
  -6  16   4        621.92        559.30       117.76 o                         
  -5  16   4        993.29        914.35       122.97 o                         
  -4  16   4        182.83        284.10        93.23 o                         
  -3  16   4        329.11        338.44        83.40 o                         
  -2  16   4        521.22        482.64        77.21 o                         
  -1  16   4        615.22        660.33        75.92 o                         
   0  16   4        685.91        757.91        75.70 o                         
   1  16   4        922.32        990.56        85.92 o                         
   2  16   4       1165.85       1142.36        92.87 o                         
   3  16   4        571.65        356.30        72.24 o                         
   4  16   4       1066.17        869.52        91.25 o                         
   5  16   4        670.06        763.45        91.51 o                         
  -5  17   4         10.56         21.68        88.95 o                         
  -4  17   4         47.93         24.23        83.24 o                         
  -3  17   4          0.86        -76.92        79.70 o                         
  -2  17   4          1.57        -13.17        71.55 o                         
  -1  17   4         13.67          0.87        63.16 o                         
   0  17   4         20.22          4.47        74.43 o                         
   1  17   4         18.23        -46.94        56.10 o                         
   2  17   4          2.88        -25.86        59.33 o                         
   3  17   4         86.41         31.51        63.97 o                         
   4  17   4         50.97        -41.36        68.52 o                         
   5  17   4          8.76         85.22        76.18 o                         
  -4  18   4         25.71        -63.25        87.84 o                         
  -3  18   4        388.20        458.23       106.45 o                         
  -2  18   4        975.14       1105.65       136.01 o                         
  -1  18   4       1065.76       1075.10       103.92 o                         
   0  18   4        639.48        863.43        90.11 o                         
   1  18   4       1090.96       1246.13       106.42 o                         
   2  18   4        958.29        743.88        91.16 o                         
   3  18   4        358.52        400.30        82.87 o                         
   4  18   4         88.73        -27.19        75.30 o                         
  -3  19   4          1.80        -59.90        87.45 o                         
  -2  19   4          0.30       -119.38       120.00 o                         
  -1  19   4         39.24         49.43        90.65 o                         
   0  19   4         11.25         85.73        68.26 o                         
   1  19   4         11.16         -6.03        78.09 o                         
   2  19   4         22.22        -58.36        94.43 o                         
 -10   1   5        369.28        251.04        69.37 o                         
  -9   1   5        401.39        324.51        86.49 o                         
  -8   1   5         88.52        171.18        52.13 o                         
  -7   1   5        669.01        663.90        58.52 o                         
  -6   1   5       1511.46       1528.18        75.17 o                         
  -5   1   5        819.58        813.76        47.56 o                         
  -4   1   5       1010.47        879.90        40.82 o                         
  -3   1   5       1337.72       1439.37        50.59 o                         
  -2   1   5       1927.23       1710.58        57.19 o                         
  -1   1   5        132.88        133.44        22.58 o                         
   0   1   5        463.63        468.32        34.58 o                         
   1   1   5        974.83       1076.69        52.71 o                         
   2   1   5       2006.20       1952.43        63.84 o                         
   3   1   5        957.41        970.87        46.29 o                         
   4   1   5        883.47        928.52        53.51 o                         
   5   1   5       2196.92       2358.18        91.17 o                         
   6   1   5       1549.90       1496.59        81.30 o                         
   7   1   5        328.67        270.32        64.39 o                         
   8   1   5        438.05        688.14        93.34 o                         
   9   1   5        721.46        988.83       136.31 o                         
 -10   2   5         23.08          7.12        74.05 o                         
  -9   2   5         11.49        -21.43        52.20 o                         
  -8   2   5          8.34          6.87        46.64 o                         
  -7   2   5        756.52        992.72        67.96 o                         
  -6   2   5         40.94         46.58        39.05 o                         
  -5   2   5       1624.43       1713.83        65.41 o                         
  -4   2   5        723.62        871.76        46.66 o                         
  -3   2   5       1217.94       1182.29        41.63 o                         
  -2   2   5         45.61         52.35        19.57 o                         
  -1   2   5        445.12        329.18        30.23 o                         
   0   2   5         10.56         29.98        25.85 o                         
   1   2   5        739.82        759.28        36.70 o                         
   2   2   5        226.01       3435.20       322.23 o                         
   3   2   5       3130.98       3424.94        93.76 o                         
   4   2   5        542.40        644.60        46.72 o                         
   5   2   5          3.41        -35.34        35.34 o                         
   6   2   5        305.37        224.10        47.74 o                         
   7   2   5         12.26        -18.82        54.59 o                         
   8   2   5          6.86        -66.05        66.05 o                         
   9   2   5         13.82        -83.92        83.92 o                         
 -10   3   5        238.44        292.60        75.75 o                         
  -9   3   5        291.73        374.01        75.42 o                         
  -8   3   5        349.45        386.17        73.56 o                         
  -7   3   5        713.93        757.90        78.53 o                         
  -6   3   5       1749.45       1600.09        76.93 o                         
  -5   3   5       1829.55       1918.15        72.93 o                         
  -4   3   5        508.77        508.96        51.89 o                         
  -3   3   5        484.76        500.17        29.75 o                         
  -2   3   5        664.17        653.84        33.30 o                         
  -1   3   5       2248.47       1943.05        84.79 o                         
   0   3   5       1012.02       1194.26        88.86 o                         
   1   3   5       1458.29       1496.49        53.66 o                         
   2   3   5        352.86        341.97        32.04 o                         
   3   3   5        883.57        920.99        49.70 o                         
   4   3   5       1819.40       1618.75        72.06 o                         
   5   3   5       2636.47       2902.31       106.03 o                         
   6   3   5       1308.54       1447.27        88.30 o                         
   7   3   5        604.06        679.67        77.99 o                         
   8   3   5        570.34        669.32        96.08 o                         
   9   3   5        419.10        523.18       120.82 o                         
 -10   4   5          0.31        -47.98        69.78 o                         
  -9   4   5         13.28        -32.09        58.53 o                         
  -8   4   5         43.31         18.16        48.82 o                         
  -7   4   5        640.53        470.52        54.54 o                         
  -6   4   5        272.74        240.31        43.09 o                         
  -5   4   5        220.48        254.52        35.23 o                         
  -4   4   5       1250.84       1229.82        54.80 o                         
  -3   4   5        464.28        401.98        31.20 o                         
  -2   4   5        112.33        199.75        39.30 o                         
  -1   4   5        691.50        750.87        52.73 o                         
   0   4   5          0.32        -19.93        19.93 o                         
   1   4   5        623.53        662.53        32.44 o                         
   2   4   5        128.00       4214.58       380.82 o                         
   3   4   5        481.98        655.31        49.58 o                         
   4   4   5         16.60         -4.76        29.01 o                         
   5   4   5         86.54         34.83        36.59 o                         
   6   4   5       1314.18       1220.28        79.25 o                         
   7   4   5         14.38        147.24        58.47 o                         
   8   4   5         12.38         61.10        71.37 o                         
   9   4   5          7.93          0.74        87.57 o                         
 -10   5   5         97.43         -6.33        70.57 o                         
  -9   5   5        154.37        170.66        64.03 o                         
  -8   5   5        663.88        679.52        73.44 o                         
  -7   5   5        635.74        600.45        68.44 o                         
  -6   5   5        782.24        766.63        74.21 o                         
  -5   5   5       2360.03       2835.09        96.27 o                         
  -4   5   5       1531.72       1712.31        64.01 o                         
  -3   5   5        184.96        134.05        24.63 o                         
  -2   5   5         77.88         -7.15        22.15 o                         
  -1   5   5        410.74        500.43        33.67 o                         
   0   5   5        180.14        184.16        27.96 o                         
   1   5   5         52.22         85.92        23.99 o                         
   2   5   5        283.98        305.48        28.67 o                         
   3   5   5        922.81        909.94        49.23 o                         
   4   5   5       3072.14       3030.61       125.53 o                         
   5   5   5       1477.92       1645.39       114.04 o                         
   6   5   5        817.42        855.90        71.72 o                         
   7   5   5       1310.48       1326.33       110.51 o                         
   8   5   5        370.08        375.76        93.13 o                         
   9   5   5        314.45        471.42       105.81 o                         
  -9   6   5        310.56        235.47        67.98 o                         
  -8   6   5        243.72        117.81        55.32 o                         
  -7   6   5        111.28        401.78        68.41 o                         
  -6   6   5        377.01        289.63        53.43 o                         
  -5   6   5          5.81         65.32        36.45 o                         
  -4   6   5       1039.69       1147.66        56.63 o                         
  -3   6   5         38.86         24.59        21.88 o                         
  -2   6   5        667.67       1104.03        81.35 o                         
  -1   6   5        362.73        413.13        32.31 o                         
   0   6   5       1425.41       1661.59        60.14 o                         
   1   6   5       3402.61       3505.45        91.44 o                         
   2   6   5       2136.45       4033.24       136.64 o                         
   3   6   5         33.14        127.70        35.29 o                         
   4   6   5         50.71         56.16        33.95 o                         
   5   6   5       1191.93       1209.67        72.37 o                         
   6   6   5       1075.35        979.67        75.49 o                         
   7   6   5          2.05         57.10        67.46 o                         
   8   6   5        402.57        428.43        97.96 o                         
   9   6   5         92.63        -84.80        84.80 o                         
  -9   7   5        108.99         58.21        63.58 o                         
  -8   7   5        262.05        175.12        70.73 o                         
  -7   7   5        518.91        607.39        62.26 o                         
  -6   7   5        960.73       1076.00        79.69 o                         
  -5   7   5        612.11        721.19        61.07 o                         
  -4   7   5        520.20        560.70        51.55 o                         
  -3   7   5        516.90        592.44        36.80 o                         
  -2   7   5        445.13        464.82        35.61 o                         
  -1   7   5        104.31        134.32        27.58 o                         
   0   7   5         26.21         23.30        21.39 o                         
   1   7   5         55.51         62.28        25.76 o                         
   2   7   5       1205.48       1073.93        47.67 o                         
   3   7   5       1570.71       1598.23        63.76 o                         
   4   7   5        434.06        335.30        45.29 o                         
   5   7   5        700.42        700.49        71.66 o                         
   6   7   5        908.02       1107.16        79.32 o                         
   7   7   5       1178.40       1200.11       109.48 o                         
   8   7   5        413.28        357.66       106.25 o                         
   9   7   5        175.35        221.92        98.75 o                         
  -9   8   5          2.29         61.40        81.85 o                         
  -8   8   5          4.50        -56.14        56.14 o                         
  -7   8   5        190.10        259.22        57.68 o                         
  -6   8   5         98.93        108.90        52.42 o                         
  -5   8   5          2.55          4.29        40.10 o                         
  -4   8   5        131.42        107.53        33.63 o                         
  -3   8   5        475.11        425.01        39.36 o                         
  -2   8   5         32.83        183.02        30.24 o                         
  -1   8   5        437.85        420.10        31.79 o                         
   0   8   5       3125.94       3585.22        97.03 o                         
   1   8   5        702.65        746.06        44.64 o                         
   2   8   5       3451.67       6316.77       191.78 o                         
   3   8   5       1644.73       1807.46        72.98 o                         
   4   8   5        218.13        219.22        44.41 o                         
   5   8   5         22.02          3.10        42.63 o                         
   6   8   5        174.51        299.57        63.71 o                         
   7   8   5          4.26         59.43        73.38 o                         
   8   8   5         21.37        -55.66        97.65 o                         
  -9   9   5        236.94        135.03        86.12 o                         
  -8   9   5        394.05        306.22        81.68 o                         
  -7   9   5        127.17        156.33        63.03 o                         
  -6   9   5        104.59        128.70        59.90 o                         
  -5   9   5        356.43        407.72        53.38 o                         
  -4   9   5        679.42        633.72        63.39 o                         
  -3   9   5        624.29        816.35        49.73 o                         
  -2   9   5         77.13         74.18        29.58 o                         
  -1   9   5         72.10         49.09        29.05 o                         
   0   9   5          6.56          5.10        28.34 o                         
   1   9   5        394.80        382.67        38.35 o                         
   2   9   5        163.13         98.93        30.63 o                         
   3   9   5       1463.05       1568.29        75.89 o                         
   4   9   5        602.83        613.42        57.47 o                         
   5   9   5        399.80        405.90        56.87 o                         
   6   9   5        224.87        234.31        63.70 o                         
   7   9   5        353.39        382.20       103.51 o                         
   8   9   5        894.14        730.68       114.50 o                         
  -9  10   5         48.08        -46.48        87.32 o                         
  -8  10   5          0.02         23.29        81.41 o                         
  -7  10   5          7.66         16.62        64.97 o                         
  -6  10   5         12.26         65.11        52.48 o                         
  -5  10   5         23.85         69.22        50.78 o                         
  -4  10   5        509.94        450.83        71.59 o                         
  -3  10   5       1125.68       1246.94        72.97 o                         
  -2  10   5        571.96        766.15        49.55 o                         
  -1  10   5        114.57         66.28        33.96 o                         
   0  10   5        779.59        851.02        65.49 o                         
   1  10   5       2979.42       2978.44       100.65 o                         
   2  10   5        655.16       3631.10       432.13 o                         
   3  10   5        162.04        216.60        42.54 o                         
   4  10   5         37.63         77.81        41.19 o                         
   5  10   5          5.64         29.91        52.43 o                         
   6  10   5        100.21         -2.21        58.90 o                         
   7  10   5          0.30         89.38        82.09 o                         
   8  10   5         33.22        -78.63        78.63 o                         
  -8  11   5        346.18        191.37        80.33 o                         
  -7  11   5        293.52        329.13        69.82 o                         
  -6  11   5        156.43        122.17        62.59 o                         
  -5  11   5        155.18        254.36        81.00 o                         
  -4  11   5        486.70        681.45        64.86 o                         
  -3  11   5         21.33         21.76        37.08 o                         
  -2  11   5        405.33        338.52        48.50 o                         
  -1  11   5          6.01        -34.36        34.36 o                         
   0  11   5         11.19         30.35        33.31 o                         
   1  11   5        296.39        291.20        46.42 o                         
   2  11   5       1279.48       1408.68        70.61 o                         
   3  11   5        132.05         22.63        43.21 o                         
   4  11   5        731.17        760.36        67.91 o                         
   5  11   5         87.93         42.67        55.74 o                         
   6  11   5        582.41        625.91        88.46 o                         
   7  11   5        460.08        339.41        92.11 o                         
   8  11   5        401.69        376.65       104.81 o                         
  -8  12   5         67.01         47.86        95.55 o                         
  -7  12   5          2.39        143.80        82.61 o                         
  -6  12   5          0.06         -7.46        62.55 o                         
  -5  12   5         14.08         38.04        55.38 o                         
  -4  12   5          2.20        107.75        49.97 o                         
  -3  12   5       2511.89       2350.58       116.87 o                         
  -2  12   5       2630.57       2649.66       127.76 o                         
  -1  12   5       1506.12       1660.30        84.57 o                         
   0  12   5        256.66        281.81        48.35 o                         
   1  12   5        145.62        137.35        45.80 o                         
   2  12   5         87.64        569.10        98.67 o                         
   3  12   5         42.59         68.05        43.31 o                         
   4  12   5        610.83        704.44        70.99 o                         
   5  12   5        116.62         49.69        63.43 o                         
   6  12   5         13.36         27.05        69.70 o                         
   7  12   5        136.44         18.67        84.79 o                         
  -7  13   5        250.64        321.94        98.30 o                         
  -6  13   5        257.58        319.20        87.39 o                         
  -5  13   5        194.66         79.87        63.72 o                         
  -4  13   5        270.76        268.82        62.12 o                         
  -3  13   5        435.54        393.21        60.51 o                         
  -2  13   5        106.60         39.09        49.49 o                         
  -1  13   5        145.46        174.41        52.08 o                         
   0  13   5          6.12         29.15        45.93 o                         
   1  13   5         36.04         31.23        41.66 o                         
   2  13   5         42.92         53.46        46.48 o                         
   3  13   5        766.08        874.04        73.03 o                         
   4  13   5        316.96        223.39        58.43 o                         
   5  13   5        342.50        311.34        73.62 o                         
   6  13   5        478.79        540.50        94.20 o                         
   7  13   5        252.11        206.56        93.72 o                         
  -7  14   5         17.84        105.87        99.57 o                         
  -6  14   5         23.68        -31.96        76.35 o                         
  -5  14   5          8.52        147.69        75.08 o                         
  -4  14   5        126.55        131.99        71.70 o                         
  -3  14   5        536.38        338.46        68.18 o                         
  -2  14   5         91.82        450.16        79.78 o                         
  -1  14   5        518.14        691.47        79.38 o                         
   0  14   5        189.60        121.06        56.42 o                         
   1  14   5        705.09        474.08        71.09 o                         
   2  14   5         14.38        366.28        71.02 o                         
   3  14   5        540.22        364.02        68.71 o                         
   4  14   5        735.75        753.63        90.75 o                         
   5  14   5         58.09         35.89        64.97 o                         
   6  14   5        134.62        128.88        78.53 o                         
  -6  15   5        153.96         40.76       104.65 o                         
  -5  15   5        130.20         72.43       114.49 o                         
  -4  15   5        115.22         72.77        75.63 o                         
  -3  15   5         40.02         31.78        67.33 o                         
  -2  15   5          7.89         34.54        61.31 o                         
  -1  15   5         15.49          1.18        60.66 o                         
   0  15   5         51.38         15.24        59.88 o                         
   1  15   5         78.88         26.64        57.25 o                         
   2  15   5        198.10        245.66        61.07 o                         
   3  15   5         44.82         21.93        62.74 o                         
   4  15   5        183.21        183.53        79.85 o                         
   5  15   5        425.76        414.88        84.19 o                         
   6  15   5        247.04        301.99        86.25 o                         
  -6  16   5        284.34        191.67       192.86 o                         
  -5  16   5         71.36         13.52        90.92 o                         
  -4  16   5         10.64        -74.62        74.62 o                         
  -3  16   5         87.83        136.01        80.06 o                         
  -2  16   5        184.96        396.86        88.63 o                         
  -1  16   5         57.12         30.88        68.13 o                         
   0  16   5        122.83        192.46        83.51 o                         
   1  16   5        521.42        329.28        85.87 o                         
   2  16   5       1693.53       1923.88       120.86 o                         
   3  16   5       1422.99       1631.64       115.97 o                         
   4  16   5        202.54        142.77       113.02 o                         
   5  16   5         37.99        141.79        75.13 o                         
  -5  17   5         10.37       -115.22       115.22 o                         
  -4  17   5         61.61         34.13        84.02 o                         
  -3  17   5        144.27        177.16        85.77 o                         
  -2  17   5          3.59          0.37        78.02 o                         
  -1  17   5         24.44        110.01        80.56 o                         
   0  17   5          7.21         10.94        73.92 o                         
   1  17   5          0.66        -73.77        73.77 o                         
   2  17   5         73.61         79.94        62.46 o                         
   3  17   5        253.39        189.40        89.09 o                         
   4  17   5         75.59        -15.79        72.94 o                         
  -4  18   5         33.85         67.11       127.98 o                         
  -3  18   5          4.03        -77.62        77.62 o                         
  -2  18   5        303.28        465.20       102.89 o                         
  -1  18   5        566.07        534.06       108.02 o                         
   0  18   5        782.14       1026.88       128.81 o                         
   1  18   5        180.07        222.69        89.75 o                         
   2  18   5        426.41        609.67        83.73 o                         
   3  18   5        297.13        321.87        82.67 o                         
  -2  19   5         19.35         82.41        88.43 o                         
  -1  19   5          2.83        -85.15        85.15 o                         
   0  19   5         21.18        -82.11        82.11 o                         
   1  19   5         96.36        186.31        97.16 o                         
   2  19   5         47.08         33.45        88.92 o                         
 -10   0   6       1061.95        712.38       115.03 o                         
  -9   0   6        795.65       1053.59       118.88 o                         
  -8   0   6        670.92        625.84        93.38 o                         
  -7   0   6       1453.32       1627.92       161.67 o                         
  -6   0   6       6797.86       6797.53       286.28 o                         
  -5   0   6       8301.29       9004.63       285.21 o                         
  -4   0   6      14316.12      13631.68       431.41 o                         
  -3   0   6      12551.01      11781.24       335.16 o                         
  -2   0   6      43134.51      37973.07      1461.80 o                         
  -1   0   6      83452.85      74612.91      2848.82 o                         
   0   0   6     139245.42     159685.95      6089.04 o                         
   1   0   6      37872.54      33522.68      1121.97 o                         
   2   0   6      26013.96      22676.84       665.50 o                         
   3   0   6      24766.03      22669.69       673.91 o                         
   4   0   6      21729.68      19788.45       600.90 o                         
   5   0   6      12938.10      12198.33       397.59 o                         
   6   0   6       1803.08       1937.77       143.57 o                         
   7   0   6       1404.11       1371.57       146.02 o                         
   8   0   6       1893.36       1731.68       172.80 o                         
   9   0   6       1343.73       1483.58       253.44 o                         
 -10   1   6          0.56        -20.61        58.72 o                         
  -9   1   6          1.73         31.70        52.32 o                         
  -8   1   6         41.80         60.38        48.48 o                         
  -7   1   6         40.06         99.96        43.73 o                         
  -6   1   6         19.76          0.47        35.14 o                         
  -5   1   6         22.91         20.31        27.26 o                         
  -4   1   6        173.34        136.04        27.99 o                         
  -3   1   6          1.36         35.33        23.42 o                         
  -2   1   6        266.17        488.85        33.51 o                         
  -1   1   6        721.51        675.82        49.02 o                         
   0   1   6         60.31        117.09        19.98 o                         
   1   1   6       1748.28       1765.19        54.22 o                         
   2   1   6        241.00        195.89        27.10 o                         
   3   1   6         23.97         -7.35        28.23 o                         
   4   1   6        320.81        300.70        40.31 o                         
   5   1   6         38.10         81.00        38.62 o                         
   6   1   6         52.85         54.04        46.35 o                         
   7   1   6          7.36         32.13        58.25 o                         
   8   1   6          7.73        -22.76        76.35 o                         
   9   1   6         15.49        -72.94        82.50 o                         
 -10   2   6        994.87        796.97        89.61 o                         
  -9   2   6       1183.30       1398.71        96.28 o                         
  -8   2   6        719.53        601.59        65.85 o                         
  -7   2   6       1137.01       1355.68        88.93 o                         
  -6   2   6       8300.57       8332.86       216.66 o                         
  -5   2   6      12976.60      14070.05       325.69 o                         
  -4   2   6      14685.22      13418.88       277.44 o                         
  -3   2   6       9747.68       8768.34       186.44 o                         
  -2   2   6      27329.43      23957.78       660.99 o                         
  -1   2   6      57053.82      52017.31      1413.95 o                         
   0   2   6      49024.09      54090.12      1422.28 o                         
   1   2   6      45925.69      41298.67       899.89 o                         
   2   2   6      19455.82      16371.85       345.88 o                         
   3   2   6      15470.66      13806.44       301.47 o                         
   4   2   6      20433.36      18439.40       399.89 o                         
   5   2   6      12434.61      11969.87       277.17 o                         
   6   2   6       4449.88       4435.79       159.67 o                         
   7   2   6        793.97        803.08        85.22 o                         
   8   2   6       2193.26       2241.27       142.40 o                         
   9   2   6       1756.71       1706.14       156.23 o                         
 -10   3   6         14.19        126.05        67.87 o                         
  -9   3   6         10.31          1.83        52.05 o                         
  -8   3   6        161.76        175.15        51.24 o                         
  -7   3   6        114.59        213.37        46.13 o                         
  -6   3   6         50.93         23.84        42.52 o                         
  -5   3   6         13.64         49.02        32.77 o                         
  -4   3   6         32.30        -19.24        23.17 o                         
  -3   3   6        114.01         80.56        23.12 o                         
  -2   3   6         18.12         30.31        30.92 o                         
  -1   3   6        966.39       1077.98        54.20 o                         
   0   3   6         23.03         37.19        31.87 o                         
   1   3   6        994.70       1091.00        49.11 o                         
   2   3   6        566.77        765.74        38.79 o                         
   3   3   6       1024.04        997.22        49.36 o                         
   4   3   6          4.32        -16.69        34.42 o                         
   5   3   6        444.44        394.37        52.45 o                         
   6   3   6         71.45         53.81        50.27 o                         
   7   3   6          7.66         22.43        51.98 o                         
   8   3   6         78.44         56.89        71.41 o                         
   9   3   6         27.67        -78.89        78.89 o                         
 -10   4   6        202.44        206.92        70.09 o                         
  -9   4   6        697.29        769.06        81.60 o                         
  -8   4   6       1791.16       1866.49       106.10 o                         
  -7   4   6       4497.72       4496.17       153.08 o                         
  -6   4   6       8902.53       8360.63       229.38 o                         
  -5   4   6      16266.56      15595.40       330.66 o                         
  -4   4   6      13428.13      12596.24       309.67 o                         
  -3   4   6      21968.28      20086.50       429.90 o                         
  -2   4   6      31387.40      27382.15       685.68 o                         
  -1   4   6      25243.01      22633.89       652.09 o                         
   0   4   6      31368.41      33535.45       875.18 o                         
   1   4   6      23296.29      20172.15       431.67 o                         
   2   4   6      24370.53      21809.08       447.10 o                         
   3   4   6      17111.30      15641.42       312.84 o                         
   4   4   6      20533.79      18678.11       401.36 o                         
   5   4   6      13389.51      12993.42       299.55 o                         
   6   4   6       7814.99       7946.50       218.02 o                         
   7   4   6       3880.99       4042.57       166.70 o                         
   8   4   6       2461.25       2274.20       152.13 o                         
   9   4   6        778.12        828.76       143.29 o                         
  -9   5   6          1.60         -7.61        61.30 o                         
  -8   5   6        127.11        119.85        54.68 o                         
  -7   5   6        488.83        701.12        68.16 o                         
  -6   5   6        187.68        170.21        53.21 o                         
  -5   5   6        133.88         94.96        33.77 o                         
  -4   5   6        552.90        500.74        62.29 o                         
  -3   5   6        541.55        748.97        45.00 o                         
  -2   5   6        222.53        238.68        28.13 o                         
  -1   5   6         14.38         -1.74        29.62 o                         
   0   5   6         39.24         76.68        25.26 o                         
   1   5   6        279.65        278.64        32.25 o                         
   2   5   6        334.59        341.91        32.23 o                         
   3   5   6          0.12         18.02        27.30 o                         
   4   5   6        841.04        831.49        53.37 o                         
   5   5   6        435.88        454.58        52.00 o                         
   6   5   6         10.46         33.98        46.50 o                         
   7   5   6         29.12        218.92        67.17 o                         
   8   5   6        128.71        -21.72        72.58 o                         
   9   5   6        174.21        256.50        98.57 o                         
  -9   6   6        372.48        482.59        86.40 o                         
  -8   6   6       1374.32       1370.02       106.11 o                         
  -7   6   6       2271.71       2630.63       162.99 o                         
  -6   6   6       3354.97       3664.60       142.48 o                         
  -5   6   6      11803.37      11415.30       256.00 o                         
  -4   6   6      20454.78      19009.78       411.28 o                         
  -3   6   6      24281.66      22244.09       437.79 o                         
  -2   6   6      12576.31      11899.40       278.86 o                         
  -1   6   6      13535.54      11550.29       281.16 o                         
   0   6   6      18055.21      19644.89       404.90 o                         
   1   6   6      14730.41      12158.18       247.17 o                         
   2   6   6      21639.37      19763.39       399.51 o                         
   3   6   6      23361.74      21990.88       431.91 o                         
   4   6   6      19898.60      17712.10       361.48 o                         
   5   6   6       6803.52       6929.29       190.75 o                         
   6   6   6       4744.83       4547.28       166.60 o                         
   7   6   6       2963.07       3031.94       157.38 o                         
   8   6   6        921.82        997.75       144.85 o                         
   9   6   6        298.97        380.18       100.75 o                         
  -9   7   6         36.86        -13.08        68.25 o                         
  -8   7   6         74.75        149.09        67.25 o                         
  -7   7   6        320.46        429.24        62.26 o                         
  -6   7   6        234.09        161.50        51.04 o                         
  -5   7   6         22.88        -31.65        40.08 o                         
  -4   7   6        603.43        619.63        55.61 o                         
  -3   7   6       1523.22       1577.58        74.26 o                         
  -2   7   6        770.79        869.05        47.07 o                         
  -1   7   6        315.84        416.52        44.86 o                         
   0   7   6         30.66         33.43        26.43 o                         
   1   7   6         17.47         18.40        22.98 o                         
   2   7   6        485.22        550.96        42.66 o                         
   3   7   6          9.26          3.20        29.65 o                         
   4   7   6        257.17        209.89        44.24 o                         
   5   7   6         10.27         53.47        44.77 o                         
   6   7   6        182.06        178.24        57.30 o                         
   7   7   6        138.28         97.72        64.57 o                         
   8   7   6        172.61        177.52        87.13 o                         
  -9   8   6        299.64        274.17        85.97 o                         
  -8   8   6       2004.42       2131.21       138.46 o                         
  -7   8   6       2415.63       2429.02       171.08 o                         
  -6   8   6       1640.32       1632.86       102.58 o                         
  -5   8   6       2466.21       2861.53       119.33 o                         
  -4   8   6      11135.19      10428.40       233.06 o                         
  -3   8   6      18042.68      16553.17       368.78 o                         
  -2   8   6      22880.74      21579.77       455.45 o                         
  -1   8   6      24656.70      21891.94       459.98 o                         
   0   8   6      22967.32      25503.73       532.35 o                         
   1   8   6      28307.37      25681.04       512.45 o                         
   2   8   6      26133.36      24422.20       493.01 o                         
   3   8   6      17922.66      16711.35       339.45 o                         
   4   8   6       6027.88       5645.67       163.43 o                         
   5   8   6       2677.69       2748.97       122.54 o                         
   6   8   6       4423.12       4062.48       170.71 o                         
   7   8   6       2817.52       3346.78       182.84 o                         
   8   8   6        564.43        513.38       100.15 o                         
  -9   9   6         67.83        176.02        86.83 o                         
  -8   9   6        123.06        121.31        68.52 o                         
  -7   9   6        183.02        393.45        72.45 o                         
  -6   9   6        464.54        446.33        68.26 o                         
  -5   9   6        194.69        247.74        62.57 o                         
  -4   9   6        772.68        800.32        52.96 o                         
  -3   9   6        486.33        526.28        46.33 o                         
  -2   9   6        289.18        287.49        44.04 o                         
  -1   9   6        181.65         95.30        41.46 o                         
   0   9   6          2.54        -29.64        29.64 o                         
   1   9   6          0.33         42.80        29.76 o                         
   2   9   6         42.59         20.70        33.10 o                         
   3   9   6          4.89        -29.18        36.42 o                         
   4   9   6        361.57        283.24        50.04 o                         
   5   9   6        257.84        257.07        53.86 o                         
   6   9   6        110.60         31.67        60.48 o                         
   7   9   6        118.59         85.84        72.46 o                         
   8   9   6        173.37        116.69        86.74 o                         
  -8  10   6       2246.18       2421.41       190.66 o                         
  -7  10   6       2156.99       2653.43       143.67 o                         
  -6  10   6       1353.34       1462.53        99.24 o                         
  -5  10   6        842.74        961.40        79.42 o                         
  -4  10   6       4702.12       4686.12       139.61 o                         
  -3  10   6      11286.52      10375.77       250.85 o                         
  -2  10   6      15025.90      13482.32       301.53 o                         
  -1  10   6      17417.28      15731.53       346.64 o                         
   0  10   6      18490.03      20141.71       405.24 o                         
   1  10   6      21865.60      19879.34       394.66 o                         
   2  10   6      16940.38      15708.12       348.63 o                         
   3  10   6      10536.81      10018.18       243.54 o                         
   4  10   6       1152.62       1312.74        79.28 o                         
   5  10   6       1793.34       1923.25       111.74 o                         
   6  10   6       2482.15       2598.71       143.09 o                         
   7  10   6       2966.82       3033.41       176.88 o                         
   8  10   6       1185.26        931.37       124.00 o                         
  -8  11   6        306.67        246.97        90.48 o                         
  -7  11   6        383.30        524.11        84.57 o                         
  -6  11   6        291.26        386.79        71.26 o                         
  -5  11   6        184.04         57.18        63.47 o                         
  -4  11   6         13.58         -6.31        45.99 o                         
  -3  11   6        433.84        387.35        54.33 o                         
  -2  11   6        872.65        973.85        57.36 o                         
  -1  11   6        266.32        219.68        40.00 o                         
   0  11   6          7.58          3.04        33.97 o                         
   1  11   6          0.07        -29.02        44.56 o                         
   2  11   6         12.54        -41.84        41.84 o                         
   3  11   6        439.94        458.38        53.44 o                         
   4  11   6        138.90         63.79        45.40 o                         
   5  11   6        228.50        198.41        63.07 o                         
   6  11   6        121.69          9.95        70.50 o                         
   7  11   6        379.54        319.71        86.48 o                         
  -8  12   6        903.46       1248.16       177.75 o                         
  -7  12   6       2034.25       2109.87       197.36 o                         
  -6  12   6       2280.01       2595.05       170.50 o                         
  -5  12   6       3312.58       3725.99       178.34 o                         
  -4  12   6       5287.17       5420.06       195.23 o                         
  -3  12   6       7308.23       6826.66       203.33 o                         
  -2  12   6       9703.70       9318.95       240.79 o                         
  -1  12   6       9311.93       8549.98       225.53 o                         
   0  12   6       8187.32       9814.58       252.34 o                         
   1  12   6       9788.04       9332.53       258.59 o                         
   2  12   6       8590.76       8265.64       226.38 o                         
   3  12   6       5666.79       5395.41       163.51 o                         
   4  12   6       3363.07       3609.73       143.97 o                         
   5  12   6       4124.06       4188.15       198.32 o                         
   6  12   6       2782.27       2956.69       170.32 o                         
   7  12   6       2150.12       2218.79       152.57 o                         
  -7  13   6        346.18        493.82       131.99 o                         
  -6  13   6        521.74        662.22        94.13 o                         
  -5  13   6        599.47        599.51        81.95 o                         
  -4  13   6        301.18        223.58        78.12 o                         
  -3  13   6        348.06        538.26        66.68 o                         
  -2  13   6        155.30        175.40        51.05 o                         
  -1  13   6        144.65         74.92        48.12 o                         
   0  13   6        221.28        201.92        54.07 o                         
   1  13   6         35.92         85.34        53.41 o                         
   2  13   6         56.73        123.10        54.63 o                         
   3  13   6        398.70        409.43        62.44 o                         
   4  13   6        129.22         25.59        64.28 o                         
   5  13   6         91.23        -22.51        65.52 o                         
   6  13   6        428.96        450.06        91.16 o                         
  -7  14   6       1398.81       1572.62       212.74 o                         
  -6  14   6       2368.17       2769.95       294.54 o                         
  -5  14   6       3715.24       4131.22       237.46 o                         
  -4  14   6       4224.53       4267.24       261.50 o                         
  -3  14   6       8136.99       6956.06       243.57 o                         
  -2  14   6       5954.96       5771.59       203.27 o                         
  -1  14   6       2000.21       2125.24       111.71 o                         
   0  14   6       1179.20       1759.67       102.55 o                         
   1  14   6       3749.02       3785.62       171.68 o                         
   2  14   6       6733.01       6700.48       247.26 o                         
   3  14   6       5581.53       5380.28       196.20 o                         
   4  14   6       4769.66       4414.97       176.66 o                         
   5  14   6       3547.18       3427.17       180.53 o                         
   6  14   6       2230.24       2163.50       147.10 o                         
  -6  15   6        450.47        315.52       229.82 o                         
  -5  15   6        631.84        711.55       171.13 o                         
  -4  15   6        342.55        358.67       115.30 o                         
  -3  15   6        404.33        420.86       117.30 o                         
  -2  15   6        391.00        277.16        74.00 o                         
  -1  15   6        171.72        158.41        68.29 o                         
   0  15   6         22.71        -40.47        57.70 o                         
   1  15   6         60.99          1.08        61.52 o                         
   2  15   6         52.13        -63.34        69.94 o                         
   3  15   6         48.25         15.40        58.01 o                         
   4  15   6         27.88         17.51        58.80 o                         
   5  15   6        227.60        309.30        86.12 o                         
  -5  16   6       2733.13       3147.37       281.66 o                         
  -4  16   6       1600.87       1588.56       200.79 o                         
  -3  16   6       2731.80       2594.15       246.65 o                         
  -2  16   6       3215.12       3263.94       187.14 o                         
  -1  16   6       4076.24       4526.09       236.95 o                         
   0  16   6       4849.49       6415.97       304.01 o                         
   1  16   6       4461.87       4166.24       230.11 o                         
   2  16   6       3663.00       3732.08       218.53 o                         
   3  16   6       1763.59       1856.27       157.36 o                         
   4  16   6       3270.49       3047.71       163.91 o                         
   5  16   6       2468.94       2764.50       193.57 o                         
  -5  17   6        436.72        523.99       210.56 o                         
  -4  17   6        563.60        662.75       226.15 o                         
  -3  17   6        121.80        106.69       129.52 o                         
  -2  17   6        145.95        259.48       130.36 o                         
  -1  17   6        102.56        117.62        82.79 o                         
   0  17   6         69.51         77.51        80.86 o                         
   1  17   6          3.47        -74.39        74.39 o                         
   2  17   6         70.13        146.94        88.71 o                         
   3  17   6         19.99         81.22        90.73 o                         
   4  17   6        126.03        199.40        79.54 o                         
  -4  18   6        399.35        247.58       144.62 o                         
  -3  18   6       1367.05       1084.14       188.39 o                         
  -2  18   6       3021.23       2870.82       277.13 o                         
  -1  18   6       3997.56       3468.54       605.43 o                         
   0  18   6       3557.82       3966.92       228.71 o                         
   1  18   6       4087.61       4169.20       274.34 o                         
   2  18   6       2278.10       2304.89       179.43 o                         
   3  18   6       1390.60       1472.02       154.72 o                         
  -2  19   6        124.30        265.09       146.75 o                         
  -1  19   6        108.72        163.13       140.14 o                         
   0  19   6         63.27        301.87       149.77 o                         
   1  19   6          0.26         77.23       102.78 o                         
 -10   1   7        390.57        401.16        75.48 o                         
  -9   1   7        588.37        665.67       118.69 o                         
  -8   1   7        932.11        819.13        78.46 o                         
  -7   1   7        415.75        512.43        62.95 o                         
  -6   1   7       1300.36       1339.65        74.94 o                         
  -5   1   7       1331.90       1654.71        65.92 o                         
  -4   1   7       2491.24       2317.22        71.54 o                         
  -3   1   7        811.17        880.84        42.75 o                         
  -2   1   7         94.12        110.20        23.45 o                         
  -1   1   7         19.36         17.59        31.24 o                         
   0   1   7        115.96        104.79        20.61 o                         
   1   1   7        103.27         93.46        22.53 o                         
   2   1   7       2098.91       1854.74        70.06 o                         
   3   1   7       2481.52       2727.72       102.57 o                         
   4   1   7       2347.51       2197.97        86.34 o                         
   5   1   7       1607.08       1449.42        83.76 o                         
   6   1   7        731.57        730.74        70.66 o                         
   7   1   7       2406.73       2562.29       140.38 o                         
   8   1   7       1069.50       1230.23       110.56 o                         
   9   1   7        756.54        748.02       102.77 o                         
 -10   2   7         19.01        -33.08        56.47 o                         
  -9   2   7         28.50        -18.46        49.16 o                         
  -8   2   7          0.10         21.54        44.06 o                         
  -7   2   7        516.34        556.32        59.36 o                         
  -6   2   7        459.41        356.28        52.64 o                         
  -5   2   7        104.75         72.96        32.81 o                         
  -4   2   7       2584.72       2659.91        77.88 o                         
  -3   2   7       1187.96       1148.71        68.14 o                         
  -1   2   7         48.42         86.75        31.92 o                         
   0   2   7        121.77        230.56        31.26 o                         
   1   2   7         49.73         92.02        26.08 o                         
   2   2   7       2298.01       2418.66        87.93 o                         
   3   2   7       2560.22       2724.51        85.13 o                         
   4   2   7       2338.22       2572.95        94.17 o                         
   5   2   7          6.23         30.97        41.95 o                         
   6   2   7        462.91        313.41        58.05 o                         
   7   2   7         73.32        342.74        70.36 o                         
   8   2   7          0.04         36.54        63.58 o                         
   9   2   7         59.03         49.05        84.15 o                         
 -10   3   7         98.48         92.78        69.82 o                         
  -9   3   7        541.37        610.70        70.65 o                         
  -8   3   7        536.18        689.14        72.29 o                         
  -7   3   7        581.84        675.78        63.40 o                         
  -6   3   7        600.87        611.28        54.16 o                         
  -5   3   7       2220.66       2416.91       123.50 o                         
  -4   3   7       1747.95       1730.33        65.74 o                         
  -3   3   7       1238.01       1219.58        68.45 o                         
  -2   3   7        216.13        210.37        35.56 o                         
  -1   3   7        248.34        122.10        27.99 o                         
   0   3   7        358.50        302.16        38.14 o                         
   1   3   7        158.32        205.66        31.41 o                         
   2   3   7        415.88        420.91        35.51 o                         
   3   3   7       3406.55       3133.01        91.15 o                         
   4   3   7       2891.22       2743.92        98.26 o                         
   5   3   7       1433.28       1650.99        89.60 o                         
   6   3   7       1273.48       1376.39        93.60 o                         
   7   3   7       1228.25       1437.44       124.16 o                         
   8   3   7       1553.14       1522.76       120.44 o                         
   9   3   7        385.76        476.70       114.29 o                         
  -9   4   7         93.38        105.06        60.64 o                         
  -8   4   7          0.68        -50.22        50.22 o                         
  -7   4   7        824.42       1020.82        73.40 o                         
  -6   4   7        482.42        361.32        48.67 o                         
  -5   4   7         91.07         68.88        30.82 o                         
  -4   4   7        360.58        282.87        36.27 o                         
  -3   4   7         37.73         59.94        24.97 o                         
  -2   4   7        500.85       5131.74       335.93 o                         
  -1   4   7         77.38         83.84        33.32 o                         
   0   4   7         54.99         66.59        29.31 o                         
   1   4   7        290.58        235.63        33.97 o                         
   2   4   7       1293.43       1561.53        61.02 o                         
   3   4   7       3239.32       3169.49        91.08 o                         
   4   4   7       1286.58       1245.45        62.23 o                         
   5   4   7        552.56        552.62        57.30 o                         
   6   4   7        225.64        200.93        54.11 o                         
   7   4   7         57.96        146.38        58.09 o                         
   8   4   7        139.29         99.31        69.79 o                         
   9   4   7          8.63        -45.87        84.86 o                         
  -9   5   7        440.57        323.87        96.02 o                         
  -8   5   7        346.24        332.27        68.33 o                         
  -7   5   7        674.16        632.29        88.34 o                         
  -6   5   7        287.13        315.21        49.65 o                         
  -5   5   7       1885.21       2098.92        88.09 o                         
  -4   5   7       1626.19       1737.02        69.23 o                         
  -3   5   7        607.53        617.49        40.51 o                         
  -2   5   7        822.73        912.83        73.62 o                         
  -1   5   7        122.42         80.05        42.30 o                         
   0   5   7         77.30        123.14        25.87 o                         
   1   5   7       1164.84       1290.01        54.73 o                         
   2   5   7       1032.10       1086.14        51.99 o                         
   3   5   7       1557.01       1604.66        62.37 o                         
   4   5   7       2396.57       2282.14        90.85 o                         
   5   5   7       1034.53       1066.91        71.76 o                         
   6   5   7       2125.19       2183.04       113.63 o                         
   7   5   7        783.04        846.64        86.33 o                         
   8   5   7        722.73        604.91        94.69 o                         
  -9   6   7        438.91        322.07        79.99 o                         
  -8   6   7        101.09        166.85        60.27 o                         
  -7   6   7        103.48        248.27        53.43 o                         
  -6   6   7        870.08        722.62        72.35 o                         
  -5   6   7         72.25        210.03        42.37 o                         
  -4   6   7          1.11          6.73        29.69 o                         
  -3   6   7       1337.77       1158.46        58.21 o                         
  -2   6   7       5140.16       8441.99       204.81 o                         
  -1   6   7       6705.25       5763.39       164.51 o                         
   0   6   7         41.96         11.69        26.57 o                         
   1   6   7        936.70       1131.16        54.63 o                         
   2   6   7          6.02        -24.93        24.93 o                         
   3   6   7       1207.61       1155.51        56.64 o                         
   4   6   7        262.95        326.40        45.06 o                         
   5   6   7        374.38        286.62        52.79 o                         
   6   6   7         29.53        122.96        51.80 o                         
   7   6   7        207.38        348.28        72.07 o                         
   8   6   7        707.07        621.16       104.79 o                         
  -9   7   7        325.44        399.32        85.85 o                         
  -8   7   7        470.15        351.81        77.15 o                         
  -7   7   7        940.11        949.42       114.22 o                         
  -6   7   7        620.62        585.67        62.11 o                         
  -5   7   7        147.78        206.85        54.10 o                         
  -4   7   7        601.42        603.09        49.77 o                         
  -3   7   7        925.84       1062.55        66.77 o                         
  -2   7   7        885.22        828.02        50.67 o                         
  -1   7   7        122.36         64.37        30.22 o                         
   0   7   7         30.23         16.88        26.37 o                         
   1   7   7        144.21        142.31        33.55 o                         
   2   7   7       1548.81       1393.79        62.18 o                         
   3   7   7       1594.55       1462.83        68.22 o                         
   4   7   7        437.91        368.14        48.73 o                         
   5   7   7       1349.14       1395.89       106.89 o                         
   6   7   7       1775.56       1669.22       109.39 o                         
   7   7   7        640.48        773.18        88.27 o                         
   8   7   7        394.57        355.52        94.64 o                         
  -9   8   7         11.61         71.56        88.56 o                         
  -8   8   7          5.80         92.66        64.80 o                         
  -7   8   7         76.16        131.41        47.80 o                         
  -6   8   7         20.17         40.51        47.53 o                         
  -5   8   7         11.57         29.49        46.14 o                         
  -4   8   7        966.00        760.43        58.48 o                         
  -3   8   7       2562.80       2699.62        93.78 o                         
  -2   8   7       4851.58       8867.68       210.49 o                         
  -1   8   7       2562.48       2774.30        92.22 o                         
   0   8   7        351.26        320.76        36.18 o                         
   1   8   7         81.09         87.50        33.11 o                         
   2   8   7         51.63         67.35        32.28 o                         
   3   8   7        243.37        263.51        44.14 o                         
   4   8   7          7.81        -15.27        40.34 o                         
   5   8   7         45.08         48.96        48.12 o                         
   6   8   7        601.03        509.24        71.93 o                         
   7   8   7        380.16        425.22        80.27 o                         
   8   8   7        143.39        335.01        94.24 o                         
  -9   9   7         35.97         10.45       101.14 o                         
  -8   9   7        401.77        295.09        91.99 o                         
  -7   9   7        605.16        611.24        80.15 o                         
  -6   9   7       1233.48       1281.76        90.11 o                         
  -5   9   7        336.81        439.35        66.74 o                         
  -4   9   7        169.18        112.59        44.03 o                         
  -3   9   7        228.79        258.52        42.18 o                         
  -2   9   7          1.01         25.03        33.67 o                         
  -1   9   7        166.53        152.69        43.03 o                         
   0   9   7         65.70        150.59        36.28 o                         
   1   9   7        524.92        415.03        43.32 o                         
   2   9   7        156.54        124.30        37.09 o                         
   3   9   7        197.92        247.54        48.57 o                         
   4   9   7        329.33        404.13        53.09 o                         
   5   9   7       2287.00       2346.10       114.52 o                         
   6   9   7       1066.60       1061.01        92.95 o                         
   7   9   7        519.53        623.76        93.89 o                         
   8   9   7        241.16        317.97       119.71 o                         
  -8  10   7         58.49         66.36        97.27 o                         
  -7  10   7          0.97        281.25        96.84 o                         
  -6  10   7        335.92        147.05        69.14 o                         
  -5  10   7         89.14         10.24        54.76 o                         
  -4  10   7         47.72         30.09        47.69 o                         
  -3  10   7         24.01         53.37        39.64 o                         
  -2  10   7       1148.69       4516.70       605.02 o                         
  -1  10   7       1875.14       1808.55        83.73 o                         
   0  10   7        359.76        416.36        47.83 o                         
   1  10   7       1264.83       1245.60        63.00 o                         
   2  10   7       1792.06       1669.68        82.70 o                         
   3  10   7       1103.06       1153.16        77.69 o                         
   4  10   7        746.54        680.09        64.31 o                         
   5  10   7        388.51        381.44        67.48 o                         
   6  10   7        339.25        376.64        74.66 o                         
   7  10   7          0.62         17.62        98.00 o                         
  -8  11   7        309.92        182.55       148.78 o                         
  -7  11   7        320.40        206.03        89.59 o                         
  -6  11   7        555.52        542.80        97.33 o                         
  -5  11   7        169.75        193.54        69.36 o                         
  -4  11   7        385.20        375.86        69.38 o                         
  -3  11   7        218.77        158.61        49.70 o                         
  -2  11   7        216.88        221.65        46.66 o                         
  -1  11   7          5.39         14.01        39.84 o                         
   0  11   7        199.24        207.40        45.92 o                         
   1  11   7        125.17        116.56        48.66 o                         
   2  11   7        726.63        732.78        65.54 o                         
   3  11   7          7.12        -21.81        47.10 o                         
   4  11   7        905.25       1001.35        79.23 o                         
   5  11   7        806.12        756.81        81.51 o                         
   6  11   7        737.65        696.63        93.30 o                         
   7  11   7        646.52        666.79        99.15 o                         
  -7  12   7         65.02        -68.50        89.27 o                         
  -6  12   7        100.12        -61.82        76.53 o                         
  -5  12   7        843.88        730.09       103.22 o                         
  -4  12   7        345.45        235.96        75.08 o                         
  -3  12   7          8.25        116.76        57.07 o                         
  -2  12   7         23.38       1288.96       150.04 o                         
  -1  12   7         97.96         28.97        54.84 o                         
   0  12   7       1693.72       1916.96       108.42 o                         
   1  12   7       2952.81       3036.04       129.85 o                         
   2  12   7       5900.68       5870.46       182.50 o                         
   3  12   7       1287.19       1350.30        98.69 o                         
   4  12   7         99.13        101.74        53.63 o                         
   5  12   7        335.31        450.70        73.44 o                         
   6  12   7         25.04        105.18        71.56 o                         
   7  12   7          1.85         27.62        78.57 o                         
  -7  13   7        177.39          6.50       152.00 o                         
  -6  13   7        297.20        316.84       102.66 o                         
  -5  13   7        150.79        236.61        83.90 o                         
  -4  13   7         55.21         53.95        71.13 o                         
  -3  13   7        376.52        435.53        74.76 o                         
  -2  13   7        171.39        144.71        65.03 o                         
  -1  13   7         75.60         58.61        59.00 o                         
   0  13   7         48.59        192.72        65.50 o                         
   1  13   7        219.92        158.18        55.13 o                         
   2  13   7        147.44         53.23        57.21 o                         
   3  13   7        565.18        772.46        95.04 o                         
   4  13   7        367.46        410.76        79.31 o                         
   5  13   7        454.70        460.28        80.75 o                         
   6  13   7        471.98        316.32       100.85 o                         
  -7  14   7         38.84        124.41       141.54 o                         
  -6  14   7         82.36        -67.89        88.72 o                         
  -5  14   7        562.85        419.65       109.16 o                         
  -4  14   7        665.49        564.52       109.31 o                         
  -3  14   7        392.93        411.30        86.23 o                         
  -2  14   7        309.33        931.39       101.88 o                         
  -1  14   7       1059.53       1009.80        99.30 o                         
   0  14   7       1649.17       1947.62       115.10 o                         
   1  14   7       1357.89       1353.29       103.99 o                         
   2  14   7        438.17        345.41        78.72 o                         
   3  14   7        252.17        177.28        71.87 o                         
   4  14   7        363.87        141.23        73.47 o                         
   5  14   7        167.83         61.20        67.26 o                         
   6  14   7        227.44        214.09       117.26 o                         
  -6  15   7         59.07         14.54       121.55 o                         
  -5  15   7        135.39        296.14       120.28 o                         
  -4  15   7         34.26         27.74        96.32 o                         
  -3  15   7          1.62        -30.59        80.00 o                         
  -2  15   7        263.57        182.34        91.40 o                         
  -1  15   7         15.82         15.30        82.51 o                         
   0  15   7         31.08          6.67        77.78 o                         
   1  15   7        414.82        484.79        81.93 o                         
   2  15   7         75.98         -0.81        85.88 o                         
   3  15   7        188.19        112.81        82.94 o                         
   4  15   7        549.12        655.01       173.52 o                         
   5  15   7        239.13        192.78        68.68 o                         
  -5  16   7        105.97        -11.91       115.22 o                         
  -4  16   7        775.08        752.49       157.49 o                         
  -3  16   7       2169.46       1809.79       186.53 o                         
  -2  16   7       1545.35       1745.73       179.81 o                         
  -1  16   7        929.86        691.19       132.22 o                         
   0  16   7        597.75        720.41       134.17 o                         
   1  16   7        655.26        583.14        99.31 o                         
   2  16   7        101.92         79.47        79.49 o                         
   3  16   7         21.42        -39.66        85.38 o                         
   4  16   7         76.09         64.99        79.91 o                         
  -4  17   7         16.11        -31.08       116.54 o                         
  -3  17   7          9.78         -7.75       117.60 o                         
  -2  17   7          1.39        -59.25       107.95 o                         
  -1  17   7         22.85       -102.61       126.18 o                         
   0  17   7          4.32         48.46       114.11 o                         
   1  17   7          7.07         40.63       114.82 o                         
   2  17   7          6.48         -5.66        82.92 o                         
   3  17   7        232.21        336.42        99.44 o                         
  -3  18   7        665.99        482.49       150.44 o                         
  -2  18   7        314.83        170.53       131.53 o                         
  -1  18   7        705.22        586.93       159.70 o                         
   0  18   7        949.62       1324.00       200.62 o                         
   1  18   7        828.22        684.91       167.09 o                         
   2  18   7        110.10        -76.50       110.19 o                         
 -10   0   8        136.34         61.48        77.87 o                         
  -9   0   8        175.04         66.79        64.55 o                         
  -8   0   8         45.51         27.74        58.19 o                         
  -7   0   8         57.34         49.97        68.17 o                         
  -6   0   8        404.21        389.18        76.03 o                         
  -4   0   8        534.01        579.88        86.04 o                         
  -3   0   8         60.48         28.34        35.80 o                         
  -2   0   8       2241.52       2158.44        96.65 o                         
  -1   0   8       1699.50       1503.39        87.31 o                         
   0   0   8         18.65          7.80        67.21 o                         
   1   0   8       3286.07       3039.34       114.11 o                         
   2   0   8         21.54         12.14        41.36 o                         
   3   0   8        348.37        501.55        62.05 o                         
   4   0   8        490.15        397.96        68.32 o                         
   5   0   8        240.83        327.54        71.75 o                         
   6   0   8         88.35         88.17        69.27 o                         
   7   0   8          3.02          6.82        85.75 o                         
   8   0   8        686.05        637.63       125.56 o                         
  -9   1   8          5.68         15.71        50.76 o                         
  -8   1   8          2.47         -7.28        47.11 o                         
  -7   1   8          1.61         16.08        44.05 o                         
  -6   1   8        124.50         86.78        38.47 o                         
  -5   1   8        101.76         67.72        30.20 o                         
  -4   1   8        155.55        177.28        31.90 o                         
  -3   1   8        470.73        543.93        35.16 o                         
  -2   1   8        113.26        223.21        38.32 o                         
  -1   1   8        641.20        589.88        50.95 o                         
   0   1   8        591.77        482.83        41.00 o                         
   1   1   8       1017.32       1041.49        56.10 o                         
   2   1   8        545.67        454.49        36.90 o                         
   3   1   8         33.42         62.48        31.52 o                         
   4   1   8         62.59         33.56        36.83 o                         
   5   1   8        352.84        398.75        54.81 o                         
   6   1   8          3.97        -14.19        44.86 o                         
   7   1   8         37.70          9.65        54.91 o                         
   8   1   8         30.92         -2.44        65.51 o                         
  -9   2   8        272.72        220.38        57.63 o                         
  -8   2   8          5.09          5.91        48.48 o                         
  -7   2   8         19.06        -50.07        50.07 o                         
  -6   2   8        621.78        439.86        60.07 o                         
  -5   2   8       1106.93       3936.88       211.09 o                         
  -4   2   8          5.98        111.80        32.22 o                         
  -3   2   8        600.13        699.41        47.28 o                         
  -2   2   8          8.55        333.75        46.45 o                         
  -1   2   8       1967.74       1980.07        78.57 o                         
   0   2   8       8321.82       9666.70       240.62 o                         
   1   2   8          6.60         20.44        28.12 o                         
   2   2   8        506.93        734.25        45.36 o                         
   3   2   8        114.99         75.88        31.92 o                         
   4   2   8       1651.40       1801.02        82.23 o                         
   5   2   8       1712.32       1788.64        91.84 o                         
   6   2   8          4.82        -49.04        49.04 o                         
   7   2   8        303.83        225.17        65.71 o                         
   8   2   8        604.19        558.37        87.63 o                         
  -9   3   8          0.38        -50.31        50.31 o                         
  -8   3   8          1.93        -48.05        48.05 o                         
  -7   3   8          6.44        124.58        59.02 o                         
  -6   3   8        156.14        111.34        48.45 o                         
  -5   3   8          3.24         73.40        36.03 o                         
  -4   3   8         21.05          7.25        30.34 o                         
  -3   3   8        317.74        281.20        32.20 o                         
  -2   3   8        249.86        387.29        48.79 o                         
  -1   3   8         46.11         21.70        44.96 o                         
   0   3   8        466.95        432.96        35.65 o                         
   1   3   8        921.88        894.26        44.57 o                         
   2   3   8        160.11        217.95        33.82 o                         
   3   3   8        201.79        196.38        35.68 o                         
   4   3   8         53.32         84.96        40.48 o                         
   5   3   8        155.16         51.18        52.13 o                         
   6   3   8         59.06        117.48        52.06 o                         
   7   3   8         28.86         71.27        56.05 o                         
   8   3   8          1.58          8.06        68.00 o                         
  -9   4   8          8.41         21.24        53.95 o                         
  -8   4   8        145.69         37.25        53.00 o                         
  -7   4   8        596.81        467.21        58.59 o                         
  -6   4   8        194.77        177.20        50.47 o                         
  -4   4   8        540.44        639.18        53.83 o                         
  -3   4   8        163.04        103.18        26.63 o                         
  -2   4   8        298.67        534.70        48.24 o                         
  -1   4   8          5.53        -30.22        30.22 o                         
   0   4   8       1105.25       1525.15        68.41 o                         
   1   4   8        974.26       1078.96        63.23 o                         
   2   4   8         25.51         12.85        23.49 o                         
   3   4   8        969.43        928.39        53.07 o                         
   4   4   8       1166.70       1143.52        66.77 o                         
   5   4   8        192.46        398.90        51.63 o                         
   6   4   8        606.76        563.04        67.76 o                         
   7   4   8        859.58        892.72       103.00 o                         
   8   4   8        579.27        602.92        91.49 o                         
  -9   5   8          1.54        -22.92        73.06 o                         
  -8   5   8        140.03        113.30        55.51 o                         
  -7   5   8          3.36        170.76        52.84 o                         
  -6   5   8        150.28         77.51        47.91 o                         
  -5   5   8        177.94        269.22        44.78 o                         
  -4   5   8          6.55          5.36        29.45 o                         
  -3   5   8         27.83         19.01        28.31 o                         
  -2   5   8          1.85        153.42        39.67 o                         
  -1   5   8        246.04        156.54        43.13 o                         
   0   5   8        164.49        151.42        27.70 o                         
   1   5   8        156.12        123.83        30.25 o                         
   2   5   8        319.95        253.13        34.24 o                         
   3   5   8         75.31         68.54        32.69 o                         
   4   5   8         31.58          2.84        37.82 o                         
   5   5   8         70.33        108.98        47.91 o                         
   6   5   8        111.56        179.32        55.70 o                         
   7   5   8         83.89        109.59        59.18 o                         
   8   5   8          6.19        -10.64        67.85 o                         
  -9   6   8          0.27          2.18        79.87 o                         
  -8   6   8         72.01         33.72        67.43 o                         
  -7   6   8        134.68         97.63        49.57 o                         
  -6   6   8         85.18        142.30        50.52 o                         
  -5   6   8        935.51       1801.94        93.51 o                         
  -4   6   8        920.60        829.22        74.40 o                         
  -3   6   8        886.40        848.36        53.28 o                         
  -2   6   8         41.16         50.14        37.87 o                         
  -1   6   8         34.91         12.69        47.28 o                         
   0   6   8        635.49        712.86        44.38 o                         
   1   6   8          9.39         70.48        29.34 o                         
   2   6   8        387.00        554.42        46.05 o                         
   3   6   8        726.90        738.74        52.10 o                         
   4   6   8        681.68        677.22        56.76 o                         
   5   6   8        839.19        974.37        68.36 o                         
   6   6   8       1310.78       1331.84        90.98 o                         
   7   6   8        251.77        245.43        69.65 o                         
   8   6   8         88.79          7.98        74.58 o                         
  -9   7   8          0.05        -16.72       106.56 o                         
  -8   7   8         44.71        -65.57        65.57 o                         
  -7   7   8          7.15        203.19        65.14 o                         
  -6   7   8          0.15        -18.82        52.93 o                         
  -5   7   8          3.53        -36.88        46.14 o                         
  -4   7   8        281.91        331.51        48.11 o                         
  -3   7   8        126.36        186.37        39.39 o                         
  -2   7   8          0.32         93.68        30.14 o                         
  -1   7   8        105.64         82.53        32.14 o                         
   0   7   8        182.81        284.24        32.73 o                         
   1   7   8         19.65         34.26        30.73 o                         
   2   7   8        390.55        520.78        43.87 o                         
   3   7   8         67.88         -7.63        36.14 o                         
   4   7   8         59.98         53.18        49.51 o                         
   5   7   8         35.12         31.18        47.04 o                         
   6   7   8        100.00        145.84        56.77 o                         
   7   7   8        194.86        196.51        64.89 o                         
   8   7   8          0.26        -54.67        80.82 o                         
  -9   8   8         17.73        -65.85        81.01 o                         
  -8   8   8        179.29        195.01        78.07 o                         
  -7   8   8         17.33         40.62        68.14 o                         
  -6   8   8         70.89        153.76        66.99 o                         
  -5   8   8         57.65        398.28        53.89 o                         
  -4   8   8        225.03        265.60        43.37 o                         
  -3   8   8        924.46        893.48        69.33 o                         
  -2   8   8        186.99        145.36        33.02 o                         
  -1   8   8         69.39         74.22        30.16 o                         
   0   8   8         46.81         24.93        33.76 o                         
   1   8   8        352.99        381.65        43.28 o                         
   2   8   8       1000.52       1098.17        58.19 o                         
   3   8   8        801.32        883.89        70.35 o                         
   4   8   8          7.27         41.20        47.86 o                         
   5   8   8          3.21        110.54        49.25 o                         
   6   8   8        139.50        139.77        58.77 o                         
   7   8   8        429.77        442.94        81.57 o                         
   8   8   8        107.37         74.42        80.93 o                         
  -8   9   8          0.15        -46.01        79.60 o                         
  -7   9   8         21.76         55.84        72.97 o                         
  -6   9   8         70.35         76.17        65.21 o                         
  -5   9   8        129.64        155.61        63.74 o                         
  -4   9   8          2.21        -37.19        38.24 o                         
  -3   9   8         38.04         17.76        36.61 o                         
  -2   9   8         63.96         89.05        37.30 o                         
  -1   9   8        386.12        425.47        45.12 o                         
   0   9   8         51.46        -14.17        33.50 o                         
   1   9   8        100.88          1.15        34.42 o                         
   2   9   8         18.42        -34.40        34.40 o                         
   3   9   8         40.15         18.10        45.44 o                         
   4   9   8         35.91        -47.59        47.59 o                         
   5   9   8        360.56        401.17        60.75 o                         
   6   9   8          0.05         44.16        57.68 o                         
   7   9   8          4.93          5.15        70.33 o                         
  -8  10   8        461.95        298.36        98.89 o                         
  -7  10   8        285.56        188.84        88.26 o                         
  -6  10   8          2.15         55.00        68.55 o                         
  -5  10   8        426.92        542.13        78.69 o                         
  -4  10   8          1.86         14.90        50.27 o                         
  -3  10   8          4.33          7.49        41.84 o                         
  -2  10   8        983.06       1037.14        79.50 o                         
  -1  10   8        516.66        496.14        53.21 o                         
   0  10   8       1254.33       1419.23        71.82 o                         
   1  10   8       1761.82       2007.60        86.60 o                         
   2  10   8       1006.86       1090.77        70.67 o                         
   3  10   8         53.16         54.30        53.82 o                         
   4  10   8        232.92        206.26        59.44 o                         
   5  10   8         13.22        127.26        53.95 o                         
   6  10   8        477.95        458.42        79.29 o                         
   7  10   8        810.43        757.72        99.34 o                         
  -8  11   8         10.77         -5.52        97.84 o                         
  -7  11   8          0.34        -26.93        79.53 o                         
  -6  11   8          8.19         60.50        75.51 o                         
  -5  11   8         46.17        156.38        74.27 o                         
  -4  11   8         99.63        139.68        64.40 o                         
  -3  11   8          0.02          1.33        50.83 o                         
  -2  11   8         26.37         60.25        44.66 o                         
  -1  11   8         24.06         79.17        43.15 o                         
   0  11   8        130.46        197.44        51.90 o                         
   1  11   8        256.21        286.51        56.99 o                         
   2  11   8         69.93         40.43        45.18 o                         
   3  11   8          0.60         38.74        48.35 o                         
   4  11   8         46.01        -30.38        52.81 o                         
   5  11   8         53.34         93.82        55.85 o                         
   6  11   8          0.75         37.66        67.51 o                         
   7  11   8          0.77         67.93        73.42 o                         
  -7  12   8        118.58        169.85       103.06 o                         
  -6  12   8        147.84        141.28        81.77 o                         
  -5  12   8         15.69        680.72        92.91 o                         
  -4  12   8        120.58         95.21        68.75 o                         
  -3  12   8        139.53        160.45        69.58 o                         
  -2  12   8         45.11        787.11        86.42 o                         
  -1  12   8        195.29        147.51        60.82 o                         
   0  12   8         31.12         65.89        54.67 o                         
   1  12   8        242.12        192.69        63.14 o                         
   2  12   8        343.52        457.72        60.30 o                         
   3  12   8         61.21        161.38        55.24 o                         
   4  12   8         34.98         29.21        62.26 o                         
   5  12   8        266.50        140.58        75.60 o                         
   6  12   8        515.04        377.66        82.28 o                         
  -7  13   8          1.35        183.04       105.48 o                         
  -6  13   8          1.32        -83.72        83.72 o                         
  -5  13   8          1.34        -29.43        72.53 o                         
  -4  13   8        259.16        175.10        76.85 o                         
  -3  13   8          6.33         65.00        70.90 o                         
  -2  13   8         32.31         61.43        71.08 o                         
  -1  13   8         17.27        -64.35        77.89 o                         
   0  13   8          4.16        -62.35        62.35 o                         
   1  13   8         16.98          0.77        63.16 o                         
   2  13   8         31.09         51.54        52.25 o                         
   3  13   8         18.73        -52.94        52.94 o                         
   4  13   8        200.14        225.97        86.45 o                         
   5  13   8          0.85         39.84        79.05 o                         
   6  13   8         56.31         30.64        70.35 o                         
  -6  14   8        231.83        186.06       123.52 o                         
  -5  14   8        448.21       1109.11       132.68 o                         
  -4  14   8        263.88        116.08        81.98 o                         
  -3  14   8        606.38        575.20       188.72 o                         
  -2  14   8        174.15        230.34        77.38 o                         
  -1  14   8        132.49         30.95        71.67 o                         
   0  14   8        214.51        140.04        78.24 o                         
   1  14   8         10.10         15.19        69.06 o                         
   2  14   8        412.14        482.01        93.76 o                         
   3  14   8        113.18         40.48        62.79 o                         
   4  14   8        712.92        715.87        94.08 o                         
   5  14   8        650.87        483.85       108.72 o                         
  -6  15   8         17.43          1.67        96.52 o                         
  -5  15   8          0.09         91.25        91.63 o                         
  -4  15   8          2.61         30.43        89.27 o                         
  -3  15   8          3.58         41.34       103.31 o                         
  -2  15   8          9.57        -35.30        80.94 o                         
  -1  15   8         24.02        -47.42        77.32 o                         
   0  15   8          0.54        -50.62        78.23 o                         
   1  15   8          0.99        101.67       105.24 o                         
   2  15   8         10.73        -88.69        88.69 o                         
   3  15   8         18.29        -21.25        74.46 o                         
   4  15   8         32.93         36.66        71.26 o                         
   5  15   8         78.84        145.25        87.66 o                         
  -5  16   8        214.80        509.78       185.57 o                         
  -4  16   8         73.38        142.33       109.22 o                         
  -3  16   8        121.27        125.65       103.72 o                         
  -2  16   8         37.25         65.15        97.78 o                         
  -1  16   8         87.45         -1.58       109.46 o                         
   0  16   8        119.40         52.40        99.42 o                         
   1  16   8        254.44        128.37       126.63 o                         
   2  16   8         15.76        -35.42       150.07 o                         
   3  16   8          5.28         92.83       117.99 o                         
   4  16   8        223.70        483.72       104.08 o                         
  -4  17   8          5.29       -110.15       110.15 o                         
  -3  17   8         40.18        -43.03       179.35 o                         
  -2  17   8          2.99          9.03       121.27 o                         
  -1  17   8          0.50        -35.74       176.82 o                         
   0  17   8          4.91        123.81       181.03 o                         
   1  17   8          1.54       -108.68       108.68 o                         
   2  17   8         41.53        170.45       144.90 o                         
   3  17   8         34.82        -23.97       114.30 o                         
  -2  18   8        200.68        215.30       132.92 o                         
  -1  18   8        471.37        394.19       144.75 o                         
   0  18   8        514.59        546.37       165.18 o                         
   1  18   8        528.49        478.05       156.23 o                         
  -9   1   9        450.52        487.51        75.43 o                         
  -8   1   9        347.64        403.43        66.80 o                         
  -7   1   9          5.91         41.88        47.19 o                         
  -6   1   9        245.75        263.22        46.57 o                         
  -5   1   9        492.53        697.20        51.42 o                         
  -4   1   9         52.83         76.56        30.66 o                         
  -3   1   9         60.84         52.96        34.87 o                         
  -2   1   9          5.92        109.33        33.72 o                         
  -1   1   9        185.99        191.44        34.02 o                         
   0   1   9        436.77        565.08        43.27 o                         
   1   1   9        192.17        248.67        38.00 o                         
   2   1   9          1.70        -28.43        28.43 o                         
   3   1   9        156.90        278.76        44.54 o                         
   4   1   9        483.07        539.09        52.29 o                         
   5   1   9          8.74        -36.88        41.54 o                         
   6   1   9         29.13         23.43        49.84 o                         
   7   1   9        478.30        461.80        74.83 o                         
   8   1   9        706.09        471.69        90.83 o                         
  -9   2   9          1.08        -13.80        57.58 o                         
  -8   2   9          7.79        -17.96        52.77 o                         
  -7   2   9        265.46        408.19        58.25 o                         
  -6   2   9          7.35         32.73        47.83 o                         
  -5   2   9         70.00         93.91        39.28 o                         
  -4   2   9         65.14        107.33        29.78 o                         
  -3   2   9         18.39          2.74        23.28 o                         
  -2   2   9         18.03        128.83        48.62 o                         
  -1   2   9          6.60        -35.77        35.77 o                         
   0   2   9          1.30        -21.76        21.76 o                         
   1   2   9          4.34         40.74        36.07 o                         
   2   2   9         51.90        312.14        31.90 o                         
   3   2   9        744.40        758.78        56.67 o                         
   4   2   9        172.72        127.32        40.70 o                         
   5   2   9          1.69        -41.72        41.72 o                         
   6   2   9          4.23         40.23        49.97 o                         
   7   2   9         36.36        200.86        62.41 o                         
   8   2   9          7.28         49.68        77.58 o                         
  -9   3   9        245.80        210.06        68.27 o                         
  -8   3   9        180.65        222.75        54.50 o                         
  -7   3   9        144.44        126.17        45.94 o                         
  -6   3   9        304.90        328.00        52.47 o                         
  -5   3   9        612.11        829.60        58.09 o                         
  -4   3   9        495.17        469.14        40.63 o                         
  -3   3   9         26.49         32.63        39.12 o                         
  -2   3   9         16.72         22.60        37.51 o                         
  -1   3   9        269.72        265.76        45.40 o                         
   0   3   9        537.59        595.35        41.66 o                         
   1   3   9          6.63         11.02        26.53 o                         
   2   3   9         77.68        101.62        35.54 o                         
   3   3   9        283.69        330.73        41.92 o                         
   4   3   9        362.20        430.82        51.36 o                         
   5   3   9        197.79        283.47        50.61 o                         
   6   3   9        281.89        180.65        53.05 o                         
   7   3   9        433.79        365.48        86.62 o                         
   8   3   9        410.50        397.27        83.95 o                         
  -9   4   9          4.97         20.37        64.80 o                         
  -8   4   9          2.25        -60.20        60.20 o                         
  -7   4   9        345.86       1127.89       119.19 o                         
  -6   4   9        135.35         41.81        47.68 o                         
  -5   4   9         61.52        152.76        38.95 o                         
  -4   4   9         29.06        -27.51        27.51 o                         
  -3   4   9          7.09         30.82        26.97 o                         
  -2   4   9         23.76         25.33        51.84 o                         
  -1   4   9         27.70          0.31        36.92 o                         
   0   4   9          1.49         65.03        29.54 o                         
   1   4   9          6.75         21.17        27.49 o                         
   2   4   9        875.23        914.35        55.73 o                         
   3   4   9        526.55        649.63        49.54 o                         
   4   4   9         62.50         35.82        50.40 o                         
   5   4   9         11.54         -5.59        46.90 o                         
   6   4   9         20.32         29.40        49.70 o                         
   7   4   9        313.78        344.97        67.32 o                         
   8   4   9         37.98          7.75        70.13 o                         
  -9   5   9        169.96        170.16        75.31 o                         
  -8   5   9         38.13         21.66        64.38 o                         
  -7   5   9        585.10        668.57        86.41 o                         
  -6   5   9        341.61        282.23        58.68 o                         
  -5   5   9        169.51        211.23        41.72 o                         
  -4   5   9         96.64        102.55        30.97 o                         
  -3   5   9        131.05        127.77        29.97 o                         
  -2   5   9         91.72        111.68        41.61 o                         
  -1   5   9          3.72         14.24        38.69 o                         
   0   5   9        129.93        134.23        31.28 o                         
   1   5   9        384.53        311.51        37.27 o                         
   2   5   9        125.18        192.42        37.85 o                         
   3   5   9        399.61        303.95        55.31 o                         
   4   5   9         12.16         -9.99        43.19 o                         
   5   5   9        692.34        795.26        65.18 o                         
   6   5   9        517.36        522.90        67.29 o                         
   7   5   9        236.41        112.36        59.21 o                         
   8   5   9        421.93        335.71        77.25 o                         
  -9   6   9         68.12         24.59        77.80 o                         
  -8   6   9         28.68         22.72        61.03 o                         
  -7   6   9        144.17        694.22        77.78 o                         
  -6   6   9        248.70        208.86        57.00 o                         
  -5   6   9         39.08         39.32        41.53 o                         
  -4   6   9          0.53          8.27        30.77 o                         
  -3   6   9        367.62        319.20        46.66 o                         
  -2   6   9        649.96        777.96        95.19 o                         
  -1   6   9        170.56        118.28        52.53 o                         
   0   6   9         84.94         25.26        29.15 o                         
   1   6   9         10.60         15.68        29.08 o                         
   2   6   9          9.86        245.26        38.34 o                         
   3   6   9        576.73        621.51        54.59 o                         
   4   6   9        110.43         94.33        47.54 o                         
   5   6   9         49.71         33.59        43.06 o                         
   6   6   9          2.64         23.19        51.69 o                         
   7   6   9        377.48        398.98        73.86 o                         
   8   6   9        275.13        308.92        78.57 o                         
  -9   7   9        256.94          9.57       102.59 o                         
  -8   7   9        332.93        183.76        79.97 o                         
  -7   7   9        255.85        239.06        72.97 o                         
  -6   7   9          6.56         -3.34        52.18 o                         
  -5   7   9         74.48        253.95        55.36 o                         
  -4   7   9         95.02         77.17        37.04 o                         
  -3   7   9        115.62        133.17        41.24 o                         
  -2   7   9          0.41        -27.27        27.27 o                         
  -1   7   9         59.37         25.40        44.10 o                         
   0   7   9         39.83        -12.54        32.57 o                         
   1   7   9        248.94        316.44        40.80 o                         
   2   7   9         17.21         63.48        38.72 o                         
   3   7   9         69.19        123.90        41.81 o                         
   4   7   9        168.61        115.34        51.77 o                         
   5   7   9        230.85        260.56        52.33 o                         
   6   7   9        264.90        169.84        57.04 o                         
   7   7   9        190.62        241.62        79.95 o                         
  -8   8   9         46.37        -67.80        68.20 o                         
  -7   8   9         34.05        573.03        99.52 o                         
  -6   8   9          0.40        -57.77        57.77 o                         
  -5   8   9          0.66         42.31        49.94 o                         
  -4   8   9        103.50         44.94        41.02 o                         
  -3   8   9        892.95        870.18        78.11 o                         
  -2   8   9        709.14        749.67        82.27 o                         
  -1   8   9        761.24        743.19        54.55 o                         
   0   8   9         11.99        -31.57        31.57 o                         
   1   8   9        313.68        322.54        53.62 o                         
   2   8   9         13.95         66.25        37.18 o                         
   3   8   9          5.63         15.55        41.82 o                         
   4   8   9          7.90        -45.97        45.97 o                         
   5   8   9        213.52        220.54        61.63 o                         
   6   8   9        647.32        557.95        71.42 o                         
   7   8   9        413.22        348.47        73.90 o                         
  -8   9   9        224.04         57.36        79.47 o                         
  -7   9   9        278.79        132.93        77.19 o                         
  -6   9   9        228.27        252.50        72.99 o                         
  -5   9   9          2.38        316.73        67.70 o                         
  -4   9   9          1.95        -17.79        42.01 o                         
  -3   9   9          6.88        -28.52        39.22 o                         
  -2   9   9         23.15         76.57        49.22 o                         
  -1   9   9         15.13         20.35        39.82 o                         
   0   9   9         70.97        124.16        48.71 o                         
   1   9   9         25.92         12.59        36.56 o                         
   2   9   9        648.75        770.41        73.79 o                         
   3   9   9         76.77        -33.99        46.87 o                         
   4   9   9          5.99        -48.84        48.84 o                         
   5   9   9        101.25         60.99        59.52 o                         
   6   9   9        740.86        730.97        79.20 o                         
   7   9   9        443.24        475.31        83.80 o                         
  -8  10   9         10.18        -18.47        82.78 o                         
  -7  10   9         22.01        492.95        97.39 o                         
  -6  10   9         32.39         49.91        77.04 o                         
  -5  10   9         73.07        207.01        66.97 o                         
  -4  10   9          2.80          2.94        50.76 o                         
  -3  10   9         16.96        -10.70        43.76 o                         
  -2  10   9        275.91        353.98        70.04 o                         
  -1  10   9        224.04        299.57        50.62 o                         
   0  10   9        173.12        180.02        55.13 o                         
   1  10   9          3.73         16.43        42.58 o                         
   2  10   9        507.09        550.69        71.50 o                         
   3  10   9        718.16        518.81        64.96 o                         
   4  10   9         37.11        -52.45        59.01 o                         
   5  10   9        200.58        171.46        70.33 o                         
   6  10   9        125.56        110.33        66.49 o                         
   7  10   9        273.11        337.05        82.17 o                         
  -7  11   9        190.19        222.68        90.27 o                         
  -6  11   9        145.43        103.91       115.60 o                         
  -5  11   9         25.57        193.50        73.82 o                         
  -4  11   9         72.26        158.44        66.78 o                         
  -3  11   9        216.97        184.50        57.00 o                         
  -2  11   9         16.60         22.42        44.45 o                         
  -1  11   9         16.61         67.28        62.95 o                         
   0  11   9        123.07        143.95        64.05 o                         
   1  11   9          9.73        -13.72        48.09 o                         
   2  11   9          2.13        -50.30        50.30 o                         
   3  11   9        117.55         43.50        48.77 o                         
   4  11   9         25.60        -53.24        53.24 o                         
   5  11   9        340.67        355.31        78.16 o                         
   6  11   9        261.20        221.48       126.40 o                         
  -7  12   9        130.14        658.01       131.25 o                         
  -6  12   9        110.03        128.95        84.44 o                         
  -5  12   9        417.37        431.43        89.67 o                         
  -4  12   9        239.07        316.02       106.99 o                         
  -3  12   9         12.18        -19.29        67.17 o                         
  -2  12   9         78.06         54.30        55.53 o                         
  -1  12   9         22.09          8.67        56.27 o                         
   0  12   9        104.04        191.34        73.08 o                         
   1  12   9       1288.89       1379.78       117.54 o                         
   2  12   9       1217.63       1217.33       106.36 o                         
   3  12   9        181.20        126.98        52.82 o                         
   4  12   9         67.27         29.86        61.59 o                         
   5  12   9        189.60        256.31        80.55 o                         
   6  12   9        353.31        112.22        94.47 o                         
  -6  13   9         74.94         15.79        91.54 o                         
  -5  13   9         80.65         -8.80        76.33 o                         
  -4  13   9         40.29        191.52        77.79 o                         
  -3  13   9          1.12        -65.04        65.04 o                         
  -2  13   9        250.97        121.24        96.56 o                         
  -1  13   9         16.14         35.38        67.10 o                         
   0  13   9         26.08         27.49        68.01 o                         
   1  13   9        295.34        290.94        79.14 o                         
   2  13   9        148.09        220.90        72.21 o                         
   3  13   9          8.38         15.30        67.78 o                         
   4  13   9        245.24        362.66        82.22 o                         
   5  13   9        246.62        361.22        96.50 o                         
  -6  14   9         97.53        -52.75        92.73 o                         
  -5  14   9        367.63        542.16       140.78 o                         
  -4  14   9        111.79        179.41        86.08 o                         
  -3  14   9        141.79        189.87        81.13 o                         
  -2  14   9        194.57        250.07        84.76 o                         
  -1  14   9         15.89         46.94        72.18 o                         
   0  14   9         32.98        107.84        76.68 o                         
   1  14   9         71.67         55.23        76.88 o                         
   2  14   9        522.26        538.84       134.91 o                         
   3  14   9         56.99         60.95        90.03 o                         
   4  14   9        156.50        274.15       112.24 o                         
   5  14   9        503.12        510.37       108.79 o                         
  -5  15   9         53.62        -62.40        95.17 o                         
  -4  15   9         16.13        -48.86        85.74 o                         
  -3  15   9         52.30         98.81        90.03 o                         
  -2  15   9          8.98        -56.76        81.50 o                         
  -1  15   9         26.41         48.26        83.60 o                         
   0  15   9          0.35        -27.96        78.39 o                         
   1  15   9          1.60        -84.40       102.18 o                         
   2  15   9          2.67         52.63       105.00 o                         
   3  15   9        449.40        665.53       157.06 o                         
   4  15   9        279.31        411.59       122.87 o                         
  -4  16   9        329.01        264.39       109.99 o                         
  -3  16   9        564.19        558.65       138.76 o                         
  -2  16   9        206.93        250.05        99.17 o                         
  -1  16   9        496.34        558.56       185.79 o                         
   0  16   9        339.78        225.04       107.25 o                         
   1  16   9        108.30         54.06       103.63 o                         
   2  16   9         45.18        152.70       122.52 o                         
   3  16   9          9.08        -39.44       112.99 o                         
  -3  17   9          0.51        -67.55       219.99 o                         
  -2  17   9          1.43       -116.64       137.20 o                         
  -1  17   9          0.07         -5.56       121.82 o                         
   0  17   9         52.50         33.44       120.87 o                         
   1  17   9         52.22        -45.24       113.55 o                         
   2  17   9          1.94        -65.82       119.39 o                         
  -9   0  10        471.14        670.94       176.57 o                         
  -8   0  10        861.27       1037.24       147.23 o                         
  -7   0  10        767.13        766.02       102.48 o                         
  -6   0  10       1212.98       1513.74       288.94 o                         
  -5   0  10       2052.64       1976.75       132.85 o                         
  -4   0  10       1124.12       1133.59       108.76 o                         
  -3   0  10       2374.15       2064.48       115.14 o                         
  -2   0  10       1707.37       1595.88       101.98 o                         
  -1   0  10       2934.02       2554.79       130.92 o                         
   0   0  10        915.77       1053.43        86.06 o                         
   1   0  10       5824.47       5292.04       247.11 o                         
   2   0  10       2205.17       2075.33       125.19 o                         
   3   0  10       1439.91       1253.61       126.27 o                         
   4   0  10       1109.56       1318.12       105.16 o                         
   5   0  10       1325.62       1398.19       115.08 o                         
   6   0  10       2463.38       2607.50       171.13 o                         
   7   0  10        663.91        569.01       103.85 o                         
   8   0  10        528.74        640.56       132.30 o                         
  -9   1  10         21.87        -77.13        77.13 o                         
  -8   1  10          0.62        -43.89        59.97 o                         
  -7   1  10         51.62        529.23        66.24 o                         
  -6   1  10          4.14          5.52        44.12 o                         
  -5   1  10         66.59        164.17        48.96 o                         
  -4   1  10         93.35         64.99        34.94 o                         
  -3   1  10         15.97        -29.05        29.05 o                         
  -2   1  10         71.76         38.53        32.59 o                         
  -1   1  10        138.45         77.73        29.59 o                         
   0   1  10          3.51        -28.16        28.16 o                         
   1   1  10        335.07        410.91        41.75 o                         
   2   1  10         74.15         62.42        31.11 o                         
   3   1  10         70.10         60.20        43.98 o                         
   4   1  10         13.06        -23.28        38.94 o                         
   5   1  10         20.15         18.40        44.13 o                         
   6   1  10          1.20         49.89        51.15 o                         
   7   1  10         20.18        114.30        58.16 o                         
   8   1  10         14.56         39.10        70.66 o                         
  -9   2  10        323.08        529.43        91.39 o                         
  -8   2  10        695.41        752.65        94.87 o                         
  -7   2  10       1400.16       1724.10       115.24 o                         
  -6   2  10       1155.70       1240.67        83.96 o                         
  -5   2  10       1618.31       2013.86        88.52 o                         
  -4   2  10       1835.59       1872.02        80.58 o                         
  -3   2  10       3319.96       2926.29       102.52 o                         
  -2   2  10       2770.13       2587.51       133.77 o                         
  -1   2  10       3207.60       2684.49       133.64 o                         
   0   2  10       4598.21       5326.88       157.13 o                         
   1   2  10       1411.73       1355.57        65.94 o                         
   2   2  10       2119.73       2360.86       106.62 o                         
   3   2  10       2832.64       2790.42       114.34 o                         
   4   2  10       1771.48       2030.37        95.00 o                         
   5   2  10       2178.24       2142.63       106.10 o                         
   6   2  10       1533.12       1319.84        88.63 o                         
   7   2  10       1525.44       1483.30       105.82 o                         
   8   2  10        320.10        293.94        79.95 o                         
  -9   3  10          2.48        113.97        78.17 o                         
  -8   3  10          0.10        -43.67        63.84 o                         
  -7   3  10        201.79        565.74        92.78 o                         
  -6   3  10        174.48        166.35        57.79 o                         
  -5   3  10         58.47         59.05        41.46 o                         
  -4   3  10          0.07          8.88        31.16 o                         
  -3   3  10          2.32         26.31        30.20 o                         
  -2   3  10         39.38         73.14        33.77 o                         
  -1   3  10        136.27        200.18        39.91 o                         
   0   3  10        204.94        244.23        31.82 o                         
   1   3  10        447.85        480.02        44.12 o                         
   2   3  10         66.99         50.85        40.85 o                         
   3   3  10          0.99          7.62        35.72 o                         
   4   3  10        148.86         94.37        53.07 o                         
   5   3  10        325.64        382.99        54.73 o                         
   6   3  10          0.06        -45.65        46.67 o                         
   7   3  10         44.77         68.66        58.21 o                         
   8   3  10          0.47         14.70        65.83 o                         
  -9   4  10        340.11        376.57       133.02 o                         
  -8   4  10        293.10        369.31        71.11 o                         
  -7   4  10        659.63        451.18        66.64 o                         
  -6   4  10        848.01       1028.61       100.54 o                         
  -5   4  10       1990.84       1944.61        97.39 o                         
  -4   4  10       3636.41       3380.05       134.30 o                         
  -3   4  10       1813.85       1830.48       109.13 o                         
  -2   4  10       1160.15       1643.33       160.12 o                         
  -1   4  10       2006.09       1929.26       100.25 o                         
   0   4  10       1187.40       1474.18        81.40 o                         
   1   4  10       1946.66       2024.42        77.89 o                         
   2   4  10       1769.41       1946.10        86.60 o                         
   3   4  10       2475.27       2517.68        97.95 o                         
   4   4  10       1749.64       2099.35       104.70 o                         
   5   4  10       1928.60       2410.44       103.32 o                         
   6   4  10        990.03        985.84        86.49 o                         
   7   4  10        622.68        505.82        73.11 o                         
   8   4  10        262.02        287.51        78.03 o                         
  -9   5  10          1.70         -2.24        64.40 o                         
  -8   5  10         14.72         13.98        58.32 o                         
  -7   5  10          0.43         36.74        58.28 o                         
  -6   5  10         28.88         97.59        49.91 o                         
  -5   5  10          1.55        -32.90        43.01 o                         
  -4   5  10          6.05        -16.00        37.82 o                         
  -3   5  10         45.59        122.48        79.40 o                         
  -2   5  10         62.82         69.19        70.23 o                         
  -1   5  10         20.93        -35.76        35.76 o                         
   0   5  10         15.48         27.84        25.97 o                         
   1   5  10         30.78         30.61        32.78 o                         
   2   5  10         12.03         14.05        34.45 o                         
   3   5  10         57.83         50.45        37.81 o                         
   4   5  10        238.30        238.75        59.32 o                         
   5   5  10        263.96        271.63        61.76 o                         
   6   5  10          0.73        -12.70        50.88 o                         
   7   5  10        134.93         58.71        59.24 o                         
  -8   6  10        652.69        556.56        82.55 o                         
  -7   6  10       1179.63        925.53       141.38 o                         
  -6   6  10       1330.84       1248.52       136.00 o                         
  -5   6  10        994.61        971.69       106.57 o                         
  -4   6  10        751.37        683.63        59.13 o                         
  -3   6  10       1216.17       1001.94        67.57 o                         
  -2   6  10       3082.68       3235.94       158.96 o                         
  -1   6  10       2318.54       2565.25       142.63 o                         
   0   6  10       2680.21       3322.91       108.86 o                         
   1   6  10       3976.44       3837.17       110.65 o                         
   2   6  10       2241.63       2432.54        96.71 o                         
   3   6  10        946.09        929.14        68.58 o                         
   4   6  10       1081.86       1046.65        75.39 o                         
   5   6  10       2128.53       2302.13       118.05 o                         
   6   6  10       1130.61       1194.82        84.80 o                         
   7   6  10        740.23        554.05        79.60 o                         
  -8   7  10          1.53         24.76        72.21 o                         
  -7   7  10         17.39         26.06        67.41 o                         
  -6   7  10         50.58         26.85        54.27 o                         
  -5   7  10         45.87         60.59        49.72 o                         
  -4   7  10          0.84        -15.35        36.37 o                         
  -3   7  10         17.93         48.71        37.04 o                         
  -2   7  10         62.36          0.78        53.92 o                         
  -1   7  10        135.72         73.09        73.53 o                         
   0   7  10          0.16        -35.66        35.66 o                         
   1   7  10        199.42        146.19        40.41 o                         
   2   7  10        501.36        439.69        51.19 o                         
   3   7  10          0.24        -34.37        47.77 o                         
   4   7  10         89.44         20.72        51.45 o                         
   5   7  10          5.07        -57.05        57.05 o                         
   6   7  10         38.72        -35.44        64.55 o                         
   7   7  10         30.13         88.52        63.73 o                         
  -8   8  10        324.77        183.76        80.28 o                         
  -7   8  10        556.59        397.99       138.70 o                         
  -6   8  10       1117.90       1016.85        98.77 o                         
  -5   8  10       1077.72       1055.98        80.50 o                         
  -4   8  10        752.27        738.77        59.55 o                         
  -3   8  10       1431.33       1445.17        85.95 o                         
  -2   8  10        898.85        927.89        64.46 o                         
  -1   8  10        981.48       1026.38        68.15 o                         
   0   8  10       2111.96       2286.27       104.53 o                         
   1   8  10       2166.08       2190.39        99.47 o                         
   2   8  10       1705.95       1624.21        89.03 o                         
   3   8  10        988.92       1006.78        88.13 o                         
   4   8  10       1744.16       1626.62       117.98 o                         
   5   8  10       1028.97       1097.91        90.98 o                         
   6   8  10        359.29        380.39        79.22 o                         
   7   8  10        581.61        481.79        78.12 o                         
  -8   9  10         72.51        105.46        84.02 o                         
  -7   9  10         31.67         59.11        92.04 o                         
  -6   9  10         14.38         50.73        71.83 o                         
  -5   9  10          1.18          9.79        60.87 o                         
  -4   9  10         76.07         74.65        45.40 o                         
  -3   9  10         30.05        -32.56        46.52 o                         
  -2   9  10         14.32         22.11        43.71 o                         
  -1   9  10          1.87        -20.11        42.21 o                         
   0   9  10          0.16        -38.60        38.60 o                         
   1   9  10         64.48         82.82        49.49 o                         
   2   9  10          0.72        -12.28        46.05 o                         
   3   9  10         42.77        105.57        55.99 o                         
   4   9  10         60.35        -25.45        51.24 o                         
   5   9  10          1.20        -55.14        55.14 o                         
   6   9  10          1.29        -62.43        62.43 o                         
  -7  10  10        311.51        155.02        85.30 o                         
  -6  10  10        619.31        528.15        87.21 o                         
  -5  10  10       1198.88       1232.86       103.92 o                         
  -4  10  10       1493.77       1305.38        90.38 o                         
  -3  10  10       1671.69       1674.69        90.08 o                         
  -2  10  10       1657.94       1444.69       129.76 o                         
  -1  10  10       1297.01       1289.92        78.38 o                         
   0  10  10       1184.89       1485.68        90.21 o                         
   1  10  10        984.64        913.94        75.97 o                         
   2  10  10        974.44        956.05       127.99 o                         
   3  10  10       1259.25       1206.51       113.16 o                         
   4  10  10       2215.76       2243.43       140.14 o                         
   5  10  10        870.07        869.24        90.14 o                         
   6  10  10        639.78        564.07       105.33 o                         
  -7  11  10         31.36         71.85        88.95 o                         
  -6  11  10         39.33        -71.27        71.27 o                         
  -5  11  10         12.09        -54.20        63.25 o                         
  -4  11  10         93.32        157.16        68.88 o                         
  -3  11  10          7.75        -52.36        52.36 o                         
  -2  11  10          0.41          0.28        54.44 o                         
  -1  11  10         60.64         53.69        54.16 o                         
   0  11  10         45.13         56.06        61.37 o                         
   1  11  10          0.40        -56.26        56.26 o                         
   2  11  10         16.74          0.40        67.56 o                         
   3  11  10        254.94        211.00        77.76 o                         
   4  11  10          0.00          0.57        73.48 o                         
   5  11  10          1.36          6.31        66.00 o                         
   6  11  10          2.66        -27.37        72.30 o                         
  -7  12  10        226.12        250.29        99.07 o                         
  -6  12  10        428.31        351.96        98.00 o                         
  -5  12  10        470.34        597.92        95.14 o                         
  -4  12  10       1099.79       1382.04       153.21 o                         
  -3  12  10       1476.30       1521.74       125.29 o                         
  -2  12  10       1140.80       1312.88        98.08 o                         
  -1  12  10        764.91        709.70        76.21 o                         
   0  12  10        661.78        894.46       103.16 o                         
   1  12  10        632.97        882.81       101.63 o                         
   2  12  10        737.23        786.71       105.36 o                         
   3  12  10       1269.67       1268.09       130.28 o                         
   4  12  10        702.21        640.20       110.27 o                         
   5  12  10        366.13        659.38       118.10 o                         
  -6  13  10          0.71        -80.07        83.53 o                         
  -5  13  10          7.78         22.96       106.02 o                         
  -4  13  10         31.31        111.18        78.50 o                         
  -3  13  10          7.06         -1.06        72.96 o                         
  -2  13  10        185.41        137.77        79.07 o                         
  -1  13  10         27.15         76.78        74.78 o                         
   0  13  10         20.14        -26.06        70.84 o                         
   1  13  10         83.89        -67.38        89.50 o                         
   2  13  10         86.29         54.69        78.23 o                         
   3  13  10        182.02        149.44        73.77 o                         
   4  13  10          2.05          1.54        81.21 o                         
   5  13  10          2.58        133.00       125.14 o                         
  -5  14  10        331.28        366.84       160.89 o                         
  -4  14  10        400.58        387.63        95.06 o                         
  -3  14  10        105.48        -37.68        76.94 o                         
  -2  14  10        728.13        597.14       100.36 o                         
  -1  14  10       1673.39       1719.80       138.80 o                         
   0  14  10       1676.68       2070.52       156.40 o                         
   1  14  10        593.99        743.40       107.92 o                         
   2  14  10        657.76        516.60       111.20 o                         
   3  14  10        613.37        534.33        94.93 o                         
   4  14  10        390.24        589.34       120.39 o                         
  -5  15  10         55.56        152.70       101.82 o                         
  -4  15  10         56.09         80.95        98.66 o                         
  -3  15  10          3.15        109.70        92.24 o                         
  -2  15  10          4.23        -52.00        86.80 o                         
  -1  15  10         45.38        -83.74        83.74 o                         
   0  15  10        189.24         86.04        92.50 o                         
   1  15  10         22.36         25.11        87.01 o                         
   2  15  10         69.44          0.15        87.31 o                         
   3  15  10         33.39         39.53        91.10 o                         
  -4  16  10        366.53        459.93       150.46 o                         
  -3  16  10        259.04        381.28       110.96 o                         
  -2  16  10        493.71        338.76       106.88 o                         
  -1  16  10        375.08        211.48        98.39 o                         
   0  16  10        337.72        374.83       115.33 o                         
   1  16  10        419.42        304.37       106.80 o                         
   2  16  10        989.81        826.65       191.74 o                         
  -2  17  10          5.02        -90.50        90.50 o                         
  -1  17  10         22.20          8.43        96.38 o                         
   0  17  10          0.26         71.23       123.25 o                         
   1  17  10         58.69        143.94       127.84 o                         
  -9   1  11         83.49        263.72       103.77 o                         
  -8   1  11         49.00         97.47        80.42 o                         
  -7   1  11         52.80         92.24        77.40 o                         
  -6   1  11        429.79        426.17        75.86 o                         
  -5   1  11         88.51         61.33        54.18 o                         
  -4   1  11        218.88        205.21        40.96 o                         
  -3   1  11        236.65        163.18        32.78 o                         
  -2   1  11        561.90        565.79        47.64 o                         
  -1   1  11         82.35         69.80        29.67 o                         
   0   1  11        107.43        112.53        34.85 o                         
   1   1  11        306.94        262.36        46.70 o                         
   2   1  11        316.08        339.88        54.07 o                         
   3   1  11        222.56        258.70        54.46 o                         
   4   1  11        991.87       1182.29        80.22 o                         
   5   1  11        389.55        395.79        56.11 o                         
   6   1  11        158.09         -4.55        51.33 o                         
   7   1  11        294.10        241.37        80.99 o                         
  -9   2  11          3.45         53.35        98.25 o                         
  -8   2  11        120.57         29.03       116.04 o                         
  -7   2  11         33.14         -8.27        57.46 o                         
  -6   2  11         14.01         32.59        50.35 o                         
  -5   2  11          0.04         17.81        44.74 o                         
  -4   2  11         27.50         74.66        36.25 o                         
  -3   2  11        246.94        244.12        40.52 o                         
  -2   2  11        383.21        611.58        70.67 o                         
  -1   2  11        182.01        104.49        41.63 o                         
   0   2  11        210.38        236.06        49.55 o                         
   1   2  11        155.85        228.54        38.45 o                         
   3   2  11        195.03        229.68        43.65 o                         
   4   2  11          4.94          6.19        45.45 o                         
   5   2  11         11.58          7.08        47.53 o                         
   6   2  11         12.62        -29.59        49.71 o                         
   7   2  11        122.09        121.48        60.52 o                         
  -9   3  11         68.99        -84.39        96.31 o                         
  -8   3  11         58.78        -26.60        67.77 o                         
  -7   3  11        374.38        386.69        68.62 o                         
  -6   3  11        453.06        453.19        66.35 o                         
  -5   3  11        627.67        685.77        58.94 o                         
  -4   3  11         88.02        177.95        49.20 o                         
  -3   3  11        104.47         63.99        58.90 o                         
  -2   3  11        177.31        186.63        61.71 o                         
  -1   3  11         26.73         16.73        49.89 o                         
   0   3  11        561.70        585.99        39.25 o                         
   1   3  11         30.64         57.37        34.37 o                         
   2   3  11          1.55         62.64        43.36 o                         
   3   3  11        552.06        551.02        52.51 o                         
   4   3  11        928.32       1006.12        74.31 o                         
   5   3  11        781.46        754.22        86.96 o                         
   6   3  11        354.07        290.95        57.70 o                         
   7   3  11        269.09        320.26        82.20 o                         
  -8   4  11          0.72         52.75        69.56 o                         
  -7   4  11         14.54        175.80        71.93 o                         
  -6   4  11         24.56        125.53        56.75 o                         
  -5   4  11          7.73         62.29        42.62 o                         
  -4   4  11        296.78        272.30        47.27 o                         
  -3   4  11        134.62        192.49        57.90 o                         
  -2   4  11        166.37        290.15        52.90 o                         
  -1   4  11        130.08        134.76        55.68 o                         
   0   4  11        335.93        480.42        61.21 o                         
   1   4  11        382.22        440.24        49.17 o                         
   2   4  11         50.15        620.03       158.80 o                         
   3   4  11          0.04        137.07        48.13 o                         
   4   4  11         12.27        -10.22        44.54 o                         
   5   4  11          9.46        107.88        55.10 o                         
   6   4  11         59.85         -3.20        47.40 o                         
   7   4  11          0.25         23.09        58.91 o                         
  -8   5  11         79.47        128.15        71.41 o                         
  -7   5  11        250.08        247.79        69.00 o                         
  -6   5  11        372.70        429.01        74.95 o                         
  -5   5  11        917.22        993.80        72.38 o                         
  -4   5  11         86.50        116.21        46.09 o                         
  -3   5  11         45.33          6.97        59.89 o                         
  -2   5  11         10.79         14.58        56.08 o                         
  -1   5  11         46.73        159.57        57.07 o                         
   0   5  11         36.85         17.94        30.86 o                         
   1   5  11        268.03        197.06        41.70 o                         
   2   5  11        177.23        126.41        40.63 o                         
   3   5  11        332.50        387.59        60.58 o                         
   4   5  11        436.78        428.91        59.16 o                         
   5   5  11        670.69        739.50        74.51 o                         
   6   5  11        801.70        822.13        96.91 o                         
   7   5  11        242.03        278.15        66.57 o                         
  -8   6  11          0.26        -27.68        59.93 o                         
  -7   6  11          1.22         -5.74        56.98 o                         
  -6   6  11        121.84        178.19        57.69 o                         
  -5   6  11         24.78         -7.19        54.62 o                         
  -4   6  11          0.66         -3.11        43.00 o                         
  -3   6  11        198.52        242.97        89.26 o                         
  -2   6  11        265.51        519.79        79.33 o                         
  -1   6  11         72.53         70.99        57.07 o                         
   0   6  11        130.26        111.76        37.62 o                         
   1   6  11        158.47         84.35        38.06 o                         
   2   6  11        375.64        793.28       107.15 o                         
   3   6  11        159.48        218.96        52.26 o                         
   4   6  11        115.70         50.05        48.32 o                         
   5   6  11          0.29         47.04        53.12 o                         
   6   6  11          1.84        -58.75        58.75 o                         
   7   6  11         10.38        -26.27        58.52 o                         
  -8   7  11        121.09         29.12        76.42 o                         
  -7   7  11        169.07        170.01        72.19 o                         
  -6   7  11         41.46         63.33        54.32 o                         
  -5   7  11         22.48          0.42        46.78 o                         
  -4   7  11        201.52        216.08        52.70 o                         
  -3   7  11        400.77        373.48        53.58 o                         
  -2   7  11         87.99        121.16        60.18 o                         
  -1   7  11          3.69        -13.29        53.11 o                         
   0   7  11         25.48         19.36        37.20 o                         
   1   7  11         48.05         46.77        36.64 o                         
   2   7  11        904.42        947.98        75.35 o                         
   3   7  11        636.66        666.07        74.41 o                         
   4   7  11         30.95         23.09        47.15 o                         
   5   7  11        409.97        404.76        69.58 o                         
   6   7  11        408.43        468.53        81.16 o                         
   7   7  11        202.37        213.14        94.91 o                         
  -8   8  11          7.81        -34.42        76.26 o                         
  -7   8  11         36.78         22.52        69.06 o                         
  -6   8  11        108.13         85.64        65.42 o                         
  -5   8  11         29.82        -23.14        50.06 o                         
  -4   8  11         52.17         -2.20        42.19 o                         
  -3   8  11          0.06         30.78        39.83 o                         
  -2   8  11         33.62        304.22        77.06 o                         
  -1   8  11          0.88         27.44        48.67 o                         
   0   8  11        308.70        299.97        50.21 o                         
   1   8  11        169.26        159.77        45.03 o                         
   2   8  11        330.70        811.74        86.23 o                         
   3   8  11         25.89        107.87        61.47 o                         
   4   8  11          0.06        -41.28        57.37 o                         
   5   8  11         49.32         65.89        60.46 o                         
   6   8  11         79.74        155.59        68.72 o                         
  -7   9  11         59.87          9.34        71.43 o                         
  -6   9  11         70.58        167.77        73.04 o                         
  -5   9  11         53.78          8.88        61.87 o                         
  -4   9  11        213.97        149.35        53.13 o                         
  -3   9  11         72.01         97.20        46.57 o                         
  -2   9  11          0.72         37.56        42.83 o                         
  -1   9  11        112.81         58.08        46.59 o                         
   0   9  11         12.80         46.51        41.72 o                         
   1   9  11        275.73        270.82        56.98 o                         
   2   9  11        396.99        400.18        75.64 o                         
   3   9  11        127.06        161.36        68.58 o                         
   4   9  11         55.51        -14.61        75.81 o                         
   5   9  11        306.33        228.14       104.56 o                         
   6   9  11        235.40        258.31        79.66 o                         
  -7  10  11         32.27        284.43        84.88 o                         
  -6  10  11          0.06         28.89        71.95 o                         
  -5  10  11          2.03        -14.86        64.61 o                         
  -4  10  11          2.41          1.11        51.29 o                         
  -3  10  11          7.38         26.66        71.35 o                         
  -2  10  11        668.89        752.86        94.72 o                         
  -1  10  11        443.70        627.74        65.99 o                         
   0  10  11         51.43         14.84        44.53 o                         
   1  10  11        145.60        121.46        53.12 o                         
   2  10  11         32.67        406.38        69.50 o                         
   3  10  11         12.82         97.95        67.32 o                         
   4  10  11         14.65         20.85        69.46 o                         
   5  10  11         32.81        -37.72        76.02 o                         
   6  10  11         39.94        -36.97        88.46 o                         
  -7  11  11         35.97        -25.56        78.84 o                         
  -6  11  11         60.84         84.58        74.76 o                         
  -5  11  11         32.45        134.30        69.42 o                         
  -4  11  11        446.79        276.57        79.53 o                         
  -3  11  11          8.58        -17.36        56.85 o                         
  -2  11  11          0.14        -57.97        57.97 o                         
  -1  11  11         29.03         59.89        51.95 o                         
   0  11  11         21.87        -53.51        53.51 o                         
   1  11  11         26.33         64.36        61.59 o                         
   2  11  11        495.05        419.58        69.31 o                         
   3  11  11          6.69         40.28        70.71 o                         
   4  11  11        338.09        367.09       160.47 o                         
   5  11  11         36.88        -71.23        82.72 o                         
  -6  12  11          0.55        -75.36        75.36 o                         
  -5  12  11         39.69         -9.30        69.98 o                         
  -4  12  11         31.38        -66.78        66.78 o                         
  -3  12  11         89.17         -3.70        65.94 o                         
  -2  12  11        119.14        181.71        60.53 o                         
  -1  12  11          2.44         71.53        56.92 o                         
   0  12  11         38.79         41.52        67.61 o                         
   1  12  11         68.46        112.88        72.42 o                         
   2  12  11        498.66        729.53        90.73 o                         
   3  12  11         24.02        -27.39        72.18 o                         
   4  12  11          9.85        -61.76        81.63 o                         
   5  12  11          6.57         39.31        89.72 o                         
  -5  13  11         65.16          6.95        78.31 o                         
  -4  13  11         55.06        114.79        72.77 o                         
  -3  13  11         34.30         79.67        91.84 o                         
  -2  13  11          1.08         33.78        72.65 o                         
  -1  13  11          6.08         32.73        71.93 o                         
   0  13  11          5.54         12.04        75.66 o                         
   1  13  11         12.14        -11.09        69.23 o                         
   2  13  11         36.73        159.19        75.88 o                         
   3  13  11        338.84        491.79       100.57 o                         
   4  13  11        105.29        -84.10        84.10 o                         
  -5  14  11          1.42         13.76       103.00 o                         
  -4  14  11          0.20          8.26        95.59 o                         
  -3  14  11         21.33        -15.42        75.00 o                         
  -2  14  11         29.24         69.71        76.88 o                         
  -1  14  11        122.75         87.01        81.27 o                         
   0  14  11         20.75        -47.39        76.60 o                         
   1  14  11         27.42        -56.23        74.19 o                         
   2  14  11         20.30        100.73        89.93 o                         
   3  14  11        178.26        264.10        94.38 o                         
  -4  15  11          7.56        -65.26        89.14 o                         
  -3  15  11         16.54          2.55        89.87 o                         
  -2  15  11         25.95         19.43        83.91 o                         
  -1  15  11          8.12         -2.68        84.20 o                         
   0  15  11         18.58         -0.17        86.48 o                         
   1  15  11         52.55        -26.24        87.94 o                         
   2  15  11          0.25        -83.02        83.02 o                         
  -2  16  11         72.92        246.84       101.94 o                         
  -1  16  11         32.78        -27.75        88.45 o                         
   0  16  11         19.33        -88.06        88.06 o                         
   1  16  11        103.09        121.72       155.22 o                         
  -8   0  12        496.26        706.35       161.68 o                         
  -7   0  12        902.66        915.24       162.59 o                         
  -6   0  12       1299.87       1260.62       342.58 o                         
  -5   0  12       2331.62       2850.76       354.78 o                         
  -4   0  12       2600.12       2675.88       168.81 o                         
  -3   0  12       2021.21       2573.07       149.14 o                         
  -2   0  12       9285.18       8100.05       422.91 o                         
  -1   0  12      22452.71      20589.73       708.24 o                         
   0   0  12      26604.57      30470.42      1198.80 o                         
   1   0  12       8052.74       8469.58       375.83 o                         
   2   0  12       7415.43       6585.67       388.35 o                         
   3   0  12       5780.70       5764.66       287.46 o                         
   4   0  12       4395.45       4318.44       260.55 o                         
   5   0  12       2540.71       2786.55       180.48 o                         
   6   0  12       1052.32       1034.23       113.26 o                         
   7   0  12       1027.48       1260.30       139.86 o                         
  -8   1  12         19.57         -8.95        78.81 o                         
  -7   1  12          0.33        104.98        79.85 o                         
  -6   1  12         19.84         49.57        67.07 o                         
  -5   1  12          6.18         47.37        60.05 o                         
  -4   1  12          1.07        -26.51        34.03 o                         
  -3   1  12         42.04         -5.12        38.55 o                         
  -2   1  12         33.00          2.53        36.15 o                         
  -1   1  12         68.61        -15.24        39.63 o                         
   0   1  12        777.90        838.07        57.57 o                         
   1   1  12        622.00        635.19        82.79 o                         
   2   1  12         30.98         74.80        48.16 o                         
   3   1  12        122.48         52.18        48.14 o                         
   4   1  12         80.91        128.47        57.84 o                         
   5   1  12         75.12         38.86        54.43 o                         
   6   1  12          3.33        -25.92        50.33 o                         
   7   1  12          0.10          7.86        57.30 o                         
  -8   2  12        522.51        541.06       108.53 o                         
  -7   2  12        709.33        531.53        97.31 o                         
  -6   2  12       1705.99       1691.76       133.76 o                         
  -5   2  12       2563.50       2862.45       162.12 o                         
  -4   2  12       3878.63       4144.71       170.60 o                         
  -3   2  12       4908.94       4773.39       163.46 o                         
  -2   2  12       9410.92       8755.18       332.60 o                         
  -1   2  12      11346.14      10092.87       331.27 o                         
   0   2  12       7381.54       8210.83       254.02 o                         
   1   2  12       9101.04       9058.76       280.92 o                         
   2   2  12       8131.42       8357.07       267.85 o                         
   3   2  12       6898.12       6784.51       259.88 o                         
   4   2  12       4693.97       4667.25       165.48 o                         
   5   2  12       2073.27       2341.60       123.46 o                         
   6   2  12       1759.41       1902.59       119.39 o                         
   7   2  12        575.40        616.63        80.99 o                         
  -8   3  12         34.80        -88.09        88.09 o                         
  -7   3  12        157.06        127.44        78.34 o                         
  -6   3  12          1.99        102.88        71.21 o                         
  -5   3  12         80.18         75.00        57.17 o                         
  -4   3  12         34.27          4.56        44.04 o                         
  -3   3  12         95.36        100.06        75.21 o                         
  -2   3  12        248.69        251.23        70.62 o                         
  -1   3  12         68.97          9.55        60.48 o                         
   0   3  12          2.00        -20.76        52.70 o                         
   1   3  12          0.86        -18.77        38.85 o                         
   2   3  12         54.29         33.91        49.80 o                         
   3   3  12        386.84        357.81        72.17 o                         
   4   3  12         40.56         10.64        45.19 o                         
   5   3  12          4.56        -12.17        51.81 o                         
   6   3  12         12.00        -31.38        58.23 o                         
   7   3  12          2.01         42.12        55.26 o                         
  -8   4  12        237.69        320.03       101.62 o                         
  -7   4  12        618.46        553.26        94.12 o                         
  -6   4  12       3116.60       2730.93       194.61 o                         
  -5   4  12       4396.92       4482.00       171.53 o                         
  -4   4  12       5348.32       4788.36       189.80 o                         
  -3   4  12       6132.78       5883.02       306.18 o                         
  -2   4  12       6955.43       7001.65       336.68 o                         
  -1   4  12       5653.27       5297.13       201.28 o                         
   0   4  12       7163.21       8411.86       258.04 o                         
   1   4  12       5530.64       5320.56       185.82 o                         
   2   4  12       5360.28       5252.92       213.84 o                         
   3   4  12       5863.50       5800.42       200.65 o                         
   4   4  12       7156.88       6923.50       205.90 o                         
   5   4  12       4965.99       5350.49       220.02 o                         
   6   4  12       2095.88       2095.60       120.21 o                         
   7   4  12        650.08        579.34        89.48 o                         
  -8   5  12          2.50        -10.79        76.63 o                         
  -7   5  12        106.25         70.13        65.62 o                         
  -6   5  12         51.64        211.30        64.62 o                         
  -5   5  12        122.62        254.21        54.19 o                         
  -4   5  12        405.64        426.17        53.51 o                         
  -3   5  12        593.96        504.93        81.04 o                         
  -2   5  12         32.66         16.84        58.83 o                         
  -1   5  12         67.73         31.25        79.45 o                         
   0   5  12         28.74        -28.30        35.97 o                         
   1   5  12        537.53        454.43        91.53 o                         
   2   5  12          1.53          7.39        41.85 o                         
   3   5  12        107.20         50.85        59.21 o                         
   4   5  12         42.33         18.56        72.60 o                         
   5   5  12          8.34        -49.40        49.40 o                         
   6   5  12          0.28        -56.18        56.18 o                         
  -8   6  12        410.43        298.20        83.71 o                         
  -7   6  12       1153.97       1222.46       108.99 o                         
  -6   6  12       1590.68       1753.24       114.69 o                         
  -5   6  12       2029.37       2283.62       121.61 o                         
  -4   6  12       3988.61       3775.67       151.83 o                         
  -3   6  12       5916.48       5593.16       253.81 o                         
  -2   6  12       4614.56       4842.59       238.78 o                         
  -1   6  12       4249.51       4117.85       214.59 o                         
   0   6  12       6271.04       7090.42       209.05 o                         
   1   6  12       6253.87       6180.35       175.62 o                         
   2   6  12       6733.32       6581.40       204.78 o                         
   3   6  12       5120.73       4994.04       196.76 o                         
   4   6  12       3862.45       4138.12       189.04 o                         
   5   6  12       1869.26       1982.68       111.83 o                         
   6   6  12       1364.73       1200.68        95.76 o                         
  -8   7  12         56.61         99.42        88.19 o                         
  -7   7  12         62.90         91.38        93.92 o                         
  -6   7  12         86.03         53.35        60.42 o                         
  -5   7  12         29.20          8.48        81.64 o                         
  -4   7  12        252.22        284.80        55.30 o                         
  -3   7  12       1051.89       1242.44       123.77 o                         
  -2   7  12         18.52         60.77        73.09 o                         
  -1   7  12         24.50         23.38        53.41 o                         
   0   7  12         58.62         57.32        39.73 o                         
   1   7  12         31.13         40.19        40.61 o                         
   2   7  12         11.80         -7.03        47.53 o                         
   3   7  12          6.13        -22.61        58.71 o                         
   4   7  12         14.43        -61.06        61.06 o                         
   5   7  12         10.43          6.17        66.31 o                         
   6   7  12         13.61         90.68        86.20 o                         
  -7   8  12        859.12        620.28       139.77 o                         
  -6   8  12        567.86        503.11       137.21 o                         
  -5   8  12       1067.63       1036.34       173.99 o                         
  -4   8  12       1972.64       2113.24       129.08 o                         
  -3   8  12       4119.47       4395.85       258.36 o                         
  -2   8  12       5793.45       5715.45       243.84 o                         
  -1   8  12       6316.62       5641.20       222.53 o                         
   0   8  12       8311.47       9233.96       249.46 o                         
   1   8  12       9678.38       9405.07       273.15 o                         
   2   8  12       6330.95       6462.15       231.51 o                         
   3   8  12       2986.62       3305.41       165.04 o                         
   4   8  12       1746.37       1804.87       166.46 o                         
   5   8  12       1534.73       1808.43       155.31 o                         
   6   8  12       1274.51       1395.41       140.83 o                         
  -7   9  12        156.78        154.23        78.44 o                         
  -6   9  12        130.49        195.43        69.69 o                         
  -5   9  12        104.00        131.69        63.25 o                         
  -4   9  12        228.32        187.41        63.39 o                         
  -3   9  12        146.72        115.92        50.33 o                         
  -2   9  12         71.36        -32.43        45.41 o                         
  -1   9  12        356.86        428.24        68.89 o                         
   0   9  12         31.64        -35.41        48.52 o                         
   1   9  12         79.64         61.24        47.05 o                         
   2   9  12         83.75        167.43        64.97 o                         
   3   9  12          7.74         70.74        66.18 o                         
   4   9  12        139.05          9.36        66.61 o                         
   5   9  12        147.38        113.90        80.92 o                         
  -7  10  12        295.20        303.71        85.62 o                         
  -6  10  12        518.05        519.06        95.19 o                         
  -5  10  12        975.73       1213.12       125.80 o                         
  -4  10  12       2377.34       2159.11       126.11 o                         
  -3  10  12       4409.17       4200.31       246.19 o                         
  -2  10  12       3704.45       3522.02       174.60 o                         
  -1  10  12       3872.07       3980.18       165.56 o                         
   0  10  12       4255.79       5564.14       195.87 o                         
   1  10  12       5997.79       5824.43       194.82 o                         
   2  10  12       4413.39       5298.06       225.08 o                         
   3  10  12       2716.14       2875.50       229.10 o                         
   4  10  12       1509.86       1599.87       136.78 o                         
   5  10  12       1256.08       1622.44       148.22 o                         
  -6  11  12         46.80         18.32        75.51 o                         
  -5  11  12        131.13        147.21        74.09 o                         
  -4  11  12        102.72        -27.20        85.21 o                         
  -3  11  12        104.63        105.77        57.47 o                         
  -2  11  12        353.52        327.92        84.20 o                         
  -1  11  12        116.23        -49.38        54.46 o                         
   0  11  12         15.59        -55.43        55.43 o                         
   1  11  12          8.38        -55.47        55.47 o                         
   2  11  12          2.30         57.97        68.85 o                         
   3  11  12          8.30        -53.86        71.84 o                         
   4  11  12         87.26         36.07        79.70 o                         
   5  11  12         77.80         71.79        92.79 o                         
  -6  12  12        668.16        452.84       106.07 o                         
  -5  12  12       1142.54       1073.14       146.09 o                         
  -4  12  12       2122.02       2004.75       149.32 o                         
  -3  12  12       2708.82       2309.52       168.01 o                         
  -2  12  12       3204.82       2962.98       190.05 o                         
  -1  12  12       2914.84       3549.77       191.58 o                         
   0  12  12       2162.15       3523.88       331.07 o                         
   1  12  12       2527.82       2519.75       155.16 o                         
   2  12  12       2571.20       2761.98       149.47 o                         
   3  12  12       2119.10       2338.86       181.80 o                         
   4  12  12       1508.24       1653.26       160.77 o                         
  -5  13  12        222.89        173.33        82.53 o                         
  -4  13  12        304.18        196.21        83.43 o                         
  -3  13  12        101.00         73.72        77.97 o                         
  -2  13  12        337.68        222.72        85.53 o                         
  -1  13  12        153.46        105.24        79.52 o                         
   0  13  12        131.11        142.85        81.08 o                         
   1  13  12         16.43         24.11        81.27 o                         
   2  13  12          1.46        -44.26        65.22 o                         
   3  13  12          2.21         83.00        83.94 o                         
  -4  14  12       1482.31       1587.44       138.71 o                         
  -3  14  12       1271.91       1382.87       132.43 o                         
  -2  14  12       1242.43       1188.03       122.98 o                         
  -1  14  12       1721.90       1710.94       144.93 o                         
   0  14  12       1884.64       2733.03       179.35 o                         
   1  14  12       1775.03       1962.48       156.49 o                         
   2  14  12       1326.64       1579.40       195.78 o                         
  -3  15  12        106.44        -82.98        82.98 o                         
  -2  15  12        150.85        142.23        90.30 o                         
  -1  15  12        165.41        251.37        99.52 o                         
   0  15  12         19.32         56.76        94.31 o                         
   1  15  12          8.66        -28.78        90.16 o                         
  -8   1  13        241.09        247.08        96.52 o                         
  -7   1  13        388.34         86.18       116.51 o                         
  -6   1  13        251.47        139.94        77.60 o                         
  -5   1  13        890.96        801.47        91.59 o                         
  -4   1  13        697.64        624.36        67.27 o                         
  -3   1  13         62.97         17.53        42.22 o                         
  -2   1  13        451.15        352.07        50.21 o                         
  -1   1  13          4.70          3.71        40.58 o                         
   0   1  13        354.24        400.08        57.41 o                         
   1   1  13        132.46        102.12        53.62 o                         
   2   1  13        702.81        747.76       109.11 o                         
   3   1  13        969.58       1063.36       112.68 o                         
   4   1  13        345.50        399.03        68.62 o                         
   5   1  13        920.46        879.50        93.27 o                         
   6   1  13       1001.04       1020.93        89.81 o                         
  -8   2  13          4.45        -25.41        84.92 o                         
  -7   2  13        231.60        289.94        87.58 o                         
  -6   2  13        259.74        278.88        80.65 o                         
  -5   2  13          1.17         45.61        61.59 o                         
  -4   2  13        257.11        137.56        57.20 o                         
  -3   2  13        258.50        390.04        57.57 o                         
  -1   2  13        138.47        123.94        41.43 o                         
   0   2  13          0.50        -29.34        42.73 o                         
   1   2  13        237.10        171.73        56.53 o                         
   2   2  13       1540.68       1598.65       107.46 o                         
   3   2  13        724.99        703.80        87.31 o                         
   4   2  13         81.97         32.15        51.43 o                         
   5   2  13         10.23         13.92        49.05 o                         
   6   2  13         66.52        -33.77        58.38 o                         
  -8   3  13        142.35        248.29       113.93 o                         
  -7   3  13        144.66        160.52        84.54 o                         
  -6   3  13        117.88         50.55        69.97 o                         
  -5   3  13        384.29        516.14        77.52 o                         
  -4   3  13        504.26        400.74        64.70 o                         
  -3   3  13        197.88        105.78        94.36 o                         
  -2   3  13        139.24         38.26        79.21 o                         
  -1   3  13        162.05        113.11        74.71 o                         
   0   3  13         60.40         51.28        56.55 o                         
   1   3  13        154.35        265.85        57.86 o                         
   2   3  13       1159.41       1162.05        96.92 o                         
   3   3  13       1109.93        995.89       100.21 o                         
   4   3  13        668.36        722.09       101.04 o                         
   5   3  13        558.49        528.20        66.33 o                         
   6   3  13        651.15        567.21       103.46 o                         
  -8   4  13         30.71          2.88        84.65 o                         
  -7   4  13         51.58        121.01        83.20 o                         
  -6   4  13         55.26        -63.62        63.62 o                         
  -5   4  13         33.60         15.91        61.65 o                         
  -4   4  13         43.50         -2.78        49.05 o                         
  -3   4  13         33.01          8.70        88.09 o                         
  -2   4  13        436.98        858.77       168.27 o                         
  -1   4  13         15.51         94.42        64.95 o                         
   0   4  13          2.45         28.02        36.91 o                         
   1   4  13         95.27         86.67        45.91 o                         
   2   4  13        395.24        403.55        73.04 o                         
   3   4  13        572.38        644.35        90.26 o                         
   4   4  13         86.87         71.59        58.65 o                         
   5   4  13          1.65          7.20        63.14 o                         
   6   4  13         15.37         59.15        64.61 o                         
  -7   5  13          5.28         89.12        84.92 o                         
  -6   5  13        214.35         31.21        74.29 o                         
  -5   5  13        223.84        431.31        81.73 o                         
  -4   5  13        569.98        618.09        87.57 o                         
  -3   5  13        259.87        181.05        95.61 o                         
  -2   5  13        214.12        114.40       143.58 o                         
  -1   5  13          8.37         14.03        56.21 o                         
   0   5  13         22.21        -32.95        37.36 o                         
   1   5  13        128.86        122.99        49.40 o                         
   2   5  13        860.12        870.05        82.66 o                         
   3   5  13        663.98        699.08        89.27 o                         
   4   5  13       1346.31       1412.82       143.53 o                         
   5   5  13        312.97        331.44        78.14 o                         
   6   5  13        675.11        579.58       111.30 o                         
  -7   6  13         25.85        264.32       128.96 o                         
  -6   6  13          3.26          6.75        56.44 o                         
  -5   6  13          6.18         96.30        60.71 o                         
  -4   6  13        165.23        106.63        44.91 o                         
  -3   6  13        763.96        874.64        98.44 o                         
  -2   6  13       1703.57       2562.71       187.56 o                         
  -1   6  13        971.95        829.53       105.31 o                         
   0   6  13         15.70         14.54        50.34 o                         
   1   6  13          8.98         45.87        47.80 o                         
   2   6  13        141.30        215.97        54.70 o                         
   3   6  13          1.80        -27.95        53.65 o                         
   4   6  13          2.52         -4.45        60.59 o                         
   5   6  13         23.16         99.77        69.50 o                         
   6   6  13        226.26        173.10        77.66 o                         
  -7   7  13        281.13         16.27        70.55 o                         
  -6   7  13        614.65        469.74        77.04 o                         
  -5   7  13        116.51        112.80        67.63 o                         
  -4   7  13         46.03        117.36        47.76 o                         
  -3   7  13         64.35         67.87        71.20 o                         
  -2   7  13        208.36        107.75        73.90 o                         
  -1   7  13         52.04        -55.99        70.89 o                         
   0   7  13        225.97        315.68        67.39 o                         
   1   7  13        120.30        101.85        44.34 o                         
   2   7  13        266.97        180.18        60.34 o                         
   3   7  13        312.67        212.64        67.52 o                         
   4   7  13        517.20        442.39        77.83 o                         
   5   7  13        743.30        719.74        94.83 o                         
  -7   8  13         14.39         11.87        81.25 o                         
  -6   8  13         22.54        -33.06        72.92 o                         
  -5   8  13         58.59        193.98        61.14 o                         
  -4   8  13        148.83         80.43        37.40 o                         
  -3   8  13        424.76        528.70       107.58 o                         
  -2   8  13        967.70       1827.57       181.56 o                         
  -1   8  13        371.03        269.76        67.28 o                         
   0   8  13        223.66        248.76        58.30 o                         
   1   8  13         24.71         35.22        48.75 o                         
   2   8  13        292.08        244.10        66.04 o                         
   3   8  13        255.29        215.52        71.93 o                         
   4   8  13        111.43         29.26        66.38 o                         
   5   8  13          6.71         45.22        70.81 o                         
  -6   9  13        119.69         57.92        78.84 o                         
  -5   9  13        207.78        186.25        81.46 o                         
  -4   9  13          9.88        -78.69        80.42 o                         
  -3   9  13        131.54        116.77        62.86 o                         
  -2   9  13          8.34         42.06        54.76 o                         
  -1   9  13         55.00         30.60        42.53 o                         
   0   9  13        174.05        234.70        55.21 o                         
   1   9  13        141.88        139.56        53.52 o                         
   2   9  13         44.01         79.48        63.79 o                         
   3   9  13        497.67        438.60        81.38 o                         
   4   9  13        690.61        741.76       100.75 o                         
   5   9  13        802.65        813.47       112.89 o                         
  -6  10  13         32.79        -36.20        67.24 o                         
  -5  10  13         98.54        165.51        77.11 o                         
  -4  10  13        141.34         47.21        63.63 o                         
  -3  10  13         57.85        130.61        60.99 o                         
  -2  10  13          5.96        509.07        77.05 o                         
  -1  10  13        100.24        133.27        49.38 o                         
   0  10  13        468.51        658.75        70.24 o                         
   1  10  13       1281.16       1352.40        93.31 o                         
   2  10  13        547.68        520.69        83.57 o                         
   3  10  13        373.22        323.19        82.54 o                         
   4  10  13        436.90        416.88        86.49 o                         
  -5  11  13         73.63         -1.11        66.68 o                         
  -4  11  13          0.53         43.77        65.69 o                         
  -3  11  13         33.39         12.39        60.85 o                         
  -2  11  13        189.15        221.62        72.30 o                         
  -1  11  13         17.57        -23.27        52.06 o                         
   0  11  13        190.95        184.55        60.06 o                         
   1  11  13        362.37        300.42        67.22 o                         
   2  11  13        146.09        151.49        69.60 o                         
   3  11  13         96.42        107.28        74.74 o                         
   4  11  13        455.84        367.09       153.45 o                         
  -5  12  13         28.32         23.83        78.82 o                         
  -4  12  13         76.95         11.96        68.69 o                         
  -3  12  13         31.16         48.53        69.16 o                         
  -2  12  13         74.20        200.66        73.40 o                         
  -1  12  13        237.38        217.71        75.58 o                         
   0  12  13        817.06       1097.70       116.59 o                         
   1  12  13        474.85        664.01        94.91 o                         
   2  12  13        589.85        450.69        82.83 o                         
   3  12  13        626.23        625.31       125.75 o                         
  -4  13  13         69.80        112.55        75.90 o                         
  -3  13  13        127.97          8.21        68.83 o                         
  -2  13  13          9.31        -48.43        69.11 o                         
  -1  13  13          9.41        -68.56        71.64 o                         
   0  13  13         86.74        132.27        80.09 o                         
   1  13  13         22.15        -59.63        71.11 o                         
   2  13  13        110.06        103.05       110.73 o                         
  -3  14  13        185.24        160.16        81.86 o                         
  -2  14  13        127.21        330.77        86.15 o                         
  -1  14  13        524.55        294.95        93.68 o                         
   0  14  13        968.64       1220.08       128.59 o                         
   1  14  13        567.44        643.44       107.38 o                         
  -7   0  14         30.64         -2.45       109.53 o                         
  -6   0  14          0.26         56.96       102.42 o                         
  -5   0  14         59.68        345.04        97.80 o                         
  -4   0  14        623.14        599.87       198.55 o                         
  -3   0  14        401.93        311.17        69.70 o                         
  -2   0  14          3.76        -49.27        49.27 o                         
  -1   0  14        587.15        324.20        68.70 o                         
   0   0  14         79.90        -71.24        71.24 o                         
   1   0  14        122.20        179.02       143.21 o                         
   2   0  14         65.89        -21.16       130.20 o                         
   3   0  14         12.49       -117.18       130.20 o                         
   4   0  14         76.11        -52.08       135.08 o                         
   5   0  14        118.82        134.97        97.38 o                         
   6   0  14          2.10        -60.90       102.90 o                         
  -7   1  14         11.59        -82.01        88.32 o                         
  -6   1  14         95.63          3.57        68.70 o                         
  -5   1  14         65.93          0.47        65.01 o                         
  -4   1  14         10.41         53.94        57.52 o                         
  -3   1  14         15.69         83.18        49.77 o                         
  -2   1  14         23.72         41.12        42.47 o                         
  -1   1  14          6.17         12.36        48.92 o                         
   0   1  14         17.40        -34.30        51.89 o                         
   1   1  14          3.22         63.51        72.31 o                         
   2   1  14          9.67        -41.71        92.68 o                         
   3   1  14         46.07        139.58        89.00 o                         
   4   1  14          0.73        -56.74        69.39 o                         
   5   1  14          6.67        -73.69        73.69 o                         
   6   1  14          0.26         36.08        76.82 o                         
  -7   2  14         15.12         22.46        78.94 o                         
  -6   2  14          5.12         82.60        73.17 o                         
  -5   2  14          2.07        288.43        71.03 o                         
  -4   2  14        119.81        224.96        74.27 o                         
  -3   2  14         90.22         59.42        50.11 o                         
  -2   2  14          1.17         60.33        60.37 o                         
  -1   2  14         90.20         36.52        48.76 o                         
   0   2  14         26.68         20.00        52.83 o                         
   1   2  14        376.69        214.65        81.16 o                         
   2   2  14         68.41         97.20        71.14 o                         
   3   2  14         66.73         24.84        70.67 o                         
   4   2  14         31.78        -66.11        66.11 o                         
   5   2  14         21.48        -27.39        77.65 o                         
   6   2  14          0.95        -81.83        81.83 o                         
  -7   3  14         20.62         69.41        83.34 o                         
  -6   3  14         30.57        -66.07        66.07 o                         
  -5   3  14        144.92        125.54        83.86 o                         
  -4   3  14          8.33          3.80        51.52 o                         
  -3   3  14         10.97        -18.55       103.34 o                         
  -2   3  14          1.59        172.11        95.22 o                         
  -1   3  14         98.33          0.97        44.74 o                         
   0   3  14        250.42        145.91        56.07 o                         
   1   3  14        590.84        674.73       111.53 o                         
   2   3  14         82.24         62.94        57.25 o                         
   3   3  14         16.03        113.71        65.98 o                         
   4   3  14        120.31         39.03        73.62 o                         
   5   3  14         18.73         90.64        82.12 o                         
  -7   4  14          6.27          4.02        81.51 o                         
  -6   4  14         10.49        -66.78        66.78 o                         
  -5   4  14        349.91        848.72       106.67 o                         
  -4   4  14        191.28        231.42        57.32 o                         
  -3   4  14          0.70        -24.12       158.68 o                         
  -2   4  14        272.34        195.82       232.72 o                         
  -1   4  14        440.99        511.36       125.29 o                         
   0   4  14       1123.74       1248.97        89.15 o                         
   1   4  14        514.82        367.69        64.58 o                         
   2   4  14         49.59        -42.39        80.06 o                         
   3   4  14        123.81         12.66        66.51 o                         
   4   4  14        182.34        239.91        91.04 o                         
   5   4  14        149.23         97.31        71.84 o                         
  -7   5  14         38.42        172.75        86.64 o                         
  -6   5  14         29.88         25.52        69.86 o                         
  -5   5  14         17.39          5.20        76.15 o                         
  -4   5  14         39.33        -40.70        48.47 o                         
  -3   5  14         93.69         26.02       124.50 o                         
  -2   5  14        101.54        250.43       116.21 o                         
  -1   5  14        397.58        260.54       105.11 o                         
   0   5  14         33.36         23.33        40.68 o                         
   1   5  14          6.59         10.30        55.43 o                         
   2   5  14         11.50         48.33        62.27 o                         
   3   5  14         48.16          8.41        68.76 o                         
   4   5  14         40.59        -25.59        96.72 o                         
   5   5  14         77.03         21.74        64.24 o                         
  -7   6  14         10.55        -38.49        79.20 o                         
  -6   6  14          5.75         27.44        72.95 o                         
  -5   6  14          4.97        244.89        88.47 o                         
  -4   6  14          0.51        203.85       124.66 o                         
  -3   6  14          8.51        -70.40        90.13 o                         
  -2   6  14          0.31        -48.91        58.59 o                         
  -1   6  14        247.84        286.91        74.94 o                         
   0   6  14        217.87        289.64        52.27 o                         
   1   6  14          0.63          2.27        58.22 o                         
   2   6  14          5.62         22.54        63.61 o                         
   3   6  14         12.90        -21.10        68.45 o                         
   4   6  14          9.19        -25.57        73.36 o                         
   5   6  14        159.29        221.48        83.08 o                         
  -6   7  14         14.77        121.12        76.29 o                         
  -5   7  14          0.93        -79.66        79.66 o                         
  -4   7  14         30.67         -5.23        96.37 o                         
  -3   7  14         58.92        100.17        99.60 o                         
  -2   7  14         33.78        182.47        74.20 o                         
  -1   7  14        101.32        125.28        84.09 o                         
   0   7  14         65.07         56.16        44.32 o                         
   1   7  14        164.09         31.27        54.59 o                         
   2   7  14         62.98         74.44        69.46 o                         
   3   7  14          1.49        -53.87        53.87 o                         
   4   7  14          7.71        -15.04        62.37 o                         
   5   7  14         32.63        112.61        78.14 o                         
  -6   8  14          8.53        -69.86        69.86 o                         
  -5   8  14        227.48        448.60        80.49 o                         
  -4   8  14         22.64          4.86        47.96 o                         
  -3   8  14          6.41         24.10        78.12 o                         
  -2   8  14         16.75        -26.90        72.10 o                         
  -1   8  14         22.61        -77.84        77.84 o                         
   0   8  14         56.66         48.76        49.83 o                         
   1   8  14        238.03        140.65        85.66 o                         
   2   8  14         27.18        115.63        60.12 o                         
   3   8  14         74.90         40.16        68.69 o                         
   4   8  14         40.05        196.15        78.35 o                         
  -6   9  14         27.29         11.09        77.89 o                         
  -5   9  14         58.54        161.67        78.14 o                         
  -4   9  14         27.07          8.47        65.81 o                         
  -3   9  14          0.00         39.42        81.85 o                         
  -2   9  14         21.75         48.53        84.56 o                         
  -1   9  14         37.36        -77.71        77.71 o                         
   0   9  14          0.07        -12.81        50.35 o                         
   1   9  14         44.22        142.17        58.60 o                         
   2   9  14          2.01         69.14        61.83 o                         
   3   9  14         12.31         86.78        66.32 o                         
   4   9  14          4.48        -67.87        67.87 o                         
  -5  10  14         77.88        279.86        90.51 o                         
  -4  10  14          2.88        -51.72        70.60 o                         
  -3  10  14          7.79         43.83        91.45 o                         
  -2  10  14          3.42          6.46        67.03 o                         
  -1  10  14          0.56        -38.39        55.40 o                         
   0  10  14         59.13        -19.89        57.60 o                         
   1  10  14         68.54         21.07        57.37 o                         
   2  10  14         23.86         99.93        68.80 o                         
   3  10  14          6.70        -64.48        64.48 o                         
  -5  11  14         29.02        -73.83        73.83 o                         
  -4  11  14          0.31        -39.39        72.49 o                         
  -3  11  14        117.40          7.77        73.00 o                         
  -2  11  14          0.84         58.66        62.02 o                         
  -1  11  14         43.80        112.04        65.81 o                         
   0  11  14        108.33        142.79        67.94 o                         
   1  11  14          6.98         57.45        69.89 o                         
   2  11  14         25.32        -36.37        64.77 o                         
   3  11  14         84.21        -53.94        69.12 o                         
  -4  12  14         34.31         51.37        71.08 o                         
  -3  12  14         26.85         -0.91        73.22 o                         
  -2  12  14         35.60         30.45        68.08 o                         
  -1  12  14        135.22         57.33        65.20 o                         
   0  12  14         43.76         -2.08        69.75 o                         
   1  12  14          2.37         35.30        64.63 o                         
   2  12  14          3.48        -66.79        66.79 o                         
  -3  13  14         41.62        -69.27        72.41 o                         
  -2  13  14          9.64        -60.63        75.62 o                         
  -1  13  14          2.97        153.48        76.78 o                         
   0  13  14         13.84        -29.02        71.70 o                         
   1  13  14         46.95        237.75        75.09 o                         
  -7   1  15         31.79        -48.26        75.48 o                         
  -6   1  15         37.18         33.75        71.34 o                         
  -5   1  15        167.49        257.96        82.22 o                         
  -4   1  15         22.82          5.38        72.58 o                         
  -3   1  15         53.44        -21.20        50.87 o                         
  -2   1  15        184.21        138.65        55.57 o                         
  -1   1  15          0.48         -0.02        46.00 o                         
   0   1  15         48.62         -1.99        66.69 o                         
   1   1  15         26.32         43.20        71.96 o                         
   2   1  15         15.89         32.11        94.85 o                         
   3   1  15          7.02        -77.33        77.33 o                         
   4   1  15         18.48          3.94       112.34 o                         
   5   1  15         23.20         32.34       236.79 o                         
  -7   2  15         26.81         92.07        81.11 o                         
  -6   2  15         74.02         34.40        72.53 o                         
  -5   2  15         12.18         17.10        64.96 o                         
  -4   2  15         47.78         77.27        71.47 o                         
  -3   2  15        126.64         90.60        61.31 o                         
  -2   2  15        159.07        108.48        52.16 o                         
  -1   2  15        105.87        121.21        59.90 o                         
   0   2  15         26.37         24.06        68.69 o                         
   1   2  15        266.93        170.63        82.59 o                         
   2   2  15        356.01        525.33       147.76 o                         
   3   2  15        183.69        237.25       105.75 o                         
   4   2  15          3.13          0.24        96.11 o                         
   5   2  15         14.23       -105.24       105.24 o                         
  -7   3  15          1.72         94.81        85.47 o                         
  -6   3  15         61.24        -21.22        70.03 o                         
  -5   3  15         33.13        110.53        79.87 o                         
  -4   3  15         79.38         50.15        55.46 o                         
  -3   3  15          2.24         96.34       103.55 o                         
  -2   3  15          5.42        -88.97        88.97 o                         
  -1   3  15         63.44         96.35        53.07 o                         
   0   3  15        168.39        186.64        60.34 o                         
   1   3  15         71.79         96.22        87.41 o                         
   2   3  15        203.20          8.09        82.76 o                         
   3   3  15         14.11         35.87        89.87 o                         
   4   3  15          5.28         -3.90        71.91 o                         
   5   3  15          8.23          7.21        84.57 o                         
  -6   4  15         59.16        128.74        74.46 o                         
  -5   4  15          0.07        -12.84        62.28 o                         
  -4   4  15         97.52         90.24        70.75 o                         
  -3   4  15          1.08        -18.51        96.48 o                         
  -2   4  15         66.35        136.81       112.20 o                         
  -1   4  15         29.07          1.15       101.19 o                         
   0   4  15        134.01        -22.31        53.48 o                         
   1   4  15          1.91        100.87        77.67 o                         
   2   4  15        207.18        107.75        88.56 o                         
   3   4  15         30.77        -61.08        61.08 o                         
   4   4  15          0.64         22.89        76.57 o                         
   5   4  15          3.90         25.30        85.58 o                         
  -6   5  15          2.14        -40.73        92.32 o                         
  -5   5  15          3.60         33.75        84.49 o                         
  -4   5  15         55.31        173.43       117.92 o                         
  -3   5  15         36.40        211.48       126.13 o                         
  -2   5  15         90.18        102.07       153.79 o                         
  -1   5  15          2.66         -5.63       100.57 o                         
   0   5  15         10.77         26.46        54.67 o                         
   1   5  15          0.74          0.91        74.49 o                         
   2   5  15         36.97         73.93        66.83 o                         
   3   5  15         83.95         84.63        73.89 o                         
   4   5  15         61.18         79.31        83.00 o                         
  -6   6  15         61.73        -30.54        76.62 o                         
  -5   6  15          0.51        134.18        84.43 o                         
  -4   6  15          8.50          4.74       117.23 o                         
  -3   6  15        434.46        111.30       129.43 o                         
  -2   6  15        291.27        274.22       132.34 o                         
  -1   6  15          2.38       -105.57       105.57 o                         
   0   6  15          6.97         34.84        53.57 o                         
   1   6  15          5.36        -17.99        70.48 o                         
   2   6  15         43.40         90.94        70.29 o                         
   3   6  15          0.94         12.38        86.35 o                         
   4   6  15         23.15        -37.98       101.77 o                         
  -6   7  15         68.13         98.34        89.53 o                         
  -5   7  15         66.78        208.25        94.60 o                         
  -4   7  15         11.04        -95.41       143.21 o                         
  -3   7  15         13.15         63.50       128.31 o                         
  -2   7  15         18.01        112.68       125.42 o                         
  -1   7  15          3.10        -45.81       100.59 o                         
   0   7  15         26.24         71.11        56.13 o                         
   1   7  15         21.76         32.07        55.64 o                         
   2   7  15         64.44        133.80        75.09 o                         
   3   7  15          1.16        -50.63        75.31 o                         
   4   7  15         84.97        -33.60        94.99 o                         
  -5   8  15          4.72         59.13        94.97 o                         
  -4   8  15          9.40        170.33       140.27 o                         
  -3   8  15         54.15         59.67       130.43 o                         
  -2   8  15         56.39         30.43        79.53 o                         
  -1   8  15        104.66        -36.60        76.39 o                         
   0   8  15          0.98         73.91        58.52 o                         
   1   8  15          5.73        -47.70        65.44 o                         
   2   8  15          1.66        -69.40        69.40 o                         
   3   8  15         11.22          8.61        76.87 o                         
  -5   9  15          4.21         94.81       191.70 o                         
  -4   9  15          6.85         23.95       262.02 o                         
  -3   9  15         14.67         39.46        88.42 o                         
  -2   9  15         32.44       -114.63       114.63 o                         
  -1   9  15         69.34        201.42        98.19 o                         
   0   9  15        105.05        225.69        91.90 o                         
   1   9  15          5.26         35.36        67.90 o                         
   2   9  15          5.96         30.06       108.46 o                         
   3   9  15          1.22         66.14        66.24 o                         
  -4  10  15         44.47        -48.91        68.94 o                         
  -3  10  15          4.22         71.86        94.17 o                         
  -2  10  15         46.70         38.83        90.31 o                         
  -1  10  15         11.51        -19.83        66.49 o                         
   0  10  15         62.12         51.30        64.69 o                         
   1  10  15         74.49         25.42        62.80 o                         
   2  10  15        191.25        171.56        71.62 o                         
  -3  11  15         86.02         29.72        60.65 o                         
  -2  11  15         12.58        206.36       112.89 o                         
  -1  11  15          0.01        -68.83        68.83 o                         
   0  11  15         44.60        107.53        57.04 o                         
   1  11  15         11.15        -44.47        64.93 o                         
   2  11  15          3.86        -60.64        60.64 o                         
  -2  12  15         21.41        -69.30        69.30 o                         
  -1  12  15         35.16        -63.47        63.47 o                         
   0  12  15         51.09        -49.29        69.44 o                         
  -6   0  16        447.56        340.02       124.14 o                         
  -5   0  16        519.78        709.54       257.87 o                         
  -4   0  16        930.74       1001.64       252.17 o                         
  -3   0  16       1417.63       1343.66       151.69 o                         
  -2   0  16        352.99        500.90       104.70 o                         
  -1   0  16         69.28        167.21        84.44 o                         
   0   0  16         18.12         34.76        92.50 o                         
   1   0  16        999.20        833.86       146.45 o                         
   2   0  16        558.71        771.41       214.82 o                         
   3   0  16        757.28        986.07       253.88 o                         
   4   0  16        760.60        763.27       253.88 o                         
  -6   1  16         11.75         81.67        78.72 o                         
  -5   1  16          4.34        -63.25        63.25 o                         
  -4   1  16          0.08          9.33        59.94 o                         
  -3   1  16          1.01        -47.76        69.21 o                         
  -2   1  16          2.72         -4.29        82.61 o                         
  -1   1  16          0.20         62.73        57.21 o                         
   0   1  16        230.12        341.34        72.39 o                         
   1   1  16        159.79        152.81        84.08 o                         
   2   1  16          2.81        -14.67        83.37 o                         
   3   1  16         19.34          2.46       126.40 o                         
   4   1  16          8.04         65.56       105.06 o                         
  -6   2  16        335.26        359.16        96.31 o                         
  -5   2  16        332.38        327.37        77.58 o                         
  -4   2  16        463.73        290.13       131.08 o                         
  -3   2  16        591.30        577.85        93.88 o                         
  -2   2  16        432.51        328.34       107.82 o                         
  -1   2  16        672.35        654.48        97.21 o                         
   0   2  16       1009.28       1099.83       122.85 o                         
   1   2  16        517.04        515.19       101.21 o                         
   2   2  16        338.08        348.19       105.08 o                         
   3   2  16        452.81        571.85       123.88 o                         
   4   2  16        641.50        842.81       154.71 o                         
  -6   3  16         58.57         88.16        77.51 o                         
  -5   3  16         34.55        -47.82        61.66 o                         
  -4   3  16         39.55          2.69        74.73 o                         
  -3   3  16         41.99        162.53       111.61 o                         
  -2   3  16          3.31        -34.18        68.14 o                         
  -1   3  16         62.01          7.61        54.94 o                         
   0   3  16          4.69         14.07        71.27 o                         
   1   3  16          3.29        102.21        83.17 o                         
   2   3  16         19.21        -82.06        82.06 o                         
   3   3  16         39.98        -89.56        89.56 o                         
   4   3  16          0.10        118.64       113.96 o                         
  -6   4  16         99.33        208.92        82.77 o                         
  -5   4  16        272.22        409.87        98.09 o                         
  -4   4  16        204.76        162.68       132.64 o                         
  -3   4  16        390.57        239.99       123.07 o                         
  -2   4  16        503.57        503.40       138.89 o                         
  -1   4  16        872.66        967.46       164.45 o                         
   0   4  16        747.28        780.80       123.53 o                         
   1   4  16        907.90        944.53       152.78 o                         
   2   4  16        708.24        655.63       123.01 o                         
   3   4  16        382.59        216.97       110.87 o                         
   4   4  16        172.83        197.65       117.56 o                         
  -5   5  16         10.46        168.47        85.18 o                         
  -4   5  16         43.46         39.35       120.43 o                         
  -3   5  16         13.11       -108.10       108.10 o                         
  -2   5  16         62.21         67.98       124.66 o                         
  -1   5  16         70.98       -110.67       110.67 o                         
   0   5  16          4.00        -68.36        86.31 o                         
   1   5  16         52.53         98.37        91.08 o                         
   2   5  16         16.98         17.87       118.54 o                         
   3   5  16         22.07        -27.03        94.78 o                         
  -5   6  16        465.17        450.45       103.36 o                         
  -4   6  16        207.13        455.05       159.49 o                         
  -3   6  16        253.79         74.65       126.02 o                         
  -2   6  16        650.42        691.03       160.51 o                         
  -1   6  16        640.55        715.11       167.43 o                         
   0   6  16        634.37        646.96       111.42 o                         
   1   6  16        539.18        526.35       111.85 o                         
   2   6  16        444.59        449.21       121.42 o                         
   3   6  16        472.86        415.13       131.16 o                         
  -5   7  16         48.19        130.19       137.32 o                         
  -4   7  16          3.68        124.37       130.52 o                         
  -3   7  16          1.08       -117.99       117.99 o                         
  -2   7  16         46.52         28.44       332.00 o                         
  -1   7  16         70.32        151.81       140.17 o                         
   0   7  16         70.62         63.77       155.43 o                         
   1   7  16         37.17         92.49        93.98 o                         
   2   7  16        109.92        188.20       105.00 o                         
   3   7  16         18.74         57.13        89.49 o                         
  -4   8  16        629.51        858.07       193.17 o                         
  -3   8  16        354.73         77.71       148.76 o                         
  -2   8  16        299.96        401.80       158.26 o                         
  -1   8  16        235.45        230.90       152.92 o                         
   0   8  16        175.87        191.39        90.27 o                         
   1   8  16        214.67        121.28        86.62 o                         
   2   8  16        516.99        558.38        99.43 o                         
  -4   9  16          0.47        206.19       157.54 o                         
  -3   9  16         62.14         43.14       149.76 o                         
  -2   9  16          5.52        165.15       154.52 o                         
  -1   9  16         18.32        278.44       206.68 o                         
   0   9  16          0.23        -36.58        70.48 o                         
   1   9  16          0.13         80.64        72.02 o                         
   2   9  16         17.08        102.26        84.02 o                         
  -3  10  16        258.64       -105.62       154.24 o                         
  -2  10  16        411.39        236.23       168.53 o                         
  -1  10  16        509.29        413.13       151.96 o                         
   0  10  16        359.18        401.22        89.05 o                         
   1  10  16        199.25         25.13        84.81 o                         
  -5   1  17         76.06        141.32        71.72 o                         
  -4   1  17         57.75        -26.00        75.67 o                         
  -3   1  17         35.55          9.65        83.19 o                         
  -2   1  17         15.46          9.23        93.09 o                         
  -1   1  17         20.18         61.59        61.45 o                         
   0   1  17          0.36        -62.50        62.50 o                         
   1   1  17         53.31         43.87        82.52 o                         
   2   1  17         59.52        -19.72        92.50 o                         
   3   1  17         42.64         51.59       101.30 o                         
  -5   2  17          9.31         24.56        69.30 o                         
  -4   2  17          2.51        -55.63       131.64 o                         
  -3   2  17          2.05         21.02        71.45 o                         
  -2   2  17         11.54         49.06        70.09 o                         
  -1   2  17          1.39         66.44        73.64 o                         
   0   2  17          1.63        -35.38        80.32 o                         
   1   2  17         10.11          8.61        82.96 o                         
   2   2  17         80.95         -9.21        94.71 o                         
   3   2  17          0.05         65.52       103.72 o                         
  -5   3  17         63.39         63.48        85.66 o                         
  -4   3  17         29.04        -47.92        77.66 o                         
  -3   3  17         18.98         46.37        71.90 o                         
  -2   3  17        100.64        -28.08        71.73 o                         
  -1   3  17          9.27         22.35        75.41 o                         
   0   3  17         34.95        130.25        84.72 o                         
   1   3  17         38.91         63.49        86.71 o                         
   2   3  17         99.23        215.72       160.17 o                         
   3   3  17        120.78        116.92       106.59 o                         
  -5   4  17          1.99         -0.30        81.85 o                         
  -4   4  17          0.07        -94.69       122.06 o                         
  -3   4  17          4.20        100.02       118.80 o                         
  -2   4  17          3.21          9.75       218.89 o                         
  -1   4  17          1.69        135.24        75.30 o                         
   0   4  17         10.20        -52.72        74.83 o                         
   1   4  17          6.10         39.90        86.82 o                         
   2   4  17          0.00          4.84        90.79 o                         
   3   4  17          0.03        -16.87       104.29 o                         
  -4   5  17         56.13        -59.03       120.24 o                         
  -3   5  17         10.94         16.60       190.41 o                         
  -2   5  17         28.21        153.42       129.79 o                         
  -1   5  17          0.57       -106.88       110.31 o                         
   0   5  17          6.35        -55.54        91.25 o                         
   1   5  17         34.05         -0.81        83.80 o                         
   2   5  17         60.19        -54.03        93.12 o                         
  -4   6  17          5.80        -97.90       118.62 o                         
  -3   6  17          3.71         34.90       133.88 o                         
  -2   6  17         39.21        197.03       149.72 o                         
  -1   6  17         28.33        -71.78       142.40 o                         
   0   6  17          0.33        104.12        81.81 o                         
   1   6  17          0.03         46.42       145.20 o                         
   2   6  17          9.83         81.56       104.38 o                         
  -3   7  17          8.84       -102.24       132.91 o                         
  -2   7  17         47.86        -72.42       126.59 o                         
  -1   7  17          2.79        260.14       148.28 o                         
   0   7  17         12.54        -47.29       113.95 o                         
   1   7  17         11.15        -22.52        93.91 o                         
  -3   8  17          3.50        113.71       167.63 o                         
  -2   8  17          9.29         22.47       141.19 o                         
  -1   8  17          1.48        152.23       150.17 o                         
   0   8  17         35.05         76.29        88.36 o                         
  -4   0  18        620.12        650.31       129.43 o                         
  -3   0  18        950.25       1213.07       275.85 o                         
  -2   0  18       1642.78       1332.84       200.99 o                         
  -1   0  18       1695.96       1617.13       181.72 o                         
   0   0  18       1975.45       2145.70       216.41 o                         
   1   0  18       1153.54       1305.15       190.86 o                         
   2   0  18       1314.08       1669.66       450.80 o                         
  -4   1  18          0.34         -5.98        78.52 o                         
  -3   1  18          9.53        -78.21        78.21 o                         
  -2   1  18          9.10        -67.93        67.93 o                         
  -1   1  18          3.74         28.17        81.51 o                         
   0   1  18          4.96        -34.86        71.17 o                         
   1   1  18         42.76         83.68        79.19 o                         
   2   1  18          0.31        -77.00        80.82 o                         
  -4   2  18        596.37        527.26       105.59 o                         
  -3   2  18        877.10        789.10       113.42 o                         
  -2   2  18       1257.77        944.39       117.39 o                         
  -1   2  18       1400.86       1340.90       156.91 o                         
   0   2  18       1484.36       1476.78       184.63 o                         
   1   2  18       1726.11       1830.96       176.69 o                         
  -3   3  18          4.62          5.17       120.77 o                         
  -2   3  18          0.09        -76.23        76.23 o                         
  -1   3  18         10.35        -54.92        77.77 o                         
   0   3  18          3.34        -38.17        85.72 o                         
   1   3  18          3.18        -87.86        87.86 o                         
  -3   4  18        709.36        670.66       159.95 o                         
  -2   4  18       1227.18        756.18       214.74 o                         
  -1   4  18       1201.58       1124.42       132.34 o                         
   0   4  18       1584.70       1617.49       167.25 o                         
   1   4  18       1085.38        996.00       140.82 o                         
  -3   5  18         21.09        -94.50       158.68 o                         
  -2   5  18         37.34       -126.97       126.97 o                         
  -1   5  18         25.63        -74.24       127.67 o                         
   0   5  18         40.79         62.82        89.84 o                         
  -2   6  18        658.66        860.84       183.82 o                         
  -1   6  18        906.15       1255.92       219.04 o                         
                                                                                
