# Supplementary material for: Structure of copper(II) complexes grown from ionic liquids – 1-ethyl-3-methyl­imidazolium acetate or chloride
Source: Acta Crystallogr E Crystallogr Commun. 2018 Jun 19;74(Pt 7):981–6. doi: 10.1107/S2056989018008538 (PMC6038647; doi:10.1107/S2056989018008538)
Supplement: Supplementary file 6 [file e-74-00981-3sup4.hkl]

data_3                                                                          
_shelx_title ' mo_sht145_0m in P-1'                                             
_shelx_refln_list_code          4                                               
_shelx_F_calc_maximum      188.60                                               
_exptl_crystal_F_000       548.00                                               
_reflns_d_resolution_high  0.8000                                               
                                                                                
loop_                                                                           
 _space_group_symop_operation_xyz                                               
 'x, y, z'                                                                      
 '-x, -y, -z'                                                                   
                                                                                
_cell_length_a     8.0542                                                       
_cell_length_b     8.1633                                                       
_cell_length_c    16.7195                                                       
_cell_angle_alpha  98.126                                                       
_cell_angle_beta   94.745                                                       
_cell_angle_gamma  92.964                                                       
                                                                                
_shelx_F_squared_multiplier     1.000                                           
                                                                                
loop_                                                                           
 _refln_index_h                                                                 
 _refln_index_k                                                                 
 _refln_index_l                                                                 
 _refln_F_squared_calc                                                          
 _refln_F_squared_meas                                                          
 _refln_F_squared_sigma                                                         
 _refln_observed_status                                                         
   1   0   0       1580.88       1592.11        14.64 o                         
   2   0   0        362.63        321.15         9.85 o                         
   3   0   0          0.47         -2.30         2.30 o                         
   4   0   0        633.75        679.07        18.62 o                         
   5   0   0        130.05        119.30        15.91 o                         
   6   0   0       4683.65       4631.06        99.09 o                         
   7   0   0          3.72         13.26        11.60 o                         
   8   0   0        137.12        169.31        25.52 o                         
   9   0   0        370.80        381.07        40.10 o                         
  10   0   0        529.94        554.68        51.37 o                         
 -10   1   0        610.32        675.31        48.05 o                         
  -9   1   0        182.10        183.56        28.50 o                         
  -8   1   0        429.78        366.82        35.46 o                         
  -7   1   0        469.38        467.89        30.49 o                         
  -6   1   0       2853.92       2741.62        49.33 o                         
  -5   1   0         11.33         13.59         5.37 o                         
  -4   1   0          3.62         10.76         3.86 o                         
  -3   1   0        244.77        222.85         7.46 o                         
  -2   1   0       1277.51       1268.21        15.62 o                         
  -1   1   0        220.22        214.36         3.57 o                         
   0   1   0      22403.23      22259.23       178.66 o                         
   1   1   0        765.44        770.71        10.97 o                         
   2   1   0         33.07         20.37         3.56 o                         
   3   1   0        679.20        805.72        15.87 o                         
   4   1   0          4.46         -1.24         5.96 o                         
   5   1   0       2056.39       2003.32        35.91 o                         
   6   1   0       2346.23       2433.27        49.47 o                         
   7   1   0         13.32         11.60        11.27 o                         
   8   1   0        680.83        653.77        41.09 o                         
   9   1   0        434.73        415.53        41.76 o                         
  -9   2   0         54.73         57.00        18.89 o                         
  -8   2   0        802.80        758.82        42.09 o                         
  -7   2   0       1166.10       1132.26        46.06 o                         
  -6   2   0       3399.50       3325.44        53.10 o                         
  -5   2   0        261.59        286.33        10.97 o                         
  -4   2   0         81.85         87.32         6.63 o                         
  -3   2   0        502.42        520.96        11.47 o                         
  -2   2   0        676.20        601.25        11.38 o                         
  -1   2   0       6501.87       6853.06        49.97 o                         
   0   2   0      10437.01      10625.83        85.17 o                         
   1   2   0      11366.85      11726.07       119.81 o                         
   2   2   0        549.16        711.30        28.67 o                         
   3   2   0          1.82          2.28         3.35 o                         
   4   2   0         10.77         12.57         4.78 o                         
   5   2   0        928.16        969.65        24.63 o                         
   6   2   0       1623.44       1639.12        50.21 o                         
   7   2   0         99.00         86.83        14.01 o                         
   8   2   0        466.32        480.48        44.08 o                         
   9   2   0         25.14         20.88        16.57 o                         
  -9   3   0        772.42        801.24        46.73 o                         
  -8   3   0       1893.81       1741.30        62.96 o                         
  -7   3   0         68.07         61.83        10.60 o                         
  -6   3   0       2510.15       2442.14        68.58 o                         
  -5   3   0          0.19         -0.86         3.61 o                         
  -4   3   0          1.65         -1.02         3.11 o                         
  -3   3   0          6.72          5.50         3.32 o                         
  -2   3   0       3733.85       3675.87        37.63 o                         
  -1   3   0       1648.08       1715.07        16.49 o                         
   0   3   0       2563.57       2298.46        26.01 o                         
   1   3   0       3870.09       4154.08        37.14 o                         
   2   3   0       5124.93       4954.03        52.55 o                         
   3   3   0       1187.59       1295.35        23.40 o                         
   4   3   0         64.66         63.03         7.75 o                         
   5   3   0        486.36        535.80        18.03 o                         
   6   3   0        810.76        859.50        30.58 o                         
   7   3   0          8.94          7.95         9.37 o                         
   8   3   0        723.84        734.46        33.63 o                         
   9   3   0         41.28         -2.65        16.24 o                         
  -9   4   0        218.69        281.98        34.80 o                         
  -8   4   0       1083.01       1019.26        49.71 o                         
  -7   4   0         15.51         20.32        17.07 o                         
  -6   4   0        708.46        737.88        24.79 o                         
  -5   4   0         42.30         43.14         6.49 o                         
  -4   4   0        805.93        810.51        18.64 o                         
  -3   4   0         81.82         81.88         5.97 o                         
  -2   4   0       3538.02       3493.63        38.45 o                         
  -1   4   0       1532.32       1704.61        22.80 o                         
   0   4   0       8237.90       8118.79        73.06 o                         
   1   4   0       2801.13       3019.19        27.88 o                         
   2   4   0       4027.04       3980.94        40.04 o                         
   3   4   0         61.50         78.95         8.02 o                         
   4   4   0        500.89        507.99        25.00 o                         
   5   4   0          6.50          5.31         5.69 o                         
   6   4   0        619.87        646.86        28.35 o                         
   7   4   0         98.59         85.70        15.08 o                         
   8   4   0        940.50        960.18        46.73 o                         
  -9   5   0         35.95         26.18        16.90 o                         
  -8   5   0       1441.92       1269.43        57.33 o                         
  -7   5   0          4.48          7.41         7.96 o                         
  -6   5   0        867.21        854.66        28.34 o                         
  -5   5   0          4.13          1.77         5.97 o                         
  -4   5   0         57.28         59.68         7.36 o                         
  -3   5   0         22.44         25.86         4.62 o                         
  -2   5   0       2821.13       2861.45        42.57 o                         
  -1   5   0        169.68        184.54         8.77 o                         
   0   5   0       4936.38       4676.36        49.37 o                         
   1   5   0        227.59        240.51        11.24 o                         
   2   5   0       2213.69       2178.67        28.88 o                         
   3   5   0        773.24        705.36        18.46 o                         
   4   5   0         44.20         58.17         8.60 o                         
   5   5   0        172.21        188.60        14.59 o                         
   6   5   0        484.10        505.50        26.97 o                         
   7   5   0         99.16         87.66        16.28 o                         
   8   5   0        585.63        599.32        32.61 o                         
  -8   6   0        895.81        857.87        50.04 o                         
  -7   6   0          1.20          0.40         8.40 o                         
  -6   6   0       1181.77       1167.61        35.85 o                         
  -5   6   0         66.87         75.56        12.40 o                         
  -4   6   0        475.57        489.05        40.74 o                         
  -3   6   0        637.83        630.16        15.64 o                         
  -2   6   0        690.03        664.26        19.30 o                         
  -1   6   0        126.63        142.50        11.09 o                         
   0   6   0       2509.68       2555.36        33.39 o                         
   1   6   0         62.73         64.33         5.63 o                         
   2   6   0       1356.60       1377.78        23.84 o                         
   3   6   0        760.35        791.01        22.95 o                         
   4   6   0         19.62         20.18         7.09 o                         
   5   6   0        170.66        183.57        19.09 o                         
   6   6   0       1219.41       1101.74        39.60 o                         
   7   6   0         28.57         12.57        11.65 o                         
  -7   7   0         55.37         54.74        13.47 o                         
  -6   7   0       1193.99       1178.97        38.69 o                         
  -5   7   0         18.36         29.45         9.79 o                         
  -4   7   0         25.58         21.41         7.37 o                         
  -3   7   0        204.91        232.07        12.66 o                         
  -2   7   0        353.82        396.94        16.18 o                         
  -1   7   0         14.55         18.70         6.01 o                         
   0   7   0       1500.36       1522.39        41.57 o                         
   1   7   0        127.80        112.86         9.72 o                         
   2   7   0          9.87         21.39         9.18 o                         
   3   7   0        927.46        897.99        44.74 o                         
   4   7   0        110.21        114.91        15.47 o                         
   5   7   0        679.04        571.58        40.10 o                         
   6   7   0        470.88        444.03        44.41 o                         
  -6   8   0       1185.19       1179.33        33.22 o                         
  -5   8   0        114.45        121.49        17.02 o                         
  -4   8   0          6.93          0.40         8.87 o                         
  -3   8   0        220.71        212.95        37.78 o                         
  -2   8   0        257.23        288.28        31.15 o                         
  -1   8   0         47.16         39.84        17.07 o                         
   0   8   0       1986.34       2012.45        50.21 o                         
   1   8   0         60.65         59.69        12.53 o                         
   2   8   0        342.27        339.77        18.95 o                         
   3   8   0        324.56        301.67        24.83 o                         
   4   8   0         78.42         40.43        17.56 o                         
   5   8   0        387.37        414.54        42.75 o                         
  -5   9   0        200.31        208.89        23.59 o                         
  -4   9   0          5.23          4.91        12.92 o                         
  -3   9   0          5.41         13.64        10.91 o                         
  -2   9   0        203.53        218.95        24.01 o                         
  -1   9   0        110.27         99.02        16.25 o                         
   0   9   0       1843.49       1799.64        51.18 o                         
   1   9   0         88.39         66.92        14.80 o                         
   2   9   0         74.10         78.30        10.19 o                         
   3   9   0         81.83        105.11        17.40 o                         
  -2  10   0        163.89        192.31        19.54 o                         
  -1  10   0        147.64        171.78        18.94 o                         
   0  10   0       1010.45        991.53        41.47 o                         
  -1 -10   1        685.16        711.39        35.96 o                         
   0 -10   1        132.18        126.66        26.84 o                         
   1 -10   1        196.70        188.12        18.92 o                         
   2 -10   1        216.98        247.46        21.76 o                         
  -4  -9   1        171.42        148.13        29.16 o                         
  -3  -9   1        130.63        104.78        18.72 o                         
  -2  -9   1         31.96         14.72        10.89 o                         
  -1  -9   1        664.27        712.21        54.18 o                         
   0  -9   1        284.03        250.45        23.26 o                         
   1  -9   1        625.94        594.86        26.23 o                         
   2  -9   1        364.37        318.38        61.80 o                         
   3  -9   1         98.06        114.65        18.06 o                         
   4  -9   1         31.28         33.12        12.93 o                         
   5  -9   1        195.03        212.66        35.13 o                         
  -5  -8   1         16.52          4.97        15.58 o                         
  -4  -8   1        582.67        531.17        29.29 o                         
  -3  -8   1       1359.35       1299.59        42.17 o                         
  -2  -8   1        317.30        292.64        15.55 o                         
  -1  -8   1       2324.56       2302.18        86.66 o                         
   0  -8   1         96.42        127.76        16.74 o                         
   1  -8   1        312.40        335.28        24.29 o                         
   2  -8   1        136.25        115.94        18.23 o                         
   3  -8   1         84.73         82.94        14.65 o                         
   4  -8   1         26.61         27.07        10.67 o                         
   5  -8   1       1142.56       1171.67        80.18 o                         
   6  -8   1         16.26         10.19         8.15 o                         
  -6  -7   1        481.81        478.50        46.39 o                         
  -5  -7   1         72.84         71.91        21.21 o                         
  -4  -7   1        332.73        300.63        23.76 o                         
  -3  -7   1        571.83        559.91        26.59 o                         
  -2  -7   1        225.97        230.03        14.47 o                         
  -1  -7   1       1555.79       1477.38        27.13 o                         
   0  -7   1        480.89        491.54        61.79 o                         
   1  -7   1        304.18        315.20        26.51 o                         
   2  -7   1          1.55         -3.36         4.62 o                         
   3  -7   1        346.83        332.17        16.21 o                         
   4  -7   1        199.18        221.22        18.13 o                         
   5  -7   1       1314.19       1322.05        47.39 o                         
   6  -7   1          7.06         -5.11         8.19 o                         
   7  -7   1       1245.78       1335.77        42.26 o                         
  -7  -6   1        393.21        401.08        31.50 o                         
  -6  -6   1        684.95        670.51        32.08 o                         
  -5  -6   1         14.85         10.46         7.39 o                         
  -4  -6   1         32.95         45.07         8.57 o                         
  -3  -6   1        973.22        966.39        20.77 o                         
  -2  -6   1         15.92         20.07         5.04 o                         
  -1  -6   1       1956.06       1896.85        23.56 o                         
   0  -6   1        147.69        155.76        17.01 o                         
   1  -6   1         35.05         27.92         6.69 o                         
   2  -6   1         32.59         30.54         6.13 o                         
   3  -6   1         21.94         16.04         4.88 o                         
   4  -6   1        197.71        228.58        26.70 o                         
   5  -6   1        536.37        595.39        25.35 o                         
   6  -6   1         29.36         24.38         9.38 o                         
   7  -6   1        887.75        845.79        31.86 o                         
   8  -6   1          8.78          0.00        12.59 o                         
  -8  -5   1          0.19          3.95        11.36 o                         
  -7  -5   1        784.09        793.15        45.38 o                         
  -6  -5   1        426.90        443.14        27.32 o                         
  -5  -5   1          9.38         10.94         6.76 o                         
  -4  -5   1         94.31        100.14        10.61 o                         
  -3  -5   1        840.38        801.05        17.62 o                         
  -2  -5   1         99.30        137.09         8.42 o                         
  -1  -5   1       9727.61       9460.72        93.63 o                         
   0  -5   1        154.12        151.27        14.87 o                         
   1  -5   1       1312.44       1317.13        26.55 o                         
   2  -5   1         58.28         68.63         6.65 o                         
   3  -5   1          6.81          3.46         3.50 o                         
   4  -5   1        581.04        550.80        14.13 o                         
   5  -5   1        747.61        782.67        26.06 o                         
   6  -5   1          1.14          0.29         6.08 o                         
   7  -5   1       1020.79       1038.22        34.30 o                         
   8  -5   1        109.24        100.08        20.21 o                         
   9  -5   1        269.11        249.50        32.48 o                         
  -8  -4   1         62.11         52.36        14.76 o                         
  -7  -4   1        862.62        794.19        40.25 o                         
  -6  -4   1        667.57        673.59        28.94 o                         
  -5  -4   1          3.79         -2.42         5.16 o                         
  -4  -4   1         76.21         73.62         8.53 o                         
  -3  -4   1        362.63        295.40        10.28 o                         
  -2  -4   1       1653.02       1635.54        17.63 o                         
  -1  -4   1      10923.37      11022.10        67.84 o                         
   0  -4   1        156.66        172.67        14.56 o                         
   1  -4   1       2143.91       2106.47        26.94 o                         
   2  -4   1       3611.98       3795.77        36.71 o                         
   3  -4   1        216.15        247.73         8.55 o                         
   4  -4   1        123.38        141.53         9.19 o                         
   5  -4   1       2390.01       2317.07        39.32 o                         
   6  -4   1        447.12        424.87        23.20 o                         
   7  -4   1       1226.18       1302.66        34.77 o                         
   8  -4   1        154.61        177.92        25.19 o                         
   9  -4   1        135.56        119.63        24.85 o                         
  -9  -3   1        236.70        250.17        37.12 o                         
  -8  -3   1        561.17        554.28        30.11 o                         
  -7  -3   1       1078.14       1152.92        38.43 o                         
  -6  -3   1        236.15        236.00        19.77 o                         
  -5  -3   1         36.86         37.00         7.31 o                         
  -4  -3   1        626.01        682.02        18.74 o                         
  -3  -3   1       1795.10       1834.09        35.73 o                         
  -2  -3   1       4388.86       4463.77        52.47 o                         
  -1  -3   1      16440.92      16605.96       105.19 o                         
   0  -3   1        111.18        122.89         6.58 o                         
   1  -3   1        103.09         66.92         4.14 o                         
   2  -3   1       2413.52       2567.95        25.63 o                         
   3  -3   1          3.54          1.93         2.59 o                         
   4  -3   1         84.18         70.22         6.48 o                         
   5  -3   1       3598.96       3403.80        42.39 o                         
   6  -3   1       1351.88       1318.70        54.02 o                         
   7  -3   1       2084.35       2037.86        42.19 o                         
   8  -3   1        117.95        101.41        19.22 o                         
   9  -3   1        192.01        187.53        27.51 o                         
  -9  -2   1        555.65        560.98        51.03 o                         
  -8  -2   1         72.23         66.95        16.74 o                         
  -7  -2   1       2811.45       2817.03        60.37 o                         
  -6  -2   1         51.40         41.40        16.07 o                         
  -5  -2   1          2.13          5.34         5.09 o                         
  -4  -2   1        108.29         92.51         9.85 o                         
  -3  -2   1       2434.88       2364.41        67.91 o                         
  -2  -2   1       1168.89       1261.13        24.37 o                         
  -1  -2   1      17005.95      16919.94       117.18 o                         
   0  -2   1         84.92         78.85         2.92 o                         
   1  -2   1       1055.22       1012.32        20.22 o                         
   2  -2   1        125.44        124.26         6.70 o                         
   3  -2   1        906.91        939.32        15.05 o                         
   4  -2   1          0.98          7.16         4.73 o                         
   5  -2   1       6421.71       6257.61        64.09 o                         
   6  -2   1        195.77        219.42        12.25 o                         
   7  -2   1       2399.36       2335.41        66.61 o                         
   8  -2   1        345.90        324.40        31.81 o                         
   9  -2   1        260.24        236.25        30.49 o                         
  -9  -1   1        725.23        882.40        52.03 o                         
  -8  -1   1        154.62        154.43        25.19 o                         
  -7  -1   1        478.23        562.30        35.46 o                         
  -6  -1   1        342.69        364.96        28.33 o                         
  -5  -1   1          5.28         -0.19         4.56 o                         
  -4  -1   1          3.84         12.97         4.57 o                         
  -3  -1   1       1645.08       1532.76        29.35 o                         
  -2  -1   1       3972.04       4030.41        40.95 o                         
  -1  -1   1      12132.70      12352.48       336.99 o                         
   0  -1   1          0.73          2.20         0.93 o                         
   1  -1   1       2966.09       3024.58        20.73 o                         
   2  -1   1       2515.35       2554.91        22.20 o                         
   3  -1   1          7.27          5.03         2.71 o                         
   4  -1   1         36.63         40.24         4.78 o                         
   5  -1   1       3745.23       3668.85        95.28 o                         
   6  -1   1        176.82        177.19        13.91 o                         
   7  -1   1        629.86        560.32        32.81 o                         
   8  -1   1        245.65        253.48        29.16 o                         
   9  -1   1        193.29        192.51        27.84 o                         
 -10   0   1        266.91        279.99        38.11 o                         
  -9   0   1        871.72        970.21        53.35 o                         
  -8   0   1          0.89         -5.30        10.94 o                         
  -7   0   1        848.29        864.50        42.09 o                         
  -6   0   1        186.15        184.22        21.54 o                         
  -5   0   1          4.85          8.28         7.29 o                         
  -4   0   1         22.11         24.91         7.56 o                         
  -3   0   1         33.22         69.22         6.73 o                         
  -2   0   1        280.91        262.77         9.36 o                         
  -1   0   1      35568.41      31890.99       622.33 o                         
   0   0   1        110.51          5.63         1.66 o                         
   1   0   1       8347.91       8425.46        67.87 o                         
   2   0   1        405.70        412.32         9.83 o                         
   3   0   1       1064.68       1038.29        24.19 o                         
   4   0   1        220.81        237.61        11.13 o                         
   5   0   1       3190.53       3191.72        49.79 o                         
   6   0   1         84.95         66.28        14.25 o                         
   7   0   1        127.73        124.93        19.55 o                         
   8   0   1        280.69        328.71        34.46 o                         
   9   0   1        283.95        325.72        36.45 o                         
 -10   1   1         43.02         41.76        19.88 o                         
  -9   1   1       1197.85       1090.51        55.34 o                         
  -8   1   1         20.74          2.98        11.60 o                         
  -7   1   1        851.59        795.60        40.10 o                         
  -6   1   1         44.59         45.07        12.59 o                         
  -5   1   1        275.20        307.83        21.21 o                         
  -4   1   1        353.08        378.61        10.17 o                         
  -3   1   1       1197.55       1061.95        13.93 o                         
  -2   1   1       7100.69       7420.12        55.06 o                         
  -1   1   1      16847.27      17329.84       135.38 o                         
   0   1   1        245.07        256.04         5.25 o                         
   1   1   1       4707.38       4736.90        35.53 o                         
   2   1   1        700.23        754.92        12.75 o                         
   3   1   1        236.24        245.61        11.62 o                         
   4   1   1          6.11          7.56         3.80 o                         
   5   1   1       6438.52       6496.38        87.08 o                         
   6   1   1         16.52         23.53        11.27 o                         
   7   1   1       1620.54       1548.76        56.67 o                         
   8   1   1        560.34        611.35        39.44 o                         
   9   1   1        410.19        409.24        41.76 o                         
  -9   2   1        768.72        801.57        48.38 o                         
  -8   2   1        142.79        162.71        25.85 o                         
  -7   2   1       2205.68       2269.80        68.93 o                         
  -6   2   1        138.25        165.45        18.21 o                         
  -5   2   1        379.34        399.10        12.38 o                         
  -4   2   1        928.02        935.80        17.48 o                         
  -3   2   1       2732.83       2592.54        30.70 o                         
  -2   2   1        103.48        116.49         5.83 o                         
  -1   2   1       9561.94       9284.17        75.96 o                         
   0   2   1        234.70        232.81         5.63 o                         
   1   2   1         20.44         42.89         4.06 o                         
   2   2   1        117.13        107.01        10.85 o                         
   3   2   1        240.71        242.87         9.56 o                         
   4   2   1        662.54        678.20        22.52 o                         
   5   2   1       3185.23       3109.52        43.21 o                         
   6   2   1          3.27         -1.97         6.68 o                         
   7   2   1       1142.65       1114.08        52.67 o                         
   8   2   1          1.82         -5.63        11.60 o                         
   9   2   1         65.61        113.34        25.85 o                         
  -9   3   1        302.22        298.88        35.46 o                         
  -8   3   1         51.61         26.51        14.25 o                         
  -7   3   1       2407.02       2395.73        71.25 o                         
  -6   3   1        163.39        163.45        12.97 o                         
  -5   3   1        381.29        382.29        13.16 o                         
  -4   3   1        352.53        338.58        11.64 o                         
  -3   3   1       2138.88       1971.68        27.55 o                         
  -2   3   1       1709.99       1820.61        20.12 o                         
  -1   3   1      12236.34      12526.50        90.03 o                         
   0   3   1        260.31        297.71        13.01 o                         
   1   3   1       1014.06        970.16        14.34 o                         
   2   3   1       2676.20       2732.81        34.29 o                         
   3   3   1         15.77         13.36         4.30 o                         
   4   3   1        682.84        637.42        19.35 o                         
   5   3   1       3503.77       3263.27        46.40 o                         
   6   3   1          3.31          3.55         7.36 o                         
   7   3   1        782.77        798.66        38.59 o                         
   8   3   1        172.29        164.96        54.99 o                         
   9   3   1         46.82        102.07        27.17 o                         
  -9   4   1        326.63        350.25        39.44 o                         
  -8   4   1         11.64         39.10        16.57 o                         
  -7   4   1       1316.39       1327.15        34.69 o                         
  -6   4   1        391.74        383.73        18.35 o                         
  -5   4   1        192.14        206.03        23.20 o                         
  -4   4   1         33.52         46.38         6.50 o                         
  -3   4   1       2045.95       2152.30        81.84 o                         
  -2   4   1        126.90        110.01        13.75 o                         
  -1   4   1      15482.11      15670.80       152.48 o                         
   0   4   1        339.31        369.87        10.62 o                         
   1   4   1       3738.95       3896.05        37.30 o                         
   2   4   1       1159.30       1104.41        18.16 o                         
   3   4   1          4.65         35.48         6.13 o                         
   4   4   1        553.92        518.31        24.37 o                         
   5   4   1        549.78        541.97        18.78 o                         
   6   4   1          0.77         -7.79         7.79 o                         
   7   4   1       1270.08       1257.14        62.96 o                         
   8   4   1        325.54        361.94        28.35 o                         
  -9   5   1        278.07        272.04        34.80 o                         
  -8   5   1         21.45         22.53        14.91 o                         
  -7   5   1       1311.96       1374.00        53.02 o                         
  -6   5   1          0.42         -3.21         6.04 o                         
  -5   5   1          2.72         -5.08         5.84 o                         
  -4   5   1          3.64          6.64         6.31 o                         
  -3   5   1       1688.18       1794.65        53.02 o                         
  -2   5   1         64.42         57.85         6.77 o                         
  -1   5   1       5009.60       4840.40        50.49 o                         
   0   5   1          8.67          9.88         3.18 o                         
   1   5   1         78.89         72.24         5.56 o                         
   2   5   1        321.84        294.50        10.62 o                         
   3   5   1          2.62          1.93         3.52 o                         
   4   5   1        573.10        583.23        19.38 o                         
   5   5   1        492.81        453.77        40.26 o                         
   6   5   1          0.86         -4.50         8.28 o                         
   7   5   1        455.66        544.00        46.05 o                         
   8   5   1        305.80        353.45        43.74 o                         
  -8   6   1         25.94         19.88        15.91 o                         
  -7   6   1       1017.35       1073.42        35.61 o                         
  -6   6   1         24.20         26.77        21.54 o                         
  -5   6   1        120.51        117.77        14.63 o                         
  -4   6   1         64.14         76.74        14.75 o                         
  -3   6   1       1449.22       1449.27        35.50 o                         
  -2   6   1         23.05         38.04         7.46 o                         
  -1   6   1       2494.96       2499.73        33.74 o                         
   0   6   1         17.73         10.76         4.46 o                         
   1   6   1        189.22        207.58         9.61 o                         
   2   6   1        273.43        290.29        12.51 o                         
   3   6   1        136.19        159.90        13.05 o                         
   4   6   1        351.95        390.32        31.41 o                         
   5   6   1        827.35        790.14        31.27 o                         
   6   6   1         45.19         37.62        12.17 o                         
   7   6   1        732.97        704.34        34.60 o                         
  -7   7   1        994.59        956.48        36.42 o                         
  -6   7   1         25.58         12.96         9.47 o                         
  -5   7   1         23.69         10.20         9.25 o                         
  -4   7   1        252.59        233.99        16.06 o                         
  -3   7   1        619.49        681.27        38.11 o                         
  -2   7   1          0.44          9.61        10.60 o                         
  -1   7   1       2518.10       2509.99        53.17 o                         
   0   7   1        227.55        237.06        26.84 o                         
   1   7   1        434.01        461.11        27.44 o                         
   2   7   1        259.65        246.21        32.64 o                         
   3   7   1         78.96         86.59        26.84 o                         
   4   7   1        571.19        532.48        36.78 o                         
   5   7   1        821.38        769.09        44.08 o                         
   6   7   1         78.81        100.74        24.85 o                         
  -6   8   1         80.68         89.40        13.14 o                         
  -5   8   1        134.22        132.00        18.35 o                         
  -4   8   1        290.25        265.34        23.44 o                         
  -3   8   1        973.39        946.47        36.51 o                         
  -2   8   1        120.22        134.21        22.87 o                         
  -1   8   1       1792.62       1772.24        47.78 o                         
   0   8   1         19.80         13.55        18.23 o                         
   1   8   1        160.13        197.88        19.91 o                         
   2   8   1        162.55        178.55        19.45 o                         
   3   8   1         10.35         11.14        10.14 o                         
   4   8   1        101.00        117.98        22.87 o                         
   5   8   1        290.84        226.97        36.12 o                         
  -5   9   1          1.12          5.04        11.60 o                         
  -4   9   1        144.97        163.27        41.90 o                         
  -3   9   1        241.72        321.26        49.71 o                         
  -2   9   1         48.49         35.13        16.90 o                         
  -1   9   1       1398.14       1451.02        45.93 o                         
   0   9   1        177.42        179.99        47.04 o                         
   1   9   1        404.39        423.80        29.98 o                         
   2   9   1        285.73        316.65        26.70 o                         
   3   9   1          2.82         -4.31        12.59 o                         
  -1  10   1        594.30        625.22        33.61 o                         
  -1 -10   2        161.45        151.21        17.90 o                         
   0 -10   2        224.08        252.41        21.88 o                         
   1 -10   2        249.73        257.88        21.53 o                         
   2 -10   2        103.74        113.03        28.35 o                         
  -4  -9   2        318.00        416.53        45.73 o                         
  -3  -9   2        142.25        121.16        11.97 o                         
  -2  -9   2        373.03        381.99        42.25 o                         
  -1  -9   2        103.97        125.04        22.53 o                         
   0  -9   2        736.89        704.32        27.81 o                         
   1  -9   2        449.70        434.47        25.64 o                         
   2  -9   2        302.88        354.65        35.80 o                         
   3  -9   2         53.91         68.28        27.17 o                         
   4  -9   2        215.57        142.29        18.79 o                         
   5  -9   2         23.97         12.10        10.79 o                         
  -5  -8   2        231.48        320.09        39.10 o                         
  -4  -8   2        255.93        255.02        24.02 o                         
  -3  -8   2        162.57        150.89        13.02 o                         
  -2  -8   2        744.94        706.15        20.12 o                         
  -1  -8   2        256.97        208.84        19.95 o                         
   0  -8   2        208.18        249.62        21.52 o                         
   1  -8   2         71.68         83.30         8.99 o                         
   2  -8   2         36.86         37.75         9.93 o                         
   3  -8   2         17.56         22.80        22.87 o                         
   4  -8   2        266.50        254.50        21.98 o                         
   5  -8   2         85.74         82.27        15.91 o                         
   6  -8   2       1145.43       1111.82        31.29 o                         
  -6  -7   2         89.79        100.08        25.19 o                         
  -5  -7   2        184.15        173.95        28.50 o                         
  -4  -7   2        628.10        606.68        28.59 o                         
  -3  -7   2       1574.23       1569.52        31.96 o                         
  -2  -7   2       2153.03       2207.12        36.07 o                         
  -1  -7   2        568.72        568.71        25.15 o                         
   0  -7   2        766.97        772.05        27.88 o                         
   1  -7   2         80.90         91.96         9.50 o                         
   2  -7   2        862.34        854.80        24.31 o                         
   3  -7   2       1163.83       1122.42        44.85 o                         
   4  -7   2       1664.09       1619.45        32.44 o                         
   5  -7   2        196.07        184.55        17.87 o                         
   6  -7   2       1489.42       1586.18        44.21 o                         
   7  -7   2         25.99         21.68        10.51 o                         
  -7  -6   2        790.59        812.17        53.02 o                         
  -6  -6   2         50.97         35.46        11.89 o                         
  -5  -6   2        342.99        362.98        20.96 o                         
  -4  -6   2        554.15        580.90        27.41 o                         
  -3  -6   2        166.53        174.39        16.97 o                         
  -2  -6   2       4000.12       3915.02        43.68 o                         
  -1  -6   2       1337.70       1382.09        21.35 o                         
   0  -6   2         41.98         35.87         8.59 o                         
   1  -6   2        276.29        295.53        14.44 o                         
   2  -6   2        155.11        158.06        14.82 o                         
   3  -6   2        554.94        527.78        22.03 o                         
   4  -6   2        945.86        995.51        35.96 o                         
   5  -6   2        504.08        508.48        23.47 o                         
   6  -6   2        879.39        869.16        30.33 o                         
   7  -6   2          7.35          5.17         9.28 o                         
   8  -6   2        316.16        335.67        35.13 o                         
  -8  -5   2        838.98        839.36        38.77 o                         
  -7  -5   2        601.44        653.56        33.80 o                         
  -6  -5   2         17.60         21.03        10.64 o                         
  -5  -5   2          4.93          2.72         6.23 o                         
  -4  -5   2        153.08        157.18        12.67 o                         
  -3  -5   2        182.23        176.09         6.60 o                         
  -2  -5   2      11861.42      12184.88        85.28 o                         
  -1  -5   2       2273.41       2387.43        22.38 o                         
   0  -5   2        469.20        420.78        13.32 o                         
   1  -5   2          6.02         -1.62         2.84 o                         
   2  -5   2        528.20        532.78        12.50 o                         
   3  -5   2        576.70        598.24        13.88 o                         
   4  -5   2       3461.39       3307.24        44.18 o                         
   5  -5   2        154.38        170.10        14.85 o                         
   6  -5   2        131.02        129.88        22.87 o                         
   7  -5   2        241.67        235.21        25.19 o                         
   8  -5   2        342.14        377.75        35.79 o                         
  -9  -4   2          2.46        -11.00        28.33 o                         
  -8  -4   2        942.12        965.17        39.95 o                         
  -7  -4   2        512.19        508.16        28.82 o                         
  -6  -4   2         31.31         34.81        10.66 o                         
  -5  -4   2        593.21        580.64        20.17 o                         
  -4  -4   2        213.06        278.25        26.15 o                         
  -3  -4   2        185.60        200.41         9.91 o                         
  -2  -4   2      12207.36      12145.44        83.29 o                         
  -1  -4   2        188.00        209.43         6.31 o                         
   0  -4   2       2112.13       2115.47        24.60 o                         
   1  -4   2         87.94         77.84         4.99 o                         
   2  -4   2        145.36        182.20         8.32 o                         
   3  -4   2         86.98         83.92         5.79 o                         
   4  -4   2       6365.26       6254.68        55.91 o                         
   5  -4   2         76.27         71.36         7.48 o                         
   6  -4   2       1864.85       1773.79        39.03 o                         
   7  -4   2        513.50        507.75        22.38 o                         
   8  -4   2        284.24        303.19        30.82 o                         
   9  -4   2        229.62        218.02        29.16 o                         
  -9  -3   2        324.74        345.42        29.82 o                         
  -8  -3   2        654.66        644.75        32.55 o                         
  -7  -3   2        324.60        332.74        25.30 o                         
  -6  -3   2        124.14        124.50        15.62 o                         
  -5  -3   2         81.88         76.98         9.52 o                         
  -4  -3   2        274.16        290.06        14.13 o                         
  -3  -3   2        144.52        132.61         9.44 o                         
  -2  -3   2      11528.45      11862.66        90.12 o                         
  -1  -3   2       2549.54       2812.40        24.12 o                         
   0  -3   2        242.79        317.87         6.81 o                         
   1  -3   2        189.99        190.78         5.67 o                         
   2  -3   2         57.62         54.74         4.10 o                         
   3  -3   2        537.88        566.16        10.62 o                         
   4  -3   2       6406.86       6434.92       142.06 o                         
   5  -3   2          2.90          1.06         3.60 o                         
   6  -3   2       1539.06       1537.24        27.70 o                         
   7  -3   2        220.69        218.09        16.74 o                         
   8  -3   2        555.49        586.16        36.12 o                         
   9  -3   2        175.81        186.87        27.51 o                         
  -9  -2   2         66.39         66.28        22.53 o                         
  -8  -2   2       1102.02       1150.37        40.98 o                         
  -7  -2   2        447.95        463.81        26.97 o                         
  -6  -2   2        107.31        111.47        11.27 o                         
  -5  -2   2       1506.44       1344.01        27.98 o                         
  -4  -2   2       5313.08       5324.78        60.68 o                         
  -3  -2   2       1486.08       1526.50        38.10 o                         
  -2  -2   2       4839.26       4320.14        52.62 o                         
  -1  -2   2          0.27          9.71         5.24 o                         
   0  -2   2        129.53        156.95         4.41 o                         
   1  -2   2       1850.66       1850.94        15.86 o                         
   2  -2   2       1705.92       1731.19        17.35 o                         
   3  -2   2         39.43         35.52         3.22 o                         
   4  -2   2       2026.66       1793.83        24.38 o                         
   5  -2   2         11.87          6.24         3.87 o                         
   6  -2   2       2702.46       2615.11        37.31 o                         
   7  -2   2          1.19          9.28         9.28 o                         
   8  -2   2        305.62        259.11        27.84 o                         
   9  -2   2        126.20        182.89        26.84 o                         
  -9  -1   2         30.86         51.37        19.88 o                         
  -8  -1   2        862.52        854.23        47.72 o                         
  -7  -1   2         51.41         31.44        10.66 o                         
  -6  -1   2         28.11         29.38         7.21 o                         
  -5  -1   2        895.69        954.76        22.60 o                         
  -4  -1   2       3338.79       3265.52        42.58 o                         
  -3  -1   2        409.44        451.27        12.72 o                         
  -2  -1   2      19761.55      19377.60       158.92 o                         
  -1  -1   2        460.90        448.92         7.44 o                         
   0  -1   2      14883.55      14789.01       134.35 o                         
   1  -1   2         86.16         95.57         5.26 o                         
   2  -1   2        447.08        411.47         6.07 o                         
   3  -1   2         46.33         64.34         6.86 o                         
   4  -1   2       4269.19       4073.73        43.28 o                         
   5  -1   2        197.51        228.04        11.95 o                         
   6  -1   2       3118.02       3087.54        50.85 o                         
   7  -1   2         15.80          6.30         9.61 o                         
   8  -1   2          2.95         11.60        11.93 o                         
   9  -1   2        221.36        217.03        29.49 o                         
 -10   0   2        857.02        898.63        56.67 o                         
  -9   0   2         34.32         56.34        18.89 o                         
  -8   0   2        969.01        876.10        47.39 o                         
  -7   0   2        114.46        142.83        22.20 o                         
  -6   0   2          6.33          8.62         9.94 o                         
  -5   0   2        110.18        100.60        11.45 o                         
  -4   0   2       4254.32       4178.86        49.29 o                         
  -3   0   2        245.66        298.46        10.44 o                         
  -2   0   2       1707.46       1478.90        20.84 o                         
  -1   0   2       1764.53       1768.31        27.85 o                         
   0   0   2       6843.60       6993.65        39.77 o                         
   1   0   2        823.11        831.25        10.90 o                         
   2   0   2       2029.43       2046.15        30.54 o                         
   3   0   2          6.93         -2.17         2.78 o                         
   4   0   2       2443.66       2238.31        35.03 o                         
   5   0   2        748.18        831.86        22.26 o                         
   6   0   2       3100.16       2891.75        70.59 o                         
   7   0   2        745.10        740.92        37.78 o                         
   8   0   2         21.06         32.14        14.25 o                         
   9   0   2        159.61        158.74        26.51 o                         
 -10   1   2        708.84        701.49        51.03 o                         
  -9   1   2         81.77         78.87        22.53 o                         
  -8   1   2        698.29        660.07        41.42 o                         
  -7   1   2          2.29         -1.99         9.94 o                         
  -6   1   2        322.78        326.72        25.19 o                         
  -5   1   2        133.92        127.92        16.24 o                         
  -4   1   2       3721.26       3535.82        37.62 o                         
  -3   1   2       7776.19       7903.09        69.83 o                         
  -2   1   2      10820.71      10707.56       117.63 o                         
  -1   1   2        759.17        802.89        21.54 o                         
   0   1   2       6172.16       6418.38        45.44 o                         
   1   1   2       2983.70       3044.99        25.54 o                         
   2   1   2        132.57        108.49         4.22 o                         
   3   1   2         37.03         46.83         4.10 o                         
   4   1   2       4695.34       4340.95        59.73 o                         
   5   1   2        567.50        543.42        27.51 o                         
   6   1   2       5176.91       5202.64       108.70 o                         
   7   1   2       1293.19       1290.31        51.37 o                         
   8   1   2         17.07          0.33        11.60 o                         
   9   1   2         91.91         83.18        22.20 o                         
  -9   2   2          4.49         10.27        13.92 o                         
  -8   2   2       1669.73       1655.80        63.96 o                         
  -7   2   2          1.16          6.96        10.94 o                         
  -6   2   2         60.50         65.55        14.08 o                         
  -5   2   2          6.24          6.64         4.35 o                         
  -4   2   2       5641.34       5586.06        68.32 o                         
  -3   2   2       5456.89       6136.42        58.66 o                         
  -2   2   2       2965.83       2573.09        36.41 o                         
  -1   2   2       3220.16       3586.30        35.53 o                         
   0   2   2          8.59         12.83         2.30 o                         
   1   2   2       1951.57       1921.58        27.70 o                         
   2   2   2        383.33        423.90        10.51 o                         
   3   2   2        391.04        410.56        20.47 o                         
   4   2   2       3486.66       3321.94        41.62 o                         
   5   2   2        475.95        522.54        16.18 o                         
   6   2   2       3161.38       3172.47        57.99 o                         
   7   2   2       1898.28       1913.59        66.61 o                         
   8   2   2        502.23        477.83        43.08 o                         
   9   2   2         20.19         44.74        19.88 o                         
  -9   3   2         55.95         27.84        16.90 o                         
  -8   3   2        436.26        419.84        39.10 o                         
  -7   3   2        494.22        481.48        34.13 o                         
  -6   3   2          4.92          1.11         4.77 o                         
  -5   3   2         23.45         28.45         6.60 o                         
  -4   3   2        745.43        636.16        24.03 o                         
  -3   3   2         42.03         70.66         8.28 o                         
  -2   3   2      11228.81      11318.73       121.45 o                         
  -1   3   2       5968.38       6360.33        48.62 o                         
   0   3   2         48.57         32.21         3.57 o                         
   1   3   2       1149.03       1216.16        19.53 o                         
   2   3   2        131.18        154.67        10.28 o                         
   3   3   2          4.92         11.50         4.13 o                         
   4   3   2       5757.75       5991.19        65.98 o                         
   5   3   2         66.96         74.54         8.62 o                         
   6   3   2        690.89        729.93        27.47 o                         
   7   3   2        294.01        277.73        21.67 o                         
   8   3   2         31.97         30.16        15.58 o                         
   9   3   2         11.90         -0.66        16.24 o                         
  -9   4   2         16.06         32.81        17.90 o                         
  -8   4   2        880.38        945.36        50.70 o                         
  -7   4   2         19.34         17.23        13.59 o                         
  -6   4   2         20.89         13.26         7.95 o                         
  -5   4   2         65.39         67.02        10.77 o                         
  -4   4   2        169.04        142.13        12.76 o                         
  -3   4   2        272.76        283.64        20.21 o                         
  -2   4   2      15842.78      15691.01       165.49 o                         
  -1   4   2        564.54        597.98         9.94 o                         
   0   4   2       1821.43       1833.42        22.50 o                         
   1   4   2         56.41         41.98         5.86 o                         
   2   4   2          9.31         18.71         4.72 o                         
   3   4   2        910.42        957.91        21.80 o                         
   4   4   2       2208.94       2234.27        36.33 o                         
   5   4   2        279.02        322.34        22.20 o                         
   6   4   2         69.73         79.44        12.63 o                         
   7   4   2        221.48        230.12        39.60 o                         
   8   4   2        602.87        637.94        41.92 o                         
  -8   5   2       1492.74       1577.26        66.94 o                         
  -7   5   2         20.32         -0.66        11.60 o                         
  -6   5   2        213.78        199.84        17.36 o                         
  -5   5   2        127.53        136.90        22.37 o                         
  -4   5   2        248.18        242.17        17.77 o                         
  -3   5   2          5.98         15.58         9.94 o                         
  -2   5   2      12942.85      12881.76       164.02 o                         
  -1   5   2       1371.63       1447.32        32.90 o                         
   0   5   2        236.95        259.77        10.48 o                         
   1   5   2        114.82        121.01         6.70 o                         
   2   5   2         38.03         39.34         5.41 o                         
   3   5   2       1211.96       1132.37        25.20 o                         
   4   5   2       2664.98       2723.64        48.54 o                         
   5   5   2         72.74         48.75        13.09 o                         
   6   5   2        765.80        736.80        30.43 o                         
   7   5   2        569.72        595.60        29.77 o                         
   8   5   2        519.16        429.78        47.72 o                         
  -8   6   2        815.94        828.71        51.70 o                         
  -7   6   2          6.04          9.61        13.92 o                         
  -6   6   2         10.04          2.78         7.83 o                         
  -5   6   2         92.73         60.01        11.60 o                         
  -4   6   2       1913.76       1968.74        58.66 o                         
  -3   6   2          0.98          9.23         6.78 o                         
  -2   6   2       4890.95       4826.16        59.96 o                         
  -1   6   2         98.53        107.42         7.22 o                         
   0   6   2         14.00         16.34         3.90 o                         
   1   6   2         34.28         30.19         5.27 o                         
   2   6   2        614.43        616.15        19.56 o                         
   3   6   2       1912.66       1957.49        36.45 o                         
   4   6   2        916.02        906.75        25.63 o                         
   5   6   2          0.81         -1.62         8.08 o                         
   6   6   2        537.73        571.47        28.64 o                         
   7   6   2        165.55        202.45        34.13 o                         
  -7   7   2         68.70         68.60        21.54 o                         
  -6   7   2         11.67         16.18         9.71 o                         
  -5   7   2        130.41        113.03        36.29 o                         
  -4   7   2        724.42        727.71        24.26 o                         
  -3   7   2        632.27        685.91        39.10 o                         
  -2   7   2       1320.96       1265.12        52.36 o                         
  -1   7   2        513.91        524.53        34.46 o                         
   0   7   2        519.41        496.62        23.53 o                         
   1   7   2        121.98        128.92        10.81 o                         
   2   7   2          1.56         -0.02        16.07 o                         
   3   7   2        626.83        658.88        27.78 o                         
   4   7   2        545.40        595.26        28.74 o                         
   5   7   2         42.61         23.20        14.25 o                         
  -6   8   2         25.48          7.82         9.25 o                         
  -5   8   2         77.83         65.25        23.03 o                         
  -4   8   2       1011.13       1051.57        39.10 o                         
  -3   8   2        111.23         93.12        19.88 o                         
  -2   8   2        921.38        995.40        50.04 o                         
  -1   8   2         31.00         46.39        15.91 o                         
   0   8   2        363.14        399.38        24.68 o                         
   1   8   2        475.52        477.09        18.00 o                         
   2   8   2         88.78         73.42        29.49 o                         
   3   8   2         70.17         52.60        12.81 o                         
   4   8   2          4.59         -7.95        12.26 o                         
  -4   9   2        372.10        377.08        30.97 o                         
  -3   9   2         24.97         31.08        30.32 o                         
  -2   9   2        533.44        513.92        40.43 o                         
  -1   9   2         72.94         92.36        33.64 o                         
   0   9   2        771.82        761.77        33.94 o                         
   1   9   2        300.96        403.92        29.84 o                         
   2   9   2        116.41        123.41        17.79 o                         
   3   9   2        179.67        168.31        28.17 o                         
  -1 -10   3        125.25        136.88        16.56 o                         
   0 -10   3        183.80        164.29        18.04 o                         
   1 -10   3        116.80        120.32        21.80 o                         
   2 -10   3        451.41        427.84        28.96 o                         
  -4  -9   3        311.66        281.31        30.16 o                         
  -3  -9   3        947.72        878.89        23.64 o                         
  -2  -9   3        152.89        159.08        33.95 o                         
  -1  -9   3        162.56        157.47        17.00 o                         
   0  -9   3        447.65        484.32        31.18 o                         
   1  -9   3        105.91        129.31        16.18 o                         
   2  -9   3        427.58        432.93        25.55 o                         
   3  -9   3        602.42        608.35        45.73 o                         
   4  -9   3        445.38        448.75        31.82 o                         
   5  -9   3        396.57        365.01        32.48 o                         
  -5  -8   3         36.75         46.06        20.21 o                         
  -4  -8   3        139.26        126.14        18.91 o                         
  -3  -8   3       1003.42        926.71        24.85 o                         
  -2  -8   3        207.84        199.39        19.88 o                         
  -1  -8   3         36.12         42.08        12.18 o                         
   0  -8   3        514.17        534.78        24.84 o                         
   1  -8   3         57.14         62.51         8.37 o                         
   2  -8   3        116.12        115.75        11.62 o                         
   3  -8   3        988.40       1012.00        26.77 o                         
   4  -8   3        313.00        322.68        19.54 o                         
   5  -8   3       1334.25       1327.90        41.72 o                         
   6  -8   3          2.17         12.03         7.57 o                         
  -6  -7   3        236.36        284.30        38.77 o                         
  -5  -7   3        485.75        554.04        47.89 o                         
  -4  -7   3        235.39        234.09        21.32 o                         
  -3  -7   3       2056.69       2052.97        36.60 o                         
  -2  -7   3        157.38        166.66        11.15 o                         
  -1  -7   3        291.52        289.15        53.35 o                         
   0  -7   3        130.28        136.85        14.13 o                         
   1  -7   3         58.17         62.22         7.99 o                         
   2  -7   3        310.12        323.53        15.23 o                         
   3  -7   3       2550.84       2505.83        41.07 o                         
   4  -7   3         47.43         47.46         8.39 o                         
   5  -7   3       1209.88       1133.92        28.16 o                         
   6  -7   3          0.33         -6.94         9.94 o                         
   7  -7   3        105.33        147.16        40.41 o                         
  -7  -6   3         30.67         24.85        17.90 o                         
  -6  -6   3        458.59        392.00        41.42 o                         
  -5  -6   3        305.65        342.65        20.76 o                         
  -4  -6   3          5.77          3.77         6.43 o                         
  -3  -6   3       2663.65       2572.20        35.15 o                         
  -2  -6   3        221.00        218.74        15.02 o                         
  -1  -6   3       1893.01       1917.12        27.45 o                         
   0  -6   3        308.85        285.11        23.69 o                         
   1  -6   3        507.86        530.51        18.98 o                         
   2  -6   3        431.87        455.19        13.35 o                         
   3  -6   3       2937.14       3010.71        36.46 o                         
   4  -6   3         92.07         81.49         9.10 o                         
   5  -6   3       1096.15       1125.54        31.37 o                         
   6  -6   3         10.83          3.91         9.11 o                         
   7  -6   3         91.55        117.39        15.28 o                         
   8  -6   3         17.00         21.87        13.26 o                         
  -8  -5   3        600.94        618.44        36.90 o                         
  -7  -5   3         12.78         12.39        11.42 o                         
  -6  -5   3        340.18        365.74        26.92 o                         
  -5  -5   3        243.45        301.56        18.57 o                         
  -4  -5   3         21.52         13.72         5.25 o                         
  -3  -5   3       2249.44       2288.39        25.87 o                         
  -2  -5   3       1798.59       1857.23        21.77 o                         
  -1  -5   3        884.45        851.09        12.92 o                         
   0  -5   3       1518.12       1597.08        26.82 o                         
   1  -5   3        902.77       1005.42        18.15 o                         
   2  -5   3        182.97        214.19        10.19 o                         
   3  -5   3       3869.53       3750.20        39.35 o                         
   4  -5   3        285.20        296.75        10.55 o                         
   5  -5   3        243.61        269.23        12.45 o                         
   6  -5   3         47.80         50.54        11.43 o                         
   7  -5   3         23.20         20.54         9.20 o                         
   8  -5   3         20.52         16.24        13.26 o                         
  -9  -4   3        108.06        113.95        20.03 o                         
  -8  -4   3        391.41        408.24        31.14 o                         
  -7  -4   3         75.94         76.17        15.10 o                         
  -6  -4   3        897.27        863.86        26.85 o                         
  -5  -4   3        503.39        499.63        29.50 o                         
  -4  -4   3        369.83        413.29        22.05 o                         
  -3  -4   3       3321.01       3144.26        45.38 o                         
  -2  -4   3        580.27        550.98        12.47 o                         
  -1  -4   3       3538.26       3566.98        30.48 o                         
   0  -4   3         75.38         83.76         5.26 o                         
   1  -4   3        724.15        722.30        11.90 o                         
   2  -4   3         69.57         82.92         4.95 o                         
   3  -4   3       2695.60       2501.73        27.56 o                         
   4  -4   3        836.56        792.44        14.89 o                         
   5  -4   3       3070.99       2976.00        38.99 o                         
   6  -4   3         19.68          7.27         6.45 o                         
   7  -4   3         19.65         22.75         8.40 o                         
   8  -4   3         52.80         82.52        17.56 o                         
   9  -4   3        244.38        329.37        34.46 o                         
  -9  -3   3        869.68        894.27        66.28 o                         
  -8  -3   3        314.00        331.68        27.88 o                         
  -7  -3   3         22.11         10.91         9.24 o                         
  -6  -3   3        100.60         93.64        11.18 o                         
  -5  -3   3       2240.43       2159.24        58.83 o                         
  -4  -3   3       1028.98       1072.66        46.86 o                         
  -3  -3   3       9818.04       9654.26        93.85 o                         
  -2  -3   3          4.77          4.33         2.65 o                         
  -1  -3   3        121.19         96.33         4.84 o                         
   0  -3   3         71.16         64.80         4.20 o                         
   1  -3   3        556.93        524.80         8.70 o                         
   2  -3   3         88.26         85.92         4.08 o                         
   3  -3   3       7395.23       7105.13        56.67 o                         
   4  -3   3         83.03         86.61         5.63 o                         
   5  -3   3       5530.06       5435.90        57.61 o                         
   6  -3   3        120.40        128.60        11.02 o                         
   7  -3   3        667.34        646.24        23.92 o                         
   8  -3   3          0.74         10.94        10.94 o                         
   9  -3   3        298.01        313.79        33.14 o                         
  -9  -2   3        542.13        570.59        51.70 o                         
  -8  -2   3        706.74        733.21        33.89 o                         
  -7  -2   3          8.07         17.23        13.26 o                         
  -6  -2   3        472.73        462.68        19.62 o                         
  -5  -2   3       6740.53       6520.09        75.30 o                         
  -4  -2   3         20.99         22.04         5.60 o                         
  -3  -2   3      13627.28      13509.01       129.84 o                         
  -2  -2   3       4449.38       4693.83        49.35 o                         
  -1  -2   3        223.90        294.80         6.67 o                         
   0  -2   3       3795.85       3983.79        39.65 o                         
   1  -2   3       2476.68       2420.77        19.03 o                         
   2  -2   3        179.64        188.99        21.42 o                         
   3  -2   3       1832.22       1659.28        21.09 o                         
   4  -2   3        238.67        258.10         8.36 o                         
   5  -2   3       4181.48       3992.22        45.54 o                         
   6  -2   3        477.63        452.99        14.60 o                         
   7  -2   3         57.01         58.32        13.59 o                         
   8  -2   3         66.66         49.05        14.91 o                         
   9  -2   3        307.03        350.25        34.80 o                         
  -9  -1   3       1068.40       1038.15        57.00 o                         
  -8  -1   3         58.27         77.88        21.21 o                         
  -7  -1   3         60.65         73.12        13.61 o                         
  -6  -1   3        358.57        406.45        29.48 o                         
  -5  -1   3       1517.65       1393.89        28.30 o                         
  -4  -1   3         13.59         25.02         5.86 o                         
  -3  -1   3       8480.55       8196.83        65.60 o                         
  -2  -1   3       3943.93       4212.11        36.76 o                         
  -1  -1   3        892.46        826.21        11.66 o                         
   0  -1   3         35.98         30.85         3.68 o                         
   1  -1   3        330.00        307.14         8.56 o                         
   2  -1   3        593.45        634.09        13.52 o                         
   3  -1   3       5386.52       4839.84        37.02 o                         
   4  -1   3        539.05        572.74        12.58 o                         
   5  -1   3       2761.56       2766.53        42.52 o                         
   6  -1   3        372.01        393.29        17.56 o                         
   7  -1   3         56.36         34.13        11.60 o                         
   8  -1   3         25.95         29.49        13.26 o                         
   9  -1   3        514.42        478.83        37.12 o                         
 -10   0   3         13.92         10.94        17.23 o                         
  -9   0   3        612.58        634.22        45.07 o                         
  -8   0   3        161.56        144.49        24.52 o                         
  -7   0   3         66.05         57.66        16.24 o                         
  -6   0   3          1.86          2.31         5.25 o                         
  -5   0   3        533.52        515.71        17.46 o                         
  -4   0   3        543.93        571.49        16.13 o                         
  -3   0   3       2410.23       2115.79        36.78 o                         
  -2   0   3        399.93        387.43        12.40 o                         
  -1   0   3        839.08        757.74        12.47 o                         
   0   0   3       1030.39       1027.03         8.92 o                         
   1   0   3       2691.90       2702.99        22.76 o                         
   2   0   3       2227.90       2309.04        21.81 o                         
   3   0   3       3604.51       3507.19        36.89 o                         
   4   0   3        694.06        728.49        17.93 o                         
   5   0   3       4693.80       4683.11        97.26 o                         
   6   0   3        669.49        624.61        30.82 o                         
   7   0   3        584.91        545.74        32.14 o                         
   8   0   3        136.88        120.63        21.21 o                         
   9   0   3        179.14        156.09        26.18 o                         
 -10   1   3        197.40        164.04        29.83 o                         
  -9   1   3        643.79        740.92        48.71 o                         
  -8   1   3        140.02        141.50        24.85 o                         
  -7   1   3          0.25         -9.28         9.28 o                         
  -6   1   3        121.60        111.02        18.56 o                         
  -5   1   3       2167.51       2109.09        40.81 o                         
  -4   1   3       1606.33       1576.99        32.08 o                         
  -3   1   3      12460.55      11850.14       127.80 o                         
  -2   1   3       1025.04       1097.41        28.67 o                         
  -1   1   3        187.12        176.73         6.63 o                         
   0   1   3       4130.93       4112.69        36.04 o                         
   1   1   3       2462.53       2497.28        32.21 o                         
   2   1   3        313.02        305.97         5.96 o                         
   3   1   3       2013.39       1682.52        28.47 o                         
   4   1   3       1763.06       2014.06        35.15 o                         
   5   1   3       4028.20       3995.00        59.64 o                         
   6   1   3         76.59         64.95        14.58 o                         
   7   1   3        365.26        297.56        28.83 o                         
   8   1   3        176.06        227.63        29.16 o                         
   9   1   3        346.35        354.56        39.44 o                         
  -9   2   3        973.20        946.69        53.02 o                         
  -8   2   3          0.71          5.97        11.60 o                         
  -7   2   3        282.60        288.61        30.16 o                         
  -6   2   3          0.45          0.14         3.59 o                         
  -5   2   3       3662.13       3580.34        49.87 o                         
  -4   2   3        893.22        936.54        17.36 o                         
  -3   2   3      16582.24      16846.18       174.53 o                         
  -2   2   3        111.94        140.84         9.72 o                         
  -1   2   3         83.26         56.24         5.86 o                         
   0   2   3       2351.05       2484.21        37.40 o                         
   1   2   3          3.44         -0.25         2.45 o                         
   2   2   3         98.18         75.08         5.69 o                         
   3   2   3       5771.73       5835.41        67.82 o                         
   4   2   3        715.79        776.49        19.19 o                         
   5   2   3       6113.23       5871.24       117.46 o                         
   6   2   3       1540.87       1647.51        55.67 o                         
   7   2   3        681.00        740.59        41.76 o                         
   8   2   3        330.63        326.72        36.45 o                         
   9   2   3        779.80        802.56        51.37 o                         
  -9   3   3        606.59        562.64        43.08 o                         
  -8   3   3          4.47          8.62        12.92 o                         
  -7   3   3         37.54         46.73        15.58 o                         
  -6   3   3        105.44        110.85        10.67 o                         
  -5   3   3       3538.89       3474.43        82.33 o                         
  -4   3   3         54.99         42.05         5.51 o                         
  -3   3   3      10849.19      10831.00       140.00 o                         
  -2   3   3        963.03        998.79        18.71 o                         
  -1   3   3       2398.89       2343.59        29.38 o                         
   0   3   3        190.18        199.86         6.94 o                         
   1   3   3        187.07        184.15        12.51 o                         
   2   3   3        500.35        521.38        12.92 o                         
   3   3   3       2758.72       2757.94        36.27 o                         
   4   3   3         11.80          7.25         5.17 o                         
   5   3   3       3317.52       3314.67        56.61 o                         
   6   3   3        755.92        773.10        27.51 o                         
   7   3   3         36.92         41.42        16.90 o                         
   8   3   3        236.88        281.98        35.79 o                         
   9   3   3        482.19        417.19        45.07 o                         
  -9   4   3        251.47        180.24        31.48 o                         
  -8   4   3         43.23         61.97        18.89 o                         
  -7   4   3         21.17         10.60        12.92 o                         
  -6   4   3          0.67         -2.31         5.64 o                         
  -5   4   3        581.32        561.50        21.16 o                         
  -4   4   3         74.79         66.28        13.92 o                         
  -3   4   3       2608.53       2561.38        43.77 o                         
  -2   4   3        209.12        213.65        19.55 o                         
  -1   4   3       1599.81       1500.47        24.17 o                         
   0   4   3        185.38        166.54        13.58 o                         
   1   4   3        185.90        228.45         8.47 o                         
   2   4   3        383.77        447.25        13.70 o                         
   3   4   3       4847.15       4874.40        56.77 o                         
   4   4   3         30.62         36.35         6.89 o                         
   5   4   3        260.20        268.12        32.97 o                         
   6   4   3        447.60        453.59        22.64 o                         
   7   4   3         30.48         13.88        15.24 o                         
   8   4   3        337.18        427.13        46.06 o                         
  -8   5   3          0.13         -2.32        12.92 o                         
  -7   5   3          6.62          3.31        12.92 o                         
  -6   5   3        111.16         87.89        23.53 o                         
  -5   5   3        364.10        370.04        38.61 o                         
  -4   5   3         93.46        111.68        18.23 o                         
  -3   5   3       3536.78       3488.29        56.16 o                         
  -2   5   3        450.79        537.37        15.91 o                         
  -1   5   3       1675.91       1669.86        27.99 o                         
   0   5   3       1056.95       1134.94        23.95 o                         
   1   5   3        327.22        322.19        10.68 o                         
   2   5   3        403.48        440.91        14.10 o                         
   3   5   3       1753.71       1832.17        44.22 o                         
   4   5   3        328.14        322.46        15.34 o                         
   5   5   3        828.90        863.96        29.81 o                         
   6   5   3        621.84        650.78        28.21 o                         
   7   5   3        218.82        216.70        32.48 o                         
   8   5   3        601.83        636.87        57.00 o                         
  -8   6   3         33.33         14.91        15.91 o                         
  -7   6   3          1.23          7.62        14.25 o                         
  -6   6   3          5.78          6.62         8.40 o                         
  -5   6   3        864.85        895.45        31.85 o                         
  -4   6   3         57.27         40.43        14.58 o                         
  -3   6   3       2875.77       2788.57        62.29 o                         
  -2   6   3        112.98        105.71        18.56 o                         
  -1   6   3        805.32        774.02        60.30 o                         
   0   6   3        242.00        255.26        17.70 o                         
   1   6   3         90.76         89.37        12.72 o                         
   2   6   3        871.90        803.19        22.31 o                         
   3   6   3       1640.30       1631.42        32.84 o                         
   4   6   3         22.34         16.55        13.42 o                         
   5   6   3        688.39        726.11        29.68 o                         
   6   6   3        290.55        375.76        42.75 o                         
   7   6   3        185.80        188.86        34.13 o                         
  -7   7   3          3.54         -0.33        14.58 o                         
  -6   7   3          7.38         -2.22         8.19 o                         
  -5   7   3        679.50        634.06        23.58 o                         
  -4   7   3         12.74         15.11         9.29 o                         
  -3   7   3       2368.38       2415.94        75.89 o                         
  -2   7   3         13.55         22.20        12.92 o                         
  -1   7   3        191.57        239.56        28.17 o                         
   0   7   3         34.76         37.13        10.30 o                         
   1   7   3        117.00        136.66        15.27 o                         
   2   7   3          2.41         -1.66        10.27 o                         
   3   7   3       1401.90       1338.57        41.45 o                         
   4   7   3          9.50         -7.54         7.54 o                         
   5   7   3        836.26        835.67        51.37 o                         
  -6   8   3         41.82         49.84        11.39 o                         
  -5   8   3        400.55        391.45        29.25 o                         
  -4   8   3         72.36         67.98        14.29 o                         
  -3   8   3       1355.13       1401.98        60.31 o                         
  -2   8   3          1.44          6.63        12.59 o                         
  -1   8   3        471.25        427.13        38.77 o                         
   0   8   3        760.61        698.52        39.60 o                         
   1   8   3          1.55         15.58         9.36 o                         
   2   8   3        586.11        550.52        35.13 o                         
   3   8   3        262.88        285.96        31.15 o                         
  -4   9   3         73.86         47.84        14.88 o                         
  -3   9   3        714.30        795.94        50.70 o                         
  -2   9   3         20.96         40.10        18.23 o                         
  -1   9   3        215.93        209.09        27.51 o                         
   0   9   3        423.39        419.08        71.08 o                         
   1   9   3         54.18         66.48        14.95 o                         
   2   9   3        561.92        539.11        39.77 o                         
  -1 -10   4         86.08         87.99        14.90 o                         
   0 -10   4        114.11        119.73        17.28 o                         
   1 -10   4        496.01        496.79        33.28 o                         
   2 -10   4        694.01        669.48        30.23 o                         
  -4  -9   4        505.73        480.89        27.21 o                         
  -3  -9   4        151.13        159.86        17.23 o                         
  -2  -9   4         32.30         20.61        18.06 o                         
  -1  -9   4        203.58        226.03        24.07 o                         
   0  -9   4        169.13        186.94        22.94 o                         
   1  -9   4        271.69        306.40        22.07 o                         
   2  -9   4        814.57        826.55        30.18 o                         
   3  -9   4        158.25        163.81        19.65 o                         
   4  -9   4        367.41        385.40        62.47 o                         
   5  -9   4         87.08         81.69        15.13 o                         
  -5  -8   4         91.23         90.70        17.87 o                         
  -4  -8   4        599.56        602.20        28.62 o                         
  -3  -8   4          2.45         -1.37         8.58 o                         
  -2  -8   4        178.92        182.21        16.13 o                         
  -1  -8   4        351.23        357.53        26.71 o                         
   0  -8   4         57.94         57.69        10.51 o                         
   1  -8   4        413.26        360.70        16.55 o                         
   2  -8   4       1086.77       1004.42        27.21 o                         
   3  -8   4        157.62        163.23        15.42 o                         
   4  -8   4       1195.22       1185.43        57.36 o                         
   5  -8   4         75.21         74.66        15.65 o                         
   6  -8   4        468.62        442.10        20.94 o                         
  -6  -7   4        584.54        506.96        49.38 o                         
  -5  -7   4         27.76         13.61        22.20 o                         
  -4  -7   4        980.93        927.34        37.78 o                         
  -3  -7   4        471.66        446.10        19.43 o                         
  -2  -7   4          5.51          9.82         5.75 o                         
  -1  -7   4        649.96        679.28        23.41 o                         
   0  -7   4         30.52         33.34         8.38 o                         
   1  -7   4         32.33         33.44         6.52 o                         
   2  -7   4        430.40        439.69        17.74 o                         
   3  -7   4         17.31         15.08         6.63 o                         
   4  -7   4       1683.14       1714.04        36.69 o                         
   5  -7   4         95.80        109.69         9.67 o                         
   6  -7   4         86.69         90.16        25.02 o                         
   7  -7   4         22.73         18.51        10.89 o                         
  -7  -6   4        413.69        462.92        49.38 o                         
  -6  -6   4        645.62        699.50        49.05 o                         
  -5  -6   4         95.95        105.01        30.99 o                         
  -4  -6   4       1445.56       1510.74        32.54 o                         
  -3  -6   4        767.36        736.73        15.64 o                         
  -2  -6   4       1824.84       1742.67        26.16 o                         
  -1  -6   4        965.88        967.30        20.19 o                         
   0  -6   4        434.49        451.94        15.86 o                         
   1  -6   4        142.56        149.64         7.77 o                         
   2  -6   4       4502.58       4400.22        46.43 o                         
   3  -6   4        259.97        282.91        14.25 o                         
   4  -6   4       2322.82       2311.73        37.75 o                         
   5  -6   4         10.51          6.41         6.26 o                         
   6  -6   4         58.94         65.12        11.62 o                         
   7  -6   4          5.55          9.41         8.44 o                         
   8  -6   4        430.71        402.66        29.66 o                         
  -8  -5   4         12.44         13.09        12.86 o                         
  -7  -5   4        520.02        505.46        34.09 o                         
  -6  -5   4       1110.51       1214.51        34.19 o                         
  -5  -5   4        339.75        349.72        20.20 o                         
  -4  -5   4       1464.61       1402.66        26.78 o                         
  -3  -5   4        566.42        565.84        18.40 o                         
  -2  -5   4        954.03        993.91        15.34 o                         
  -1  -5   4        978.46        956.39        16.15 o                         
   0  -5   4        351.99        314.19         9.65 o                         
   1  -5   4         47.07         52.40         4.93 o                         
   2  -5   4       3863.42       3735.37        35.45 o                         
   3  -5   4        291.08        307.46        10.05 o                         
   4  -5   4       4444.35       4403.06        44.67 o                         
   5  -5   4        157.82        161.90        18.21 o                         
   6  -5   4        168.80        163.87        22.02 o                         
   7  -5   4         48.32         42.42        10.67 o                         
   8  -5   4        262.02        287.62        32.64 o                         
  -9  -4   4        212.68        195.88        57.31 o                         
  -8  -4   4          0.01          7.70        15.58 o                         
  -7  -4   4         78.11         80.46        15.23 o                         
  -6  -4   4        688.76        640.88        38.83 o                         
  -5  -4   4        141.63        164.04        13.95 o                         
  -4  -4   4        650.11        624.85        19.87 o                         
  -3  -4   4        956.32        994.32        20.96 o                         
  -2  -4   4       1329.41       1323.47        24.54 o                         
  -1  -4   4          2.46          7.74         3.02 o                         
   0  -4   4       2111.05       2102.16        38.74 o                         
   1  -4   4        337.37        298.77         8.99 o                         
   2  -4   4       3170.58       3068.17        25.29 o                         
   3  -4   4        298.39        277.01         7.70 o                         
   4  -4   4       4812.50       4808.10        44.93 o                         
   5  -4   4         24.77         16.24         7.13 o                         
   6  -4   4          5.73          9.53         5.53 o                         
   7  -4   4         86.95         86.20        11.98 o                         
   8  -4   4        453.82        468.55        23.64 o                         
   9  -4   4          0.65         -1.66        11.60 o                         
  -9  -3   4        141.63        148.46        21.67 o                         
  -8  -3   4          1.09          0.24         9.53 o                         
  -7  -3   4         52.01         51.79        12.97 o                         
  -6  -3   4       1283.77       1297.43        31.80 o                         
  -5  -3   4        513.27        564.95        19.97 o                         
  -4  -3   4       4649.81       4384.12        56.81 o                         
  -3  -3   4        388.12        418.79        14.20 o                         
  -2  -3   4        382.93        370.16         8.68 o                         
  -1  -3   4          1.29          1.50         1.94 o                         
   0  -3   4        308.35        331.55         7.62 o                         
   1  -3   4        107.46        101.74         5.50 o                         
   2  -3   4       1218.79       1040.37        12.48 o                         
   3  -3   4       1146.96       1300.43        14.14 o                         
   4  -3   4       4929.35       4904.52        49.36 o                         
   5  -3   4       1415.44       1437.12        31.94 o                         
   6  -3   4        645.12        635.44        17.13 o                         
   7  -3   4         25.93         21.14         7.61 o                         
   8  -3   4         64.26         81.85        17.56 o                         
   9  -3   4         78.69         86.16        19.88 o                         
  -9  -2   4        284.05        264.57        27.17 o                         
  -8  -2   4         67.90         54.54        14.71 o                         
  -7  -2   4         70.88         78.90        14.91 o                         
  -6  -2   4       1332.27       1263.61        26.93 o                         
  -5  -2   4       1600.70       1493.85        30.98 o                         
  -4  -2   4      11194.81      11335.57       105.83 o                         
  -3  -2   4       3548.33       3596.47        50.08 o                         
  -2  -2   4       2099.82       1961.59        26.84 o                         
  -1  -2   4        594.75        716.79        10.83 o                         
   0  -2   4        666.63        674.60        12.34 o                         
   1  -2   4       1333.05       1388.71        21.58 o                         
   2  -2   4       2004.60       1726.47        26.56 o                         
   3  -2   4          5.03          6.34         4.48 o                         
   4  -2   4       4502.73       4691.82        41.81 o                         
   5  -2   4       2052.64       2172.80        29.86 o                         
   6  -2   4        673.70        667.24        17.34 o                         
   7  -2   4        119.04        101.41        16.24 o                         
   8  -2   4        721.25        699.83        37.12 o                         
   9  -2   4         33.54         26.84        14.91 o                         
  -9  -1   4        165.33        184.22        30.82 o                         
  -8  -1   4          1.34         -4.02         9.38 o                         
  -7  -1   4       1164.65       1226.22        39.73 o                         
  -6  -1   4       1446.90       1437.94        31.71 o                         
  -5  -1   4       1781.02       1804.31        33.37 o                         
  -4  -1   4       8746.81       8480.75        83.84 o                         
  -3  -1   4       9199.80       9803.71        77.23 o                         
  -2  -1   4        613.81        690.86        13.51 o                         
  -1  -1   4      18127.18      17959.54       126.33 o                         
   0  -1   4       2254.41       2228.26        20.50 o                         
   1  -1   4          1.78          0.63         2.91 o                         
   2  -1   4      11511.38      11025.62        98.84 o                         
   3  -1   4        854.77       1022.93        12.26 o                         
   4  -1   4       1815.63       1628.12        22.69 o                         
   5  -1   4       1281.50       1301.15        25.77 o                         
   6  -1   4        346.82        346.74        31.65 o                         
   7  -1   4          1.28          7.62         9.28 o                         
   8  -1   4       1167.76       1196.52        49.38 o                         
   9  -1   4         82.60         98.75        21.21 o                         
 -10   0   4        545.37        675.97        60.98 o                         
  -9   0   4        211.74        253.48        36.12 o                         
  -8   0   4          6.57         14.25        13.92 o                         
  -7   0   4         31.62         26.84        13.92 o                         
  -6   0   4        434.74        388.38        36.56 o                         
  -5   0   4        330.13        279.21        20.18 o                         
  -4   0   4       7618.13       7624.86        85.29 o                         
  -3   0   4        167.44        150.91         9.54 o                         
  -2   0   4       1067.71        975.25        25.76 o                         
  -1   0   4       4090.93       3983.75        54.48 o                         
   0   0   4       2291.03       2345.59        17.01 o                         
   1   0   4         12.29         12.76         2.29 o                         
   2   0   4      13765.43      13933.44        99.32 o                         
   3   0   4        360.76        389.02        10.31 o                         
   4   0   4       4689.74       4438.93        56.12 o                         
   5   0   4        126.94        113.04         9.84 o                         
   6   0   4        587.61        590.47        29.49 o                         
   7   0   4         56.86         61.64        14.91 o                         
   8   0   4       1482.63       1476.88        56.67 o                         
   9   0   4         24.40          6.63        15.24 o                         
  -9   1   4        177.80        181.57        29.83 o                         
  -8   1   4         14.42         -1.33        11.93 o                         
  -7   1   4          5.40          3.65        11.27 o                         
  -6   1   4       1377.71       1320.13        50.70 o                         
  -5   1   4        422.92        439.08        19.07 o                         
  -4   1   4      11014.86      10845.25       124.99 o                         
  -3   1   4       1659.96       1664.49        43.45 o                         
  -2   1   4        383.05        336.00        13.26 o                         
  -1   1   4        211.59        215.58         8.72 o                         
   0   1   4       3701.13       3755.78        33.04 o                         
   1   1   4       2472.07       2653.22        24.60 o                         
   2   1   4       6348.75       5889.59        55.29 o                         
   3   1   4         88.11         82.48         6.16 o                         
   4   1   4       2235.87       2104.30        36.08 o                         
   5   1   4        118.55        127.27        11.55 o                         
   6   1   4       1215.65       1249.21        45.07 o                         
   7   1   4        962.67       1030.20        45.40 o                         
   8   1   4        177.49        140.18        23.20 o                         
   9   1   4         34.90         41.42        18.56 o                         
  -9   2   4        213.84        174.61        29.49 o                         
  -8   2   4         19.66         34.13        15.58 o                         
  -7   2   4         93.93        105.05        20.21 o                         
  -6   2   4       1064.43       1086.20        47.06 o                         
  -5   2   4        173.61        189.79        24.19 o                         
  -4   2   4      11351.81      11388.46       130.57 o                         
  -3   2   4         14.70         23.50         6.96 o                         
  -2   2   4        263.47        164.35        16.88 o                         
  -1   2   4          8.21          8.91         1.69 o                         
   0   2   4        221.90        205.58         7.69 o                         
   1   2   4         16.64         10.67         2.55 o                         
   2   2   4       5100.07       5225.26        43.39 o                         
   3   2   4        242.88        307.88         8.51 o                         
   4   2   4       4403.75       4370.44        60.39 o                         
   5   2   4        256.87        231.94        23.53 o                         
   6   2   4        376.68        386.04        28.17 o                         
   7   2   4        806.23        829.37        43.74 o                         
   8   2   4        666.08        623.94        41.76 o                         
   9   2   4          1.08          6.96        15.58 o                         
  -9   3   4          1.40         -3.31        13.92 o                         
  -8   3   4          3.23          4.97        13.92 o                         
  -7   3   4        124.08        115.99        21.87 o                         
  -6   3   4       2502.61       2429.64        41.93 o                         
  -5   3   4         32.16         42.92         7.36 o                         
  -4   3   4       3348.75       3177.84        71.23 o                         
  -3   3   4         33.34         58.27        11.27 o                         
  -2   3   4       2044.02       2093.55        28.84 o                         
  -1   3   4        219.71        240.97         7.73 o                         
   0   3   4       1078.08       1201.29        20.08 o                         
   1   3   4        203.67        202.49        13.35 o                         
   2   3   4        312.64        254.34         6.84 o                         
   3   3   4        138.27        172.45        12.76 o                         
   4   3   4       3216.24       3134.50        62.68 o                         
   5   3   4        124.92        131.32        12.73 o                         
   6   3   4        101.04        110.17        13.26 o                         
   7   3   4        323.59        306.50        33.80 o                         
   8   3   4        142.03        147.14        27.17 o                         
  -9   4   4         61.22         63.30        21.54 o                         
  -8   4   4          9.13          9.28        13.59 o                         
  -7   4   4        116.02        103.73        22.53 o                         
  -6   4   4        946.39        983.25        28.12 o                         
  -5   4   4        130.81        147.28        13.37 o                         
  -4   4   4       1157.60       1154.93        85.15 o                         
  -3   4   4         16.98         34.60         7.61 o                         
  -2   4   4       1287.11       1305.16        28.96 o                         
  -1   4   4        396.18        377.41        17.73 o                         
   0   4   4        190.50        167.29        16.73 o                         
   1   4   4        248.89        213.91        22.23 o                         
   2   4   4       5137.15       5016.82        56.01 o                         
   3   4   4        106.80        138.20         9.68 o                         
   4   4   4       3406.30       3360.06        50.91 o                         
   5   4   4        249.22        280.50        18.06 o                         
   6   4   4         39.95         45.00        10.09 o                         
   7   4   4        231.22        294.24        35.79 o                         
   8   4   4         57.22         94.78        24.19 o                         
  -8   5   4          0.13         -7.62        12.92 o                         
  -7   5   4          1.03          2.98        13.26 o                         
  -6   5   4       1497.90       1512.50        38.87 o                         
  -5   5   4        322.71        332.83        19.82 o                         
  -4   5   4       1441.55       1488.81        54.02 o                         
  -3   5   4         29.31         36.04         8.20 o                         
  -2   5   4       2006.05       2056.31        35.05 o                         
  -1   5   4        334.12        301.04        21.52 o                         
   0   5   4       1126.80       1163.36        19.91 o                         
   1   5   4         19.55         10.40         3.99 o                         
   2   5   4       2701.27       2546.97        38.17 o                         
   3   5   4       1048.96       1018.61        51.71 o                         
   4   5   4       1976.21       1979.65        42.89 o                         
   5   5   4        127.82        168.20        16.28 o                         
   6   5   4         21.11         11.93        14.91 o                         
   7   5   4        264.83        280.99        36.45 o                         
  -8   6   4         24.07         34.80        18.89 o                         
  -7   6   4         67.13         77.55        22.20 o                         
  -6   6   4       1018.46       1031.98        35.29 o                         
  -5   6   4         25.60         24.69         9.95 o                         
  -4   6   4       1180.11       1244.24        52.03 o                         
  -3   6   4         17.21         19.04         8.43 o                         
  -2   6   4        918.16        872.12        41.76 o                         
  -1   6   4        678.54        665.69        19.69 o                         
   0   6   4         88.81         82.31         7.33 o                         
   1   6   4        524.77        519.61        17.74 o                         
   2   6   4       1448.35       1457.35        30.11 o                         
   3   6   4          4.35          7.92         6.08 o                         
   4   6   4       2653.24       2571.82        52.66 o                         
   5   6   4       1081.29        983.47        53.02 o                         
   6   6   4        196.35        220.01        33.80 o                         
   7   6   4        413.81        379.41        43.74 o                         
  -7   7   4          2.11        -13.59        13.59 o                         
  -6   7   4        820.69        832.75        48.20 o                         
  -5   7   4         85.19         91.98        12.30 o                         
  -4   7   4       1637.10       1600.32        60.48 o                         
  -3   7   4        181.85        240.23        29.49 o                         
  -2   7   4        297.80        236.91        28.17 o                         
  -1   7   4        524.21        531.82        36.12 o                         
   0   7   4         17.54         16.71        11.43 o                         
   1   7   4         48.34         54.28        10.71 o                         
   2   7   4        961.09        938.72        41.95 o                         
   3   7   4          3.29          5.43         8.27 o                         
   4   7   4        546.25        577.22        42.75 o                         
   5   7   4        582.91        614.33        46.39 o                         
   6   7   4         62.52         69.92        23.86 o                         
  -6   8   4        322.33        313.30        21.70 o                         
  -5   8   4          0.05        -10.52        15.58 o                         
  -4   8   4        534.88        525.19        41.42 o                         
  -3   8   4         21.02         17.56        14.25 o                         
  -2   8   4        208.93        231.94        31.48 o                         
  -1   8   4        180.43        155.42        25.85 o                         
   0   8   4         27.54         20.79        10.03 o                         
   1   8   4        430.14        472.41        28.83 o                         
   2   8   4        890.51        876.51        33.07 o                         
  -4   9   4        850.78        885.81        57.31 o                         
  -3   9   4          0.64          7.29        14.58 o                         
  -2   9   4        117.02        121.29        26.18 o                         
  -1   9   4        160.37        198.80        21.78 o                         
   0   9   4         54.90         65.89        14.33 o                         
   1   9   4        426.52        396.90        28.86 o                         
  -1 -10   5         12.45         12.88        10.79 o                         
   0 -10   5        161.92        159.88        20.33 o                         
   1 -10   5        540.27        525.34        31.59 o                         
   2 -10   5          0.34          3.72         9.44 o                         
  -4  -9   5        423.49        413.27        36.16 o                         
  -3  -9   5         74.48         76.45        13.77 o                         
  -2  -9   5        568.56        567.11        27.22 o                         
  -1  -9   5        458.73        468.12        25.20 o                         
   0  -9   5         89.43         87.45        13.47 o                         
   1  -9   5        843.78        871.52        34.31 o                         
   2  -9   5          0.66         -6.22         6.22 o                         
   3  -9   5        991.76       1025.96        62.63 o                         
   4  -9   5        508.83        454.52        28.35 o                         
  -5  -8   5        582.82        561.62        27.13 o                         
  -4  -8   5        249.10        228.08        14.41 o                         
  -3  -8   5        150.56        154.56        10.31 o                         
  -2  -8   5        241.90        230.63        20.46 o                         
  -1  -8   5        254.57        242.75        23.85 o                         
   0  -8   5        310.65        335.40        20.69 o                         
   1  -8   5        832.45        811.75        22.23 o                         
   2  -8   5        211.95        223.07        14.31 o                         
   3  -8   5       1207.38       1233.33        42.03 o                         
   4  -8   5        150.21        159.38        14.02 o                         
   5  -8   5         16.62         12.41         7.44 o                         
   6  -8   5        122.05        139.91        13.43 o                         
  -6  -7   5          7.15         14.93        10.99 o                         
  -5  -7   5        989.00        994.75        31.26 o                         
  -4  -7   5        445.47        457.80        17.16 o                         
  -3  -7   5        276.95        300.32        15.07 o                         
  -2  -7   5         40.07         41.00         6.86 o                         
  -1  -7   5        526.13        515.22        16.47 o                         
   0  -7   5         23.40         13.30         5.59 o                         
   1  -7   5        172.55        183.13        11.97 o                         
   2  -7   5        107.67         93.14        10.02 o                         
   3  -7   5       2465.12       2500.93        41.69 o                         
   4  -7   5        138.12        121.02        11.34 o                         
   5  -7   5         17.74         14.31         5.61 o                         
   6  -7   5         90.26         65.99        12.34 o                         
   7  -7   5        191.93        187.94        19.30 o                         
  -7  -6   5        452.01        509.28        53.02 o                         
  -6  -6   5        159.13        177.70        19.63 o                         
  -5  -6   5       1196.75       1195.24        40.27 o                         
  -4  -6   5        888.60        863.24        20.78 o                         
  -3  -6   5        107.03        127.00         8.58 o                         
  -2  -6   5        591.57        599.07        15.37 o                         
  -1  -6   5        220.15        224.67        18.47 o                         
   0  -6   5        262.38        316.04        12.85 o                         
   1  -6   5       2909.50       2796.24        29.54 o                         
   2  -6   5          0.46          2.97         3.44 o                         
   3  -6   5       1730.36       1758.64        26.03 o                         
   4  -6   5        351.15        381.11        12.52 o                         
   5  -6   5         32.95         26.02         9.26 o                         
   6  -6   5        114.47        126.53        15.74 o                         
   7  -6   5        430.58        468.84        37.76 o                         
   8  -6   5          1.66          6.15        22.87 o                         
  -8  -5   5        155.94        167.98        34.80 o                         
  -7  -5   5        336.63        324.29        45.90 o                         
  -6  -5   5        380.80        362.29        17.13 o                         
  -5  -5   5        767.42        758.25        24.98 o                         
  -4  -5   5        203.61        196.10        10.17 o                         
  -3  -5   5        120.54        127.56         8.11 o                         
  -2  -5   5        401.22        398.92         9.22 o                         
  -1  -5   5        150.32        157.50         9.45 o                         
   0  -5   5       1252.50       1215.24        18.62 o                         
   1  -5   5       1402.48       1376.91        24.31 o                         
   2  -5   5        913.74       1000.50        15.92 o                         
   3  -5   5       6400.54       6184.64        51.31 o                         
   4  -5   5          0.76          3.69         3.39 o                         
   5  -5   5         75.83         72.79         6.76 o                         
   6  -5   5         28.42         24.40        14.75 o                         
   7  -5   5        686.31        677.47        63.46 o                         
   8  -5   5         28.55         31.45        10.98 o                         
  -8  -4   5         83.86        101.30        19.39 o                         
  -7  -4   5        700.73        735.66        37.45 o                         
  -6  -4   5        182.77        180.69        12.23 o                         
  -5  -4   5       1502.73       1478.21        34.63 o                         
  -4  -4   5        193.64        202.85        15.59 o                         
  -3  -4   5         52.21         70.81         7.20 o                         
  -2  -4   5       1382.70       1399.79        18.41 o                         
  -1  -4   5        619.80        627.82        19.86 o                         
   0  -4   5        581.44        599.97        11.60 o                         
   1  -4   5       3053.06       2956.21        28.17 o                         
   2  -4   5        569.19        558.12         8.76 o                         
   3  -4   5       4949.50       4965.16        41.14 o                         
   4  -4   5         33.83         34.61         4.08 o                         
   5  -4   5       1164.05       1204.31        20.80 o                         
   6  -4   5         91.51         75.44        14.09 o                         
   7  -4   5        850.07        881.92        48.38 o                         
   8  -4   5          3.67          7.79         8.02 o                         
   9  -4   5        916.95       1007.66        48.05 o                         
  -9  -3   5         24.39         10.37        12.97 o                         
  -8  -3   5        422.23        448.94        32.48 o                         
  -7  -3   5        882.58        826.92        34.70 o                         
  -6  -3   5         56.02         51.65         6.91 o                         
  -5  -3   5       3875.95       3882.54        45.14 o                         
  -4  -3   5        901.89        899.25        18.55 o                         
  -3  -3   5        754.46        731.58        18.11 o                         
  -2  -3   5        808.29        855.82        23.99 o                         
  -1  -3   5        707.63        733.47        14.11 o                         
   0  -3   5        461.51        538.63        11.91 o                         
   1  -3   5       3259.26       2845.88        25.08 o                         
   2  -3   5       2107.75       2304.10        34.43 o                         
   3  -3   5       4704.71       4474.69        55.23 o                         
   4  -3   5        165.67        187.70         8.16 o                         
   5  -3   5         59.50         64.90         5.82 o                         
   6  -3   5         37.63         36.55         6.06 o                         
   7  -3   5       1582.41       1551.21        93.77 o                         
   8  -3   5          6.44         11.60        10.94 o                         
   9  -3   5        663.88        660.07        39.10 o                         
  -9  -2   5         10.27          3.26        11.70 o                         
  -8  -2   5         31.47         33.36        13.00 o                         
  -7  -2   5        491.18        446.36        27.59 o                         
  -6  -2   5        298.99        288.93        18.42 o                         
  -5  -2   5       5027.66       4970.17        50.45 o                         
  -4  -2   5        184.25        200.26         9.17 o                         
  -3  -2   5       5259.35       5350.05        49.98 o                         
  -2  -2   5       1035.06       1004.46        16.11 o                         
  -1  -2   5        389.39        328.56         7.49 o                         
   0  -2   5         44.08         53.17         3.91 o                         
   1  -2   5      10555.62       9846.76       105.00 o                         
   2  -2   5        111.04        121.44         8.60 o                         
   3  -2   5       5876.77       5899.48        65.31 o                         
   4  -2   5       1257.19       1279.94        23.02 o                         
   5  -2   5        252.96        201.32         8.89 o                         
   6  -2   5        354.74        367.72        13.22 o                         
   7  -2   5       1025.87       1092.50        40.43 o                         
   8  -2   5         45.17         32.48        13.26 o                         
   9  -2   5       1079.98       1108.40        50.70 o                         
  -9  -1   5         13.65          4.97        17.90 o                         
  -8  -1   5        315.17        343.04        49.21 o                         
  -7  -1   5        734.83        702.37        31.14 o                         
  -6  -1   5        314.40        330.93        52.47 o                         
  -5  -1   5       3084.39       3061.62        46.52 o                         
  -4  -1   5        199.49        194.51        11.05 o                         
  -3  -1   5       2113.44       2055.37        34.40 o                         
  -2  -1   5        164.43        140.31         9.71 o                         
  -1  -1   5        655.25        630.27         8.83 o                         
   0  -1   5         13.74         16.84         2.51 o                         
   1  -1   5      16137.56      16004.03       100.07 o                         
   2  -1   5        552.47        581.96        14.77 o                         
   3  -1   5       5834.67       5425.29        41.15 o                         
   4  -1   5       1837.87       2072.64        24.16 o                         
   5  -1   5         77.04         91.80         8.19 o                         
   6  -1   5        366.97        321.50        14.87 o                         
   7  -1   5        608.85        632.89        32.14 o                         
   8  -1   5          0.29         -9.28         9.28 o                         
   9  -1   5        839.27        860.52        46.06 o                         
  -9   0   5        108.50         98.42        24.85 o                         
  -8   0   5        255.16        258.78        33.47 o                         
  -7   0   5        891.95        820.13        44.41 o                         
  -6   0   5        268.59        292.18        17.64 o                         
  -5   0   5       1720.24       1594.66        31.50 o                         
  -4   0   5        868.34        865.12        21.16 o                         
  -3   0   5        596.00        561.18        15.57 o                         
  -2   0   5        208.14        238.07         9.70 o                         
  -1   0   5       3810.23       3687.14        42.97 o                         
   0   0   5          4.82          3.19         1.60 o                         
   1   0   5      10452.76      10455.02        75.01 o                         
   2   0   5        585.33        617.12        10.22 o                         
   3   0   5       3600.02       3452.92        43.76 o                         
   4   0   5        104.14        131.52        11.02 o                         
   5   0   5         14.87         21.47         5.37 o                         
   6   0   5          4.96         19.55         8.95 o                         
   7   0   5        681.54        652.11        34.46 o                         
   8   0   5          0.85         -3.98        11.27 o                         
   9   0   5        781.51        797.26        46.73 o                         
  -9   1   5         29.25         23.53        17.56 o                         
  -8   1   5        116.05         97.43        21.87 o                         
  -7   1   5        879.02        905.59        46.73 o                         
  -6   1   5        367.67        350.58        32.81 o                         
  -5   1   5       3554.05       3333.54        57.05 o                         
  -4   1   5        307.39        340.43        13.62 o                         
  -3   1   5       1502.94       1408.26        25.16 o                         
  -2   1   5        632.96        719.68        16.05 o                         
  -1   1   5        922.17        948.01        13.70 o                         
   0   1   5         22.62         26.27         2.82 o                         
   1   1   5       6888.50       6848.14        53.51 o                         
   2   1   5         47.39         48.51         4.76 o                         
   3   1   5       3401.73       3005.82        35.56 o                         
   4   1   5        198.56        250.43        10.25 o                         
   5   1   5        428.37        474.29        17.93 o                         
   6   1   5        318.88        395.98        26.51 o                         
   7   1   5        106.31         98.09        18.56 o                         
   8   1   5        149.86        137.20        23.20 o                         
   9   1   5        516.75        501.99        44.74 o                         
  -9   2   5          2.57          1.66        15.24 o                         
  -8   2   5        225.19        257.13        34.46 o                         
  -7   2   5       1099.60       1008.32        50.37 o                         
  -6   2   5        115.69        131.23        22.20 o                         
  -5   2   5       9595.38       9368.59       139.91 o                         
  -4   2   5        596.38        573.55        20.73 o                         
  -3   2   5       2517.12       2567.65        69.26 o                         
  -2   2   5        336.85        326.75        11.10 o                         
  -1   2   5       1131.25       1081.98        13.76 o                         
   0   2   5        415.30        430.87         8.64 o                         
   1   2   5       4234.65       3849.27        38.27 o                         
   2   2   5        450.80        460.48        14.27 o                         
   3   2   5       3531.86       3423.08        40.17 o                         
   4   2   5        455.31        419.18        24.85 o                         
   5   2   5        179.43        168.65        20.88 o                         
   6   2   5        267.16        262.76        26.84 o                         
   7   2   5        688.51        709.77        40.10 o                         
   8   2   5        169.54        157.74        25.85 o                         
   9   2   5        844.21        832.69        52.03 o                         
  -9   3   5         14.03         38.11        19.55 o                         
  -8   3   5        123.20         93.78        22.53 o                         
  -7   3   5       2306.11       2224.07        76.22 o                         
  -6   3   5         69.29         87.13         9.17 o                         
  -5   3   5       1954.89       1876.84        36.31 o                         
  -4   3   5        262.04        286.96        26.35 o                         
  -3   3   5        151.96        105.73         8.28 o                         
  -2   3   5          8.35          5.66         3.68 o                         
  -1   3   5        464.98        424.53        10.39 o                         
   0   3   5        128.04        154.95         9.57 o                         
   1   3   5       5254.87       5102.79        52.50 o                         
   2   3   5       1582.40       1796.58        20.73 o                         
   3   3   5       5203.16       5138.31        46.11 o                         
   4   3   5       1258.29       1242.77        23.08 o                         
   5   3   5         79.24         82.52        17.23 o                         
   6   3   5         20.34         32.14        13.59 o                         
   7   3   5        899.20        867.48        46.39 o                         
   8   3   5         58.54         63.30        21.21 o                         
  -9   4   5         20.25         16.57        17.56 o                         
  -8   4   5         65.68         48.05        20.21 o                         
  -7   4   5        826.08        773.73        46.39 o                         
  -6   4   5         64.31         53.03         9.63 o                         
  -5   4   5       1387.61       1398.57        34.07 o                         
  -4   4   5          0.40          2.55         5.88 o                         
  -3   4   5        155.76        192.70        11.82 o                         
  -2   4   5       1642.74       1746.76        25.16 o                         
  -1   4   5         33.71         32.01         4.64 o                         
   0   4   5       1396.13       1518.40        21.90 o                         
   1   4   5       3857.75       3872.17        46.28 o                         
   2   4   5        547.60        532.81        10.40 o                         
   3   4   5       4027.32       4005.09        48.68 o                         
   4   4   5        298.40        302.26        24.03 o                         
   5   4   5          0.59         -2.05         5.51 o                         
   6   4   5        206.06        279.66        33.47 o                         
   7   4   5        220.91        193.50        29.16 o                         
   8   4   5         91.83        111.68        26.84 o                         
  -8   5   5          6.91         16.90        16.90 o                         
  -7   5   5        724.73        643.16        44.74 o                         
  -6   5   5          1.16         -4.59         6.50 o                         
  -5   5   5        515.03        617.98        39.10 o                         
  -4   5   5          6.01         -8.95         8.95 o                         
  -3   5   5        675.42        590.36        18.78 o                         
  -2   5   5        148.40        141.57        10.56 o                         
  -1   5   5         45.79         39.94         6.57 o                         
   0   5   5        179.62        159.46        20.32 o                         
   1   5   5       2459.49       2522.88        32.74 o                         
   2   5   5        170.20        174.39        11.46 o                         
   3   5   5       2304.57       2386.84        37.44 o                         
   4   5   5         13.63         28.20         9.44 o                         
   5   5   5         17.28        -11.27        11.27 o                         
   6   5   5        441.79        405.59        40.43 o                         
   7   5   5        224.25        299.21        38.77 o                         
  -8   6   5          4.22         20.55        18.23 o                         
  -7   6   5        822.53        816.48        51.70 o                         
  -6   6   5          0.88          1.63         8.35 o                         
  -5   6   5       1700.93       1823.45        68.27 o                         
  -4   6   5        131.73        119.88        15.11 o                         
  -3   6   5        309.69        300.24        21.42 o                         
  -2   6   5         18.54         37.45        14.25 o                         
  -1   6   5        232.26        232.30        17.19 o                         
   0   6   5          3.70         -1.94         3.82 o                         
   1   6   5        409.46        424.71        17.03 o                         
   2   6   5          4.84         -0.47         5.11 o                         
   3   6   5       2521.57       2513.53        55.82 o                         
   4   6   5         91.24         70.59        20.55 o                         
   5   6   5        158.63        166.66        28.83 o                         
   6   6   5        470.00        476.84        46.06 o                         
  -7   7   5        711.36        795.27        53.69 o                         
  -6   7   5         66.32         55.41        14.01 o                         
  -5   7   5       1332.94       1316.19        46.31 o                         
  -4   7   5         51.20         29.16        15.58 o                         
  -3   7   5        543.28        688.90        42.42 o                         
  -2   7   5        150.46        136.20        24.19 o                         
  -1   7   5         59.23         40.76        16.57 o                         
   0   7   5        694.17        647.38        26.73 o                         
   1   7   5        308.94        311.21        20.09 o                         
   2   7   5          1.21          0.11         6.09 o                         
   3   7   5        993.47       1043.45        53.69 o                         
   4   7   5        719.78        671.00        47.39 o                         
   5   7   5         82.37         81.85        23.53 o                         
  -5   8   5        542.62        522.92        52.51 o                         
  -4   8   5          0.79          8.28        14.25 o                         
  -3   8   5        426.32        319.76        36.45 o                         
  -2   8   5         91.86         78.87        22.20 o                         
  -1   8   5        344.63        303.19        34.80 o                         
   0   8   5        193.44        218.10        29.99 o                         
   1   8   5       1277.02       1443.22        42.09 o                         
  -3   9   5        170.98        215.70        33.47 o                         
  -2   9   5        246.40        133.88        26.51 o                         
  -1   9   5         79.22         80.50        15.75 o                         
   0   9   5        217.51        216.96        34.46 o                         
   0 -10   6        430.21        406.26        27.31 o                         
   1 -10   6         69.77         90.87        14.73 o                         
  -4  -9   6        200.99        205.20        20.18 o                         
  -3  -9   6         92.80         96.10        14.85 o                         
  -2  -9   6        175.79        207.96        19.51 o                         
  -1  -9   6        171.90        171.42        17.68 o                         
   0  -9   6        965.32        958.59        32.21 o                         
   1  -9   6          0.61          1.40         6.80 o                         
   2  -9   6       1351.85       1304.38        30.16 o                         
   3  -9   6         39.17         53.07         9.88 o                         
   4  -9   6          1.92         -7.54         7.54 o                         
  -5  -8   6        616.85        569.72        30.73 o                         
  -4  -8   6          3.78          4.26         5.27 o                         
  -3  -8   6        537.10        542.57        59.69 o                         
  -2  -8   6        481.41        480.45        23.52 o                         
  -1  -8   6        415.76        428.52        19.13 o                         
   0  -8   6        420.69        445.39        51.94 o                         
   1  -8   6        354.36        369.39        23.87 o                         
   2  -8   6        263.44        282.63        16.23 o                         
   3  -8   6         68.12         74.72        10.72 o                         
   4  -8   6         12.39         17.98         7.47 o                         
   5  -8   6        223.80        213.47        16.25 o                         
   6  -8   6        156.68        175.49        15.55 o                         
  -6  -7   6        549.50        524.90        41.41 o                         
  -5  -7   6        581.37        550.23        25.31 o                         
  -4  -7   6        249.46        229.48        19.52 o                         
  -3  -7   6        474.48        447.00        24.11 o                         
  -2  -7   6        352.82        334.75        15.11 o                         
  -1  -7   6         26.45         31.55         6.64 o                         
   0  -7   6        367.36        382.64        32.81 o                         
   1  -7   6         21.38         18.59         6.06 o                         
   2  -7   6       1304.96       1268.46        25.92 o                         
   3  -7   6        284.69        269.79        15.41 o                         
   4  -7   6        111.38         90.61        16.98 o                         
   5  -7   6        252.10        279.36        21.25 o                         
   6  -7   6        396.45        384.00        22.64 o                         
   7  -7   6         10.29          9.14         9.71 o                         
  -7  -6   6        145.97        123.61        30.49 o                         
  -6  -6   6       1562.11       1503.04        37.71 o                         
  -5  -6   6        498.49        512.59        24.99 o                         
  -4  -6   6         51.66         62.13         7.58 o                         
  -3  -6   6        622.94        635.06        14.03 o                         
  -2  -6   6         85.07         82.76        10.38 o                         
  -1  -6   6         24.64         27.13         5.94 o                         
   0  -6   6       2526.85       2367.04        39.79 o                         
   1  -6   6        166.00        171.74         8.84 o                         
   2  -6   6       2150.90       2180.42        27.35 o                         
   3  -6   6         36.30         36.04         5.09 o                         
   4  -6   6         22.42         27.56         4.52 o                         
   5  -6   6         49.77         51.96         8.28 o                         
   6  -6   6        764.23        779.76        23.21 o                         
   7  -6   6          1.77          4.29         7.97 o                         
  -8  -5   6        332.84        269.72        41.09 o                         
  -7  -5   6         40.92         63.63        23.86 o                         
  -6  -5   6        566.88        573.44        22.44 o                         
  -5  -5   6        280.23        317.46        16.45 o                         
  -4  -5   6        201.77        189.44        10.13 o                         
  -3  -5   6        164.71        174.94         9.08 o                         
  -2  -5   6        852.84        779.69        26.30 o                         
  -1  -5   6       1821.73       1799.53        33.26 o                         
   0  -5   6       5592.81       5652.35        49.64 o                         
   1  -5   6          1.21          7.65         3.09 o                         
   2  -5   6       5850.56       5907.34        49.51 o                         
   3  -5   6        361.72        386.24        13.07 o                         
   4  -5   6         73.38         68.81         5.75 o                         
   5  -5   6        379.90        404.11        12.15 o                         
   6  -5   6       1669.54       1653.83        37.64 o                         
   7  -5   6         38.87         58.00        14.25 o                         
   8  -5   6       1278.55       1317.15        38.92 o                         
  -8  -4   6        538.84        631.45        37.92 o                         
  -7  -4   6         40.25         43.06        17.90 o                         
  -6  -4   6       2003.60       2020.71        55.82 o                         
  -5  -4   6          5.67          8.22         4.91 o                         
  -4  -4   6         11.99         17.93         5.39 o                         
  -3  -4   6        222.52        223.37         9.10 o                         
  -2  -4   6       1106.56       1152.12        16.14 o                         
  -1  -4   6        686.17        718.94        15.93 o                         
   0  -4   6       2991.70       2909.09        33.54 o                         
   1  -4   6          2.69         10.39         2.83 o                         
   2  -4   6       1867.13       1820.04        19.83 o                         
   3  -4   6        833.89        873.17        11.81 o                         
   4  -4   6        791.08        791.08        11.86 o                         
   5  -4   6         19.00         19.73         4.03 o                         
   6  -4   6        364.52        430.01        20.18 o                         
   7  -4   6          3.46          4.42         6.77 o                         
   8  -4   6       1582.07       1576.31        41.32 o                         
  -9  -3   6        119.61        130.08        21.66 o                         
  -8  -3   6        221.75        207.27        23.78 o                         
  -7  -3   6         15.83         18.43        11.23 o                         
  -6  -3   6       1520.64       1564.87        27.38 o                         
  -5  -3   6        911.26        911.80        19.68 o                         
  -4  -3   6       1095.66       1044.84        20.26 o                         
  -3  -3   6         62.34         44.86         5.70 o                         
  -2  -3   6        239.65        242.79         7.51 o                         
  -1  -3   6         89.41         95.66         7.92 o                         
   0  -3   6       2432.13       2138.07        24.59 o                         
   1  -3   6         86.61         76.34         4.62 o                         
   2  -3   6       3155.50       3020.79        78.54 o                         
   3  -3   6         88.10        122.00        10.46 o                         
   4  -3   6        236.45        202.57        13.51 o                         
   5  -3   6         30.28         40.44         6.41 o                         
   6  -3   6       1685.19       1626.93        26.94 o                         
   7  -3   6          0.10          5.42         7.62 o                         
   8  -3   6       1291.08       1365.53        49.05 o                         
   9  -3   6         28.53         24.52        14.25 o                         
  -9  -2   6        280.42        314.19        29.72 o                         
  -8  -2   6        605.32        521.57        72.56 o                         
  -7  -2   6        192.79        160.97        35.28 o                         
  -6  -2   6       1221.84       1252.28        31.59 o                         
  -5  -2   6         94.72         90.62         6.89 o                         
  -4  -2   6        782.00        786.61        17.36 o                         
  -3  -2   6       5417.52       5529.24        52.12 o                         
  -2  -2   6        793.65        751.35        14.36 o                         
  -1  -2   6        289.24        298.46         9.90 o                         
   0  -2   6       6215.28       5745.45        52.56 o                         
   1  -2   6         77.18         82.64         3.14 o                         
   2  -2   6       7362.41       7212.79        93.50 o                         
   3  -2   6         53.21         58.46         7.78 o                         
   4  -2   6        118.48        156.73         7.88 o                         
   5  -2   6        358.31        382.45        17.95 o                         
   6  -2   6        846.70        880.35        19.55 o                         
   7  -2   6        191.95        192.84        20.21 o                         
   8  -2   6       1384.56       1394.69        50.70 o                         
   9  -2   6         25.28         32.14        15.24 o                         
  -9  -1   6        232.97        217.69        33.80 o                         
  -8  -1   6        815.44        825.75        36.92 o                         
  -7  -1   6        120.55        100.82        15.81 o                         
  -6  -1   6       1382.07       1330.70        31.71 o                         
  -5  -1   6        175.36        167.03        13.26 o                         
  -4  -1   6        890.43        817.91        14.47 o                         
  -3  -1   6        238.46        223.34         8.86 o                         
  -2  -1   6        210.11        228.65         8.05 o                         
  -1  -1   6        355.43        403.64         9.77 o                         
   0  -1   6       9609.89       9291.65        70.95 o                         
   1  -1   6          0.48          0.51         1.79 o                         
   2  -1   6      17257.27      17366.93       111.06 o                         
   3  -1   6        260.92        282.43         6.64 o                         
   4  -1   6          9.22         12.14         3.01 o                         
   5  -1   6         43.07         50.46         7.46 o                         
   6  -1   6       1692.16       1687.27        32.92 o                         
   7  -1   6          2.23         11.27         9.94 o                         
   8  -1   6        979.16        954.64        43.41 o                         
   9  -1   6         17.09          7.29        11.27 o                         
  -9   0   6        305.57        326.72        41.76 o                         
  -8   0   6       1828.95       1692.25        69.26 o                         
  -7   0   6         36.55         36.14        11.94 o                         
  -6   0   6       1325.77       1251.86        30.45 o                         
  -5   0   6        459.99        449.56        17.31 o                         
  -4   0   6        794.56        855.73        29.79 o                         
  -3   0   6        437.64        440.75        14.67 o                         
  -2   0   6       4528.12       4518.83        50.37 o                         
  -1   0   6         24.80         30.71         3.73 o                         
   0   0   6      17822.20      17697.45       124.70 o                         
   1   0   6         34.84         39.75         3.44 o                         
   2   0   6      16217.24      16679.17       119.86 o                         
   3   0   6         19.67         22.81         3.53 o                         
   4   0   6        812.80        906.07        34.01 o                         
   5   0   6          1.02          5.56         4.47 o                         
   6   0   6        774.89        767.44        33.47 o                         
   7   0   6        117.89        105.05        17.23 o                         
   8   0   6        785.58        823.44        42.75 o                         
   9   0   6        145.57        140.18        24.52 o                         
  -9   1   6        262.48        228.96        33.14 o                         
  -8   1   6       1017.24        995.07        53.02 o                         
  -7   1   6        136.91        144.49        23.53 o                         
  -6   1   6       1266.32       1269.76        52.36 o                         
  -5   1   6        653.73        626.11        24.13 o                         
  -4   1   6        946.82        866.09        21.87 o                         
  -3   1   6        523.52        566.11        16.42 o                         
  -2   1   6         25.14         21.69         3.71 o                         
  -1   1   6          0.78          1.45         2.34 o                         
   0   1   6       7826.71       7259.94        49.50 o                         
   1   1   6        760.06        752.29        20.47 o                         
   2   1   6       6899.35       7057.98        58.41 o                         
   3   1   6        271.30        263.55        11.76 o                         
   4   1   6         41.71         43.00         5.83 o                         
   5   1   6         34.21         32.69         8.95 o                         
   6   1   6       1689.61       1655.80        53.35 o                         
   7   1   6          7.01          4.31         9.94 o                         
   8   1   6        867.38        878.75        46.39 o                         
   9   1   6         42.39         49.05        18.89 o                         
  -9   2   6          0.88         15.24        16.57 o                         
  -8   2   6        373.60        473.53        45.40 o                         
  -7   2   6         48.23         62.30        17.90 o                         
  -6   2   6       1974.13       1916.90        65.95 o                         
  -5   2   6        101.27        106.77         7.88 o                         
  -4   2   6       2854.76       2835.05        50.84 o                         
  -3   2   6         75.75         95.34        16.40 o                         
  -2   2   6       1067.66       1183.33        21.07 o                         
  -1   2   6        263.51        292.97         6.88 o                         
   0   2   6       1584.33       1416.12        17.59 o                         
   1   2   6         45.43         58.09        13.75 o                         
   2   2   6       1294.86       1183.60        21.47 o                         
   3   2   6       1884.12       1851.30        33.72 o                         
   4   2   6         67.40         77.34         9.38 o                         
   5   2   6        177.71        161.39        20.55 o                         
   6   2   6        171.52        154.10        21.21 o                         
   7   2   6        437.44        396.97        35.46 o                         
   8   2   6        625.84        720.71        45.07 o                         
  -9   3   6        119.16        164.70        30.16 o                         
  -8   3   6        990.31        978.83        55.01 o                         
  -7   3   6        459.18        483.47        37.78 o                         
  -6   3   6       1440.47       1478.20        59.32 o                         
  -5   3   6        138.70        125.10        13.83 o                         
  -4   3   6        158.95        148.61        14.06 o                         
  -3   3   6        178.51        197.93        11.61 o                         
  -2   3   6        261.18        262.54        11.33 o                         
  -1   3   6        667.66        674.83        16.52 o                         
   0   3   6       3271.63       3203.07        39.23 o                         
   1   3   6         58.86         59.40         5.08 o                         
   2   3   6       6748.90       6711.33        64.54 o                         
   3   3   6       2719.91       2876.47        29.62 o                         
   4   3   6        587.70        698.84        34.80 o                         
   5   3   6        327.47        291.26        28.17 o                         
   6   3   6        743.72        740.92        40.76 o                         
   7   3   6         31.41         17.56        13.92 o                         
   8   3   6        667.94        635.54        45.73 o                         
  -9   4   6        137.59        142.50        30.16 o                         
  -8   4   6       1110.35       1156.79        61.64 o                         
  -7   4   6        445.56        328.71        36.12 o                         
  -6   4   6       2045.44       2157.09        45.12 o                         
  -5   4   6        170.74        153.43        22.20 o                         
  -4   4   6        196.53        198.19        21.54 o                         
  -3   4   6          4.56          1.35         4.37 o                         
  -2   4   6       1015.92       1101.81        20.23 o                         
  -1   4   6        321.26        288.89        20.84 o                         
   0   4   6       5028.06       5213.50        71.87 o                         
   1   4   6          5.36          6.63         3.89 o                         
   2   4   6       4171.89       4090.23        39.35 o                         
   3   4   6        166.60        179.92         7.11 o                         
   4   4   6          2.03          7.16         5.16 o                         
   5   4   6         18.03         -4.64        10.60 o                         
   6   4   6       1274.01       1280.03        56.67 o                         
   7   4   6         11.62          9.94        15.24 o                         
   8   4   6        327.33        294.91        39.10 o                         
  -8   5   6        423.08        502.99        51.03 o                         
  -7   5   6         52.48         57.99        20.21 o                         
  -6   5   6        907.47       1012.94        32.57 o                         
  -5   5   6        253.71        260.11        30.82 o                         
  -4   5   6        430.11        360.19        33.47 o                         
  -3   5   6        136.25        109.87        14.03 o                         
  -2   5   6          9.56          7.14         6.67 o                         
  -1   5   6        336.34        363.02        20.51 o                         
   0   5   6       2766.45       2796.05        34.71 o                         
   1   5   6          6.46          7.24         5.77 o                         
   2   5   6       3286.62       3267.16        75.99 o                         
   3   5   6        112.04        104.85        17.90 o                         
   4   5   6         50.12         62.63        17.56 o                         
   5   5   6        723.50        677.30        42.42 o                         
   6   5   6        337.57        324.40        36.78 o                         
   7   5   6         70.56         47.06        20.88 o                         
  -7   6   6          9.39         12.92        16.90 o                         
  -6   6   6       2082.65       2068.78        61.14 o                         
  -5   6   6         66.72         80.53        20.55 o                         
  -4   6   6        705.04        698.50        29.41 o                         
  -3   6   6        247.43        284.30        31.48 o                         
  -2   6   6        550.82        440.72        32.81 o                         
  -1   6   6          3.56          3.48         5.22 o                         
   0   6   6        963.00        989.84        24.84 o                         
   1   6   6        132.46        137.22        11.21 o                         
   2   6   6        680.36        635.65        19.71 o                         
   3   6   6         21.54         15.91        12.26 o                         
   4   6   6         87.87        101.74        23.20 o                         
   5   6   6        508.30        551.70        42.42 o                         
   6   6   6        268.80        358.86        42.42 o                         
  -6   7   6        980.02       1045.70        39.20 o                         
  -5   7   6          5.87         11.87        10.18 o                         
  -4   7   6        135.88         99.75        23.20 o                         
  -3   7   6        158.28        189.52        28.83 o                         
  -2   7   6        312.58        259.78        31.15 o                         
  -1   7   6        505.85        494.07        36.78 o                         
   0   7   6        630.16        657.37        21.51 o                         
   1   7   6         54.19         69.97        20.05 o                         
   2   7   6        692.36        765.12        46.06 o                         
   3   7   6        888.19        870.47        50.37 o                         
   4   7   6         83.96         68.60        22.53 o                         
   5   7   6        539.05        590.80        53.69 o                         
  -5   8   6         33.97          3.65        16.24 o                         
  -4   8   6        237.10        197.81        31.81 o                         
  -3   8   6         70.78         90.14        23.20 o                         
  -2   8   6        207.01        232.27        33.14 o                         
  -1   8   6        159.75        154.76        26.51 o                         
   0   8   6        921.45        876.15        33.21 o                         
  -3   9   6         23.08          5.30        16.24 o                         
  -2   9   6         16.31          5.63        15.58 o                         
  -1   9   6         44.07         61.01        29.66 o                         
   0   9   6        545.03        596.77        56.67 o                         
  -3  -9   7         18.03          5.85         9.77 o                         
  -2  -9   7        310.43        275.64        21.60 o                         
  -1  -9   7        628.47        645.00        27.62 o                         
   0  -9   7         24.92         28.56        10.13 o                         
   1  -9   7       1129.44       1141.37        31.56 o                         
   2  -9   7        158.74        172.55        14.65 o                         
   3  -9   7         11.45         17.08         7.86 o                         
   4  -9   7        455.60        420.31        23.62 o                         
  -5  -8   7        152.90        178.35        13.28 o                         
  -4  -8   7        377.54        402.43        25.39 o                         
  -3  -8   7        536.97        512.54        28.05 o                         
  -2  -8   7        423.25        453.07        32.15 o                         
  -1  -8   7       1268.32       1227.00        27.68 o                         
   0  -8   7         20.09         19.49         7.22 o                         
   1  -8   7        414.79        421.41        21.93 o                         
   2  -8   7         59.44         74.12         9.52 o                         
   3  -8   7         14.30         15.40         6.92 o                         
   4  -8   7        158.50        154.71        13.80 o                         
   5  -8   7        268.67        249.29        17.59 o                         
  -6  -7   7        224.28        192.21        59.63 o                         
  -5  -7   7        231.73        244.49        19.12 o                         
  -4  -7   7        885.99        826.20        29.26 o                         
  -3  -7   7        530.05        532.38        17.69 o                         
  -2  -7   7        376.92        349.86        15.53 o                         
  -1  -7   7       1747.33       1732.47        31.19 o                         
   0  -7   7        447.48        457.93        30.56 o                         
   1  -7   7        446.16        439.96        14.85 o                         
   2  -7   7          5.29          7.23         4.83 o                         
   3  -7   7         40.60         51.68         9.92 o                         
   4  -7   7         25.83         23.19         7.29 o                         
   5  -7   7        852.21        882.54        44.32 o                         
   6  -7   7         71.94         82.19        10.85 o                         
   7  -7   7        953.61       1026.65        35.96 o                         
  -7  -6   7        346.61        317.44        45.07 o                         
  -6  -6   7        221.42        239.08        18.47 o                         
  -5  -6   7        114.74        105.30        19.78 o                         
  -4  -6   7        186.11        214.52        12.70 o                         
  -3  -6   7         20.80         17.32         4.64 o                         
  -2  -6   7          4.94          5.41         4.96 o                         
  -1  -6   7       1149.28       1173.34        23.76 o                         
   0  -6   7        253.31        259.28        13.45 o                         
   1  -6   7       2674.41       2555.04        28.47 o                         
   2  -6   7          1.76          2.34         4.08 o                         
   3  -6   7        281.07        280.46        13.53 o                         
   4  -6   7          1.78          3.63         3.27 o                         
   5  -6   7        872.20        931.18        18.79 o                         
   6  -6   7          5.12          4.89         6.25 o                         
   7  -6   7        778.89        783.00        50.52 o                         
  -8  -5   7         68.04         45.73        24.52 o                         
  -7  -5   7        291.59        312.14        42.42 o                         
  -6  -5   7        468.36        465.13        21.08 o                         
  -5  -5   7        122.63        122.31        12.46 o                         
  -4  -5   7        210.39        220.17        11.45 o                         
  -3  -5   7        212.12        206.26        10.38 o                         
  -2  -5   7        329.55        342.86        13.54 o                         
  -1  -5   7       4784.36       4702.18        51.27 o                         
   0  -5   7         69.41         73.04         5.92 o                         
   1  -5   7       5045.62       4947.24        41.24 o                         
   2  -5   7        187.09        176.62         7.42 o                         
   3  -5   7        186.19        167.41         8.49 o                         
   4  -5   7        367.35        331.95        14.69 o                         
   5  -5   7        653.37        676.73        16.36 o                         
   6  -5   7          8.30         12.08         6.03 o                         
   7  -5   7       1018.23       1013.62        30.94 o                         
   8  -5   7         28.07         35.84        10.23 o                         
  -8  -4   7          1.26          2.98        18.56 o                         
  -7  -4   7       1054.02        995.54        40.90 o                         
  -6  -4   7        729.06        736.35        20.62 o                         
  -5  -4   7         81.26         76.29         8.58 o                         
  -4  -4   7        458.18        465.30        15.11 o                         
  -3  -4   7       1010.62        991.77        16.75 o                         
  -2  -4   7        411.32        430.09        12.94 o                         
  -1  -4   7       5118.92       4751.15        58.41 o                         
   0  -4   7        532.92        628.73        17.25 o                         
   1  -4   7       2771.89       2670.37        25.30 o                         
   2  -4   7       1344.93       1411.59        17.13 o                         
   3  -4   7        120.76        127.17        11.50 o                         
   4  -4   7        429.43        441.41        28.12 o                         
   5  -4   7       1420.70       1408.69        33.77 o                         
   6  -4   7          0.07          0.83         3.77 o                         
   7  -4   7       1737.28       1666.87        38.74 o                         
   8  -4   7          2.54         -2.13         8.01 o                         
  -9  -3   7        166.25        180.50        23.58 o                         
  -8  -3   7          4.09         -1.98        10.51 o                         
  -7  -3   7       1244.43       1138.12        57.98 o                         
  -6  -3   7       1334.31       1357.72        34.06 o                         
  -5  -3   7        748.51        750.93        19.47 o                         
  -4  -3   7        330.37        327.49        12.47 o                         
  -3  -3   7        718.55        654.69        15.71 o                         
  -2  -3   7         10.75          3.57         3.75 o                         
  -1  -3   7       6893.33       6938.20        69.33 o                         
   0  -3   7        430.00        398.96        10.07 o                         
   1  -3   7       2527.72       2400.45        21.79 o                         
   2  -3   7         39.33         48.63         7.45 o                         
   3  -3   7         78.42         99.57        13.95 o                         
   4  -3   7          8.17         12.23         6.30 o                         
   5  -3   7       1344.44       1298.58        19.32 o                         
   6  -3   7         99.21         83.74         8.93 o                         
   7  -3   7       1996.11       2122.17        44.19 o                         
   8  -3   7         23.42          6.96        10.60 o                         
  -9  -2   7        551.68        593.97        50.04 o                         
  -8  -2   7          0.78         14.74        12.17 o                         
  -7  -2   7        903.78        900.02        48.38 o                         
  -6  -2   7         42.77         54.62        14.83 o                         
  -5  -2   7        497.70        470.46        23.70 o                         
  -4  -2   7        336.83        351.66        13.35 o                         
  -3  -2   7        357.72        339.24        10.94 o                         
  -2  -2   7         86.11        135.22         7.66 o                         
  -1  -2   7       4503.88       4203.93        40.68 o                         
   0  -2   7         44.91         61.45         5.79 o                         
   1  -2   7       9900.03      10095.25        69.70 o                         
   2  -2   7          6.12         13.25         5.14 o                         
   3  -2   7        189.17        204.10        17.65 o                         
   4  -2   7        115.19         91.65         5.09 o                         
   5  -2   7       1836.07       1844.04        22.45 o                         
   6  -2   7         24.47         30.52         5.86 o                         
   7  -2   7       1663.13       1626.30        48.38 o                         
   8  -2   7         10.69         -1.33        10.27 o                         
   9  -2   7        218.02        204.77        26.18 o                         
  -9  -1   7        757.71        810.52        53.69 o                         
  -8  -1   7          9.70          3.80        10.71 o                         
  -7  -1   7       1426.70       1469.72        45.65 o                         
  -6  -1   7          4.44         16.01         7.20 o                         
  -5  -1   7          3.45         -3.83         4.96 o                         
  -4  -1   7          2.20          3.60         4.35 o                         
  -3  -1   7       1009.28       1011.23        18.97 o                         
  -2  -1   7          0.37          3.39         2.48 o                         
  -1  -1   7       3910.51       3870.19        40.73 o                         
   0  -1   7        933.65        967.23        19.13 o                         
   1  -1   7      10756.28      11059.48        72.27 o                         
   2  -1   7          2.34          1.88         2.44 o                         
   3  -1   7        222.85        222.63         6.40 o                         
   4  -1   7        136.99        151.66         6.72 o                         
   5  -1   7       2110.14       1991.24        29.00 o                         
   6  -1   7          0.17         -4.26         4.29 o                         
   7  -1   7       1417.61       1390.39        47.06 o                         
   8  -1   7         75.26         59.65        15.91 o                         
   9  -1   7        279.12        260.11        30.16 o                         
  -9   0   7        998.17        779.37        52.36 o                         
  -8   0   7          0.64        -10.94        11.93 o                         
  -7   0   7        718.01        767.55        33.35 o                         
  -6   0   7        318.23        310.11        21.86 o                         
  -5   0   7         44.82         27.41        11.58 o                         
  -4   0   7        266.53        254.95        14.71 o                         
  -3   0   7        580.23        604.41        17.38 o                         
  -2   0   7        113.16        140.98         9.04 o                         
  -1   0   7       1305.15       1053.73        14.70 o                         
   0   0   7          9.54         20.20         3.37 o                         
   1   0   7      15889.41      16887.67       119.96 o                         
   2   0   7        596.03        579.24         9.45 o                         
   3   0   7         54.69        111.19         6.44 o                         
   4   0   7         66.04         51.60         5.81 o                         
   5   0   7       1082.53       1127.01        22.42 o                         
   6   0   7         68.41         59.65        12.92 o                         
   7   0   7       1004.98       1052.73        42.42 o                         
   8   0   7         50.56         69.26        17.23 o                         
   9   0   7        145.65        126.59        23.20 o                         
  -9   1   7        804.38        889.35        57.00 o                         
  -8   1   7        152.23        186.21        30.49 o                         
  -7   1   7       1087.22       1237.95        57.00 o                         
  -6   1   7        308.78        314.45        44.90 o                         
  -5   1   7        402.68        378.09        30.46 o                         
  -4   1   7        879.40        941.46        23.37 o                         
  -3   1   7         69.67         74.09         8.23 o                         
  -2   1   7        346.56        370.83        10.27 o                         
  -1   1   7       2309.90       2021.23        23.21 o                         
   0   1   7        607.94        600.17        10.88 o                         
   1   1   7       7218.80       7452.40        69.96 o                         
   2   1   7        254.45        342.38         9.56 o                         
   3   1   7          5.06         15.04         4.22 o                         
   4   1   7         12.45         10.41         4.49 o                         
   5   1   7       3622.40       3392.78        76.55 o                         
   6   1   7         70.03         77.21        15.58 o                         
   7   1   7       1825.19       1792.33        60.31 o                         
   8   1   7          0.93         -3.65        10.94 o                         
  -9   2   7        582.55        580.86        55.34 o                         
  -8   2   7         35.35         34.80        17.90 o                         
  -7   2   7        691.05        757.16        45.73 o                         
  -6   2   7        159.92        136.20        22.20 o                         
  -5   2   7       1043.92       1015.99        31.36 o                         
  -4   2   7        210.81        170.00        18.38 o                         
  -3   2   7        975.10        940.89        20.54 o                         
  -2   2   7        214.74        233.57        15.08 o                         
  -1   2   7       5375.21       5177.79        40.78 o                         
   0   2   7        232.76        219.19         7.35 o                         
   1   2   7       4102.41       4010.27        44.67 o                         
   2   2   7       1006.85       1039.36        31.32 o                         
   3   2   7          8.74          5.93         5.09 o                         
   4   2   7        133.74        133.01        11.94 o                         
   5   2   7       1066.81       1144.19        44.41 o                         
   6   2   7         92.62         81.52        17.23 o                         
   7   2   7       1433.09       1384.42        56.67 o                         
   8   2   7          7.33         11.27        14.25 o                         
  -9   3   7        183.12        197.81        33.47 o                         
  -8   3   7         22.20         29.83        18.56 o                         
  -7   3   7       1441.26       1438.44        63.63 o                         
  -6   3   7         31.10         30.49        16.24 o                         
  -5   3   7       1501.29       1511.31        57.66 o                         
  -4   3   7          2.04         -3.23         4.98 o                         
  -3   3   7        639.97        652.56        23.42 o                         
  -2   3   7        939.88       1036.16        16.79 o                         
  -1   3   7       5000.77       4857.32        43.32 o                         
   0   3   7        696.36        804.87        17.78 o                         
   1   3   7       5932.17       6146.92       102.83 o                         
   2   3   7        483.97        539.91        26.18 o                         
   3   3   7         16.03          8.94         4.46 o                         
   4   3   7       1868.50       1924.03        37.73 o                         
   5   3   7        720.93        704.14        38.44 o                         
   6   3   7          0.53          3.65        11.27 o                         
   7   3   7        613.93        666.36        43.41 o                         
   8   3   7         65.79         66.28        21.54 o                         
  -8   4   7         81.47         54.68        21.21 o                         
  -7   4   7       1051.38       1113.71        58.66 o                         
  -6   4   7         12.06         14.25        13.92 o                         
  -5   4   7        292.59        347.93        34.46 o                         
  -4   4   7          7.99          2.40         6.89 o                         
  -3   4   7        525.97        552.27        17.52 o                         
  -2   4   7         45.49         58.49         6.62 o                         
  -1   4   7       6132.62       6143.73        57.01 o                         
   0   4   7         41.48         42.64         8.46 o                         
   1   4   7       4636.11       4716.13        53.45 o                         
   2   4   7        911.70        908.28        17.57 o                         
   3   4   7        186.26        180.75        10.95 o                         
   4   4   7        304.56        274.36        28.83 o                         
   5   4   7       1134.86       1132.93        51.37 o                         
   6   4   7          0.87        -11.27        11.27 o                         
   7   4   7        708.25        738.94        48.71 o                         
  -8   5   7         32.77         11.27        18.23 o                         
  -7   5   7        791.01        670.67        48.05 o                         
  -6   5   7         44.76         60.64        19.88 o                         
  -5   5   7        402.90        384.71        37.78 o                         
  -4   5   7         60.63         52.03        16.24 o                         
  -3   5   7        453.66        518.05        19.63 o                         
  -2   5   7          1.09         -0.16         4.73 o                         
  -1   5   7       2484.84       2578.53        40.16 o                         
   0   5   7        426.30        413.69        20.98 o                         
   1   5   7       2211.45       2124.85        34.02 o                         
   2   5   7         79.55         91.59         8.44 o                         
   3   5   7         29.89         48.71        15.58 o                         
   4   5   7        295.55        303.85        33.47 o                         
   5   5   7        255.57        238.24        30.16 o                         
   6   5   7         54.00         79.20        22.20 o                         
   7   5   7        508.13        493.74        47.72 o                         
  -7   6   7        627.35        695.86        52.36 o                         
  -6   6   7         12.58          6.30        14.25 o                         
  -5   6   7        411.21        391.67        40.10 o                         
  -4   6   7         69.38         81.77        14.04 o                         
  -3   6   7        209.15        183.89        26.51 o                         
  -2   6   7        175.33        174.61        25.19 o                         
  -1   6   7       1290.90       1300.93        29.24 o                         
   0   6   7         19.20         32.35         7.14 o                         
   1   6   7         26.03         23.54         6.46 o                         
   2   6   7         10.52         -5.63         9.94 o                         
   3   6   7         24.37         39.77        15.91 o                         
   4   6   7        342.23        397.31        39.77 o                         
   5   6   7        130.69        163.71        29.49 o                         
   6   6   7        202.52        228.63        36.12 o                         
  -6   7   7         11.67         -0.66        15.24 o                         
  -5   7   7        290.92        255.73        24.25 o                         
  -4   7   7         95.10         75.89        20.88 o                         
  -3   7   7        522.55        540.43        40.10 o                         
  -2   7   7        101.77        122.61        23.86 o                         
  -1   7   7       1855.72       1821.79        69.59 o                         
   0   7   7        110.01        115.27        10.98 o                         
   2   7   7        393.65        336.33        36.45 o                         
   3   7   7          5.74         -7.95        13.26 o                         
   4   7   7        396.19        418.51        44.41 o                         
   5   7   7         98.87        142.17        29.49 o                         
  -5   8   7        226.19        237.91        36.12 o                         
  -4   8   7         52.81         69.92        21.54 o                         
  -3   8   7         65.26         71.91        22.53 o                         
  -2   8   7        483.39        557.67        50.37 o                         
  -1   8   7       1129.33       1082.89        57.33 o                         
   0   8   7         40.40         48.38        18.56 o                         
  -1   9   7        335.93        365.16        42.42 o                         
  -3  -9   8        177.77        151.94        17.36 o                         
  -2  -9   8        324.86        291.93        22.18 o                         
  -1  -9   8         35.53         44.97        12.20 o                         
   0  -9   8        546.41        576.26        22.66 o                         
   1  -9   8        386.59        374.14        20.31 o                         
   2  -9   8         17.57         15.65         7.89 o                         
   3  -9   8        259.29        245.58        16.60 o                         
   4  -9   8        359.45        369.00        29.76 o                         
  -5  -8   8        139.01        119.57        10.64 o                         
  -4  -8   8         90.75         78.67        16.28 o                         
  -3  -8   8         95.19         77.36        12.83 o                         
  -2  -8   8        626.00        628.71        25.64 o                         
  -1  -8   8         43.91         32.42         7.97 o                         
   0  -8   8       1025.34       1021.73        25.91 o                         
   1  -8   8         17.17         15.88         6.27 o                         
   2  -8   8         60.32         43.47         7.57 o                         
   3  -8   8        205.38        226.25        14.87 o                         
   4  -8   8        178.38        215.85        16.41 o                         
   5  -8   8          2.86         -4.30         6.68 o                         
  -6  -7   8         82.50        103.07        14.43 o                         
  -5  -7   8        941.30        889.73        22.97 o                         
  -4  -7   8        155.67        154.00        10.57 o                         
  -3  -7   8        551.11        507.65        18.46 o                         
  -2  -7   8       1397.24       1394.48        30.28 o                         
  -1  -7   8        413.31        444.38        17.63 o                         
   0  -7   8       1233.78       1216.71        26.43 o                         
   1  -7   8       1169.65       1174.27        24.97 o                         
   2  -7   8        315.11        303.28        13.58 o                         
   3  -7   8          5.26          1.36         5.14 o                         
   4  -7   8        921.16        883.27        24.24 o                         
   5  -7   8          3.89         -5.42         5.42 o                         
   6  -7   8        922.89        916.93        26.03 o                         
  -7  -6   8        339.15        244.20        39.44 o                         
  -6  -6   8         21.37         14.51         8.52 o                         
  -5  -6   8        501.09        497.72        17.68 o                         
  -4  -6   8        166.40        165.81        10.91 o                         
  -3  -6   8        189.20        202.52        25.01 o                         
  -2  -6   8       1390.37       1401.78        27.27 o                         
  -1  -6   8        267.65        258.67        18.03 o                         
   0  -6   8       4123.05       4040.06        49.14 o                         
   1  -6   8        259.41        243.80         9.63 o                         
   2  -6   8         11.81         12.87         4.10 o                         
   3  -6   8        554.00        561.67        13.11 o                         
   4  -6   8       1995.80       2002.75        25.73 o                         
   5  -6   8         35.63         37.58         5.47 o                         
   6  -6   8       1245.25       1314.45        29.41 o                         
   7  -6   8          1.89         -1.18         7.79 o                         
  -8  -5   8        531.47        533.47        58.99 o                         
  -7  -5   8        246.41        235.25        39.10 o                         
  -6  -5   8        220.02        253.75        57.66 o                         
  -5  -5   8         90.61        110.06         9.66 o                         
  -4  -5   8        105.40         85.93         7.94 o                         
  -3  -5   8          1.58         -3.15         3.15 o                         
  -2  -5   8       2994.61       2910.27        45.80 o                         
  -1  -5   8          1.65          3.14         3.65 o                         
   0  -5   8       4045.38       4127.71        41.08 o                         
   1  -5   8         56.32         44.55         4.72 o                         
   2  -5   8        111.93        119.15         6.36 o                         
   3  -5   8        140.50        151.98         8.69 o                         
   4  -5   8        820.48        795.23        15.45 o                         
   5  -5   8          6.49          7.48         3.19 o                         
   6  -5   8        625.05        632.47        14.90 o                         
   7  -5   8         17.59         18.02         8.06 o                         
   8  -5   8        207.54        192.08        18.27 o                         
  -8  -4   8        525.45        568.27        58.99 o                         
  -7  -4   8        616.25        690.22        52.69 o                         
  -6  -4   8        257.73        255.13        19.38 o                         
  -5  -4   8        376.27        373.13        16.06 o                         
  -4  -4   8        391.42        407.51        14.57 o                         
  -3  -4   8         18.80         19.57         4.47 o                         
  -2  -4   8       4896.40       4846.47        60.16 o                         
  -1  -4   8        485.76        486.45        13.45 o                         
   0  -4   8       3533.30       3468.17        38.61 o                         
   1  -4   8        363.42        358.23         8.57 o                         
   2  -4   8         42.27         51.58         4.66 o                         
   3  -4   8        162.94        178.74        13.94 o                         
   4  -4   8       2800.05       2801.20        93.90 o                         
   5  -4   8         25.14         20.17         4.27 o                         
   6  -4   8       1621.06       1592.94        23.87 o                         
   7  -4   8         91.27         86.21        11.17 o                         
   8  -4   8        556.82        542.61        25.39 o                         
  -9  -3   8         40.42         38.44        22.53 o                         
  -8  -3   8        611.75        609.11        33.70 o                         
  -7  -3   8        346.28        339.91        28.54 o                         
  -6  -3   8         65.69         75.04        12.03 o                         
  -5  -3   8       1154.12       1168.25        23.09 o                         
  -4  -3   8       1099.31       1121.79        26.92 o                         
  -3  -3   8        138.23        144.63        13.29 o                         
  -2  -3   8       5317.30       5355.88        52.38 o                         
  -1  -3   8         43.99         42.12         4.99 o                         
   0  -3   8       1578.93       1446.80        20.51 o                         
   1  -3   8         38.90         46.07         3.62 o                         
   2  -3   8        489.91        621.37        23.50 o                         
   3  -3   8        178.93        234.26        15.21 o                         
   4  -3   8       1411.39       1337.81        31.14 o                         
   5  -3   8         79.92         85.06         5.02 o                         
   6  -3   8       2092.62       2133.65        30.43 o                         
   7  -3   8        115.80        117.66        13.13 o                         
   8  -3   8        469.22        526.51        30.16 o                         
  -9  -2   8          0.79          2.05        12.59 o                         
  -8  -2   8        216.80        226.52        24.81 o                         
  -7  -2   8        396.74        382.34        28.77 o                         
  -6  -2   8         49.03         39.93         9.35 o                         
  -5  -2   8        292.70        279.88        14.88 o                         
  -4  -2   8        138.93        129.62         8.74 o                         
  -3  -2   8       1076.72       1095.91        19.75 o                         
  -2  -2   8        816.26        719.32        11.98 o                         
  -1  -2   8        638.44        600.79        19.95 o                         
   0  -2   8       4376.88       4204.77        40.17 o                         
   1  -2   8          0.34          0.40         2.05 o                         
   2  -2   8        420.92        528.20        14.01 o                         
   3  -2   8          2.27          4.15         5.08 o                         
   4  -2   8       2432.56       2368.32        23.45 o                         
   5  -2   8        177.27        173.40         7.19 o                         
   6  -2   8       1459.87       1484.31        28.24 o                         
   7  -2   8         88.76         92.46        14.91 o                         
   8  -2   8        441.22        517.90        30.82 o                         
  -9  -1   8          6.71          7.47        12.05 o                         
  -8  -1   8       1175.99       1141.21        44.02 o                         
  -7  -1   8         22.23         18.81        11.06 o                         
  -6  -1   8        100.77        108.42        12.58 o                         
  -5  -1   8        307.98        350.46        19.61 o                         
  -4  -1   8       1821.76       1868.80        40.93 o                         
  -3  -1   8        418.22        409.73        13.78 o                         
  -2  -1   8       6764.94       6579.56        50.78 o                         
  -1  -1   8        586.49        657.51        16.25 o                         
   0  -1   8       9156.33       8848.90        71.51 o                         
   1  -1   8        184.99        183.10         7.47 o                         
   2  -1   8        319.20        353.31         7.23 o                         
   3  -1   8        439.42        453.96         9.28 o                         
   4  -1   8       1600.29       1623.04        21.74 o                         
   5  -1   8         30.41         45.47         5.85 o                         
   6  -1   8       1732.35       1745.60        47.72 o                         
   7  -1   8         70.73         53.02        12.92 o                         
   8  -1   8        172.19        152.77        21.87 o                         
  -9   0   8          0.74         13.92        17.90 o                         
  -8   0   8       1439.96       1287.99        62.30 o                         
  -7   0   8        228.18        232.36        22.70 o                         
  -6   0   8        510.78        443.42        20.57 o                         
  -5   0   8         51.62         42.74         8.36 o                         
  -4   0   8       1478.90       1454.42        30.25 o                         
  -3   0   8         40.18         46.61         7.25 o                         
  -2   0   8       3192.49       2911.25        31.97 o                         
  -1   0   8        636.84        690.49        13.35 o                         
   0   0   8       8823.28       8985.10        71.03 o                         
   1   0   8          1.77          3.45         2.21 o                         
   2   0   8        414.61        384.59         8.12 o                         
   3   0   8        100.93        113.32         6.89 o                         
   4   0   8       2735.10       2946.72        37.60 o                         
   5   0   8          5.43          4.52         4.39 o                         
   6   0   8       3704.93       3493.49        78.54 o                         
   7   0   8         85.75        115.32        18.23 o                         
   8   0   8        405.07        377.09        34.46 o                         
  -9   1   8          0.93         12.92        18.89 o                         
  -8   1   8        690.06        752.19        49.05 o                         
  -7   1   8         36.32         44.08        17.90 o                         
  -6   1   8        526.60        545.16        25.89 o                         
  -5   1   8        155.38        153.78        13.55 o                         
  -4   1   8        520.10        511.59        18.30 o                         
  -3   1   8        172.79        155.23         9.05 o                         
  -2   1   8       5344.20       4848.19        46.40 o                         
  -1   1   8        537.76        582.48        11.86 o                         
   0   1   8       2943.99       2664.18        27.86 o                         
   1   1   8        180.12        215.31         9.57 o                         
   2   1   8          4.73          8.25         3.69 o                         
   3   1   8         79.81         56.04         6.31 o                         
   4   1   8       2059.82       2108.31        36.36 o                         
   5   1   8        466.09        442.07        20.88 o                         
   6   1   8       2813.65       2830.45        73.90 o                         
   7   1   8          1.49          7.29        10.94 o                         
   8   1   8        266.09        312.47        33.47 o                         
  -9   2   8          0.03         -7.95        15.91 o                         
  -8   2   8        493.38        565.62        44.08 o                         
  -7   2   8         25.99         10.27        14.58 o                         
  -6   2   8         82.66         79.20        19.88 o                         
  -5   2   8          0.33         -0.99         6.36 o                         
  -4   2   8        748.45        733.14        22.61 o                         
  -3   2   8        205.49        209.19        18.79 o                         
  -2   2   8       4267.46       4038.16        47.86 o                         
  -1   2   8          4.63          9.92         2.91 o                         
   0   2   8       3218.59       3117.78        37.54 o                         
   1   2   8         94.05        112.59         8.08 o                         
   2   2   8         45.32         46.39        11.60 o                         
   3   2   8        701.70        769.39        22.77 o                         
   4   2   8        863.51        806.49        29.81 o                         
   5   2   8          2.78          4.47         6.33 o                         
   6   2   8       1956.50       1892.71        62.63 o                         
   7   2   8         70.32         73.24        18.56 o                         
   8   2   8        515.19        440.05        40.10 o                         
  -9   3   8          0.06         -6.96        16.24 o                         
  -8   3   8        732.83        684.59        48.38 o                         
  -7   3   8         29.95         40.43        17.56 o                         
  -6   3   8        604.83        671.66        43.08 o                         
  -5   3   8         61.50         66.61        17.23 o                         
  -4   3   8        532.23        575.49        18.52 o                         
  -3   3   8         86.97         71.77         8.22 o                         
  -2   3   8       5880.84       5818.77        64.84 o                         
  -1   3   8        134.55        130.91         6.38 o                         
   0   3   8       3776.50       3648.27        44.34 o                         
   1   3   8        277.89        320.20        15.57 o                         
   2   3   8         54.80         51.66         8.44 o                         
   3   3   8        623.48        671.44        25.85 o                         
   4   3   8       1227.30       1273.99        30.97 o                         
   5   3   8         57.34         69.92        17.23 o                         
   6   3   8        537.51        553.36        37.45 o                         
   7   3   8        186.79        211.39        30.82 o                         
   8   3   8        166.01        152.11        27.51 o                         
  -8   4   8        521.20        458.28        48.71 o                         
  -7   4   8         24.92         42.42        18.56 o                         
  -6   4   8         43.62         22.53        15.24 o                         
  -5   4   8        109.81        105.38        21.21 o                         
  -4   4   8          5.71          3.02         5.44 o                         
  -3   4   8         14.62         12.42         7.77 o                         
  -2   4   8       2823.39       2641.21        41.41 o                         
  -1   4   8         12.41         14.30         5.23 o                         
   0   4   8       4839.00       4739.84        56.19 o                         
   1   4   8         11.57         15.24         4.08 o                         
   2   4   8        359.53        363.35        33.80 o                         
   3   4   8       1089.92       1035.81        41.26 o                         
   4   4   8        999.76       1064.66        49.38 o                         
   5   4   8        207.30        140.84        24.52 o                         
   6   4   8        669.31        756.17        46.73 o                         
   7   4   8         31.08          1.33        15.24 o                         
  -8   5   8        619.68        571.58        54.35 o                         
  -7   5   8          1.12        -13.26        13.26 o                         
  -6   5   8        687.93        629.58        45.07 o                         
  -5   5   8         50.65         45.73        17.90 o                         
  -4   5   8        368.04        340.31        34.13 o                         
  -3   5   8         34.77         40.03         7.92 o                         
  -2   5   8       3004.55       2962.44        45.02 o                         
  -1   5   8       2099.13       2044.01        56.82 o                         
   0   5   8       2974.04       3063.42        45.17 o                         
   1   5   8         22.58         25.61         5.64 o                         
   2   5   8        337.73        319.10        31.48 o                         
   3   5   8         18.23         39.44        15.24 o                         
   4   5   8       1385.56       1387.40        59.32 o                         
   5   5   8         21.40         25.85        15.58 o                         
   6   5   8        702.88        624.61        46.06 o                         
  -7   6   8          2.99         15.58        17.90 o                         
  -6   6   8        281.08        257.79        35.46 o                         
  -5   6   8          7.58         35.46        17.56 o                         
  -4   6   8        265.98        266.24        22.73 o                         
  -3   6   8        334.60        337.99        34.46 o                         
  -2   6   8       2505.76       2431.85        78.21 o                         
  -1   6   8        183.56        200.95        15.11 o                         
   0   6   8        641.51        703.35        22.25 o                         
   1   6   8        129.99        165.36        25.52 o                         
   2   6   8        154.53        137.86        23.53 o                         
   3   6   8        839.41        875.44        48.71 o                         
   4   6   8        170.58        178.92        29.16 o                         
   5   6   8         14.49         -4.64        14.91 o                         
  -6   7   8        411.29        324.43        35.13 o                         
  -5   7   8         76.94         85.69        16.75 o                         
  -4   7   8        478.85        489.10        45.07 o                         
  -3   7   8        170.21        152.11        27.84 o                         
  -2   7   8        748.80        763.13        47.72 o                         
  -1   7   8          3.75        -11.93        11.93 o                         
   0   7   8       1181.40       1175.80        36.70 o                         
   2   7   8         36.36         51.70        19.22 o                         
   3   7   8        513.31        389.02        40.43 o                         
   4   7   8         61.64         88.81        24.19 o                         
  -4   8   8        107.59        114.66        28.50 o                         
  -3   8   8        163.45        182.23        32.48 o                         
  -2   8   8        369.51        470.21        46.73 o                         
  -1   8   8          2.10        -12.59        12.59 o                         
  -3  -9   9        420.60        409.92        33.04 o                         
  -2  -9   9         14.30          6.20         8.79 o                         
  -1  -9   9        265.05        226.81        19.55 o                         
   0  -9   9        237.35        240.85        25.71 o                         
   1  -9   9         28.91         23.12         7.34 o                         
   2  -9   9        278.13        270.90        17.68 o                         
   3  -9   9        456.63        417.42        22.67 o                         
  -5  -8   9         59.17         62.32        13.29 o                         
  -4  -8   9        175.76        172.58        18.26 o                         
  -3  -8   9       1412.11       1360.37        38.33 o                         
  -2  -8   9         15.33         12.04         6.67 o                         
  -1  -8   9        773.54        749.21        22.84 o                         
   0  -8   9        144.18        152.91        12.81 o                         
   1  -8   9        208.00        224.35        13.57 o                         
   2  -8   9        361.30        360.19        16.06 o                         
   3  -8   9        967.27       1025.96        25.68 o                         
   4  -8   9          2.94          9.03         6.94 o                         
   5  -8   9        965.74       1027.68        28.79 o                         
  -6  -7   9        445.01        474.04        69.74 o                         
  -5  -7   9         61.49         75.73         8.76 o                         
  -4  -7   9         29.93         32.99         9.90 o                         
  -3  -7   9        993.43       1009.49        32.19 o                         
  -2  -7   9         15.34         16.69         7.00 o                         
  -1  -7   9       1261.97       1255.54        27.49 o                         
   0  -7   9       1223.03       1251.80        35.49 o                         
   1  -7   9          6.54          1.83         6.21 o                         
   2  -7   9         17.68         16.24         5.69 o                         
   3  -7   9       1279.55       1266.34        24.28 o                         
   4  -7   9          3.86         -2.09         5.94 o                         
   5  -7   9       1160.31       1196.81        28.63 o                         
   6  -7   9          0.57         -0.70         5.04 o                         
  -7  -6   9         22.91          4.97        19.88 o                         
  -6  -6   9        483.85        470.53        39.92 o                         
  -5  -6   9        226.15        234.97        13.85 o                         
  -4  -6   9        138.81        139.07        13.35 o                         
  -3  -6   9        568.49        578.96        26.07 o                         
  -2  -6   9         50.09         51.84         7.77 o                         
  -1  -6   9       2116.96       2078.01        33.95 o                         
   0  -6   9        388.74        405.48        30.52 o                         
   1  -6   9        156.31        134.08         9.17 o                         
   2  -6   9        508.98        488.37        12.14 o                         
   3  -6   9       1560.56       1523.75        22.02 o                         
   4  -6   9         46.71         51.39         9.22 o                         
   5  -6   9       1640.95       1667.48        24.03 o                         
   6  -6   9         14.33         13.29         6.32 o                         
   7  -6   9          7.75          8.51         7.79 o                         
  -8  -5   9        203.83        200.46        39.44 o                         
  -7  -5   9         15.87         11.93        19.55 o                         
  -6  -5   9        546.76        581.00        33.72 o                         
  -5  -5   9        292.71        283.81        14.55 o                         
  -4  -5   9         67.19         65.86         7.32 o                         
  -3  -5   9        273.35        290.89        17.97 o                         
  -2  -5   9         12.04          0.02         5.73 o                         
  -1  -5   9       3618.31       3623.40        61.57 o                         
   0  -5   9        186.17        193.32         9.76 o                         
   1  -5   9        134.31        136.50         7.41 o                         
   2  -5   9        319.59        322.58        10.15 o                         
   3  -5   9       1347.44       1345.93        17.78 o                         
   4  -5   9        112.99        120.44         6.82 o                         
   5  -5   9       1246.34       1254.92        16.94 o                         
   6  -5   9         41.80         43.75         5.34 o                         
   7  -5   9         90.74         81.44        15.24 o                         
  -8  -4   9        317.53        331.36        47.39 o                         
  -7  -4   9        388.91        308.16        43.08 o                         
  -6  -4   9        637.94        651.08        46.06 o                         
  -5  -4   9         87.19         75.20        10.03 o                         
  -4  -4   9        147.23        165.63         9.95 o                         
  -3  -4   9       3166.20       3059.95        32.39 o                         
  -2  -4   9          0.94         11.57         5.58 o                         
  -1  -4   9       3710.14       3738.07        42.63 o                         
   0  -4   9          4.60         11.71         3.68 o                         
   1  -4   9        160.38        169.19        11.06 o                         
   2  -4   9         87.87         93.06         5.10 o                         
   3  -4   9       1888.91       1877.32        37.85 o                         
   4  -4   9        316.07        294.51        18.63 o                         
   5  -4   9       1389.89       1368.03        35.22 o                         
   6  -4   9         22.86         22.80         5.31 o                         
   7  -4   9        491.04        481.20        20.92 o                         
   8  -4   9         46.23         43.08        12.26 o                         
  -8  -3   9         60.29         26.51        21.21 o                         
  -7  -3   9        267.36        268.51        25.87 o                         
  -6  -3   9        563.63        623.24        25.01 o                         
  -5  -3   9       1243.70       1232.13        24.50 o                         
  -4  -3   9       1388.85       1303.93        24.50 o                         
  -3  -3   9       4217.19       4176.22        78.18 o                         
  -2  -3   9        189.46        182.13        12.10 o                         
  -1  -3   9       4303.55       4285.35        44.86 o                         
   0  -3   9        232.30        233.09         9.02 o                         
   1  -3   9        917.62       1017.88        13.92 o                         
   2  -3   9        115.97        127.12         4.39 o                         
   3  -3   9       2052.13       2099.86        39.30 o                         
   4  -3   9         22.02         23.19         8.19 o                         
   5  -3   9       3746.51       3692.97        34.30 o                         
   6  -3   9         72.05         68.34         6.51 o                         
   7  -3   9       1093.23       1007.00        34.13 o                         
   8  -3   9          9.21          7.62        10.27 o                         
  -9  -2   9        365.49        416.07        51.37 o                         
  -8  -2   9        139.91        139.47        20.06 o                         
  -7  -2   9        140.33        177.01        38.42 o                         
  -6  -2   9        214.39        224.57        17.52 o                         
  -5  -2   9       1058.71       1045.49        34.93 o                         
  -4  -2   9        181.33        179.80        10.74 o                         
  -3  -2   9       6340.14       6274.87        60.86 o                         
  -2  -2   9        489.14        539.04        10.09 o                         
  -1  -2   9       1999.19       1773.05        24.93 o                         
   0  -2   9        160.86        126.06         7.86 o                         
   1  -2   9        160.84        161.89         6.54 o                         
   2  -2   9         15.53         14.73         3.75 o                         
   3  -2   9       3419.16       3440.01        30.40 o                         
   4  -2   9        267.03        275.12        10.65 o                         
   5  -2   9       1976.34       1972.73        26.86 o                         
   6  -2   9        147.37        151.69        10.43 o                         
   7  -2   9        533.42        562.64        27.84 o                         
   8  -2   9          3.68          9.28         9.61 o                         
  -9  -1   9        423.84        391.54        39.10 o                         
  -8  -1   9        209.22        174.80        22.48 o                         
  -7  -1   9         69.95         94.00        26.84 o                         
  -6  -1   9         70.28         74.03        10.71 o                         
  -5  -1   9        153.47        170.41        14.01 o                         
  -4  -1   9          4.11          9.46         5.98 o                         
  -3  -1   9       3034.64       2837.72        29.99 o                         
  -2  -1   9        920.00        913.99        14.25 o                         
  -1  -1   9       2584.13       2506.53        35.92 o                         
   0  -1   9         11.18          8.21         2.97 o                         
   1  -1   9        591.59        615.24        11.22 o                         
   2  -1   9         99.72         93.39         5.01 o                         
   3  -1   9       1458.89       1340.04        22.00 o                         
   4  -1   9        172.49        165.87         7.72 o                         
   5  -1   9       1095.61       1062.27        20.89 o                         
   6  -1   9          3.33          2.98         7.29 o                         
   7  -1   9        373.94        403.93        26.51 o                         
   8  -1   9        214.00        223.66        25.52 o                         
  -9   0   9        795.95        725.68        53.35 o                         
  -8   0   9        103.85         89.14        24.52 o                         
  -7   0   9        320.47        373.28        28.35 o                         
  -6   0   9        152.72        153.36        18.51 o                         
  -5   0   9        209.60        189.58        16.85 o                         
  -4   0   9         13.21          9.68         5.81 o                         
  -3   0   9       5781.00       5494.90        81.07 o                         
  -2   0   9       2155.86       2238.87        27.41 o                         
  -1   0   9       1745.71       1567.57        29.75 o                         
   0   0   9        131.73        137.50         9.61 o                         
   1   0   9        179.02        211.88         8.75 o                         
   2   0   9          2.78          2.75         2.37 o                         
   3   0   9       3171.52       3046.56        29.07 o                         
   4   0   9          0.46         -1.30         3.44 o                         
   5   0   9       2819.93       2739.64        57.50 o                         
   6   0   9         11.09          0.66         8.62 o                         
   7   0   9       1361.01       1354.60        50.37 o                         
   8   0   9        631.02        628.25        37.78 o                         
  -9   1   9        413.31        439.72        47.39 o                         
  -8   1   9        161.12        145.81        28.50 o                         
  -7   1   9         67.29         39.10        16.57 o                         
  -6   1   9        527.06        481.99        25.31 o                         
  -5   1   9        274.33        294.70        21.51 o                         
  -4   1   9          0.40         -2.72         3.97 o                         
  -3   1   9       9045.91       8719.32        76.62 o                         
  -2   1   9        942.62       1061.44        26.79 o                         
  -1   1   9       2126.49       2056.96        23.18 o                         
   0   1   9         24.59         32.23         4.14 o                         
   1   1   9         58.48         64.01         5.71 o                         
   2   1   9         47.25         48.48         5.91 o                         
   3   1   9       1877.72       1904.95        26.68 o                         
   4   1   9         73.51         88.49        10.42 o                         
   5   1   9       2040.59       2031.15        42.96 o                         
   6   1   9         50.24         57.66        14.58 o                         
   7   1   9       1439.57       1434.79        54.68 o                         
   8   1   9        323.33        277.67        32.14 o                         
  -9   2   9        324.31        361.85        45.07 o                         
  -8   2   9         47.02         63.30        22.20 o                         
  -7   2   9        293.76        332.68        38.44 o                         
  -6   2   9          1.44         11.27        12.92 o                         
  -5   2   9        457.94        499.59        24.25 o                         
  -4   2   9        274.77        274.69        14.36 o                         
  -3   2   9       5544.89       5450.06        62.71 o                         
  -2   2   9        505.83        525.11        15.49 o                         
  -1   2   9       3351.53       3276.06        30.95 o                         
   0   2   9       1867.17       1942.49        37.75 o                         
   1   2   9        590.09        626.50        15.87 o                         
   2   2   9        153.17        187.87        20.21 o                         
   3   2   9       1523.38       1569.66        34.56 o                         
   4   2   9          2.12          1.23         5.80 o                         
   5   2   9       1450.92       1345.40        37.94 o                         
   6   2   9          5.90         14.58        12.59 o                         
   7   2   9        445.03        467.56        40.10 o                         
   8   2   9        369.58        362.84        39.10 o                         
  -8   3   9         20.34         17.23        17.90 o                         
  -7   3   9        387.89        444.03        45.07 o                         
  -6   3   9         29.56         31.15        15.91 o                         
  -5   3   9        917.55        925.48        47.39 o                         
  -4   3   9         92.80         81.42        10.05 o                         
  -3   3   9       5100.93       5167.32        62.01 o                         
  -2   3   9        321.02        317.53        11.42 o                         
  -1   3   9       3971.08       3998.26        42.43 o                         
   0   3   9        195.46        240.65         9.15 o                         
   1   3   9         15.32          5.26         5.61 o                         
   2   3   9        723.45        827.09        37.78 o                         
   3   3   9       1323.52       1328.31        58.16 o                         
   4   3   9          5.41          3.65         6.21 o                         
   5   3   9       1327.34       1337.69        53.69 o                         
   6   3   9        134.01        132.89        23.53 o                         
   7   3   9        268.47        304.85        34.80 o                         
  -8   4   9          3.45         12.59        18.23 o                         
  -7   4   9        118.70        131.23        28.50 o                         
  -6   4   9          4.65          0.33        13.26 o                         
  -5   4   9        322.31        323.74        35.79 o                         
  -4   4   9          7.32         15.50         5.64 o                         
  -3   4   9        497.87        540.62        18.78 o                         
  -2   4   9        418.44        386.16        15.41 o                         
  -1   4   9       3982.16       3977.16        51.68 o                         
   0   4   9          2.23         11.37         4.95 o                         
   1   4   9         58.38         65.55         9.94 o                         
   2   4   9        707.03        697.84        37.78 o                         
   3   4   9        989.63       1009.46        45.57 o                         
   4   4   9        114.13         89.81        19.88 o                         
   5   4   9       1389.98       1389.06        58.32 o                         
   6   4   9         13.97          0.99        13.59 o                         
   7   4   9         96.63        123.28        26.51 o                         
  -7   5   9         34.93         46.73        21.21 o                         
  -6   5   9          4.93          2.65        13.92 o                         
  -5   5   9        399.30        394.99        40.43 o                         
  -4   5   9        145.37        103.73        22.87 o                         
  -3   5   9        317.80        318.84        17.76 o                         
  -2   5   9        516.95        546.53        19.45 o                         
  -1   5   9       1472.99       1514.31        31.04 o                         
   0   5   9        228.76        271.19        18.32 o                         
   1   5   9         11.90         35.13        14.25 o                         
   2   5   9         36.98         55.67        15.91 o                         
   3   5   9        694.56        711.10        42.42 o                         
   4   5   9         30.54         34.46        16.24 o                         
   5   5   9        940.25        843.95        50.04 o                         
   6   5   9         19.20         11.27        16.57 o                         
  -6   6   9          2.50         14.25        17.90 o                         
  -5   6   9        160.40        200.52        22.46 o                         
  -4   6   9          2.61          2.86         9.57 o                         
  -3   6   9       2159.73       2232.35        77.55 o                         
  -2   6   9        150.85        141.74        15.57 o                         
  -1   6   9       2769.56       2771.08        46.33 o                         
   0   6   9        225.88        233.31        15.56 o                         
   1   6   9        180.06        147.47        24.19 o                         
   2   6   9        243.99        309.49        36.12 o                         
   3   6   9        547.61        538.78        41.09 o                         
   4   6   9          3.21         -0.66        12.26 o                         
   5   6   9        461.51        501.00        49.05 o                         
  -5   7   9        156.07        147.90        21.20 o                         
  -4   7   9          0.89          9.94        14.91 o                         
  -3   7   9        955.68       1029.53        57.33 o                         
  -2   7   9        195.16        177.26        28.83 o                         
  -1   7   9        951.99        889.51        32.47 o                         
   2   7   9        301.84        313.46        37.12 o                         
   3   7   9        353.88        310.81        38.77 o                         
   4   7   9         90.06         61.97        23.20 o                         
  -3   8   9        488.79        357.21        41.09 o                         
  -2   8   9          3.68          0.66        15.58 o                         
  -2  -9  10        218.94        214.57        19.78 o                         
  -1  -9  10         16.88         15.94        10.00 o                         
   0  -9  10          3.03          6.63         8.09 o                         
   1  -9  10        140.67        136.63        12.05 o                         
   2  -9  10        438.72        434.67        19.33 o                         
   3  -9  10          0.10         10.57         7.33 o                         
  -4  -8  10        743.84        760.98        30.44 o                         
  -3  -8  10          3.99          7.33         8.82 o                         
  -2  -8  10        634.68        597.46        21.61 o                         
  -1  -8  10        163.09        164.21        13.52 o                         
   0  -8  10         58.09         56.69         9.14 o                         
   1  -8  10        357.84        332.75        16.38 o                         
   2  -8  10       1144.78       1181.32        25.53 o                         
   3  -8  10          5.86          7.94         5.99 o                         
   4  -8  10        462.57        478.40        25.35 o                         
   5  -8  10        128.18        120.83        12.92 o                         
  -6  -7  10        121.82        127.85        35.70 o                         
  -5  -7  10        105.65        107.46        14.49 o                         
  -4  -7  10       1087.61       1092.00        33.36 o                         
  -3  -7  10          0.52         -3.16         5.97 o                         
  -2  -7  10        576.43        617.42        20.33 o                         
  -1  -7  10        833.79        823.51        28.48 o                         
   0  -7  10         40.40         45.43         7.90 o                         
   1  -7  10        268.99        271.48        13.68 o                         
   2  -7  10        928.75        990.51        28.47 o                         
   3  -7  10          4.60          3.75         4.99 o                         
   4  -7  10       1113.66       1137.56        23.17 o                         
   5  -7  10          2.94         -0.45         5.74 o                         
   6  -7  10        353.67        338.76        16.63 o                         
  -7  -6  10        249.68        249.50        41.09 o                         
  -6  -6  10        295.68        271.79        28.01 o                         
  -5  -6  10        257.74        268.70        13.58 o                         
  -4  -6  10        898.68        879.13        28.56 o                         
  -3  -6  10        143.08        130.07        13.77 o                         
  -2  -6  10        179.42        169.01        14.78 o                         
  -1  -6  10       1461.72       1585.53        36.97 o                         
   0  -6  10         13.72         21.04         5.98 o                         
   1  -6  10        315.65        334.38        18.22 o                         
   2  -6  10        933.71        940.17        20.97 o                         
   3  -6  10         26.64         27.46         4.88 o                         
   4  -6  10       1549.11       1502.85        21.02 o                         
   5  -6  10        109.07        114.28         6.88 o                         
   6  -6  10        127.40        153.27        15.58 o                         
  -7  -5  10        495.46        570.59        59.98 o                         
  -6  -5  10        664.31        666.93        82.02 o                         
  -5  -5  10          2.02          1.50         5.50 o                         
  -4  -5  10        641.94        648.95        16.53 o                         
  -3  -5  10         29.76         21.72         7.40 o                         
  -2  -5  10       1041.24       1054.38        27.32 o                         
  -1  -5  10        102.44        105.55        12.69 o                         
   0  -5  10         49.39         46.67         5.69 o                         
   1  -5  10         49.89         48.49         6.25 o                         
   2  -5  10       1843.76       1796.06        23.35 o                         
   3  -5  10        154.80        157.89         6.42 o                         
   4  -5  10       3323.54       3267.67        61.73 o                         
   5  -5  10         18.33         24.29         9.89 o                         
   6  -5  10        211.85        207.44        11.32 o                         
   7  -5  10          0.52         -0.01         7.12 o                         
  -8  -4  10         72.86         54.35        26.84 o                         
  -7  -4  10        199.37        204.77        37.12 o                         
  -6  -4  10         12.52         -3.76        19.88 o                         
  -5  -4  10        120.97        134.49        16.65 o                         
  -4  -4  10       2585.96       2494.51        33.93 o                         
  -3  -4  10         64.83         74.10        10.12 o                         
  -2  -4  10       2563.06       2489.99        41.31 o                         
  -1  -4  10        185.66        186.66        10.62 o                         
   0  -4  10        119.04        151.85         8.98 o                         
   1  -4  10         89.77         68.97         8.40 o                         
   2  -4  10       2422.10       2402.08        33.81 o                         
   3  -4  10         35.22         29.63         6.72 o                         
   4  -4  10       2038.48       2150.64        47.21 o                         
   5  -4  10        156.98        147.04        15.70 o                         
   6  -4  10        536.24        541.81        16.63 o                         
   7  -4  10         51.54         44.06         9.19 o                         
  -8  -3  10          7.67         -7.29        14.91 o                         
  -7  -3  10        101.53         99.09        28.83 o                         
  -6  -3  10        161.97        184.04        21.70 o                         
  -5  -3  10        276.45        278.44        13.71 o                         
  -4  -3  10       1119.51       1123.37        23.22 o                         
  -3  -3  10         46.16         44.93         4.20 o                         
  -2  -3  10       3093.55       2888.23        43.52 o                         
  -1  -3  10       1723.07       1667.64        25.69 o                         
   0  -3  10          6.27          7.80         3.65 o                         
   1  -3  10         16.01         21.05         3.43 o                         
   2  -3  10       1242.06       1211.57        22.20 o                         
   3  -3  10        295.16        342.84        22.45 o                         
   4  -3  10       2691.42       2778.15       124.35 o                         
   5  -3  10        250.97        248.41        10.55 o                         
   6  -3  10       1449.33       1497.98        28.37 o                         
   7  -3  10         73.70         82.52        12.59 o                         
   8  -3  10         18.98         12.26        10.27 o                         
  -9  -2  10         46.21         40.10        24.19 o                         
  -8  -2  10         33.50         33.80        21.21 o                         
  -7  -2  10        351.86        401.62        30.46 o                         
  -6  -2  10        340.11        358.44        22.48 o                         
  -5  -2  10        637.41        631.07        16.91 o                         
  -4  -2  10       7020.06       6715.44       104.60 o                         
  -3  -2  10        110.71        110.95         7.00 o                         
  -2  -2  10       3223.34       3058.67        36.78 o                         
  -1  -2  10       2001.18       2086.70        28.54 o                         
   0  -2  10        102.93        100.36         7.04 o                         
   1  -2  10        377.60        366.79        20.91 o                         
   2  -2  10       3327.10       3232.00        28.74 o                         
   3  -2  10          0.43          1.14         2.19 o                         
   4  -2  10       1788.45       1735.32        37.11 o                         
   5  -2  10        106.05        112.19         8.27 o                         
   6  -2  10        525.73        527.64        17.75 o                         
   7  -2  10         57.88         47.06        11.27 o                         
   8  -2  10        187.61        194.49        23.20 o                         
  -9  -1  10        283.26        287.77        30.39 o                         
  -8  -1  10        140.36        126.10        20.48 o                         
  -7  -1  10        369.38        384.78        51.20 o                         
  -6  -1  10         85.06         91.28        12.60 o                         
  -5  -1  10         99.54        102.31        12.03 o                         
  -4  -1  10       2789.70       2703.26        50.62 o                         
  -3  -1  10        621.01        659.22        17.46 o                         
  -2  -1  10       2452.27       2471.05        25.99 o                         
  -1  -1  10       1271.44       1316.13        25.52 o                         
   0  -1  10         77.40         73.37         5.60 o                         
   1  -1  10          2.36          1.34         2.66 o                         
   2  -1  10       5065.73       4894.58        38.83 o                         
   3  -1  10        432.07        419.88        16.40 o                         
   4  -1  10       1878.47       1730.05        24.24 o                         
   5  -1  10        146.94        138.09         8.99 o                         
   6  -1  10        738.04        733.88        25.67 o                         
   7  -1  10        272.62        307.50        24.19 o                         
   8  -1  10        336.39        305.18        28.83 o                         
  -9   0  10         25.68         28.17        19.88 o                         
  -8   0  10        299.96        242.55        35.13 o                         
  -7   0  10        282.44        247.27        23.97 o                         
  -6   0  10         92.64         93.24        12.24 o                         
  -5   0  10         51.47         58.97        15.38 o                         
  -4   0  10       5338.97       5041.18        55.54 o                         
  -3   0  10        825.96        875.22        18.29 o                         
  -2   0  10       2301.95       2281.47        28.23 o                         
  -1   0  10         79.91        103.74         8.26 o                         
   0   0  10        264.74        252.00         9.03 o                         
   1   0  10         37.37         45.21         8.12 o                         
   2   0  10       3535.77       3447.52        34.56 o                         
   3   0  10        114.21        119.73         6.29 o                         
   4   0  10       1590.20       1552.15        30.08 o                         
   5   0  10        479.83        422.54        19.59 o                         
   6   0  10        988.12        978.62        30.66 o                         
   7   0  10        422.98        463.25        30.82 o                         
   8   0  10        124.96         91.13        19.88 o                         
  -9   1  10         18.40         37.78        22.53 o                         
  -8   1  10         66.74         51.03        21.54 o                         
  -7   1  10        142.89        102.40        23.20 o                         
  -6   1  10        551.65        596.79        53.85 o                         
  -5   1  10        112.80         95.98        11.51 o                         
  -4   1  10       5746.91       5717.83        59.69 o                         
  -3   1  10        213.10        217.02        14.92 o                         
  -2   1  10       2980.93       2955.06        34.36 o                         
  -1   1  10        598.90        626.55        16.57 o                         
   0   1  10        120.20        126.73        10.42 o                         
   1   1  10        982.36       1048.36        43.74 o                         
   2   1  10       2835.73       2647.96        47.24 o                         
   3   1  10        228.34        241.39        11.01 o                         
   4   1  10       1103.79       1014.24        28.82 o                         
   5   1  10        127.26        123.42        13.54 o                         
   6   1  10       2663.98       2522.95        70.59 o                         
   7   1  10        495.77        488.77        34.46 o                         
   8   1  10         52.77         47.72        17.23 o                         
  -8   2  10         64.23        105.38        26.18 o                         
  -7   2  10        125.25        117.98        24.19 o                         
  -6   2  10        454.39        479.49        44.08 o                         
  -5   2  10        438.55        443.38        19.84 o                         
  -4   2  10       3028.57       3057.62        56.58 o                         
  -3   2  10        483.35        465.43        18.86 o                         
  -2   2  10       3825.66       3838.61        48.12 o                         
  -1   2  10        232.09        269.11         9.81 o                         
   0   2  10        652.46        656.20        16.57 o                         
   1   2  10          1.27          1.87         3.85 o                         
   2   2  10       2342.25       2348.06        44.28 o                         
   3   2  10        347.01        358.45        17.56 o                         
   4   2  10       1399.46       1348.53        34.20 o                         
   5   2  10          3.04         -4.00         6.44 o                         
   6   2  10        241.88        242.21        28.17 o                         
   7   2  10        574.28        540.10        38.77 o                         
  -8   3  10         11.25         13.92        17.90 o                         
  -7   3  10        118.64        128.25        28.17 o                         
  -6   3  10        416.36        479.82        45.07 o                         
  -5   3  10          0.18          3.95         7.11 o                         
  -4   3  10       1167.22       1242.29        28.57 o                         
  -3   3  10         53.43         48.17         7.71 o                         
  -2   3  10       1369.18       1313.29        20.73 o                         
  -1   3  10        260.87        283.76         9.96 o                         
   0   3  10         16.76         13.29         4.73 o                         
   1   3  10        326.12        297.50        27.84 o                         
   2   3  10        568.60        564.29        32.81 o                         
   3   3  10          6.13          4.47         8.45 o                         
   4   3  10        983.58       1007.33        55.67 o                         
   5   3  10         95.71         96.43        19.88 o                         
   6   3  10        337.80        383.39        38.11 o                         
   7   3  10        601.15        609.69        43.41 o                         
  -8   4  10        421.06        469.55        52.03 o                         
  -7   4  10          0.98        -10.60        13.92 o                         
  -6   4  10        489.09        491.75        47.06 o                         
  -5   4  10         19.48         20.55        15.24 o                         
  -4   4  10        729.30        825.59        24.37 o                         
  -3   4  10        449.51        461.20        15.65 o                         
  -2   4  10       2020.66       2081.62        36.47 o                         
  -1   4  10         38.00         38.95         7.09 o                         
   0   4  10          3.73         10.44         7.03 o                         
   1   4  10          9.74         11.27        10.60 o                         
   2   4  10       1238.02       1285.33        52.36 o                         
   3   4  10         13.70         16.57        12.59 o                         
   4   4  10       3260.49       3103.51        89.14 o                         
   5   4  10          0.72        -10.94        10.94 o                         
   6   4  10        175.63        175.94        29.49 o                         
  -7   5  10         34.41         22.53        19.22 o                         
  -6   5  10        566.60        608.70        47.72 o                         
  -5   5  10          0.20          8.62        15.24 o                         
  -4   5  10       1062.58       1035.96        37.02 o                         
  -3   5  10          5.25          7.10         6.14 o                         
  -2   5  10        905.89        940.01        32.35 o                         
  -1   5  10        233.34        243.27        19.12 o                         
   0   5  10         19.81         22.53        13.26 o                         
   1   5  10        396.50        422.49        38.77 o                         
   2   5  10        476.23        474.19        36.12 o                         
   3   5  10         41.81         48.71        17.90 o                         
   4   5  10       1584.73       1609.73        67.60 o                         
   5   5  10          6.06        -10.27        12.92 o                         
  -6   6  10        161.59        227.30        36.12 o                         
  -5   6  10         20.33         25.18        12.77 o                         
  -4   6  10       1687.05       1735.79        66.94 o                         
  -3   6  10          0.13         -7.29        11.93 o                         
  -2   6  10       1547.00       1488.53        40.79 o                         
  -1   6  10        128.88        112.67        12.71 o                         
   0   6  10         15.62         20.88        13.92 o                         
   1   6  10         99.96        128.91        23.86 o                         
   2   6  10       1117.57       1251.86        59.32 o                         
   3   6  10         23.20         19.55        16.57 o                         
   4   6  10        572.96        621.62        46.06 o                         
  -5   7  10         19.26          4.64        16.90 o                         
  -4   7  10       1104.79       1139.56        61.64 o                         
  -3   7  10          8.62         27.51        16.24 o                         
  -2   7  10        490.42        485.12        49.71 o                         
  -1   7  10         31.21         25.52        13.26 o                         
   2   7  10        315.01        304.52        38.11 o                         
   3   7  10         63.10        102.73        24.85 o                         
  -2  -9  11        151.33        147.26        20.10 o                         
  -1  -9  11        186.93        181.38        16.70 o                         
   0  -9  11         76.43         77.38        10.43 o                         
   1  -9  11        457.95        453.55        19.98 o                         
   2  -9  11          3.27          0.14         6.57 o                         
  -4  -8  11        150.52        118.66        16.17 o                         
  -3  -8  11        768.34        741.38        29.59 o                         
  -2  -8  11        337.27        310.75        18.51 o                         
  -1  -8  11         40.05         30.95         9.14 o                         
   0  -8  11         85.24         70.41         9.20 o                         
   1  -8  11        517.07        526.08        21.13 o                         
   2  -8  11         31.02         28.84         7.20 o                         
   3  -8  11        782.01        780.72        21.17 o                         
   4  -8  11         27.17         21.83        10.48 o                         
  -5  -7  11       1063.45       1069.95        34.50 o                         
  -4  -7  11          1.20         -5.92         7.65 o                         
  -3  -7  11        666.48        697.04        35.44 o                         
  -2  -7  11         40.37         37.45         9.28 o                         
  -1  -7  11          7.24          7.83         6.43 o                         
   0  -7  11       1021.23        927.66        24.33 o                         
   1  -7  11        761.45        756.61        19.84 o                         
   2  -7  11         13.29         12.82         5.80 o                         
   3  -7  11        946.60        896.01        28.30 o                         
   4  -7  11         45.39         56.18         7.33 o                         
   5  -7  11        521.30        518.69        32.59 o                         
  -6  -6  11        239.53        229.18        20.02 o                         
  -5  -6  11        947.84        919.92        25.93 o                         
  -4  -6  11        116.42        115.94        13.93 o                         
  -3  -6  11         58.11         48.80         9.73 o                         
  -2  -6  11        366.64        403.73        20.92 o                         
  -1  -6  11         35.92         27.58         6.94 o                         
   0  -6  11        661.58        633.64        19.15 o                         
   1  -6  11        810.83        871.59        19.79 o                         
   2  -6  11          0.36          0.83         4.65 o                         
   3  -6  11       1177.49       1135.92        19.51 o                         
   4  -6  11         61.79         49.00         4.88 o                         
   5  -6  11        824.70        844.12        18.38 o                         
   6  -6  11         19.24         -1.64        11.65 o                         
  -7  -5  11         21.84         -7.29        18.89 o                         
  -6  -5  11         68.91         57.72        15.46 o                         
  -5  -5  11       1130.74       1141.30        28.21 o                         
  -4  -5  11         74.51         80.94        11.46 o                         
  -3  -5  11          7.04          2.77         6.09 o                         
  -2  -5  11        292.24        250.22        22.35 o                         
  -1  -5  11         93.90        104.85        11.12 o                         
   0  -5  11        387.45        395.88        15.55 o                         
   1  -5  11       1732.44       1645.73        23.90 o                         
   2  -5  11         96.97         93.16         6.34 o                         
   3  -5  11       1115.42       1132.87        15.92 o                         
   4  -5  11        502.53        559.10        25.87 o                         
   5  -5  11       1177.15       1253.43        36.82 o                         
   6  -5  11          9.25         10.94        11.92 o                         
   7  -5  11        484.27        489.42        64.94 o                         
  -8  -4  11        239.29        201.78        39.77 o                         
  -7  -4  11          2.08         -7.29        18.56 o                         
  -6  -4  11         72.76         51.76        14.33 o                         
  -5  -4  11       2410.79       2441.93        49.95 o                         
  -4  -4  11         23.94         24.84         4.26 o                         
  -3  -4  11        753.69        683.96        22.52 o                         
  -2  -4  11        895.24        899.96        24.57 o                         
  -1  -4  11          0.26          6.10         4.47 o                         
   0  -4  11        368.90        365.84        12.95 o                         
   1  -4  11       3759.71       3851.25        35.87 o                         
   2  -4  11          5.49          4.05         2.76 o                         
   3  -4  11       1346.63       1369.41        28.72 o                         
   4  -4  11        349.12        341.77        21.49 o                         
   5  -4  11       1972.26       1853.29        43.70 o                         
   6  -4  11         28.27         36.42         6.28 o                         
   7  -4  11        167.44        170.11        13.96 o                         
  -8  -3  11        202.39        223.32        39.77 o                         
  -7  -3  11         72.28        144.82        32.48 o                         
  -6  -3  11         13.36          4.24        14.25 o                         
  -5  -3  11       3138.35       3153.08        50.00 o                         
  -4  -3  11        436.34        456.28        14.09 o                         
  -3  -3  11       1948.88       1924.40        36.22 o                         
  -2  -3  11       2443.90       2453.80        40.70 o                         
  -1  -3  11         45.71         64.25         6.77 o                         
   0  -3  11         44.89         69.51         8.23 o                         
   1  -3  11       3618.41       3602.71        33.46 o                         
   2  -3  11         20.96         23.74         3.55 o                         
   3  -3  11       1738.35       1673.25        15.87 o                         
   4  -3  11         72.83         73.50        11.51 o                         
   5  -3  11        957.99        926.85        14.28 o                         
   6  -3  11        748.26        775.98        25.07 o                         
   7  -3  11        229.30        241.22        18.56 o                         
  -8  -2  11        406.85        375.76        50.04 o                         
  -7  -2  11        352.78        286.29        40.10 o                         
  -6  -2  11          6.16          3.80        10.09 o                         
  -5  -2  11       2203.85       2080.31        42.35 o                         
  -4  -2  11        222.74        241.87        14.39 o                         
  -3  -2  11       1739.13       1746.58        34.07 o                         
  -2  -2  11       2255.43       2549.38        40.74 o                         
  -1  -2  11         38.50         48.98         6.18 o                         
   0  -2  11         90.13        124.84         7.71 o                         
   1  -2  11       2831.50       2808.14        51.31 o                         
   2  -2  11         15.06         28.16         5.78 o                         
   3  -2  11       2753.03       2607.07        25.67 o                         
   4  -2  11          0.50          1.39         3.09 o                         
   5  -2  11        432.13        424.56        16.67 o                         
   6  -2  11        622.52        642.42        22.64 o                         
   7  -2  11        497.96        487.44        26.84 o                         
   8  -2  11          2.17         10.94        10.27 o                         
  -8  -1  11        324.57        351.24        46.06 o                         
  -7  -1  11        271.32        243.41        24.25 o                         
  -6  -1  11         13.08         13.48         7.94 o                         
  -5  -1  11       1115.99       1103.43        30.56 o                         
  -4  -1  11        318.00        306.12        13.39 o                         
  -3  -1  11       3246.21       3250.25        50.61 o                         
  -2  -1  11        408.67        428.95        15.35 o                         
  -1  -1  11        159.26        160.24        15.02 o                         
   0  -1  11         51.32         36.88         4.76 o                         
   1  -1  11       5354.56       5199.87        50.25 o                         
   2  -1  11         81.28         84.75         5.82 o                         
   3  -1  11       5527.37       5271.17        57.63 o                         
   4  -1  11          1.89          2.60         3.35 o                         
   5  -1  11        204.64        215.92        13.61 o                         
   6  -1  11        525.70        521.62        22.36 o                         
   7  -1  11         83.03         79.20        15.58 o                         
   8  -1  11         11.44         10.94        10.94 o                         
  -8   0  11        328.23        345.68        60.48 o                         
  -7   0  11        328.82        293.14        26.83 o                         
  -6   0  11          0.48         -2.41         6.48 o                         
  -5   0  11        614.53        659.22        23.53 o                         
  -4   0  11         18.62         22.02         5.67 o                         
  -3   0  11       2525.80       2465.98        32.86 o                         
  -2   0  11         41.60         55.13         5.76 o                         
  -1   0  11        531.51        590.10        21.10 o                         
   0   0  11          6.42          8.56         4.94 o                         
   1   0  11       1395.98       1267.68        23.70 o                         
   2   0  11         60.20         71.92         5.83 o                         
   3   0  11       2072.13       2056.33        23.60 o                         
   4   0  11        493.33        481.52        21.07 o                         
   5   0  11        501.65        517.05        22.13 o                         
   6   0  11         83.66         96.57        13.21 o                         
   7   0  11         13.77         11.60        11.60 o                         
  -8   1  11         33.32         56.34        21.87 o                         
  -7   1  11        418.90        497.68        47.39 o                         
  -6   1  11         12.81          2.65        12.59 o                         
  -5   1  11       1848.40       1928.01        32.98 o                         
  -4   1  11         93.34        118.63         9.76 o                         
  -3   1  11       2859.83       2710.13        35.53 o                         
  -2   1  11          0.93          0.77         3.43 o                         
  -1   1  11        294.93        351.08         8.25 o                         
   0   1  11          0.35         10.60         4.04 o                         
   1   1  11       2362.48       2473.82        44.76 o                         
   2   1  11          2.65          6.65         3.90 o                         
   3   1  11       1137.54       1082.29        24.95 o                         
   4   1  11        241.25        237.27        17.73 o                         
   5   1  11        802.87        755.42        33.30 o                         
   6   1  11         53.83         63.78        16.74 o                         
   7   1  11          4.02         -5.63        11.27 o                         
  -8   2  11        171.08        143.49        29.16 o                         
  -7   2  11        467.80        471.21        47.06 o                         
  -6   2  11        311.97        290.60        36.45 o                         
  -5   2  11       3331.53       3263.22        51.00 o                         
  -4   2  11         80.30         65.26         9.00 o                         
  -3   2  11       4010.31       4007.82        52.81 o                         
  -2   2  11          0.18         -0.10         4.83 o                         
  -1   2  11          0.07          2.37         3.31 o                         
   0   2  11         22.21         30.33         5.68 o                         
   1   2  11       2471.06       2493.78        45.65 o                         
   2   2  11         17.54         17.85         7.12 o                         
   3   2  11       2635.93       2567.49       113.65 o                         
   4   2  11        823.22        798.00        34.28 o                         
   5   2  11        584.63        518.68        69.41 o                         
   6   2  11        420.01        384.71        35.13 o                         
   7   2  11        265.52        197.81        28.50 o                         
  -8   3  11          7.38         -6.96        16.57 o                         
  -7   3  11        137.10        155.09        30.49 o                         
  -6   3  11         90.78         71.91        21.21 o                         
  -5   3  11       1618.59       1590.07        41.65 o                         
  -4   3  11          0.53          7.02         8.06 o                         
  -3   3  11        385.12        406.53        23.44 o                         
  -2   3  11        122.66        119.57         7.47 o                         
  -1   3  11         80.90         91.06         7.00 o                         
   0   3  11         40.34         33.58         7.40 o                         
   1   3  11       2919.21       2828.79        77.21 o                         
   2   3  11          1.96          0.99         9.94 o                         
   3   3  11       1812.80       1800.94        41.14 o                         
   4   3  11         50.13         44.77         9.91 o                         
   5   3  11        661.76        680.61        41.09 o                         
   6   3  11        156.42        151.11        25.52 o                         
  -7   4  11        267.15        308.82        41.09 o                         
  -6   4  11          0.03          4.97        16.24 o                         
  -5   4  11       1695.91       1649.50        67.94 o                         
  -4   4  11          0.53         -3.61         6.22 o                         
  -3   4  11         16.98         15.42         6.50 o                         
  -2   4  11         86.19         84.54         9.67 o                         
  -1   4  11          0.95         -0.70         4.77 o                         
   0   4  11        254.61        325.39        33.14 o                         
   1   4  11       1020.10       1011.31        47.39 o                         
   2   4  11         14.71          4.97        10.60 o                         
   3   4  11       1300.64       1285.67        55.67 o                         
   4   4  11         22.04         25.85        14.91 o                         
   5   4  11        883.53        855.55        49.05 o                         
   6   4  11        208.17        197.81        31.15 o                         
  -7   5  11         91.93         69.59        25.19 o                         
  -6   5  11         67.31         53.35        22.87 o                         
  -5   5  11       1665.68       1715.12        74.23 o                         
  -4   5  11         89.68         79.03        14.41 o                         
  -3   5  11        720.68        736.50        28.34 o                         
  -2   5  11         40.02         34.61         8.22 o                         
  -1   5  11        158.51        138.31        18.89 o                         
   0   5  11       1279.42       1196.85        54.02 o                         
   1   5  11        695.83        701.16        43.41 o                         
   2   5  11         68.72         81.85        21.21 o                         
   3   5  11        761.59        738.27        45.73 o                         
   4   5  11          3.43         14.91        14.25 o                         
   5   5  11        724.66        746.56        49.71 o                         
  -6   6  11         40.12         51.03        22.53 o                         
  -5   6  11       1314.77       1326.54        72.08 o                         
  -4   6  11         22.38          5.30        15.58 o                         
  -3   6  11        498.16        512.93        40.76 o                         
  -2   6  11        155.61        132.23        20.21 o                         
  -1   6  11         16.20          4.37         7.96 o                         
   0   6  11         49.86         61.64        18.56 o                         
   1   6  11        785.23        842.63        49.71 o                         
   2   6  11          0.22         -4.97        12.26 o                         
   3   6  11        474.69        546.07        43.41 o                         
   4   6  11         14.82        -12.59        14.58 o                         
  -4   7  11        244.03        264.09        37.45 o                         
  -1   7  11         38.46         20.88        12.92 o                         
   2   7  11          2.12          6.30        15.58 o                         
  -1  -9  12        160.90        145.00        16.40 o                         
   0  -9  12        820.53        851.84        24.31 o                         
   1  -9  12          2.16          9.23         6.47 o                         
  -4  -8  12        293.01        322.55        50.97 o                         
  -3  -8  12        609.55        618.78        31.28 o                         
  -2  -8  12          2.93          0.15         7.06 o                         
  -1  -8  12        131.84        142.22        17.64 o                         
   0  -8  12        227.22        224.49        14.58 o                         
   1  -8  12         76.10         80.90         9.78 o                         
   2  -8  12        661.04        677.20        20.87 o                         
   3  -8  12         24.52         14.59         6.78 o                         
   4  -8  12         99.22         90.25         9.94 o                         
  -5  -7  12          7.41         11.01         9.99 o                         
  -4  -7  12        244.19        242.98        20.52 o                         
  -3  -7  12        530.08        533.81        21.15 o                         
  -2  -7  12         31.70         34.55         8.26 o                         
  -1  -7  12        738.24        702.83        22.44 o                         
   0  -7  12        641.28        625.75        23.20 o                         
   1  -7  12         19.41         18.51         6.49 o                         
   2  -7  12        305.99        301.13        14.53 o                         
   3  -7  12         71.43         77.41         8.66 o                         
   4  -7  12        512.88        522.21        17.26 o                         
   5  -7  12         25.96         32.63         6.35 o                         
  -6  -6  12       1175.36       1141.48        36.01 o                         
  -5  -6  12         17.88         18.60         9.54 o                         
  -4  -6  12        430.57        418.70        24.20 o                         
  -3  -6  12        342.21        323.99        20.93 o                         
  -2  -6  12        167.08        140.63        14.22 o                         
  -1  -6  12        246.39        275.74        20.19 o                         
   0  -6  12       1117.60       1079.99        25.90 o                         
   1  -6  12         50.24         51.84         7.57 o                         
   2  -6  12       1824.74       1814.12        42.26 o                         
   3  -6  12         74.77         76.25         8.52 o                         
   4  -6  12        890.87        875.84        16.80 o                         
   5  -6  12         12.61         15.21         8.76 o                         
   6  -6  12        240.92        250.32        31.48 o                         
  -7  -5  12         53.27         31.15        23.20 o                         
  -6  -5  12       1007.45       1014.72        28.70 o                         
  -5  -5  12        120.86        105.06         7.51 o                         
  -4  -5  12        286.64        263.82        18.75 o                         
  -3  -5  12        380.79        402.41        26.45 o                         
  -2  -5  12         77.12         68.50        14.16 o                         
  -1  -5  12        254.68        251.96        16.62 o                         
   0  -5  12       3511.93       3433.09        45.85 o                         
   1  -5  12         46.09         41.70         5.38 o                         
   2  -5  12       1592.48       1550.85        24.52 o                         
   3  -5  12        407.29        395.65        11.63 o                         
   4  -5  12        807.13        839.23        25.23 o                         
   5  -5  12        107.67        111.28        15.03 o                         
   6  -5  12        789.57        795.75        71.34 o                         
  -7  -4  12         21.03         -7.62        16.90 o                         
  -6  -4  12        555.02        525.65        39.75 o                         
  -5  -4  12        121.63        118.51        13.28 o                         
  -4  -4  12        443.37        420.94        13.10 o                         
  -3  -4  12        127.35        118.63        12.43 o                         
  -2  -4  12          0.54          1.83         5.62 o                         
  -1  -4  12        255.19        215.22        14.58 o                         
   0  -4  12       2581.43       2430.32        49.93 o                         
   1  -4  12          0.45          3.17         3.43 o                         
   2  -4  12        580.11        576.05        13.94 o                         
   3  -4  12         62.84         59.97         5.11 o                         
   4  -4  12        966.20        913.23        24.98 o                         
   5  -4  12          7.38          6.11         8.43 o                         
   6  -4  12         99.05         93.18        14.52 o                         
   7  -4  12         33.69         50.24        11.60 o                         
  -8  -3  12         26.88         16.90        21.21 o                         
  -7  -3  12          4.75        -11.60        14.25 o                         
  -6  -3  12       1944.30       1896.69        56.38 o                         
  -5  -3  12        208.37        193.77        16.62 o                         
  -4  -3  12       1903.24       1851.47        29.60 o                         
  -3  -3  12        135.59        139.39        12.87 o                         
  -2  -3  12         10.67          7.65         6.04 o                         
  -1  -3  12        241.76        261.41        13.78 o                         
   0  -3  12       2864.29       2920.01        33.45 o                         
   1  -3  12        167.93        189.40         8.98 o                         
   2  -3  12        835.76        807.01        13.99 o                         
   3  -3  12        139.77        138.16         6.62 o                         
   4  -3  12        565.31        551.27        10.32 o                         
   5  -3  12        577.97        551.27        11.59 o                         
   6  -3  12        199.51        210.20         9.40 o                         
   7  -3  12          5.38         19.55         8.28 o                         
  -8  -2  12        307.11        384.38        51.03 o                         
  -7  -2  12         69.34         93.45        28.17 o                         
  -6  -2  12       1047.70       1128.12        44.72 o                         
  -5  -2  12          1.32          0.48         6.29 o                         
  -4  -2  12         92.05        105.74         8.63 o                         
  -3  -2  12       1687.78       1678.49        31.09 o                         
  -2  -2  12         14.75         17.37         6.31 o                         
  -1  -2  12        120.76        119.39         9.13 o                         
   0  -2  12       2037.00       2059.70        26.67 o                         
   1  -2  12         44.67         56.66         5.62 o                         
   2  -2  12       2541.63       2483.09        26.37 o                         
   3  -2  12          0.65         -2.38         2.39 o                         
   4  -2  12       1778.71       1819.74        26.08 o                         
   5  -2  12        495.88        500.00        13.40 o                         
   6  -2  12        561.24        544.52        22.02 o                         
   7  -2  12         13.26         20.21         9.94 o                         
  -8  -1  12        408.23        343.62        46.06 o                         
  -7  -1  12         77.75         97.10        25.85 o                         
  -6  -1  12       1414.54       1272.97        54.51 o                         
  -5  -1  12         35.99         41.85        10.25 o                         
  -4  -1  12        425.95        439.85        14.94 o                         
  -3  -1  12        280.61        274.05        11.51 o                         
  -2  -1  12         16.50         13.61         5.81 o                         
  -1  -1  12         27.02         18.85        11.93 o                         
   0  -1  12       2460.26       2542.18        32.19 o                         
   1  -1  12        196.97        178.56         9.29 o                         
   2  -1  12       7144.33       7049.65        78.99 o                         
   3  -1  12        293.65        290.36         9.49 o                         
   4  -1  12        399.25        402.84        11.18 o                         
   5  -1  12          4.09          9.76         8.32 o                         
   6  -1  12        704.91        662.67        25.67 o                         
   7  -1  12          2.90         -4.31         8.95 o                         
  -8   0  12        413.72        463.25        52.36 o                         
  -7   0  12         43.83         27.15        13.00 o                         
  -6   0  12       1086.09       1097.32        32.84 o                         
  -5   0  12         15.57         16.37         6.13 o                         
  -4   0  12        830.51        873.36        20.65 o                         
  -3   0  12        193.35        172.20        11.06 o                         
  -2   0  12          8.29         11.89         4.54 o                         
  -1   0  12        129.60        141.87        10.95 o                         
   0   0  12       2466.85       2418.41        36.04 o                         
   1   0  12         41.61         49.79         5.48 o                         
   2   0  12       3685.17       3686.18        56.10 o                         
   3   0  12          0.55         -2.20         5.02 o                         
   4   0  12       1215.20       1262.68        28.33 o                         
   5   0  12         54.49         53.15        10.91 o                         
   6   0  12        226.59        249.23        20.38 o                         
   7   0  12         72.95         94.78        19.22 o                         
  -8   1  12        205.30        192.84        33.80 o                         
  -7   1  12          0.30          1.66        14.25 o                         
  -6   1  12       1279.39       1289.78        88.48 o                         
  -5   1  12         14.31         16.77         6.35 o                         
  -4   1  12       1245.84       1280.11        25.49 o                         
  -3   1  12        109.75        114.68        11.10 o                         
  -2   1  12          2.70          3.60         4.78 o                         
  -1   1  12          6.67          2.92         3.90 o                         
   0   1  12       2510.46       2529.96        35.83 o                         
   1   1  12          3.81          8.06         6.27 o                         
   2   1  12       2413.68       2277.71        49.87 o                         
   3   1  12        347.40        369.33        15.82 o                         
   4   1  12        156.92        150.14        36.77 o                         
   5   1  12         98.83        118.13        14.39 o                         
   6   1  12        161.14        150.20        27.49 o                         
   7   1  12         70.69         81.52        19.22 o                         
  -8   2  12        112.24         87.82        25.85 o                         
  -7   2  12        225.65        260.77        37.45 o                         
  -6   2  12       1300.36       1371.73        88.81 o                         
  -5   2  12          1.40          4.91         6.24 o                         
  -4   2  12       1253.89       1211.02        37.94 o                         
  -3   2  12        471.98        464.39        34.40 o                         
  -2   2  12         40.20         48.16         5.35 o                         
  -1   2  12        278.28        270.65        11.24 o                         
   0   2  12       1610.07       1469.32        56.15 o                         
   1   2  12        510.55        496.73        29.48 o                         
   2   2  12       1358.28       1342.24        34.44 o                         
   3   2  12        460.19        450.18        21.21 o                         
   4   2  12        927.60        909.07        30.11 o                         
   5   2  12        805.11        749.33        28.93 o                         
   6   2  12        439.01        399.62        36.78 o                         
   7   2  12         41.67         76.55        20.55 o                         
  -7   3  12         64.99         65.62        24.19 o                         
  -6   3  12       1277.72       1320.79        63.96 o                         
  -5   3  12        257.29        231.20        20.15 o                         
  -4   3  12        480.86        454.06        19.65 o                         
  -3   3  12        183.52        159.47        12.78 o                         
  -2   3  12         89.05         96.11        11.96 o                         
  -1   3  12          0.69         -2.05         3.79 o                         
   0   3  12       2713.06       2631.17        47.29 o                         
   1   3  12         49.05         46.73        14.25 o                         
   2   3  12       3081.28       2990.51        82.19 o                         
   3   3  12        292.66        295.78        22.70 o                         
   4   3  12       1565.53       1565.40        68.42 o                         
   5   3  12        223.51        182.23        27.51 o                         
   6   3  12        487.17        447.01        41.09 o                         
  -7   4  12         31.56         55.67        22.87 o                         
  -6   4  12       2115.62       2379.16        89.48 o                         
  -5   4  12          2.10          7.29        15.58 o                         
  -4   4  12        118.82        118.38        14.46 o                         
  -3   4  12        178.33        197.11        12.87 o                         
  -2   4  12        368.45        415.59        67.26 o                         
  -1   4  12        303.43        264.10        17.88 o                         
   0   4  12       1024.97       1010.31        49.05 o                         
   1   4  12         52.93         66.94        17.56 o                         
   2   4  12        436.11        476.18        35.46 o                         
   3   4  12         23.76         36.78        17.23 o                         
   4   4  12       1003.89       1045.44        53.69 o                         
   5   4  12        162.30        167.32        27.84 o                         
  -6   5  12       1405.10       1571.95        74.89 o                         
  -5   5  12          0.01         12.59        16.90 o                         
  -4   5  12        872.56        872.61        28.68 o                         
  -3   5  12         54.22         55.34        14.91 o                         
  -2   5  12          0.25         -3.78         6.62 o                         
  -1   5  12        882.20        835.21        33.45 o                         
   0   5  12       1617.61       1664.08        65.28 o                         
   1   5  12         56.32         58.32        18.23 o                         
   2   5  12        770.81        752.19        45.73 o                         
   3   5  12        127.83        105.05        24.19 o                         
   4   5  12        385.90        373.44        40.43 o                         
  -3   6  12          7.20          9.28        10.94 o                         
  -2   6  12          0.22         -7.95         7.95 o                         
  -1   6  12        285.78        260.11        26.18 o                         
   0   6  12        453.35        528.50        49.05 o                         
   1   6  12         19.96         25.52        16.57 o                         
   2   6  12        544.19        632.23        45.40 o                         
   3   6  12         16.44         43.08        19.22 o                         
  -2   7  12        100.56         44.41        15.91 o                         
  -3  -8  13         65.28         64.80        11.21 o                         
  -2  -8  13        347.52        348.14        20.66 o                         
  -1  -8  13       1020.56       1063.13        29.31 o                         
   0  -8  13         14.50          9.42         6.55 o                         
   1  -8  13        517.91        548.99        24.79 o                         
   2  -8  13        156.60        160.64        12.83 o                         
   3  -8  13        206.07        185.31        13.26 o                         
  -5  -7  13         76.30         85.46        15.19 o                         
  -4  -7  13        547.47        493.55        28.51 o                         
  -3  -7  13          6.91          3.73         8.47 o                         
  -2  -7  13        183.23        173.15        14.21 o                         
  -1  -7  13       1302.42       1345.60        31.29 o                         
   0  -7  13          2.44          4.28         6.04 o                         
   1  -7  13        317.28        354.68        16.26 o                         
   2  -7  13        329.93        342.76        15.53 o                         
   3  -7  13        259.08        269.20        14.00 o                         
   4  -7  13         16.83         10.37         5.74 o                         
  -6  -6  13          6.22         12.09         7.46 o                         
  -5  -6  13        423.22        423.53        25.83 o                         
  -4  -6  13        435.84        458.15        25.95 o                         
  -3  -6  13        137.20        122.91        14.60 o                         
  -2  -6  13         21.53         31.10         8.92 o                         
  -1  -6  13        855.66        847.37        23.92 o                         
   0  -6  13          6.45          2.45         5.65 o                         
   1  -6  13       1373.03       1368.72        26.06 o                         
   2  -6  13        148.75        151.26        10.53 o                         
   3  -6  13        383.96        369.87        19.25 o                         
   4  -6  13         25.52         21.74         4.14 o                         
   5  -6  13        135.21        131.86        14.71 o                         
  -6  -5  13         22.55         31.22         6.31 o                         
  -5  -5  13        458.30        443.97        31.62 o                         
  -4  -5  13       1268.66       1294.56        34.50 o                         
  -3  -5  13        114.76        111.21        13.62 o                         
  -2  -5  13          1.91          7.34        10.48 o                         
  -1  -5  13       1400.35       1431.02        33.53 o                         
   0  -5  13         77.43         79.04         8.55 o                         
   1  -5  13       2826.52       2729.25        36.32 o                         
   2  -5  13          2.04         -0.22         3.74 o                         
   3  -5  13        635.92        611.65        13.15 o                         
   4  -5  13         38.03         34.55         9.50 o                         
   5  -5  13        125.56        132.12        13.66 o                         
   6  -5  13         19.26          9.76        10.47 o                         
  -7  -4  13        179.64        166.99        36.45 o                         
  -6  -4  13        468.72        454.86        35.13 o                         
  -5  -4  13        371.32        399.13        19.52 o                         
  -4  -4  13        285.73        334.02        21.24 o                         
  -3  -4  13         84.91         79.09        11.13 o                         
  -2  -4  13        318.31        317.56        18.97 o                         
  -1  -4  13       1215.21       1176.93        29.17 o                         
   0  -4  13          0.69          5.09         5.20 o                         
   1  -4  13       1937.80       1941.41        25.28 o                         
   2  -4  13          9.71          8.12         3.77 o                         
   3  -4  13          3.44          8.38         3.58 o                         
   4  -4  13        554.26        509.31        20.51 o                         
   5  -4  13        248.55        261.46        17.76 o                         
   6  -4  13          0.04          9.43        10.46 o                         
  -7  -3  13        720.34        684.59        66.28 o                         
  -6  -3  13        260.91        248.97        25.62 o                         
  -5  -3  13        943.64        931.53        42.12 o                         
  -4  -3  13        116.82        116.49         8.53 o                         
  -3  -3  13        227.90        224.73        16.03 o                         
  -2  -3  13        221.52        205.15        18.49 o                         
  -1  -3  13       2065.58       2114.11        45.05 o                         
   0  -3  13         10.08          8.92         4.25 o                         
   1  -3  13       1399.57       1339.12        20.10 o                         
   2  -3  13         61.39         75.11         6.11 o                         
   3  -3  13        104.28        108.94         7.24 o                         
   4  -3  13         20.52         24.95         6.73 o                         
   5  -3  13        389.98        392.42        10.27 o                         
   6  -3  13         96.53         97.49        20.40 o                         
   7  -3  13        727.50        770.75        29.83 o                         
  -8  -2  13        143.73        177.59        35.79 o                         
  -7  -2  13       1438.66       1364.87        72.91 o                         
  -6  -2  13          7.03          9.91         7.57 o                         
  -5  -2  13        344.80        363.40        19.97 o                         
  -4  -2  13         27.31         36.50         6.24 o                         
  -3  -2  13         54.57         74.81        13.81 o                         
  -2  -2  13        414.21        412.28        19.12 o                         
  -1  -2  13       2717.48       2729.95        44.27 o                         
   0  -2  13        240.97        291.35        11.34 o                         
   1  -2  13       2939.22       2911.58        33.06 o                         
   2  -2  13        537.33        547.65        12.29 o                         
   3  -2  13       3153.31       3118.16        52.44 o                         
   4  -2  13         17.71         21.81         4.33 o                         
   5  -2  13        894.93        856.68        22.89 o                         
   6  -2  13        132.75        102.99        17.40 o                         
   7  -2  13        952.74        990.10        37.78 o                         
  -8  -1  13        146.25        129.91        33.14 o                         
  -7  -1  13       1499.39       1545.77        77.55 o                         
  -6  -1  13         23.37         12.70         7.32 o                         
  -5  -1  13         20.99         16.73         7.39 o                         
  -4  -1  13         95.03         87.62         9.94 o                         
  -3  -1  13         73.62         91.58        15.34 o                         
  -2  -1  13        128.06        119.88        30.16 o                         
  -1  -1  13       1274.11       1284.19        34.08 o                         
   0  -1  13          0.01          1.52         5.31 o                         
   1  -1  13       1835.77       1767.56        27.26 o                         
   2  -1  13          1.45          2.42         3.40 o                         
   3  -1  13       3569.57       3576.74        32.77 o                         
   4  -1  13        234.68        226.30        14.62 o                         
   5  -1  13       1241.99       1203.81        28.95 o                         
   6  -1  13          0.70         -3.13         8.95 o                         
   7  -1  13        925.13        881.40        39.44 o                         
  -8   0  13          2.61         -2.65        18.23 o                         
  -7   0  13       1535.76       1485.69        45.09 o                         
  -6   0  13          8.30          5.29        11.56 o                         
  -5   0  13          5.28         14.17         7.36 o                         
  -4   0  13        632.95        581.48        22.90 o                         
  -3   0  13        190.03        217.28        13.04 o                         
  -2   0  13          0.23         -2.07         3.38 o                         
  -1   0  13       3793.22       3821.11        51.44 o                         
   0   0  13        156.34        170.55        11.50 o                         
   1   0  13        937.59        893.97        20.30 o                         
   2   0  13         34.50         39.16         8.64 o                         
   3   0  13       2532.64       2503.31        41.74 o                         
   4   0  13         20.90         26.50         7.58 o                         
   5   0  13       1039.59        993.68        35.29 o                         
   6   0  13          4.33         -0.58        12.26 o                         
   7   0  13        402.60        383.72        33.80 o                         
  -7   1  13       1669.67       1804.59        63.96 o                         
  -6   1  13         56.31         70.92        15.91 o                         
  -5   1  13        531.80        524.12        33.95 o                         
  -4   1  13        929.74       1017.10        46.36 o                         
  -3   1  13        164.26        196.34        15.50 o                         
  -2   1  13          0.92          3.88         7.87 o                         
  -1   1  13       1730.23       1656.68        45.80 o                         
   0   1  13         42.60         45.80         8.30 o                         
   1   1  13       1296.29       1258.15        35.13 o                         
   2   1  13         65.45         85.67        11.72 o                         
   3   1  13       1032.72       1029.19        26.22 o                         
   4   1  13        839.96        793.36        28.72 o                         
   5   1  13        866.49        886.11        48.05 o                         
   6   1  13         36.60         33.36        10.75 o                         
  -6   2  13        169.54        115.99        20.21 o                         
  -5   2  13        468.44        442.11        24.62 o                         
  -4   2  13       1383.19       1302.73        36.05 o                         
  -3   2  13          1.09          2.19         5.67 o                         
  -2   2  13        186.93        185.72        15.90 o                         
  -1   2  13       2778.15       2648.65        59.82 o                         
   0   2  13          0.12         -3.77         5.49 o                         
   1   2  13       2502.29       2429.74        48.34 o                         
   2   2  13        111.01         97.74        12.88 o                         
   3   2  13        796.61        714.65        27.17 o                         
   4   2  13       1235.10       1292.51        67.11 o                         
   5   2  13        793.81        764.26        52.53 o                         
   6   2  13          3.64        -10.60        10.60 o                         
  -5   3  13        716.54        781.02        39.44 o                         
  -4   3  13         35.66         60.57        23.36 o                         
  -3   3  13        114.35         87.20        11.99 o                         
  -2   3  13         75.49         82.59        13.26 o                         
  -1   3  13       1460.68       1443.72        35.30 o                         
   0   3  13         18.99         25.06         7.78 o                         
   1   3  13       3473.76       3438.52        91.80 o                         
   2   3  13          1.19         -4.31        10.60 o                         
   3   3  13        819.42        818.41        29.79 o                         
   4   3  13        781.98        811.46        32.20 o                         
   5   3  13        267.90        213.05        29.16 o                         
   6   3  13         11.90         21.21        16.24 o                         
  -5   4  13       1007.51        976.51        46.06 o                         
  -4   4  13          0.65         -2.65         8.95 o                         
  -3   4  13        303.67        332.21        23.21 o                         
  -2   4  13        394.71        370.86        31.15 o                         
  -1   4  13        693.74        731.05        32.64 o                         
   0   4  13         41.57         26.84        14.58 o                         
   1   4  13       1501.17       1574.61        62.63 o                         
   2   4  13         69.42         60.31        19.55 o                         
   3   4  13        244.42        235.59        30.82 o                         
   4   4  13        276.92        292.25        35.46 o                         
   5   4  13         30.64         12.92        15.24 o                         
  -4   5  13         73.93         43.08        14.25 o                         
  -3   5  13        170.82        138.19        20.55 o                         
  -2   5  13          0.40          3.16         7.12 o                         
  -1   5  13       1030.56       1085.06        33.57 o                         
   0   5  13         19.82         32.14        17.90 o                         
   1   5  13        706.61        817.48        48.38 o                         
   2   5  13        209.26        180.58        28.50 o                         
   3   5  13         24.37         19.22        16.90 o                         
   4   5  13        198.65        213.38        32.48 o                         
  -3   6  13         67.64         97.10        18.89 o                         
  -2   6  13         79.52         54.35        15.24 o                         
   0   6  13         32.95         22.20        17.56 o                         
   1   6  13        771.10        665.04        47.39 o                         
   2   6  13         94.86        113.00        26.51 o                         
  -2  -8  14        414.49        417.46        34.12 o                         
  -1  -8  14         28.71         35.46         9.25 o                         
   0  -8  14        383.90        428.31        25.63 o                         
   1  -8  14        123.97        113.71        11.39 o                         
   2  -8  14        149.34        146.64        12.44 o                         
  -4  -7  14         23.98          9.84        10.18 o                         
  -3  -7  14        195.04        214.57        33.61 o                         
  -2  -7  14        518.08        521.33        23.56 o                         
  -1  -7  14         84.44         92.72        11.72 o                         
   0  -7  14        897.06        885.46        23.30 o                         
   1  -7  14        125.20        139.40        14.95 o                         
   2  -7  14        225.43        240.70        18.58 o                         
   3  -7  14         54.40         67.98         8.92 o                         
   4  -7  14        351.17        360.21        14.88 o                         
  -5  -6  14        316.35        320.70        29.88 o                         
  -4  -6  14         31.72         43.56        11.53 o                         
  -3  -6  14        252.10        254.24        20.04 o                         
  -2  -6  14       1273.75       1345.60        36.15 o                         
  -1  -6  14          2.06          0.23         6.28 o                         
   0  -6  14       1309.29       1327.10        26.88 o                         
   1  -6  14        302.17        291.54        17.39 o                         
   2  -6  14        329.20        334.53        22.12 o                         
   3  -6  14        160.86        153.56        10.52 o                         
   4  -6  14        541.56        520.28        15.47 o                         
   5  -6  14          4.30         12.63         9.18 o                         
  -6  -5  14         79.56         91.57         8.25 o                         
  -5  -5  14        741.63        770.91        38.76 o                         
  -4  -5  14          3.36         -6.72         6.72 o                         
  -3  -5  14         96.67        101.39        13.44 o                         
  -2  -5  14       1325.79       1318.97        34.39 o                         
  -1  -5  14         40.58         31.99         8.92 o                         
   0  -5  14       1479.17       1491.00        28.64 o                         
   1  -5  14         88.08         75.26         8.35 o                         
   2  -5  14        531.94        531.78        16.32 o                         
   3  -5  14         42.80         44.96         5.48 o                         
   4  -5  14        331.98        327.24         9.83 o                         
   5  -5  14         49.18         63.99        11.50 o                         
  -7  -4  14         38.48         39.08        12.03 o                         
  -6  -4  14        172.31        160.10        14.52 o                         
  -5  -4  14        180.07        200.85        12.53 o                         
  -4  -4  14         20.48          6.94        11.72 o                         
  -3  -4  14         84.72         89.59        12.10 o                         
  -2  -4  14       1264.31       1270.28        32.53 o                         
  -1  -4  14         54.20         57.47         9.95 o                         
   0  -4  14       2162.47       2061.30        34.83 o                         
   1  -4  14        250.73        260.11        13.24 o                         
   2  -4  14        168.48        187.55        11.80 o                         
   3  -4  14         79.07         89.11         6.57 o                         
   4  -4  14        981.06        930.31        15.93 o                         
   5  -4  14        106.77         83.28        11.39 o                         
   6  -4  14        949.60        999.09        30.78 o                         
  -7  -3  14         80.61         76.80        19.88 o                         
  -6  -3  14         40.58         43.56         9.59 o                         
  -5  -3  14        998.80        955.67        25.62 o                         
  -4  -3  14        133.56        129.32        14.00 o                         
  -3  -3  14        146.71        131.69        13.56 o                         
  -2  -3  14       1657.10       1680.76        36.52 o                         
  -1  -3  14        184.33        171.95        14.91 o                         
   0  -3  14        753.97        706.69        19.70 o                         
   1  -3  14          0.28         -4.35         4.35 o                         
   2  -3  14        383.40        346.32        12.83 o                         
   3  -3  14         13.25          6.04         3.89 o                         
   4  -3  14        479.54        468.03        18.20 o                         
   5  -3  14         21.42         33.60         6.25 o                         
   6  -3  14        785.17        793.15        28.31 o                         
  -7  -2  14          0.87         13.16         9.54 o                         
  -6  -2  14        283.18        275.04        25.15 o                         
  -5  -2  14        195.74        176.91        23.74 o                         
  -4  -2  14          1.33         -2.20         4.71 o                         
  -3  -2  14        138.30        138.87        13.32 o                         
  -2  -2  14       1416.94       1304.22        31.25 o                         
  -1  -2  14        337.42        285.24        23.42 o                         
   0  -2  14       1854.41       1765.40        30.13 o                         
   1  -2  14         31.30         44.09         6.77 o                         
   2  -2  14       2291.26       2264.85        30.14 o                         
   3  -2  14         27.29         27.07         4.84 o                         
   4  -2  14        905.80        904.32        23.89 o                         
   5  -2  14          6.20          8.40         9.35 o                         
   6  -2  14       1251.14       1271.27        30.90 o                         
  -7  -1  14          2.59          1.61         8.69 o                         
  -6  -1  14        229.72        248.62        18.95 o                         
  -5  -1  14        491.37        487.31        27.60 o                         
  -4  -1  14        210.01        236.02        15.57 o                         
  -3  -1  14         24.82         20.45        14.58 o                         
  -2  -1  14       1513.33       1443.94        39.94 o                         
  -1  -1  14          6.34          9.72         6.18 o                         
   0  -1  14       1390.89       1316.97        27.93 o                         
   1  -1  14        104.99        100.91         9.51 o                         
   2  -1  14       3887.05       3800.85        44.71 o                         
   3  -1  14         14.26         17.02         6.47 o                         
   4  -1  14        387.05        383.24        20.12 o                         
   5  -1  14          9.21          9.09         7.41 o                         
   6  -1  14       1343.76       1372.36        54.02 o                         
  -7   0  14         93.10         99.12        16.86 o                         
  -6   0  14        330.29        379.51        22.97 o                         
  -5   0  14        263.54        282.74        23.57 o                         
  -4   0  14         15.42         17.67         6.58 o                         
  -3   0  14          3.02          2.70         4.75 o                         
  -2   0  14       4304.61       4096.64       144.64 o                         
  -1   0  14        184.89        172.39        12.81 o                         
   0   0  14       1816.29       1742.86        36.50 o                         
   1   0  14        212.39        203.99        11.60 o                         
   2   0  14        543.84        507.61        42.73 o                         
   3   0  14          1.12         -3.38         5.71 o                         
   4   0  14       1856.27       1829.03        45.70 o                         
   5   0  14         97.60        105.61        14.09 o                         
   6   0  14        784.85        763.41        69.43 o                         
  -7   1  14          0.28         -2.98        10.94 o                         
  -6   1  14        640.52        622.95        36.12 o                         
  -5   1  14        145.45        147.97        16.12 o                         
  -4   1  14         13.76         20.09         6.61 o                         
  -3   1  14          7.62         13.69         5.93 o                         
  -2   1  14       2311.06       2229.93        43.76 o                         
  -1   1  14         26.94         39.88         7.48 o                         
   0   1  14        928.96        903.94        22.57 o                         
   1   1  14         85.31        105.79        13.12 o                         
   2   1  14        399.69        365.44        21.26 o                         
   3   1  14        502.72        498.42        19.55 o                         
   4   1  14        809.91        837.02        30.43 o                         
   5   1  14        196.29        211.69        19.77 o                         
   6   1  14        815.69        855.48        98.08 o                         
  -6   2  14        118.20        103.39        18.56 o                         
  -5   2  14          4.33          7.72         7.95 o                         
  -4   2  14          1.21         -3.12         7.95 o                         
  -3   2  14         13.63         12.52         5.96 o                         
  -2   2  14       1347.83       1328.88        48.71 o                         
  -1   2  14         61.53         63.47        10.85 o                         
   0   2  14       2049.80       1945.21        43.07 o                         
   1   2  14         28.34         15.58         7.64 o                         
   2   2  14       1268.40       1250.56        60.64 o                         
   3   2  14        680.45        653.84        31.65 o                         
   4   2  14        197.36        218.26        40.10 o                         
   5   2  14         19.74         30.32        10.78 o                         
   6   2  14        849.58        794.61        47.39 o                         
  -6   3  14        131.77        139.18        24.85 o                         
  -5   3  14          8.08          3.98         9.94 o                         
  -4   3  14        192.11        230.41        19.89 o                         
  -3   3  14          0.59          4.86         7.25 o                         
  -2   3  14        961.28       1059.59        30.90 o                         
  -1   3  14          1.00         -7.62        10.27 o                         
   0   3  14       1176.77       1222.41        33.43 o                         
   1   3  14         75.40         93.12        19.55 o                         
   2   3  14        631.25        653.11        40.43 o                         
   3   3  14         59.31         87.31        13.94 o                         
   4   3  14        292.53        301.86        34.13 o                         
   5   3  14         26.24         19.55        15.58 o                         
  -5   4  14         24.94         15.58        11.60 o                         
  -4   4  14          2.60         -8.95         8.95 o                         
  -3   4  14         56.72         55.38        26.68 o                         
  -2   4  14        890.14        893.93        39.44 o                         
  -1   4  14        110.88         88.48        20.88 o                         
   0   4  14       2549.19       2626.01        85.17 o                         
   1   4  14        208.70        205.43        28.83 o                         
   2   4  14        304.74        263.75        32.81 o                         
   3   4  14        114.26        147.47        25.85 o                         
   4   4  14        233.26        261.43        33.80 o                         
  -4   5  14          1.84         14.91        12.26 o                         
  -3   5  14          5.94         -3.65         9.94 o                         
  -2   5  14        874.81        809.55        30.46 o                         
  -1   5  14          3.33         15.91        15.24 o                         
   0   5  14        939.34        950.00        53.02 o                         
   1   5  14         67.84         81.19        22.53 o                         
   2   5  14         52.88         37.45        17.90 o                         
   3   5  14        172.37        169.97        29.83 o                         
  -3   6  14         75.18         86.82        19.55 o                         
  -2   6  14        628.65        666.03        37.78 o                         
   0   6  14       1239.66       1261.47        65.28 o                         
   1   6  14        191.29        191.18        31.15 o                         
  -1  -8  15        375.89        366.55        21.94 o                         
   0  -8  15         42.02         43.35         9.06 o                         
  -3  -7  15        331.99        329.07        32.88 o                         
  -2  -7  15        179.29        186.43        20.24 o                         
  -1  -7  15        764.95        763.54        38.81 o                         
   0  -7  15          1.61          3.07         7.33 o                         
   1  -7  15        191.20        197.89        13.98 o                         
   2  -7  15        509.44        472.94        21.00 o                         
   3  -7  15        528.78        517.30        18.67 o                         
  -5  -6  15          0.29         -3.30        13.42 o                         
  -4  -6  15        289.19        280.31        21.98 o                         
  -3  -6  15        464.51        431.38        25.64 o                         
  -2  -6  15         60.87         50.76        11.07 o                         
  -1  -6  15        481.93        452.19        21.13 o                         
   0  -6  15          1.41          2.55         6.01 o                         
   1  -6  15       1135.72       1173.35        25.73 o                         
   2  -6  15        345.83        337.49        16.92 o                         
   3  -6  15        217.28        239.77        14.10 o                         
   4  -6  15          7.26          7.92         5.25 o                         
  -6  -5  15        292.68        278.61        53.85 o                         
  -5  -5  15          8.10         20.29        16.90 o                         
  -4  -5  15        467.01        434.20        37.47 o                         
  -3  -5  15        752.03        773.16        28.17 o                         
  -2  -5  15        129.86        142.21        15.11 o                         
  -1  -5  15        259.67        257.19        24.43 o                         
   0  -5  15         28.32         23.86         6.69 o                         
   1  -5  15       1120.23       1090.42        23.97 o                         
   2  -5  15        277.25        286.40        14.10 o                         
   3  -5  15       1084.55       1131.69        23.42 o                         
   4  -5  15         72.26         53.43         8.99 o                         
   5  -5  15        573.54        550.99        34.85 o                         
  -6  -4  15        675.86        681.44        17.67 o                         
  -5  -4  15         26.27         20.72        12.88 o                         
  -4  -4  15        223.77        235.27        18.66 o                         
  -3  -4  15       1593.80       1566.08        37.87 o                         
  -2  -4  15          3.95         -0.86         6.66 o                         
  -1  -4  15       1217.32       1168.48        31.35 o                         
   0  -4  15         27.19         22.14         7.08 o                         
   1  -4  15        776.87        804.11        20.18 o                         
   2  -4  15          8.20          3.43         5.45 o                         
   3  -4  15       1816.99       1806.26        28.89 o                         
   4  -4  15          3.75          7.49         4.12 o                         
   5  -4  15        941.06        947.91        32.22 o                         
  -7  -3  15         49.55         54.72        12.78 o                         
  -6  -3  15        388.12        420.85        37.80 o                         
  -5  -3  15         91.40        108.33        10.93 o                         
  -4  -3  15         92.24         87.90        11.98 o                         
  -3  -3  15       2559.80       2527.97        48.07 o                         
  -2  -3  15         10.11         13.27         7.55 o                         
  -1  -3  15       1765.73       1732.82        37.35 o                         
   0  -3  15        542.57        570.10        27.03 o                         
   1  -3  15        807.20        807.96        19.61 o                         
   2  -3  15         17.89          9.44         5.34 o                         
   3  -3  15       1643.16       1604.51        28.83 o                         
   4  -3  15          3.21          4.36         4.76 o                         
   5  -3  15        988.54        986.30        36.36 o                         
   6  -3  15          7.99          3.41         6.38 o                         
  -7  -2  15        287.55        303.22        24.89 o                         
  -6  -2  15        486.02        546.03        24.14 o                         
  -5  -2  15        162.91        159.37        32.41 o                         
  -4  -2  15         97.40        135.57        23.36 o                         
  -3  -2  15       2068.99       2003.70        52.01 o                         
  -2  -2  15          0.03          1.65         6.47 o                         
  -1  -2  15       1271.03       1279.93        34.58 o                         
   0  -2  15        973.47        959.53        25.35 o                         
   1  -2  15        403.23        421.49        16.46 o                         
   2  -2  15          4.04         -3.33         4.60 o                         
   3  -2  15        527.85        520.46        19.98 o                         
   4  -2  15          5.40          5.68         6.42 o                         
   5  -2  15       1686.68       1717.05        35.78 o                         
   6  -2  15         39.12         26.93         8.75 o                         
  -7  -1  15        388.78        445.21        79.70 o                         
  -6  -1  15        341.88        376.31        26.74 o                         
  -5  -1  15         66.55         67.13        10.43 o                         
  -4  -1  15         26.10          9.61        16.95 o                         
  -3  -1  15        992.36        921.64        34.79 o                         
  -2  -1  15          0.22         -3.81         7.31 o                         
  -1  -1  15       1784.06       1835.37        43.41 o                         
   0  -1  15        113.43        122.94        11.34 o                         
   1  -1  15        722.02        703.56        26.50 o                         
   2  -1  15        351.57        350.57        24.37 o                         
   3  -1  15         49.80         41.20        17.86 o                         
   4  -1  15         61.79         56.18         9.68 o                         
   5  -1  15       1538.87       1637.44        36.41 o                         
   6  -1  15          1.16          6.88         8.91 o                         
  -7   0  15        471.30        450.33        28.25 o                         
  -6   0  15        233.61        233.21        18.77 o                         
  -5   0  15         84.85         93.91        11.75 o                         
  -4   0  15          6.79          0.76         7.24 o                         
  -3   0  15       1064.79       1166.62        24.13 o                         
  -2   0  15          0.12          4.89         5.79 o                         
  -1   0  15       2305.38       2279.53        40.06 o                         
   0   0  15        410.40        394.16        16.88 o                         
   1   0  15          9.09         14.30         8.19 o                         
   2   0  15          4.22          3.27         9.61 o                         
   3   0  15        626.03        613.75        21.92 o                         
   4   0  15          3.44          9.35         7.22 o                         
   5   0  15       1034.41        983.14        34.32 o                         
   6   0  15         29.33         36.12        12.02 o                         
  -7   1  15        192.25        161.39        23.20 o                         
  -6   1  15        160.71        192.84        25.52 o                         
  -5   1  15         37.89         47.37         9.61 o                         
  -4   1  15        148.26        151.51        13.31 o                         
  -3   1  15       2058.83       2089.43        36.29 o                         
  -2   1  15          0.00         -3.08         6.07 o                         
  -1   1  15       3176.03       3135.17        46.94 o                         
   0   1  15         83.69         69.71        11.51 o                         
   1   1  15         10.03          6.55         7.38 o                         
   2   1  15        156.88        190.90        17.57 o                         
   3   1  15        962.07        909.64        26.57 o                         
   4   1  15        147.84        160.94        17.35 o                         
   5   1  15       1125.88       1073.27        67.44 o                         
  -7   2  15        114.82         89.14        21.21 o                         
  -6   2  15         94.57         81.19        18.56 o                         
  -5   2  15         16.27          8.93         8.95 o                         
  -4   2  15         29.01         27.11         9.37 o                         
  -3   2  15       1073.50       1124.53        29.47 o                         
  -2   2  15          4.71          6.95         4.89 o                         
  -1   2  15       1300.50       1374.36        36.71 o                         
   0   2  15          0.58          1.13         6.69 o                         
   1   2  15        704.32        692.65        27.03 o                         
   2   2  15        105.30        101.68        15.91 o                         
   3   2  15        402.16        406.35        26.84 o                         
   4   2  15        333.43        306.36        23.67 o                         
   5   2  15        540.59        478.19        26.71 o                         
  -6   3  15         33.68         43.08        15.58 o                         
  -5   3  15          2.60          5.30        10.60 o                         
  -4   3  15         55.60         50.25        11.04 o                         
  -3   3  15       1296.78       1380.35        51.37 o                         
  -2   3  15          0.75          0.27         6.19 o                         
  -1   3  15        637.45        616.65        41.42 o                         
   0   3  15        413.36        408.24        39.44 o                         
   1   3  15       1138.58       1105.09        53.02 o                         
   2   3  15          1.22          6.63        11.60 o                         
   3   3  15        522.84        496.93        26.83 o                         
   4   3  15         48.65         40.76        17.23 o                         
  -5   4  15          2.40         11.27        11.27 o                         
  -4   4  15          6.62          6.63        10.27 o                         
  -3   4  15       1170.21       1132.68        35.72 o                         
  -2   4  15         87.30         83.10        36.78 o                         
  -1   4  15       1066.73       1038.81        55.01 o                         
   0   4  15        203.47        197.81        30.82 o                         
   1   4  15        623.83        599.09        43.08 o                         
   2   4  15        129.82        144.16        26.84 o                         
   3   4  15        934.24        962.92        53.69 o                         
  -4   5  15        106.83        102.73        20.21 o                         
  -3   5  15        362.96        444.69        31.81 o                         
  -2   5  15          4.02         10.66         8.43 o                         
  -1   5  15        434.94        459.28        46.73 o                         
   0   5  15         14.65         -3.31        13.26 o                         
   1   5  15        524.62        494.40        47.06 o                         
   2   5  15        186.42        156.42        30.49 o                         
  -2  -7  16        326.85        334.55        20.98 o                         
  -1  -7  16         91.73         91.98        12.26 o                         
   0  -7  16        162.14        149.72        13.29 o                         
   1  -7  16        778.14        714.15        27.66 o                         
   2  -7  16        507.20        516.59        21.60 o                         
  -4  -6  16        425.38        406.37        43.87 o                         
  -3  -6  16         10.19          2.02         9.21 o                         
  -2  -6  16        215.98        263.63        39.86 o                         
  -1  -6  16        228.98        238.48        16.97 o                         
   0  -6  16        230.32        245.30        15.29 o                         
   1  -6  16        334.43        339.37        18.46 o                         
   2  -6  16        100.65         95.55        10.26 o                         
   3  -6  16          0.94         -2.33         5.61 o                         
  -5  -5  16        159.84        185.90        25.18 o                         
  -4  -5  16        601.56        628.56        27.37 o                         
  -3  -5  16          0.27          6.15         8.48 o                         
  -2  -5  16        372.93        378.67        34.78 o                         
  -1  -5  16          3.16         -6.37         7.14 o                         
   0  -5  16        576.67        591.71        19.66 o                         
   1  -5  16         62.57         52.68         8.54 o                         
   2  -5  16        720.33        699.83        20.01 o                         
   3  -5  16         17.97         17.58         7.62 o                         
   4  -5  16       1103.04       1121.14        23.00 o                         
  -6  -4  16         98.74         98.75        19.65 o                         
  -5  -4  16        302.80        303.43        30.47 o                         
  -4  -4  16        839.89        826.99        29.70 o                         
  -3  -4  16          9.18          6.31         8.08 o                         
  -2  -4  16       1297.30       1289.97        43.98 o                         
  -1  -4  16         29.31         37.57         9.38 o                         
   0  -4  16        286.19        282.05        16.68 o                         
   1  -4  16         45.34         56.65         8.19 o                         
   2  -4  16       1050.85       1032.07        23.10 o                         
   3  -4  16         21.00         11.89         6.36 o                         
   4  -4  16       1521.12       1548.04        40.06 o                         
   5  -4  16          7.78          5.66         5.71 o                         
  -6  -3  16         79.10         73.55        10.87 o                         
  -5  -3  16         51.64         60.79        27.67 o                         
  -4  -3  16        580.39        605.70        28.36 o                         
  -3  -3  16         17.79         20.37         8.86 o                         
  -2  -3  16       1937.43       1906.79        41.33 o                         
  -1  -3  16        281.89        318.67        17.66 o                         
   0  -3  16        874.73        846.71        23.01 o                         
   1  -3  16        271.34        258.05        14.03 o                         
   2  -3  16       1631.51       1650.43        59.79 o                         
   3  -3  16          0.05         -4.93         7.16 o                         
   4  -3  16       1386.83       1372.24        31.29 o                         
   5  -3  16          0.07         -4.99         6.42 o                         
  -6  -2  16         20.59         16.32         9.00 o                         
  -5  -2  16        224.40        246.13        20.69 o                         
  -4  -2  16       1405.51       1448.11        94.26 o                         
  -3  -2  16          1.81         -9.06         9.06 o                         
  -2  -2  16       1018.47        977.83        35.50 o                         
  -1  -2  16        234.77        249.56        21.78 o                         
   0  -2  16        142.59        148.06        19.97 o                         
   1  -2  16        399.11        379.78        17.40 o                         
   2  -2  16        275.48        264.64        15.21 o                         
   3  -2  16        164.68        153.86        13.63 o                         
   4  -2  16        823.73        842.83        25.41 o                         
   5  -2  16          0.68          1.60         6.57 o                         
  -7  -1  16        234.68        250.76        24.52 o                         
  -6  -1  16          0.48          7.38        10.13 o                         
  -5  -1  16         54.08         58.23         9.69 o                         
  -4  -1  16       1478.25       1531.25        32.98 o                         
  -3  -1  16          0.39          1.47         9.10 o                         
  -2  -1  16       1671.32       1662.27        45.57 o                         
  -1  -1  16          0.33         -1.72         6.37 o                         
   0  -1  16         81.52         94.77        10.84 o                         
   1  -1  16         31.25         19.04         8.91 o                         
   2  -1  16       1236.15       1237.38        39.35 o                         
   3  -1  16         68.99         58.85         9.52 o                         
   4  -1  16       1404.66       1418.07        65.17 o                         
   5  -1  16          7.36         12.87         8.53 o                         
  -7   0  16        170.25        127.93        23.69 o                         
  -6   0  16          0.97          4.47         7.30 o                         
  -5   0  16          2.97         -1.03        11.26 o                         
  -4   0  16       1240.35       1292.80        44.72 o                         
  -3   0  16         37.51         34.01        13.42 o                         
  -2   0  16       1763.98       1734.07        53.10 o                         
  -1   0  16        210.38        231.07        15.69 o                         
   0   0  16        184.42        172.90        18.71 o                         
   1   0  16          4.68         10.23         8.40 o                         
   2   0  16       1355.72       1190.54        35.50 o                         
   3   0  16        104.25        110.62        14.67 o                         
   4   0  16        900.06        969.46        28.97 o                         
   5   0  16         12.81          1.87         9.23 o                         
  -6   1  16          0.46         -8.28         8.28 o                         
  -5   1  16          2.29          2.01        12.18 o                         
  -4   1  16        952.13       1021.93        27.13 o                         
  -3   1  16         11.72          8.51         5.98 o                         
  -2   1  16       3241.80       3388.11        52.35 o                         
  -1   1  16        218.11        232.39        19.63 o                         
   0   1  16        312.25        260.19        21.23 o                         
   1   1  16          0.22          3.92         7.59 o                         
   2   1  16       1025.45        958.21        70.75 o                         
   3   1  16          7.27          4.25         7.10 o                         
   4   1  16       1034.34       1050.57       104.55 o                         
   5   1  16         11.21         13.87        10.04 o                         
  -6   2  16        100.42         82.52        18.56 o                         
  -5   2  16         13.06          9.33        13.75 o                         
  -4   2  16        880.01        909.32        31.51 o                         
  -3   2  16         21.35         28.68        14.58 o                         
  -2   2  16        674.19        711.12        27.86 o                         
  -1   2  16         11.39         11.93         8.36 o                         
   0   2  16        334.07        339.76        31.81 o                         
   1   2  16        299.05        285.26        21.80 o                         
   2   2  16        759.54        823.50        31.28 o                         
   3   2  16         14.08          9.22         9.47 o                         
   4   2  16        551.39        544.34        39.77 o                         
  -5   3  16         33.40         25.85        12.92 o                         
  -4   3  16        419.16        438.53        36.29 o                         
  -3   3  16         43.78         51.49        26.51 o                         
  -2   3  16        699.15        723.36        47.06 o                         
  -1   3  16        326.34        373.44        40.10 o                         
   0   3  16        557.89        553.03        41.09 o                         
   1   3  16         82.44         61.64        19.22 o                         
   2   3  16        101.23        113.67        23.86 o                         
   3   3  16         11.96          0.72         9.20 o                         
   4   3  16        750.37        649.79        44.74 o                         
  -4   4  16        738.76        659.73        37.45 o                         
  -3   4  16          0.04         -1.56        11.10 o                         
  -2   4  16        824.35        742.58        50.70 o                         
  -1   4  16         21.41         20.88        16.24 o                         
   0   4  16        239.19        199.80        32.81 o                         
   1   4  16         80.66         94.12        22.87 o                         
   2   4  16        860.09        901.95        53.35 o                         
   3   4  16         30.26         29.49        18.89 o                         
  -3   5  16          0.42          5.97        10.94 o                         
  -1   5  16        122.09        162.71        30.49 o                         
   0   5  16        296.42        234.26        34.46 o                         
   1   5  16         67.98         50.70        20.55 o                         
  -1  -7  17         89.91         92.39        11.54 o                         
   0  -7  17        277.86        309.32        18.52 o                         
  -3  -6  17        353.24        391.75        31.73 o                         
  -2  -6  17        148.72        148.19        17.21 o                         
  -1  -6  17          0.72          6.39         7.17 o                         
   0  -6  17        277.23        265.78        16.40 o                         
   1  -6  17        385.10        369.94        20.99 o                         
   2  -6  17        173.67        172.09        16.32 o                         
  -4  -5  17          0.62         10.18         9.80 o                         
  -3  -5  17        458.01        539.13        29.75 o                         
  -2  -5  17         35.49         32.39        10.28 o                         
  -1  -5  17         14.46         11.09         7.23 o                         
   0  -5  17        145.22        158.50        12.82 o                         
   1  -5  17        211.79        225.76        14.78 o                         
   2  -5  17         34.35         30.43         7.99 o                         
   3  -5  17        893.45        960.13        23.45 o                         
  -5  -4  17        364.27        406.17        80.53 o                         
  -4  -4  17         60.93         48.16        11.66 o                         
  -3  -4  17       1471.69       1443.66        76.86 o                         
  -2  -4  17         24.16         25.87         9.41 o                         
  -1  -4  17         82.58        101.61        12.01 o                         
   0  -4  17        232.04        207.30        19.59 o                         
   1  -4  17        575.08        583.69        19.43 o                         
   2  -4  17         29.29         25.22         7.10 o                         
   3  -4  17       1574.67       1651.00        29.60 o                         
   4  -4  17          0.15         -5.69         6.04 o                         
  -6  -3  17        184.48        170.67        24.57 o                         
  -5  -3  17        804.93        830.22        48.20 o                         
  -4  -3  17         36.25         25.49        13.11 o                         
  -3  -3  17       1414.31       1419.54        37.69 o                         
  -2  -3  17          9.35         12.87         8.66 o                         
  -1  -3  17        275.00        300.53        17.68 o                         
   0  -3  17       1436.47       1442.93        30.94 o                         
   1  -3  17       1324.21       1339.13        27.00 o                         
   2  -3  17          4.35          8.21         5.73 o                         
   3  -3  17       1841.82       1812.50        50.53 o                         
   4  -3  17         11.48         -1.79         6.43 o                         
  -6  -2  17         30.60         31.46         8.90 o                         
  -5  -2  17        615.19        619.41        65.78 o                         
  -4  -2  17         10.71         11.74        11.89 o                         
  -3  -2  17        664.15        629.01        31.49 o                         
  -2  -2  17        203.82        198.98        29.83 o                         
  -1  -2  17        166.59        149.70        14.64 o                         
   0  -2  17        541.72        558.86        21.47 o                         
   1  -2  17        517.65        509.64        19.74 o                         
   2  -2  17         14.26          4.47         7.25 o                         
   3  -2  17        821.26        878.72        27.00 o                         
   4  -2  17          2.39          3.24         7.36 o                         
   5  -2  17        661.99        666.02        25.30 o                         
  -6  -1  17         58.91         72.45        13.07 o                         
  -5  -1  17        741.39        790.56        23.51 o                         
  -4  -1  17         13.02         34.45        12.41 o                         
  -3  -1  17        449.90        509.35        30.90 o                         
  -2  -1  17          1.75         13.84         7.81 o                         
  -1  -1  17        224.28        237.41        16.90 o                         
   0  -1  17         11.04         19.45         7.39 o                         
   1  -1  17       1655.66       1655.81        43.90 o                         
   2  -1  17          7.29         17.05         7.94 o                         
   3  -1  17        847.09        846.29        27.80 o                         
   4  -1  17         36.38         42.88         9.89 o                         
   5  -1  17        708.58        686.07        26.20 o                         
  -6   0  17        158.04        132.84        29.81 o                         
  -5   0  17        563.51        540.56        23.85 o                         
  -4   0  17         19.53         12.99         6.19 o                         
  -3   0  17        946.77       1010.89        52.86 o                         
  -2   0  17         29.27         37.96         8.90 o                         
  -1   0  17       1348.41       1298.58        31.07 o                         
   0   0  17          1.29         -2.01         7.85 o                         
   1   0  17       1521.67       1529.16        42.11 o                         
   2   0  17          1.33          7.06         7.26 o                         
   3   0  17       1314.37       1339.81        34.33 o                         
   4   0  17          6.30         -1.06         7.45 o                         
  -6   1  17          2.61         -8.95         8.95 o                         
  -5   1  17        435.14        490.93        57.81 o                         
  -4   1  17         20.81         21.06         7.56 o                         
  -3   1  17       1418.80       1431.31        49.24 o                         
  -2   1  17        135.87        135.68        13.19 o                         
  -1   1  17        605.21        563.38        26.85 o                         
   0   1  17         11.68         15.11        12.59 o                         
   1   1  17       1092.63       1071.97        35.56 o                         
   2   1  17         11.75         -1.54         8.45 o                         
   3   1  17        790.36        788.75        32.85 o                         
   4   1  17         35.05         24.61        11.04 o                         
  -5   2  17       1232.94       1218.06        46.73 o                         
  -4   2  17         24.83         28.46         9.46 o                         
  -3   2  17        972.58        972.13        28.35 o                         
  -2   2  17         56.08         41.42        17.90 o                         
  -1   2  17        239.31        278.85        21.97 o                         
   0   2  17          0.09         -3.15        11.10 o                         
   1   2  17        749.82        709.43        29.53 o                         
   2   2  17          2.90         -0.25         8.77 o                         
   3   2  17       1160.18       1109.49        39.44 o                         
   4   2  17          2.75         -1.54         9.71 o                         
  -5   3  17        748.05        803.56        41.09 o                         
  -4   3  17          0.73          1.10         7.93 o                         
  -3   3  17       1053.15       1127.59        74.55 o                         
  -2   3  17          0.39          0.99        11.93 o                         
  -1   3  17          1.26         -2.32        13.59 o                         
   0   3  17        187.09        159.40        28.17 o                         
   1   3  17        245.76        205.10        30.16 o                         
   2   3  17          8.71          9.94        15.24 o                         
   3   3  17       1206.28       1242.92        60.64 o                         
  -3   4  17        462.99        460.88        24.89 o                         
  -2   4  17         17.35         14.25        16.57 o                         
  -1   4  17         29.39         47.72        20.55 o                         
   0   4  17        285.06        251.16        35.46 o                         
   1   4  17        165.04        182.56        31.15 o                         
  -2  -6  18          6.19         12.12         9.90 o                         
  -1  -6  18        207.67        208.22        15.74 o                         
   0  -6  18        888.64        894.29        25.33 o                         
   1  -6  18         28.56         31.37         8.60 o                         
  -3  -5  18         30.45          7.66         9.37 o                         
  -2  -5  18          3.94          5.18         9.06 o                         
  -1  -5  18        285.53        287.75        23.29 o                         
   0  -5  18        911.11        926.95        25.23 o                         
   1  -5  18          7.36          5.27         6.85 o                         
   2  -5  18        889.10        917.46        24.01 o                         
  -4  -4  18        539.04        612.95        28.69 o                         
  -3  -4  18          3.25         10.60         9.55 o                         
  -2  -4  18        316.90        331.72        26.86 o                         
  -1  -4  18         71.44         66.28        11.34 o                         
   0  -4  18        568.83        560.26        22.43 o                         
   1  -4  18         29.77         31.33         8.57 o                         
   2  -4  18        931.77        960.89        23.81 o                         
   3  -4  18          7.04          7.89         7.30 o                         
  -5  -3  18         10.65          6.40        12.17 o                         
  -4  -3  18        521.09        577.31        44.41 o                         
  -3  -3  18         24.31         18.16        12.07 o                         
  -2  -3  18        209.33        156.90        28.65 o                         
  -1  -3  18        652.75        669.09        22.49 o                         
   0  -3  18        421.76        402.87        20.21 o                         
   1  -3  18         46.36         30.47         8.09 o                         
   2  -3  18        814.52        797.50        27.13 o                         
   3  -3  18         10.72         12.01         7.98 o                         
   4  -3  18        500.65        523.16        34.53 o                         
  -5  -2  18         10.64         24.12        13.54 o                         
  -4  -2  18        489.62        448.42        33.42 o                         
  -3  -2  18          4.99          8.63        10.43 o                         
  -2  -2  18         14.91          8.25         8.09 o                         
  -1  -2  18        328.89        326.13        20.97 o                         
   0  -2  18        652.65        608.97        23.07 o                         
   1  -2  18        192.11        193.70        19.53 o                         
   2  -2  18       1358.01       1421.33        40.90 o                         
   3  -2  18          0.16         -5.87         7.25 o                         
   4  -2  18       1097.32       1071.69        31.24 o                         
  -5  -1  18          6.09          5.61        11.69 o                         
  -4  -1  18        346.62        350.84        30.57 o                         
  -3  -1  18        165.91        193.80        22.37 o                         
  -2  -1  18         17.31         11.95         8.12 o                         
  -1  -1  18         91.88         74.34        11.51 o                         
   0  -1  18        757.96        716.51        90.47 o                         
   1  -1  18        112.17         99.68        17.40 o                         
   2  -1  18       1045.21       1048.35        30.80 o                         
   3  -1  18         36.92         30.31         9.03 o                         
   4  -1  18        655.58        676.68        49.36 o                         
  -5   0  18         18.06         21.93         8.84 o                         
  -4   0  18        784.50        863.36        83.66 o                         
  -3   0  18         37.68         44.94        10.41 o                         
  -2   0  18        694.61        679.09        24.71 o                         
  -1   0  18          0.22          6.58         8.73 o                         
   0   0  18        496.23        488.78        26.23 o                         
   1   0  18         14.55         28.42        10.38 o                         
   2   0  18       2305.17       2301.35        46.37 o                         
   3   0  18          9.24          7.88         8.11 o                         
   4   0  18        664.90        646.43        41.33 o                         
  -5   1  18         39.97         34.91        10.64 o                         
  -4   1  18        775.68        807.19        32.29 o                         
  -3   1  18          3.77         13.81         9.95 o                         
  -2   1  18        307.63        327.73        25.00 o                         
  -1   1  18        147.21        145.15        17.74 o                         
   0   1  18        769.74        734.86        35.13 o                         
   1   1  18          8.38         18.06         9.37 o                         
   2   1  18       1352.16       1216.16        39.94 o                         
   3   1  18          2.80         -7.27         7.27 o                         
  -4   2  18        668.76        734.44        27.53 o                         
  -3   2  18          0.76         -0.99        14.58 o                         
  -2   2  18         72.58         61.97        21.87 o                         
  -1   2  18          5.59        -12.26        13.26 o                         
   0   2  18        351.42        350.17        26.84 o                         
   1   2  18        107.25         93.79        15.08 o                         
   2   2  18        667.36        711.42        31.87 o                         
   3   2  18          0.33          2.95        11.60 o                         
  -3   3  18         56.51         35.79        19.22 o                         
  -2   3  18         12.81         16.24        16.57 o                         
  -1   3  18         15.56         31.15        18.23 o                         
   0   3  18        679.76        645.15        46.39 o                         
   1   3  18         74.42         56.01        19.88 o                         
  -2  -5  19        267.58        234.62        20.85 o                         
  -1  -5  19        671.04        685.93        34.44 o                         
   0  -5  19          3.82          0.29         9.15 o                         
   1  -5  19        878.70        938.22        25.73 o                         
  -3  -4  19        129.31        105.93        15.54 o                         
  -2  -4  19        259.13        235.55        20.37 o                         
  -1  -4  19        430.48        435.08        22.66 o                         
   0  -4  19         49.75         55.37        10.66 o                         
   1  -4  19        927.54        956.62        36.08 o                         
   2  -4  19         20.22         16.64         8.64 o                         
  -4  -3  19         10.53         14.35        13.00 o                         
  -3  -3  19         70.31         81.92        17.69 o                         
  -2  -3  19         41.15         34.86        11.04 o                         
  -1  -3  19        287.92        299.18        20.79 o                         
   0  -3  19         27.48         51.80        11.46 o                         
   1  -3  19        680.01        698.16        27.09 o                         
   2  -3  19          5.15          7.94         8.15 o                         
   3  -3  19        620.83        637.63        32.47 o                         
  -4  -2  19          7.35          1.37        11.82 o                         
  -3  -2  19          2.01          2.62        10.75 o                         
  -2  -2  19         70.05         76.96        13.03 o                         
  -1  -2  19        923.46        896.88        29.21 o                         
   0  -2  19         97.07         82.03        15.12 o                         
   1  -2  19       1527.68       1583.26        46.10 o                         
   2  -2  19          1.22         12.57         8.63 o                         
   3  -2  19        685.67        680.78        46.83 o                         
  -4  -1  19         79.21         62.04        15.85 o                         
  -3  -1  19          0.36         10.39         8.86 o                         
  -2  -1  19         55.07         51.04        11.25 o                         
  -1  -1  19        428.09        405.45        28.59 o                         
   0  -1  19         17.74         16.67         9.91 o                         
   1  -1  19       1035.67       1095.85        52.86 o                         
   2  -1  19          2.69          7.37         8.32 o                         
   3  -1  19        868.81        919.77        30.34 o                         
  -4   0  19        246.30        262.99        26.37 o                         
  -3   0  19          8.21          5.32         8.31 o                         
  -2   0  19        167.22        141.99        19.15 o                         
  -1   0  19        174.68        178.71        30.14 o                         
   0   0  19         62.81         55.80        13.30 o                         
   1   0  19       1075.06       1005.06        37.26 o                         
   2   0  19          0.79          2.06         8.01 o                         
   3   0  19        341.65        388.85        24.07 o                         
  -4   1  19          1.73          0.66        16.90 o                         
  -3   1  19         73.12         41.09        21.21 o                         
  -2   1  19         80.03         65.45        14.29 o                         
  -1   1  19        203.72        237.60        22.74 o                         
   0   1  19          0.25         -0.18         9.00 o                         
   1   1  19       1164.10       1100.41        38.54 o                         
   2   1  19          2.29          6.76         8.52 o                         
  -3   2  19          0.89         -4.97        15.24 o                         
  -2   2  19         61.12         61.97        22.53 o                         
  -1   2  19        814.97        874.44        55.01 o                         
   0   2  19         17.26         20.21        16.24 o                         
   1   2  19        822.20        803.89        50.37 o                         
  -1  -4  20         36.40         37.87        10.18 o                         
   0  -4  20        760.49        792.42        24.78 o                         
  -3  -3  20         55.29         83.31        21.04 o                         
  -2  -3  20        311.38        352.70        23.96 o                         
  -1  -3  20          1.23         -2.63         8.31 o                         
   0  -3  20        653.79        733.99        48.55 o                         
   1  -3  20          1.20         14.00         9.57 o                         
  -3  -2  20        110.88        114.94        15.94 o                         
  -2  -2  20        692.50        708.57        28.39 o                         
  -1  -2  20         40.10         34.65        13.33 o                         
   0  -2  20        981.43       1018.62        44.08 o                         
   1  -2  20        109.23        103.51        16.61 o                         
   2  -2  20        214.30        223.52        24.17 o                         
  -3  -1  20         98.39         86.81        13.68 o                         
  -2  -1  20        730.22        765.60        48.55 o                         
  -1  -1  20          1.12          2.00        10.28 o                         
   0  -1  20        944.02        982.95        69.43 o                         
   1  -1  20          0.99         -1.25         9.32 o                         
   2  -1  20        723.63        717.82        28.10 o                         
  -3   0  20        157.91        156.31        20.85 o                         
  -2   0  20        529.57        554.99        32.29 o                         
  -1   0  20          4.63         -2.89        26.84 o                         
   0   0  20        941.41        912.88        37.37 o                         
   1   0  20          8.67         10.23        10.66 o                         
  -2   1  20        164.32        234.26        37.12 o                         
  -1   1  20          5.75         -5.37         9.57 o                         
   0   1  20        548.37        641.51        35.62 o                         
                                                                                
