# Supplementary material for: Structure of copper(II) complexes grown from ionic liquids – 1-ethyl-3-methyl­imidazolium acetate or chloride
Source: Acta Crystallogr E Crystallogr Commun. 2018 Jun 19;74(Pt 7):981–6. doi: 10.1107/S2056989018008538 (PMC6038647; doi:10.1107/S2056989018008538)
Supplement: Supplementary file 8 [file e-74-00981-4sup5.hkl]

data_4                                                                          
_shelx_title ' sht287 in P-1'                                                   
_shelx_refln_list_code          4                                               
_shelx_F_calc_maximum      157.12                                               
_exptl_crystal_F_000       588.00                                               
_reflns_d_resolution_high  0.8000                                               
                                                                                
loop_                                                                           
 _space_group_symop_operation_xyz                                               
 'x, y, z'                                                                      
 '-x, -y, -z'                                                                   
                                                                                
_cell_length_a     7.9526                                                       
_cell_length_b     8.0951                                                       
_cell_length_c    18.8886                                                       
_cell_angle_alpha  79.177                                                       
_cell_angle_beta   78.950                                                       
_cell_angle_gamma  89.932                                                       
                                                                                
_shelx_F_squared_multiplier     1.000                                           
                                                                                
loop_                                                                           
 _refln_index_h                                                                 
 _refln_index_k                                                                 
 _refln_index_l                                                                 
 _refln_F_squared_calc                                                          
 _refln_F_squared_meas                                                          
 _refln_F_squared_sigma                                                         
 _refln_observed_status                                                         
   1   0   0      16160.95      16698.12        85.24 o                         
   2   0   0        731.16        781.21        11.21 o                         
   3   0   0       1097.30       1102.73        18.77 o                         
   4   0   0        873.80        809.93        15.14 o                         
   5   0   0       4273.71       4111.55        41.94 o                         
   6   0   0       4068.08       3935.51        43.07 o                         
   7   0   0        387.01        454.62        31.00 o                         
   8   0   0        426.13        408.16        35.03 o                         
   9   0   0        374.35        327.16        35.37 o                         
  -9   1   0        149.22         96.47        24.29 o                         
  -8   1   0        266.45        236.68        28.10 o                         
  -7   1   0        245.77        225.78        19.46 o                         
  -6   1   0          2.27          1.59         8.08 o                         
  -5   1   0        242.22        248.33         9.65 o                         
  -4   1   0        477.18        530.07         9.32 o                         
  -3   1   0          6.35          0.62         2.83 o                         
  -2   1   0       3586.77       4018.37        28.20 o                         
  -1   1   0        251.31        218.20         4.26 o                         
   0   1   0         10.80         28.69         1.92 o                         
   1   1   0          3.82         12.68         2.21 o                         
   2   1   0       3449.90       3588.55        22.44 o                         
   3   1   0         72.23         73.81         6.36 o                         
   4   1   0        532.89        694.32        15.90 o                         
   5   1   0        118.09        125.37        10.23 o                         
   6   1   0        252.81        230.28        15.38 o                         
   7   1   0        197.64        228.38        19.19 o                         
   8   1   0         57.57         55.21        15.79 o                         
   9   1   0          0.93         25.28        21.13 o                         
  -9   2   0          0.72          7.38        20.19 o                         
  -8   2   0       1092.26       1101.60        76.18 o                         
  -7   2   0       2893.21       2823.16        68.58 o                         
  -6   2   0       2170.52       2136.80        35.60 o                         
  -5   2   0        758.34        750.85        19.95 o                         
  -4   2   0         14.32         17.34         5.52 o                         
  -3   2   0       2350.35       2159.08        18.32 o                         
  -2   2   0        112.82         70.84         5.04 o                         
  -1   2   0      21836.79      22259.97       160.77 o                         
   0   2   0         17.00         41.28         4.28 o                         
   1   2   0         31.21         45.63         5.14 o                         
   2   2   0       1854.36       1922.19        17.73 o                         
   3   2   0        641.04        593.49        10.88 o                         
   4   2   0       4206.56       4116.75        30.27 o                         
   5   2   0       6552.60       6336.62       120.63 o                         
   6   2   0       1846.86       1792.41        42.32 o                         
   7   2   0        150.37        138.83        19.79 o                         
   8   2   0        891.21        855.43        30.04 o                         
   9   2   0        537.51        605.54        51.66 o                         
  -9   3   0        493.63        443.39        38.66 o                         
  -8   3   0         41.30         19.43        17.71 o                         
  -7   3   0          5.76         11.80        25.83 o                         
  -6   3   0         93.40        104.72        11.44 o                         
  -5   3   0         74.69         69.02         9.68 o                         
  -4   3   0        109.40        108.53         4.91 o                         
  -3   3   0        280.29        296.51        10.38 o                         
  -2   3   0       1369.15       1606.21        21.56 o                         
  -1   3   0       5602.85       6171.79        38.02 o                         
   0   3   0        192.90        211.26        13.26 o                         
   1   3   0         64.59         73.30         7.62 o                         
   2   3   0         83.46         87.28         8.60 o                         
   3   3   0          4.25          1.17         4.48 o                         
   4   3   0        212.57        239.33         9.55 o                         
   5   3   0          2.76          2.66         5.33 o                         
   6   3   0         45.90         42.32        12.47 o                         
   7   3   0        388.43        357.61        22.84 o                         
   8   3   0         12.41          9.68        12.32 o                         
   9   3   0         15.12         22.17        26.49 o                         
  -9   4   0        368.04        325.95        36.24 o                         
  -8   4   0       1533.22       1590.46        58.79 o                         
  -7   4   0       1011.48       1015.79        45.35 o                         
  -6   4   0        277.07        310.29        28.45 o                         
  -5   4   0         82.99         79.84        11.03 o                         
  -4   4   0        374.01        346.99        11.05 o                         
  -3   4   0       2494.71       2410.34        30.77 o                         
  -2   4   0       9263.87       9135.16        75.83 o                         
  -1   4   0       3033.22       3027.22        26.20 o                         
   0   4   0        221.93        237.57        11.75 o                         
   1   4   0       1549.33       1511.72        22.66 o                         
   2   4   0       1345.55       1099.77        27.66 o                         
   3   4   0       5826.42       5876.27        54.09 o                         
   4   4   0       4826.21       4681.67        38.39 o                         
   5   4   0        265.66        245.61        11.32 o                         
   6   4   0        220.50        220.10        17.37 o                         
   7   4   0        838.89        903.76        30.62 o                         
   8   4   0        651.95        728.81        35.02 o                         
  -8   5   0         72.15         44.28        20.71 o                         
  -7   5   0          7.47         20.21        17.07 o                         
  -6   5   0          7.38         14.52        16.45 o                         
  -5   5   0        121.59        107.96        13.41 o                         
  -4   5   0        284.20        310.20        19.12 o                         
  -3   5   0        117.79        139.12        11.58 o                         
  -2   5   0        122.11        109.61        10.11 o                         
  -1   5   0        738.59        737.38        16.66 o                         
   0   5   0        153.78        191.26        10.00 o                         
   1   5   0        113.77         91.99        10.03 o                         
   2   5   0        656.65        590.72        26.34 o                         
   3   5   0         78.79         92.25        11.32 o                         
   4   5   0        193.55        187.32        15.03 o                         
   5   5   0          1.07          1.80         9.52 o                         
   6   5   0          6.34         14.33         8.59 o                         
   7   5   0         33.36         15.81        19.04 o                         
   8   5   0         62.24         68.20        20.92 o                         
  -7   6   0        215.43        309.19        33.71 o                         
  -6   6   0        110.17         70.12        20.27 o                         
  -5   6   0        859.62        894.65        29.05 o                         
  -4   6   0       1913.92       1878.76        35.09 o                         
  -3   6   0       1422.69       1360.78        31.56 o                         
  -2   6   0       1511.50       1464.13        42.12 o                         
  -1   6   0          9.56         -1.21         5.98 o                         
   0   6   0       1226.34       1192.12        24.73 o                         
   1   6   0       2180.56       2119.64        33.59 o                         
   2   6   0       2882.06       2766.77        39.90 o                         
   3   6   0       1715.35       1684.76        35.88 o                         
   4   6   0          5.42          0.94        10.17 o                         
   5   6   0        436.37        461.82        25.68 o                         
   6   6   0        929.00        963.68        32.81 o                         
   7   6   0        423.00        462.97        36.03 o                         
  -7   7   0          3.21        -18.32        18.32 o                         
  -6   7   0        211.54        169.89        27.64 o                         
  -5   7   0         34.41         26.88        14.43 o                         
  -4   7   0         15.24         25.73        10.41 o                         
  -3   7   0        243.78        266.50        20.21 o                         
  -2   7   0          2.08         -0.47         9.68 o                         
  -1   7   0          0.13          8.61         5.66 o                         
   0   7   0         24.87         36.06        10.73 o                         
   1   7   0        165.71        132.23        14.56 o                         
   2   7   0        134.75        110.13        13.05 o                         
   3   7   0          0.57         -1.78         9.82 o                         
   4   7   0         13.96          3.75        11.74 o                         
   5   7   0         16.25         11.68        12.44 o                         
   6   7   0         40.43         46.72        13.57 o                         
  -6   8   0        216.82        260.98        34.39 o                         
  -5   8   0        800.77        744.15        40.14 o                         
  -4   8   0        258.43        259.50        19.53 o                         
  -3   8   0        271.91        250.89        19.93 o                         
  -2   8   0          1.99         -7.69         9.90 o                         
  -1   8   0        552.84        542.39        13.34 o                         
   0   8   0       1120.58       1110.21        29.39 o                         
   1   8   0        366.07        361.34        21.31 o                         
   2   8   0        180.36        217.16        25.08 o                         
   3   8   0         13.57         17.49        13.36 o                         
   4   8   0        129.51        154.91        21.66 o                         
   5   8   0        529.78        549.69        31.70 o                         
  -4   9   0         13.57         19.93        29.90 o                         
  -3   9   0          2.10        -12.83        12.83 o                         
  -2   9   0          3.99        -10.15        13.94 o                         
  -1   9   0          0.05         18.01        16.19 o                         
   0   9   0        209.09        192.40        29.85 o                         
   1   9   0          5.20         -8.13        11.19 o                         
   2   9   0         16.57          5.93        12.93 o                         
   3   9   0         62.31         50.52        21.76 o                         
  -3  -9   1        195.33        203.93        22.78 o                         
  -2  -9   1         97.04        129.55        19.44 o                         
  -1  -9   1        343.64        313.38        21.73 o                         
   0  -9   1        982.45       1034.67        38.05 o                         
   1  -9   1       1192.81       1145.44        46.90 o                         
   2  -9   1        171.35        224.93        38.50 o                         
   3  -9   1         20.11         16.26        16.01 o                         
   4  -9   1          4.06        -12.05        13.67 o                         
  -5  -8   1         57.24         36.87        17.18 o                         
  -4  -8   1          6.24         47.49        15.63 o                         
  -3  -8   1        155.32        116.72        22.71 o                         
  -2  -8   1          2.25          0.80        11.75 o                         
  -1  -8   1        101.59         86.69        14.37 o                         
   0  -8   1          0.19         -8.00        10.22 o                         
   1  -8   1         59.14         65.32         9.12 o                         
   2  -8   1         10.74         10.14        11.25 o                         
   3  -8   1          0.01         -9.31        10.93 o                         
   4  -8   1         14.30          4.00        11.58 o                         
   5  -8   1          7.46         -3.78        15.18 o                         
   6  -8   1         23.79         11.47        38.55 o                         
  -6  -7   1        450.52        432.78        26.78 o                         
  -5  -7   1        656.99        654.06        28.74 o                         
  -4  -7   1        462.62        551.39        40.82 o                         
  -3  -7   1        116.52        130.78        14.65 o                         
  -2  -7   1        106.79         89.45        18.57 o                         
  -1  -7   1         83.98         77.20        13.03 o                         
   0  -7   1        765.14        706.61        37.92 o                         
   1  -7   1        715.69        727.55        18.43 o                         
   2  -7   1        127.46        129.77        15.16 o                         
   3  -7   1         13.58          2.50        10.52 o                         
   4  -7   1       1101.05       1097.49        31.21 o                         
   5  -7   1       1338.31       1293.45        44.66 o                         
   6  -7   1       1002.59       1042.70        52.75 o                         
   7  -7   1        177.02        163.11        29.98 o                         
  -7  -6   1         34.14         51.08        20.80 o                         
  -6  -6   1          0.22         -5.95        10.30 o                         
  -5  -6   1         16.15         -5.98        10.01 o                         
  -4  -6   1          7.67         10.79        11.49 o                         
  -3  -6   1         18.92         10.71         9.92 o                         
  -2  -6   1         84.92         73.55        11.78 o                         
  -1  -6   1         11.29         29.51        10.18 o                         
   0  -6   1         43.57         63.48         8.75 o                         
   1  -6   1        103.73        107.27         8.98 o                         
   2  -6   1         22.99         43.01        11.92 o                         
   3  -6   1          5.66          5.85         9.90 o                         
   4  -6   1        132.20        137.62        13.80 o                         
   5  -6   1         99.48        123.85        14.91 o                         
   6  -6   1          1.27        -16.31        16.31 o                         
   7  -6   1          0.86         -4.80        17.03 o                         
  -8  -5   1        426.63        442.84        35.99 o                         
  -7  -5   1        639.57        663.91        40.05 o                         
  -6  -5   1        998.39       1018.06        17.28 o                         
  -5  -5   1        865.19        887.73        25.40 o                         
  -4  -5   1        110.95         91.77        13.35 o                         
  -3  -5   1       3667.63       3452.05        49.10 o                         
  -2  -5   1       4661.23       4702.09        49.78 o                         
  -1  -5   1       3943.55       3886.35        43.11 o                         
   0  -5   1       1908.92       1930.15        25.30 o                         
   1  -5   1        116.49        106.57         7.96 o                         
   2  -5   1        707.77        659.70        21.20 o                         
   3  -5   1       2810.33       2866.56        39.24 o                         
   4  -5   1       1545.17       1627.29        43.56 o                         
   5  -5   1        236.29        282.32        28.58 o                         
   6  -5   1         75.42         55.13        19.78 o                         
   7  -5   1         87.13        113.67        23.08 o                         
   8  -5   1        662.94        651.57       118.39 o                         
  -8  -4   1         14.59         10.92        13.34 o                         
  -7  -4   1          0.07         12.18        11.56 o                         
  -6  -4   1          2.66          3.53        10.46 o                         
  -5  -4   1         86.27         70.09         7.70 o                         
  -4  -4   1        556.08        599.89        18.97 o                         
  -3  -4   1        872.99        890.77        18.47 o                         
  -2  -4   1       1117.52       1105.99        21.19 o                         
  -1  -4   1         10.65          2.62         6.35 o                         
   0  -4   1          0.81          3.95         4.86 o                         
   1  -4   1        715.50        808.65        13.65 o                         
   2  -4   1          7.64         15.25         6.46 o                         
   3  -4   1         73.73         97.97         9.29 o                         
   4  -4   1        169.38        167.38        10.34 o                         
   5  -4   1         19.33         20.12         6.67 o                         
   6  -4   1         13.55         15.44        10.97 o                         
   7  -4   1          0.16         -8.78        15.60 o                         
   8  -4   1          0.54          0.50        17.65 o                         
   9  -4   1         27.92         -5.60        18.72 o                         
  -9  -3   1        384.26        440.47        58.34 o                         
  -8  -3   1        484.35        482.10        28.76 o                         
  -7  -3   1        961.81        942.37        31.12 o                         
  -6  -3   1        329.71        343.69        21.10 o                         
  -5  -3   1        579.68        612.28        26.59 o                         
  -4  -3   1       3863.15       3963.89        31.48 o                         
  -3  -3   1       5151.04       4801.47        35.07 o                         
  -2  -3   1       2053.58       1833.01        23.68 o                         
  -1  -3   1       2643.79       2609.05        27.79 o                         
   0  -3   1         20.27          4.47         4.89 o                         
   1  -3   1        469.03        524.18         9.87 o                         
   2  -3   1      10132.05       9967.94        86.30 o                         
   3  -3   1       6961.02       7389.21        62.36 o                         
   4  -3   1        285.52        274.43        11.65 o                         
   5  -3   1         22.15         13.71         4.55 o                         
   6  -3   1        442.71        506.13        21.16 o                         
   7  -3   1       1318.43       1235.37        67.92 o                         
   8  -3   1        903.00        861.78        46.80 o                         
   9  -3   1        414.98        399.78        39.72 o                         
  -9  -2   1         26.68         31.76        26.09 o                         
  -8  -2   1         57.63         43.57        12.03 o                         
  -7  -2   1        162.11        145.86        15.15 o                         
  -6  -2   1        132.35        157.02        14.99 o                         
  -5  -2   1          1.54         11.66         8.14 o                         
  -4  -2   1       2056.46       2152.57        29.34 o                         
  -3  -2   1         19.32         17.40         4.02 o                         
  -2  -2   1       2234.25       2215.65        16.70 o                         
  -1  -2   1       2667.86       2699.58        25.25 o                         
   0  -2   1         88.86        123.12         9.96 o                         
   1  -2   1          3.54         -0.89         3.03 o                         
   2  -2   1          1.98          0.47         4.46 o                         
   3  -2   1       5091.87       5369.56        45.99 o                         
   4  -2   1        489.51        413.54        11.62 o                         
   5  -2   1        122.64        153.15         7.37 o                         
   6  -2   1        217.98        215.63        15.23 o                         
   7  -2   1        635.34        635.48        53.86 o                         
   8  -2   1        404.80        438.80        39.99 o                         
   9  -2   1        436.16        369.54        35.85 o                         
  -9  -1   1        582.80        569.50        45.05 o                         
  -8  -1   1       1126.58       1141.20        52.11 o                         
  -7  -1   1         87.28         94.79        11.63 o                         
  -6  -1   1        817.10        849.27        26.12 o                         
  -5  -1   1       4847.61       4985.37        50.16 o                         
  -4  -1   1       3826.69       3643.37        38.03 o                         
  -3  -1   1       1807.94       1522.61        18.54 o                         
  -2  -1   1       5732.33       6086.22        33.80 o                         
  -1  -1   1       1379.08       1516.40        11.16 o                         
   0  -1   1      18518.16      18836.94       120.18 o                         
   1  -1   1      11840.42      11998.20        88.68 o                         
   2  -1   1       4386.73       4419.16        36.13 o                         
   3  -1   1       2568.73       2652.98        26.60 o                         
   4  -1   1          2.73          2.62         5.27 o                         
   5  -1   1       1920.77       1898.86        25.56 o                         
   6  -1   1       3164.61       3174.91        31.68 o                         
   7  -1   1       2351.10       2294.57        48.76 o                         
   8  -1   1        869.33        852.75        44.42 o                         
   9  -1   1         35.44         58.06        21.37 o                         
  -9   0   1          0.44          1.95        29.11 o                         
  -8   0   1         52.73         47.70        39.34 o                         
  -7   0   1         45.40          6.25        11.83 o                         
  -6   0   1        360.62        370.43         9.73 o                         
  -5   0   1          3.47          1.93         4.26 o                         
  -4   0   1        691.86        806.38        12.45 o                         
  -3   0   1        102.38        106.45         4.81 o                         
  -2   0   1          4.44         10.19         3.09 o                         
  -1   0   1       1008.25       1098.40         8.24 o                         
   0   0   1         52.89         -0.36         0.36 o                         
   1   0   1       1984.49       2135.84        13.15 o                         
   2   0   1       1805.88       1842.51        17.38 o                         
   3   0   1          3.21          5.11         4.60 o                         
   4   0   1        262.53        239.50        11.71 o                         
   5   0   1        424.20        457.47        14.46 o                         
   6   0   1        320.30        318.32        17.97 o                         
   7   0   1         29.19         33.93         9.38 o                         
   8   0   1         76.41         65.63        25.44 o                         
   9   0   1        167.84        188.34        30.27 o                         
  -9   1   1        256.27        282.38        49.17 o                         
  -8   1   1          0.84        -14.77        14.77 o                         
  -7   1   1        411.07        428.63        31.09 o                         
  -6   1   1       4699.04       4753.31        78.64 o                         
  -5   1   1       4352.17       4189.65        47.12 o                         
  -4   1   1        916.36        901.26        16.81 o                         
  -3   1   1        520.66        556.92        10.29 o                         
  -2   1   1          4.26          4.77         2.35 o                         
  -1   1   1       8077.68       8768.82        78.50 o                         
   0   1   1      23523.97      24525.47       114.39 o                         
   1   1   1       6141.31       6617.48        47.19 o                         
   2   1   1       1340.72       1401.26        13.21 o                         
   3   1   1        869.57       1010.14        10.82 o                         
   4   1   1       1068.14        982.53        18.78 o                         
   5   1   1       3376.53       3243.23        38.89 o                         
   6   1   1       3784.01       3660.45        50.31 o                         
   7   1   1         57.26         57.60        13.11 o                         
   8   1   1        351.63        346.29        35.46 o                         
   9   1   1        285.78        247.71        33.67 o                         
  -9   2   1        410.78        445.39        44.84 o                         
  -8   2   1         44.43         51.82        18.33 o                         
  -7   2   1         61.46         46.55        15.84 o                         
  -6   2   1        783.36        740.13        21.18 o                         
  -5   2   1         53.87         71.35         8.44 o                         
  -4   2   1        216.52        246.64        10.47 o                         
  -3   2   1          9.82          9.68         3.75 o                         
  -2   2   1        290.67        333.11         6.68 o                         
  -1   2   1      11129.08      11459.42        73.38 o                         
   0   2   1       1680.20       1737.12        14.35 o                         
   1   2   1       2950.70       3237.79        26.27 o                         
   2   2   1        252.70        278.86         6.03 o                         
   3   2   1        320.85        354.42         8.83 o                         
   4   2   1          0.58          5.67         3.84 o                         
   5   2   1        543.47        553.58        18.68 o                         
   6   2   1          4.54          8.07        10.60 o                         
   7   2   1        943.92        966.20        29.20 o                         
   8   2   1         66.79         59.22        13.73 o                         
   9   2   1         12.31         32.20        22.67 o                         
  -9   3   1          1.01         -0.14        20.45 o                         
  -8   3   1        589.34        537.16        54.55 o                         
  -7   3   1       1749.24       1787.41        54.66 o                         
  -6   3   1       1212.12       1150.68        55.42 o                         
  -5   3   1       1875.18       1867.85        30.35 o                         
  -4   3   1        167.81        147.77        10.03 o                         
  -3   3   1       1338.96       1298.55        21.51 o                         
  -2   3   1       8705.47       9138.23        64.50 o                         
  -1   3   1      14260.47      13971.60        92.09 o                         
   0   3   1        150.64        102.09         5.17 o                         
   1   3   1        200.46        192.98         8.71 o                         
   2   3   1          1.96         -0.70         4.63 o                         
   3   3   1       3466.16       3461.29        29.77 o                         
   4   3   1       3332.98       3344.19        30.09 o                         
   5   3   1       5207.36       5181.43        43.31 o                         
   6   3   1        955.25       1044.95        30.70 o                         
   7   3   1          0.27         -7.13        10.78 o                         
   8   3   1        337.09        398.61        25.10 o                         
   9   3   1        642.22        618.22        36.25 o                         
  -9   4   1         35.99         10.63        19.01 o                         
  -8   4   1         36.16         -1.77        21.37 o                         
  -7   4   1         34.84         23.89        16.84 o                         
  -6   4   1         19.04         21.77        13.96 o                         
  -5   4   1          0.39          3.73         9.99 o                         
  -4   4   1          2.79         -0.91         7.56 o                         
  -3   4   1        273.22        251.02         9.20 o                         
  -2   4   1        517.98        491.89        15.92 o                         
  -1   4   1       1551.60       1550.18        14.50 o                         
   0   4   1          0.85          1.83         4.20 o                         
   1   4   1        184.08        184.40        10.01 o                         
   2   4   1        180.93        153.75        11.15 o                         
   3   4   1        714.30        787.69        18.19 o                         
   4   4   1        177.88        148.44         9.04 o                         
   5   4   1          3.37          1.43         6.66 o                         
   6   4   1        820.79        791.35        18.78 o                         
   7   4   1        195.32        190.03        19.12 o                         
   8   4   1         26.31         18.69        14.12 o                         
  -8   5   1       1060.21       1078.83        88.76 o                         
  -7   5   1       1031.73       1033.99        64.25 o                         
  -6   5   1        378.69        389.31        53.88 o                         
  -5   5   1         23.31         38.28        10.49 o                         
  -4   5   1        174.40        180.87         7.62 o                         
  -3   5   1       3092.98       3192.32        38.72 o                         
  -2   5   1      12663.75      12805.60       102.53 o                         
  -1   5   1       2189.57       2099.32        20.37 o                         
   0   5   1         67.20         47.21         9.36 o                         
   1   5   1        565.81        581.38        17.06 o                         
   2   5   1       5608.83       5661.11        54.62 o                         
   3   5   1       3577.18       3587.68        43.11 o                         
   4   5   1       4120.32       4005.25        47.44 o                         
   5   5   1          4.55         -0.33         9.21 o                         
   6   5   1        584.25        528.05        24.94 o                         
   7   5   1        812.31        851.76        32.40 o                         
   8   5   1        396.17        428.54        30.11 o                         
  -7   6   1          4.50         13.12        20.06 o                         
  -6   6   1         33.38         47.92        19.42 o                         
  -5   6   1         28.89         19.32        16.13 o                         
  -4   6   1        338.44        326.58        15.96 o                         
  -3   6   1         48.13         39.00        10.79 o                         
  -2   6   1         66.57         55.76        11.66 o                         
  -1   6   1        179.39        185.85         9.69 o                         
   0   6   1         27.36         17.94         7.44 o                         
   1   6   1         68.37         55.94         8.76 o                         
   2   6   1         88.61         86.64        13.60 o                         
   3   6   1        135.56        118.24        13.37 o                         
   4   6   1        119.77        114.12        13.37 o                         
   5   6   1         39.87         54.94        12.72 o                         
   6   6   1          8.93         -1.90        15.95 o                         
   7   6   1          0.39         -9.50         9.50 o                         
  -7   7   1         27.08         18.97        19.96 o                         
  -6   7   1         31.98         42.46        16.04 o                         
  -5   7   1        384.56        335.22        32.60 o                         
  -4   7   1        968.79       1044.65        46.02 o                         
  -3   7   1       1897.69       1960.78        39.02 o                         
  -2   7   1        234.44        241.56        20.76 o                         
  -1   7   1         64.32         76.17        12.21 o                         
   0   7   1         75.73        105.39         8.83 o                         
   1   7   1        527.91        545.40        23.19 o                         
   2   7   1        617.84        693.36        41.12 o                         
   3   7   1       2304.88       2379.85        40.04 o                         
   4   7   1         60.22         42.37        13.01 o                         
   5   7   1         83.72         57.10        17.61 o                         
   6   7   1        730.92        800.09        31.25 o                         
  -6   8   1          0.28          0.35        22.03 o                         
  -5   8   1         74.22         70.63        22.06 o                         
  -4   8   1         37.23         29.70        18.43 o                         
  -3   8   1         24.89         13.99        13.93 o                         
  -2   8   1          0.12         -6.11        10.48 o                         
  -1   8   1         12.12         25.88        15.13 o                         
   0   8   1         28.49         45.20        12.31 o                         
   1   8   1         21.55         14.17        11.47 o                         
   2   8   1        115.52        115.82        15.67 o                         
   3   8   1        175.78        172.69        17.95 o                         
   4   8   1         44.80         36.36        14.98 o                         
   5   8   1          8.95         10.83        14.44 o                         
  -4   9   1        485.25        432.39        58.48 o                         
  -3   9   1        158.50        123.35        42.43 o                         
  -2   9   1         85.02         62.43        18.19 o                         
  -1   9   1        576.01        552.52        36.36 o                         
   0   9   1        944.33       1015.30        30.37 o                         
   1   9   1        947.11       1044.88        48.44 o                         
   2   9   1        715.03        702.17        30.71 o                         
   3   9   1          0.41         -9.13        14.19 o                         
   4   9   1         86.12         96.63        18.95 o                         
   0  10   1        148.21        134.90        28.03 o                         
  -3  -9   2          3.92          4.57        15.62 o                         
  -2  -9   2          6.12         -4.35        14.05 o                         
  -1  -9   2         31.42          4.29        12.51 o                         
   0  -9   2          9.21         -7.28        11.61 o                         
   1  -9   2          0.24         -1.91        10.44 o                         
   2  -9   2        104.85         78.95        23.48 o                         
   3  -9   2         14.84         -8.58        21.78 o                         
   4  -9   2         18.36          9.53        11.98 o                         
  -5  -8   2        599.05        574.76        32.13 o                         
  -4  -8   2        471.80        480.47        29.54 o                         
  -3  -8   2        449.15        430.66        35.54 o                         
  -2  -8   2        533.11        525.08        27.52 o                         
  -1  -8   2         67.00         96.78        14.92 o                         
   0  -8   2        390.03        363.68        21.44 o                         
   1  -8   2       1650.24       1694.38        38.33 o                         
   2  -8   2        400.83        394.92        25.14 o                         
   3  -8   2        197.32        192.76        23.59 o                         
   4  -8   2          1.69         13.09        11.69 o                         
   5  -8   2        163.95        170.78        33.52 o                         
  -6  -7   2          2.42          6.62         9.67 o                         
  -5  -7   2          0.10         -6.22        11.59 o                         
  -4  -7   2         12.64         -7.40        11.90 o                         
  -3  -7   2          1.58         13.64        12.05 o                         
  -2  -7   2         18.80         27.23        10.85 o                         
  -1  -7   2          1.03         -2.16         9.82 o                         
   0  -7   2        300.31        339.81        19.96 o                         
   1  -7   2         62.75         71.36        11.43 o                         
   2  -7   2        117.53        110.25        17.97 o                         
   3  -7   2          7.07         -5.48        10.23 o                         
   4  -7   2          0.97         -9.28        10.09 o                         
   5  -7   2         18.14         28.70        10.39 o                         
   6  -7   2         57.16        103.98        26.23 o                         
   7  -7   2         27.82         30.93        25.18 o                         
  -7  -6   2        133.79        128.46        25.64 o                         
  -6  -6   2        608.26        637.89        36.56 o                         
  -5  -6   2        809.88        815.46        36.42 o                         
  -4  -6   2       1032.51       1076.33        37.35 o                         
  -3  -6   2        123.34        139.22        15.18 o                         
  -2  -6   2        956.33       1020.27        26.37 o                         
  -1  -6   2       2221.67       2261.89        35.89 o                         
   0  -6   2       4317.87       4234.53        48.41 o                         
   1  -6   2        782.55        753.96        18.13 o                         
   2  -6   2        119.28        123.77         8.05 o                         
   3  -6   2        128.57        147.86        15.38 o                         
   4  -6   2        939.00        968.04        28.52 o                         
   5  -6   2       1331.52       1392.66        36.52 o                         
   6  -6   2       1510.00       1468.59        58.36 o                         
   7  -6   2        259.01        220.90        31.34 o                         
  -7  -5   2         80.46        105.25        21.38 o                         
  -6  -5   2         52.77         36.70        16.87 o                         
  -5  -5   2        117.84        111.31        12.57 o                         
  -4  -5   2        436.64        459.42        21.29 o                         
  -3  -5   2        477.54        510.98        20.11 o                         
  -2  -5   2        423.39        444.32        29.57 o                         
  -1  -5   2        296.15        279.77        17.83 o                         
   0  -5   2        305.90        365.16        21.01 o                         
   1  -5   2         28.04         27.13         6.63 o                         
   2  -5   2         85.34         95.39         6.79 o                         
   3  -5   2          0.00         -1.58         8.40 o                         
   4  -5   2          2.46         -3.13         8.54 o                         
   5  -5   2          0.06         -1.96        11.62 o                         
   6  -5   2         20.38         14.14        12.82 o                         
   7  -5   2         15.36         16.27        28.06 o                         
   8  -5   2          8.57          0.13        18.63 o                         
  -8  -4   2        489.30        502.72        29.69 o                         
  -7  -4   2       1167.21       1145.74        49.46 o                         
  -6  -4   2        606.99        660.16        28.56 o                         
  -5  -4   2        528.13        494.08        11.60 o                         
  -4  -4   2         16.62          9.47         6.94 o                         
  -3  -4   2       1124.17       1186.21        20.75 o                         
  -2  -4   2       4846.62       4859.40        47.34 o                         
  -1  -4   2       3804.42       3624.45        38.34 o                         
   0  -4   2        603.74        596.00        15.71 o                         
   1  -4   2        247.67        294.76        11.24 o                         
   2  -4   2        856.45        887.71        13.09 o                         
   3  -4   2       2660.12       2392.66        36.96 o                         
   4  -4   2        913.45        933.74        20.06 o                         
   5  -4   2       1336.09       1319.02        28.18 o                         
   6  -4   2         54.02         75.71         8.46 o                         
   7  -4   2        235.54        224.16        28.74 o                         
   8  -4   2        490.13        440.44        38.39 o                         
   9  -4   2        331.18        348.26        39.86 o                         
  -8  -3   2          0.96         18.28        11.29 o                         
  -7  -3   2         30.46         28.27        14.64 o                         
  -6  -3   2        178.55        167.29        14.98 o                         
  -5  -3   2          2.39         -5.13        10.01 o                         
  -4  -3   2         41.23         42.16         5.49 o                         
  -3  -3   2        466.65        500.89         9.79 o                         
  -2  -3   2       1700.04       1897.25        22.20 o                         
  -1  -3   2         18.62         26.02         5.63 o                         
   0  -3   2         96.55         77.27         6.83 o                         
   1  -3   2        284.13        266.21         8.72 o                         
   2  -3   2       1774.36       1753.37        19.45 o                         
   3  -3   2         31.86         49.65         8.33 o                         
   4  -3   2          1.85          1.78         6.29 o                         
   5  -3   2         20.65         17.98         7.08 o                         
   6  -3   2         26.17          2.01         9.20 o                         
   7  -3   2         33.79         18.04        16.64 o                         
   8  -3   2        130.92        147.99        25.13 o                         
   9  -3   2         59.27         48.04        21.43 o                         
  -9  -2   2        470.51        509.26        45.76 o                         
  -8  -2   2        872.71        934.14        52.33 o                         
  -7  -2   2        637.03        645.51        28.63 o                         
  -6  -2   2        465.49        456.27        22.20 o                         
  -5  -2   2         12.76         -4.29         7.95 o                         
  -4  -2   2        754.53        746.83        15.96 o                         
  -3  -2   2       5811.06       5775.28        31.89 o                         
  -2  -2   2       2059.59       1895.70        17.98 o                         
  -1  -2   2       3745.23       3526.44        30.66 o                         
   0  -2   2        140.47        180.34         7.86 o                         
   1  -2   2       2719.25       2950.82        23.46 o                         
   2  -2   2       4946.48       4906.93        29.34 o                         
   3  -2   2      10591.28      10698.11       110.51 o                         
   4  -2   2       8056.94       8084.61        67.40 o                         
   5  -2   2        189.39        191.57        10.96 o                         
   6  -2   2        433.43        411.59        19.37 o                         
   7  -2   2       1754.48       1677.45        65.40 o                         
   8  -2   2       1405.79       1365.54        54.76 o                         
   9  -2   2        488.95        556.21        44.44 o                         
  -9  -1   2          1.67        -13.82        19.03 o                         
  -8  -1   2         76.82         82.63        21.99 o                         
  -7  -1   2         35.87         49.47        11.92 o                         
  -6  -1   2          1.01         -4.70         8.06 o                         
  -5  -1   2          6.84          3.67         6.78 o                         
  -4  -1   2        635.32        602.88        13.51 o                         
  -3  -1   2         49.14         54.36         5.46 o                         
  -2  -1   2         60.27         62.08         5.15 o                         
  -1  -1   2        197.45        211.07         5.35 o                         
   0  -1   2        168.77        231.93         6.12 o                         
   1  -1   2       1124.97       1132.67        11.17 o                         
   2  -1   2       8812.07       8951.19        52.68 o                         
   3  -1   2       7806.07       8844.15        81.72 o                         
   4  -1   2       1210.81       1332.01        20.60 o                         
   5  -1   2         10.05         12.90         7.67 o                         
   6  -1   2        280.93        271.16        13.69 o                         
   7  -1   2        153.96        181.48        13.29 o                         
   8  -1   2          0.54        -11.13        16.31 o                         
   9  -1   2         90.84         98.84        25.01 o                         
  -9   0   2        618.08        680.48        48.14 o                         
  -8   0   2       1085.06       1046.29        93.23 o                         
  -7   0   2        652.89        603.59        35.74 o                         
  -6   0   2       1058.18       1107.52        27.34 o                         
  -5   0   2       3147.22       3178.65        40.97 o                         
  -4   0   2       6240.91       6258.75        42.39 o                         
  -3   0   2       3071.25       2971.67        24.10 o                         
  -2   0   2       5611.51       5941.67        36.23 o                         
  -1   0   2       6132.34       6577.78        40.30 o                         
   0   0   2       8045.39       8546.11        46.31 o                         
   1   0   2      24685.60      25484.14       224.90 o                         
   2   0   2       1033.96        824.52         9.19 o                         
   3   0   2         96.81        162.22         4.12 o                         
   4   0   2        242.52        326.84        11.81 o                         
   5   0   2       1433.62       1514.99        24.77 o                         
   6   0   2       1970.38       1894.51        30.39 o                         
   7   0   2        410.18        444.17        22.97 o                         
   8   0   2        322.33        362.01        19.41 o                         
   9   0   2         71.67         54.69        24.26 o                         
  -9   1   2          0.16          4.32        17.39 o                         
  -8   1   2          0.45          5.41        16.17 o                         
  -7   1   2         14.87        -12.46        12.46 o                         
  -6   1   2        108.26        120.87        12.56 o                         
  -5   1   2        326.75        298.91        12.96 o                         
  -4   1   2        554.96        597.21        15.85 o                         
  -3   1   2        620.38        563.27        10.28 o                         
  -2   1   2         11.22         -7.08         7.68 o                         
  -1   1   2         41.18         33.70         7.32 o                         
   0   1   2         84.18        107.63         4.51 o                         
   1   1   2        715.13        666.46         8.94 o                         
   2   1   2       1502.45       1563.23        15.28 o                         
   3   1   2        137.27        154.05         7.96 o                         
   4   1   2         61.44         66.07         5.18 o                         
   5   1   2        747.91        761.38        18.69 o                         
   6   1   2         10.57         17.20        11.31 o                         
   7   1   2        149.86        176.39        15.77 o                         
   8   1   2        151.08        192.80        17.08 o                         
   9   1   2        156.43         98.91        26.19 o                         
  -9   2   2        315.18        309.90        32.15 o                         
  -8   2   2         24.97         17.17        15.34 o                         
  -7   2   2       1177.54       1226.71        44.11 o                         
  -6   2   2       2605.56       2522.03        44.62 o                         
  -5   2   2       6591.89       6344.00        83.43 o                         
  -4   2   2       1599.49       1564.13        20.18 o                         
  -3   2   2       1589.36       1561.08        18.05 o                         
  -2   2   2         16.31         44.95         6.93 o                         
  -1   2   2        842.84        728.70         8.77 o                         
   0   2   2      13908.42      13892.11        65.17 o                         
   1   2   2       5541.06       5734.14        41.88 o                         
   2   2   2        261.06        333.05         8.61 o                         
   3   2   2        809.64        795.61        12.04 o                         
   4   2   2       1970.40       1915.19        19.97 o                         
   5   2   2       4444.75       4128.99        31.96 o                         
   6   2   2       5047.16       5128.00        65.21 o                         
   7   2   2       1402.53       1380.73        34.50 o                         
   8   2   2         84.53         97.56        14.92 o                         
   9   2   2        241.19        246.94        20.83 o                         
  -9   3   2         57.86         48.02        19.59 o                         
  -8   3   2        349.26        347.39        30.92 o                         
  -7   3   2         86.30         73.14        17.50 o                         
  -6   3   2         46.01         55.25        10.72 o                         
  -5   3   2         33.92         51.53        11.28 o                         
  -4   3   2         20.58         14.06         5.55 o                         
  -3   3   2        114.11         98.06         6.91 o                         
  -2   3   2       1464.71       1586.94        15.27 o                         
  -1   3   2       1185.02       1200.91        15.80 o                         
   0   3   2        136.19        173.45         5.83 o                         
   1   3   2       3968.53       4136.93        32.23 o                         
   2   3   2        443.37        446.85         8.00 o                         
   3   3   2          0.32          3.90         4.86 o                         
   4   3   2        386.17        370.43        11.73 o                         
   5   3   2         11.47          7.58         5.79 o                         
   6   3   2       1033.73       1050.10        15.45 o                         
   7   3   2       1454.96       1511.41        37.66 o                         
   8   3   2         90.86         68.91        15.43 o                         
   9   3   2          0.86          7.69        13.44 o                         
  -8   4   2       1045.41       1096.26        47.54 o                         
  -7   4   2       1081.16       1045.47        43.22 o                         
  -6   4   2        352.72        351.45        20.71 o                         
  -5   4   2         22.88         19.71         7.38 o                         
  -4   4   2        697.31        725.39        22.14 o                         
  -3   4   2        721.40        746.94        17.63 o                         
  -2   4   2      10910.37      11023.07        78.73 o                         
  -1   4   2      16033.98      16595.57       110.66 o                         
   0   4   2       5143.42       5071.17        38.89 o                         
   1   4   2        786.34        740.51        13.99 o                         
   2   4   2          1.41          4.47         6.45 o                         
   3   4   2       1882.46       1854.32        25.61 o                         
   4   4   2       3423.74       3390.95        32.99 o                         
   5   4   2       3951.89       3860.90        55.08 o                         
   6   4   2        520.46        513.17        15.16 o                         
   7   4   2         88.31         91.29        18.28 o                         
   8   4   2        496.85        491.95        41.06 o                         
  -8   5   2          4.90          3.33        21.90 o                         
  -7   5   2          4.22          5.94        15.79 o                         
  -6   5   2         38.24         18.21        15.21 o                         
  -5   5   2          4.80          0.90         9.87 o                         
  -4   5   2          1.89         -3.14         8.46 o                         
  -3   5   2         47.33         40.50         6.23 o                         
  -2   5   2       1099.01       1122.75        22.15 o                         
  -1   5   2          1.25          2.84         6.71 o                         
   0   5   2        207.80        224.60        10.31 o                         
   1   5   2        668.12        690.08        15.92 o                         
   2   5   2         34.45         34.16         8.86 o                         
   3   5   2          8.06         15.85         8.84 o                         
   4   5   2          0.42         -7.07         9.19 o                         
   5   5   2          0.63         -2.45         8.98 o                         
   6   5   2        151.20        172.84        12.69 o                         
   7   5   2          6.96          7.77         6.35 o                         
   8   5   2         21.20         41.79        16.77 o                         
  -7   6   2        670.25        714.30        43.66 o                         
  -6   6   2        282.60        278.55        22.64 o                         
  -5   6   2         11.07          8.18        14.86 o                         
  -4   6   2        555.08        654.89        27.60 o                         
  -3   6   2       2931.33       2830.05        42.00 o                         
  -2   6   2       4792.13       4955.31        66.34 o                         
  -1   6   2        692.30        748.57        25.36 o                         
   0   6   2        145.57        128.60         7.98 o                         
   1   6   2        583.14        592.00        19.91 o                         
   2   6   2       1409.61       1408.29        28.43 o                         
   3   6   2       1777.75       1717.66        32.41 o                         
   4   6   2       2215.28       2167.59        36.69 o                         
   5   6   2          2.38          8.43        10.66 o                         
   6   6   2        386.27        387.36        23.38 o                         
   7   6   2        529.41        524.31        25.33 o                         
  -7   7   2          0.00         -1.95        18.21 o                         
  -6   7   2         21.86         26.30        14.63 o                         
  -5   7   2         11.96         27.69        17.23 o                         
  -4   7   2         76.72         79.77        28.13 o                         
  -3   7   2         46.39         60.34        11.09 o                         
  -2   7   2        119.95        109.08        13.62 o                         
  -1   7   2        398.12        375.43        20.28 o                         
   0   7   2          0.12         -0.65         5.82 o                         
   1   7   2        221.70        255.62        18.10 o                         
   2   7   2         12.16          8.89        10.24 o                         
   3   7   2         14.21         12.45        10.59 o                         
   4   7   2          2.33          7.05        11.88 o                         
   5   7   2        346.48        339.89        22.20 o                         
   6   7   2          9.87         -7.83        11.82 o                         
  -6   8   2          3.05         -4.30        14.58 o                         
  -5   8   2        195.57        275.10        31.80 o                         
  -4   8   2        826.16        768.05        45.66 o                         
  -3   8   2       1569.68       1548.16        36.38 o                         
  -2   8   2        106.24        163.06        20.85 o                         
  -1   8   2          1.51          5.50        18.61 o                         
   0   8   2        194.39        187.79        12.27 o                         
   1   8   2        774.38        773.77        37.36 o                         
   2   8   2        848.07        830.64        46.97 o                         
   3   8   2       1192.86       1175.96        34.18 o                         
   4   8   2         48.89         40.47        15.14 o                         
   5   8   2         31.69         31.75        15.43 o                         
  -4   9   2          1.96         -3.41        25.70 o                         
  -3   9   2         37.63         37.02        14.96 o                         
  -2   9   2         14.92         -0.83        13.99 o                         
  -1   9   2          1.29         -8.43        14.59 o                         
   0   9   2         31.71         42.12        18.10 o                         
   1   9   2         69.11         73.38        15.34 o                         
   2   9   2          2.62          0.86        11.77 o                         
   3   9   2         70.96         46.09        16.16 o                         
   4   9   2        238.82        259.71        43.68 o                         
  -1  10   2        194.05        188.50        26.69 o                         
   0  10   2        788.21        740.72        45.15 o                         
  -2  -9   3        301.89        265.28        25.13 o                         
  -1  -9   3        138.82        130.96        17.52 o                         
   0  -9   3         90.47         98.85        20.61 o                         
   1  -9   3        344.80        363.63        23.42 o                         
   2  -9   3        291.16        290.92        30.61 o                         
   3  -9   3        316.87        355.56        31.73 o                         
  -4  -8   3          0.37          8.09        14.15 o                         
  -3  -8   3          7.57         23.59        14.69 o                         
  -2  -8   3         55.76         55.28        15.77 o                         
  -1  -8   3          2.89          3.59        11.51 o                         
   0  -8   3         28.27         30.20        12.48 o                         
   1  -8   3          0.41         -1.56        10.34 o                         
   2  -8   3         84.65         55.96        18.81 o                         
   3  -8   3          9.55        -10.29        11.38 o                         
   4  -8   3          2.98          3.31        11.07 o                         
   5  -8   3         12.39         12.82        14.20 o                         
  -6  -7   3         89.65         97.05        15.31 o                         
  -5  -7   3        732.02        800.32        41.44 o                         
  -4  -7   3       1109.88       1189.16        51.97 o                         
  -3  -7   3        704.96        693.30        28.28 o                         
  -2  -7   3        721.96        783.73        27.57 o                         
  -1  -7   3         37.44         29.00        11.38 o                         
   0  -7   3       1044.54       1140.45        30.15 o                         
   1  -7   3       2332.99       2375.72        39.70 o                         
   2  -7   3       1970.34       2046.03        29.65 o                         
   3  -7   3        150.31        145.08        19.56 o                         
   4  -7   3         11.78         12.51        10.67 o                         
   5  -7   3        598.34        626.73        28.41 o                         
   6  -7   3       1046.92        905.75        57.74 o                         
   7  -7   3        858.66        968.65       158.38 o                         
  -7  -6   3         47.73         41.06        21.58 o                         
  -6  -6   3         10.53         -7.73        26.18 o                         
  -5  -6   3          6.88          7.55        12.77 o                         
  -4  -6   3          1.23         -5.78        10.26 o                         
  -3  -6   3         57.81         45.53        12.39 o                         
  -2  -6   3         22.70         28.68        13.70 o                         
  -1  -6   3          1.87         15.32        10.12 o                         
   0  -6   3        141.62        148.36        13.68 o                         
   1  -6   3        223.52        217.68        15.71 o                         
   2  -6   3        164.18        186.81        10.88 o                         
   3  -6   3        333.17        250.58        25.18 o                         
   4  -6   3         15.33          4.07         9.06 o                         
   5  -6   3         22.30         33.74        18.55 o                         
   6  -6   3         30.61          7.22        14.04 o                         
   7  -6   3          3.79          6.88        18.45 o                         
  -7  -5   3        198.16        221.19        26.06 o                         
  -6  -5   3        383.57        450.05        32.73 o                         
  -5  -5   3        579.01        589.94        16.52 o                         
  -4  -5   3       1265.86       1203.25        29.10 o                         
  -3  -5   3         35.52         36.15        10.22 o                         
  -2  -5   3       1526.06       1511.37        28.47 o                         
  -1  -5   3       4571.07       4563.44        49.00 o                         
   0  -5   3       4846.36       4498.26        47.44 o                         
   1  -5   3       3384.06       3283.47        34.18 o                         
   2  -5   3        166.27        157.07         9.20 o                         
   3  -5   3        166.36        171.76        19.38 o                         
   4  -5   3        559.59        534.46        20.70 o                         
   5  -5   3        795.74        791.23        25.23 o                         
   6  -5   3       1369.98       1366.61        39.96 o                         
   7  -5   3        132.13        186.56        28.72 o                         
   8  -5   3         39.88         59.58        22.09 o                         
  -8  -4   3         95.20         62.83        15.47 o                         
  -7  -4   3         20.59         35.31        14.28 o                         
  -6  -4   3         27.91         11.47        13.02 o                         
  -5  -4   3          0.17          7.29        13.42 o                         
  -4  -4   3         52.26         44.34         8.33 o                         
  -3  -4   3       1114.83       1186.47        21.15 o                         
  -2  -4   3        899.66        861.60        21.80 o                         
  -1  -4   3          3.00         12.07         6.97 o                         
   0  -4   3        585.42        680.55        22.22 o                         
   1  -4   3         52.04         48.02         6.38 o                         
   2  -4   3        231.36        229.77         9.01 o                         
   3  -4   3          1.28         -4.62         6.76 o                         
   4  -4   3        227.71        243.72        15.98 o                         
   5  -4   3          0.07          4.92         9.01 o                         
   6  -4   3         70.00         69.92        13.32 o                         
   7  -4   3        197.02        147.08        33.95 o                         
   8  -4   3          1.07         -7.81        17.35 o                         
   9  -4   3         15.14         14.29        33.57 o                         
  -8  -3   3        743.43        794.76        52.85 o                         
  -7  -3   3       1765.46       1711.06        40.65 o                         
  -6  -3   3       2062.97       2009.24        36.73 o                         
  -5  -3   3       2839.31       2834.80        42.03 o                         
  -4  -3   3        139.10        158.00         9.42 o                         
  -3  -3   3       1983.26       1774.07        26.83 o                         
  -2  -3   3       2538.20       2419.48        25.75 o                         
  -1  -3   3       3275.85       3129.18        32.27 o                         
   0  -3   3        891.64        889.32        22.01 o                         
   1  -3   3         32.43         71.86         5.92 o                         
   2  -3   3          7.95          6.70         4.01 o                         
   3  -3   3       8203.87       8074.58        67.45 o                         
   4  -3   3       3797.92       3769.38        72.90 o                         
   5  -3   3       2960.06       2962.93        38.58 o                         
   6  -3   3        253.87        297.23        19.49 o                         
   7  -3   3          4.24          7.54        11.96 o                         
   8  -3   3        241.01        294.25        32.65 o                         
   9  -3   3        185.65        251.59        32.37 o                         
  -9  -2   3        357.82        337.59        47.20 o                         
  -8  -2   3          7.06         -2.65        19.53 o                         
  -7  -2   3         70.44         92.21        12.93 o                         
  -6  -2   3          2.47          9.50         9.79 o                         
  -5  -2   3          2.73          2.12         7.79 o                         
  -4  -2   3          7.47         13.05         5.71 o                         
  -3  -2   3          4.54         10.13         2.61 o                         
  -2  -2   3        101.85         82.64         5.45 o                         
  -1  -2   3        378.82        414.70        10.20 o                         
   0  -2   3       4772.69       5238.46        52.00 o                         
   1  -2   3       1894.29       2119.85        22.46 o                         
   2  -2   3       1145.40       1332.71        14.74 o                         
   3  -2   3        882.61        960.06        17.21 o                         
   4  -2   3        402.08        477.78        14.69 o                         
   5  -2   3         86.77         88.83         9.40 o                         
   6  -2   3        540.32        530.14        27.20 o                         
   7  -2   3          2.50         17.10         8.12 o                         
   8  -2   3         24.63         23.02        19.09 o                         
   9  -2   3        210.42        207.17        30.23 o                         
  -9  -1   3        363.82        436.03        41.95 o                         
  -8  -1   3        696.63        704.22        43.35 o                         
  -7  -1   3        792.41        820.03        33.20 o                         
  -6  -1   3        916.59        963.60        24.07 o                         
  -5  -1   3         55.03         39.67         7.13 o                         
  -4  -1   3       2486.36       2343.74        26.61 o                         
  -3  -1   3       4232.44       4099.40        35.68 o                         
  -2  -1   3       8671.60       8558.76        59.53 o                         
  -1  -1   3        506.28        605.93         8.10 o                         
   0  -1   3         12.16         20.55         3.55 o                         
   1  -1   3        122.29         88.20         5.30 o                         
   2  -1   3      15987.39      16021.60        83.81 o                         
   3  -1   3       7456.72       7603.69        44.35 o                         
   4  -1   3       6444.12       6842.59        59.94 o                         
   5  -1   3         12.71          0.80         6.31 o                         
   6  -1   3        300.14        339.47        15.91 o                         
   7  -1   3        990.31       1078.73        28.28 o                         
   8  -1   3       1027.37        983.04        27.82 o                         
   9  -1   3       1150.48       1258.56        56.93 o                         
  -9   0   3         87.77        107.77        25.07 o                         
  -8   0   3         17.42         19.42        18.38 o                         
  -7   0   3         17.89         20.67        15.31 o                         
  -6   0   3        829.27        766.65        32.38 o                         
  -5   0   3       1351.73       1365.63        23.56 o                         
  -4   0   3       1288.60       1334.30        20.19 o                         
  -3   0   3         50.45         56.37         5.31 o                         
  -2   0   3       2672.26       2683.22        21.09 o                         
  -1   0   3         57.01         82.69         3.96 o                         
   0   0   3        236.97        342.73         4.65 o                         
   1   0   3       1225.95       1314.79        14.31 o                         
   2   0   3        508.46        554.03        14.19 o                         
   3   0   3         86.44         77.64         3.99 o                         
   4   0   3          1.93          1.10         4.69 o                         
   5   0   3        135.96        149.24        10.73 o                         
   6   0   3          0.33          1.11         7.90 o                         
   7   0   3         52.20         56.03        15.90 o                         
   8   0   3         94.95        119.80        22.35 o                         
   9   0   3         70.30         56.62        22.86 o                         
  -9   1   3        578.05        589.91        72.23 o                         
  -8   1   3        472.33        472.02        35.28 o                         
  -7   1   3        175.10        179.10        21.93 o                         
  -6   1   3        329.08        355.70        16.00 o                         
  -5   1   3       5502.48       5365.90        50.62 o                         
  -4   1   3       3163.71       2959.95        29.51 o                         
  -3   1   3       1170.26        906.78        17.05 o                         
  -2   1   3        894.43        831.39        48.65 o                         
  -1   1   3        540.20        552.23        25.70 o                         
   0   1   3       5819.49       6165.30        48.30 o                         
   1   1   3      14829.17      15423.79        92.79 o                         
   2   1   3       5319.52       5499.77        40.51 o                         
   3   1   3        863.91        838.98        11.56 o                         
   4   1   3        437.35        438.37         9.41 o                         
   5   1   3       1302.42       1215.58        23.23 o                         
   6   1   3       2471.17       2475.65        36.97 o                         
   7   1   3        924.51        931.43        28.15 o                         
   8   1   3        288.59        328.68        28.20 o                         
   9   1   3        116.71        110.09        20.73 o                         
  -9   2   3          8.34        -14.68        16.94 o                         
  -8   2   3          4.18          3.36        14.44 o                         
  -7   2   3         14.03          0.68        12.60 o                         
  -6   2   3         29.71         30.77         9.19 o                         
  -5   2   3        273.52        298.97        12.62 o                         
  -4   2   3          0.30          0.13         4.24 o                         
  -3   2   3          5.60          6.42        10.18 o                         
  -2   2   3          8.25         14.65         4.03 o                         
  -1   2   3        818.39        955.07        12.07 o                         
   0   2   3       4586.29       5070.89        46.84 o                         
   1   2   3       6783.18       7404.34        47.24 o                         
   2   2   3        130.74        127.23         6.03 o                         
   3   2   3        845.56        927.24        14.31 o                         
   4   2   3        352.35        397.60        11.60 o                         
   5   2   3        305.83        303.70        14.77 o                         
   6   2   3         80.94         86.82        11.56 o                         
   7   2   3        379.19        404.32        25.81 o                         
   8   2   3         84.80         62.85        15.29 o                         
   9   2   3        192.69        213.78        20.44 o                         
  -9   3   3        225.69        239.55        29.88 o                         
  -8   3   3          1.56         12.11        14.51 o                         
  -7   3   3        137.21        111.74        18.54 o                         
  -6   3   3        992.81        942.66        42.21 o                         
  -5   3   3       3458.80       3337.32        36.73 o                         
  -4   3   3       4055.84       4090.24        39.06 o                         
  -3   3   3        417.20        407.99        14.68 o                         
  -2   3   3        430.16        444.13        10.59 o                         
  -1   3   3       1176.74       1164.06        16.43 o                         
   0   3   3       1284.91       1147.45        11.76 o                         
   1   3   3       7474.30       7721.33        47.73 o                         
   2   3   3        281.96        285.73         9.61 o                         
   3   3   3        142.67        137.11         7.79 o                         
   4   3   3       2276.95       2137.60        23.56 o                         
   5   3   3       3017.06       2928.43        29.50 o                         
   6   3   3       4219.42       4033.48        37.53 o                         
   7   3   3       1213.81       1178.65        33.83 o                         
   8   3   3         52.40         66.94        15.31 o                         
   9   3   3        312.33        349.21        25.72 o                         
  -8   4   3         82.13         98.61        20.37 o                         
  -7   4   3         48.14         51.47        16.24 o                         
  -6   4   3          8.43          8.90        10.02 o                         
  -5   4   3         33.69         29.78        14.37 o                         
  -4   4   3        125.24        142.18        10.24 o                         
  -3   4   3        394.01        435.00        19.61 o                         
  -2   4   3        136.16        121.56         6.20 o                         
  -1   4   3        435.32        432.99        11.76 o                         
   0   4   3         49.15         62.48         4.39 o                         
   1   4   3       1624.37       1830.60        19.65 o                         
   2   4   3        564.01        610.76        12.44 o                         
   3   4   3        196.28        189.52         9.23 o                         
   4   4   3          7.59         18.96         7.23 o                         
   5   4   3          2.14          5.01         6.86 o                         
   6   4   3        124.93        126.15         9.78 o                         
   7   4   3        311.82        318.23         9.98 o                         
   8   4   3         46.13         44.97        17.07 o                         
   9   4   3          8.21         11.37        15.52 o                         
  -8   5   3        607.74        693.28        41.66 o                         
  -7   5   3        700.95        674.17        58.60 o                         
  -6   5   3       1132.21       1109.51        42.50 o                         
  -5   5   3        488.79        503.48        37.33 o                         
  -4   5   3         42.17         54.78         9.95 o                         
  -3   5   3        990.50        992.14        22.63 o                         
  -2   5   3       5811.45       5594.76        49.66 o                         
  -1   5   3       4376.19       4201.95        41.10 o                         
   0   5   3       2337.25       2301.50        20.99 o                         
   1   5   3         19.84         25.72         5.63 o                         
   2   5   3         10.77         18.07         8.07 o                         
   3   5   3       2555.00       2486.44        35.33 o                         
   4   5   3        961.98        935.98        27.52 o                         
   5   5   3        647.99        652.82        20.00 o                         
   6   5   3         28.50          8.89         8.61 o                         
   7   5   3         16.04         -2.14         9.29 o                         
   8   5   3        211.49        203.82        22.81 o                         
  -7   6   3          1.77         24.05        32.39 o                         
  -6   6   3          7.98         20.53        12.55 o                         
  -5   6   3          1.82         -8.54        28.58 o                         
  -4   6   3         53.00         45.96        11.89 o                         
  -3   6   3          1.98         -3.99         7.42 o                         
  -2   6   3         18.46         21.63         9.48 o                         
  -1   6   3         92.25         95.82         9.80 o                         
   0   6   3         93.61         99.71         9.58 o                         
   1   6   3          2.21         10.50         7.49 o                         
   2   6   3        396.66        428.55        18.36 o                         
   3   6   3        216.61        233.45        15.32 o                         
   4   6   3         93.41        103.67        12.56 o                         
   5   6   3         51.75         73.17        13.55 o                         
   6   6   3        230.89        219.03        30.09 o                         
   7   6   3         66.49         57.38        18.96 o                         
  -7   7   3        650.22        683.25        46.73 o                         
  -6   7   3        496.46        500.15        30.38 o                         
  -5   7   3         15.60         28.35        16.68 o                         
  -4   7   3        327.00        331.07        29.79 o                         
  -3   7   3       1624.64       1636.94        32.52 o                         
  -2   7   3       1484.70       1544.51        33.43 o                         
  -1   7   3       1083.06       1150.64        33.54 o                         
   0   7   3         87.30        117.77         9.06 o                         
   1   7   3         11.80         15.58         9.68 o                         
   2   7   3       1800.57       1658.48        34.84 o                         
   3   7   3       1289.68       1221.42        45.09 o                         
   4   7   3       2285.75       2227.05        39.76 o                         
   5   7   3        178.03        194.78        18.68 o                         
   6   7   3         50.42         54.64        13.63 o                         
   7   7   3        344.16        302.01        21.95 o                         
  -5   8   3          3.85         19.32        17.36 o                         
  -4   8   3          4.17          9.72        23.60 o                         
  -3   8   3        122.34         89.99        13.03 o                         
  -2   8   3         45.40         58.45        20.08 o                         
  -1   8   3        184.30        147.46        19.96 o                         
   0   8   3          4.58          1.02         8.13 o                         
   1   8   3          1.32         12.03         9.92 o                         
   2   8   3         95.86         79.91        13.94 o                         
   3   8   3        157.20        156.46        17.27 o                         
   4   8   3        291.06        259.82        27.82 o                         
   5   8   3        323.43        306.14        31.83 o                         
  -4   9   3        634.61        603.37        65.56 o                         
  -3   9   3        430.92        381.54        52.45 o                         
  -2   9   3        148.48        182.80        22.05 o                         
  -1   9   3          0.35        -13.59        13.59 o                         
   0   9   3        142.64        156.06        23.93 o                         
   1   9   3        997.04        965.93        41.33 o                         
   2   9   3        873.89        888.66        44.60 o                         
   3   9   3        890.12        847.32        59.22 o                         
   4   9   3         17.33          5.80        15.06 o                         
  -1  10   3          3.69          1.94        16.99 o                         
   0  10   3          8.20         -4.28        17.55 o                         
   1  10   3          4.74        -13.32        13.32 o                         
  -2  -9   4          7.23         28.46        15.91 o                         
  -1  -9   4          2.28          4.67        14.69 o                         
   0  -9   4          1.31          3.48        12.57 o                         
   1  -9   4         38.59         43.76        14.45 o                         
   2  -9   4         63.70         79.60        21.43 o                         
   3  -9   4          6.18          5.00        16.43 o                         
  -4  -8   4        403.93        429.82        28.51 o                         
  -3  -8   4        516.59        545.80        30.76 o                         
  -2  -8   4        708.60        758.44        66.27 o                         
  -1  -8   4        759.18        762.61        30.98 o                         
   0  -8   4         54.96         46.44        13.26 o                         
   1  -8   4        320.46        333.44        20.23 o                         
   2  -8   4        761.37        804.91        40.01 o                         
   3  -8   4        903.73        965.59        53.51 o                         
   4  -8   4        439.29        441.62        26.94 o                         
   5  -8   4         24.09         16.42        13.15 o                         
  -5  -7   4          7.33         -3.11        10.93 o                         
  -4  -7   4          5.56          8.75        12.21 o                         
  -3  -7   4          0.53          2.95        12.12 o                         
  -2  -7   4          0.71         -9.81         9.81 o                         
  -1  -7   4         54.85         13.21        10.01 o                         
   0  -7   4        110.73        122.10        14.53 o                         
   1  -7   4        499.87        578.11        27.50 o                         
   2  -7   4         30.67         40.15         8.79 o                         
   3  -7   4         16.62         30.14        14.93 o                         
   4  -7   4         30.54         27.73        12.06 o                         
   5  -7   4         27.20         13.20        12.52 o                         
   6  -7   4          4.57        -16.26        18.99 o                         
  -6  -6   4         67.77         41.44        24.29 o                         
  -5  -6   4       1060.71       1072.11        32.23 o                         
  -4  -6   4       2163.53       2204.59        62.84 o                         
  -3  -6   4        819.76        903.13        29.34 o                         
  -2  -6   4        344.83        372.54        19.48 o                         
  -1  -6   4        429.89        371.68        21.11 o                         
   0  -6   4       2125.38       2085.64        34.73 o                         
   1  -6   4       3097.00       3012.09        40.66 o                         
   2  -6   4       1812.65       1874.04        28.21 o                         
   3  -6   4        109.84        120.20        15.47 o                         
   4  -6   4         41.63         31.95        13.61 o                         
   5  -6   4        642.19        674.74        28.70 o                         
   6  -6   4       1634.03       1626.79        37.99 o                         
   7  -6   4        556.77        566.18        47.45 o                         
  -7  -5   4        267.77        300.88        29.54 o                         
  -6  -5   4          2.25         -9.44        14.98 o                         
  -5  -5   4          0.58         -5.69         5.69 o                         
  -4  -5   4         22.15         17.90         8.21 o                         
  -3  -5   4        117.89        136.53        15.46 o                         
  -2  -5   4        384.22        412.01        18.99 o                         
  -1  -5   4        555.67        580.66        24.51 o                         
   0  -5   4         14.47          9.05         8.78 o                         
   1  -5   4         70.32         50.00         8.14 o                         
   2  -5   4          0.03         10.23         6.45 o                         
   3  -5   4          3.80          6.31         5.28 o                         
   4  -5   4          7.93         18.69        16.18 o                         
   5  -5   4         50.76         31.97        11.01 o                         
   6  -5   4          1.86          6.89         9.48 o                         
   7  -5   4         28.10         26.68        20.29 o                         
   8  -5   4         25.03         44.90        23.49 o                         
  -8  -4   4         33.30         29.69        15.25 o                         
  -7  -4   4        715.70        753.90        36.67 o                         
  -6  -4   4       1098.49       1096.59        78.37 o                         
  -5  -4   4       1935.08       1919.64        67.66 o                         
  -4  -4   4        954.80        885.36        18.82 o                         
  -3  -4   4        606.46        644.42        22.46 o                         
  -2  -4   4        403.32        423.97        15.15 o                         
  -1  -4   4       5716.61       5766.84        53.21 o                         
   0  -4   4       4541.74       4411.17        44.07 o                         
   1  -4   4       4271.21       4073.70        41.30 o                         
   2  -4   4        503.55        475.48        13.22 o                         
   3  -4   4        555.85        521.81        17.21 o                         
   4  -4   4        462.44        491.34        20.41 o                         
   5  -4   4       1218.85       1238.91        30.74 o                         
   6  -4   4       1302.13       1377.69        31.99 o                         
   7  -4   4        287.43        293.41        17.97 o                         
   8  -4   4          4.75          4.70        18.83 o                         
   9  -4   4         13.65         26.24        49.56 o                         
  -8  -3   4        240.44        250.26        34.35 o                         
  -7  -3   4         63.41         44.57        12.94 o                         
  -6  -3   4         10.52         25.99        11.43 o                         
  -5  -3   4        101.68         48.60        12.94 o                         
  -4  -3   4         10.56          3.31         9.12 o                         
  -3  -3   4        578.96        624.17        12.12 o                         
  -2  -3   4        139.40        184.70         9.13 o                         
  -1  -3   4        163.71        173.12         9.66 o                         
   0  -3   4       1010.51       1116.55        18.78 o                         
   1  -3   4          0.67          3.89         5.52 o                         
   2  -3   4        632.07        608.37        11.88 o                         
   3  -3   4        209.40        189.26         7.49 o                         
   4  -3   4        199.76        232.26        13.70 o                         
   5  -3   4          6.15          3.79         8.35 o                         
   6  -3   4        314.59        321.37        18.39 o                         
   7  -3   4        389.10        418.16        20.24 o                         
   8  -3   4          1.97          1.05        18.50 o                         
   9  -3   4          0.11        -17.55        17.83 o                         
  -8  -2   4        294.47        300.90       113.81 o                         
  -7  -2   4        976.48       1027.26        29.64 o                         
  -6  -2   4       1828.27       1861.99        32.49 o                         
  -5  -2   4       1607.87       1666.46        26.75 o                         
  -4  -2   4       1019.28       1100.54        20.28 o                         
  -3  -2   4        349.59        363.45        15.83 o                         
  -2  -2   4      11208.92      11526.35        70.68 o                         
  -1  -2   4       8659.95       8439.79        50.92 o                         
   0  -2   4       4467.19       4663.22        35.99 o                         
   1  -2   4         36.36         54.66         7.04 o                         
   2  -2   4         26.82         11.22         3.98 o                         
   3  -2   4       8021.59       8063.12        52.49 o                         
   4  -2   4      11867.06      11008.60       143.93 o                         
   5  -2   4       7704.17       7608.29        70.75 o                         
   6  -2   4        196.27        194.99        15.97 o                         
   7  -2   4        571.22        565.45        27.90 o                         
   8  -2   4        249.47        256.95        29.36 o                         
   9  -2   4        871.58        830.42        61.63 o                         
  -9  -1   4         20.31         56.34        36.32 o                         
  -8  -1   4          0.40          4.46        17.88 o                         
  -7  -1   4          0.01          6.00        15.37 o                         
  -6  -1   4        154.39        169.84        15.89 o                         
  -5  -1   4          2.34         -1.76         4.83 o                         
  -4  -1   4        112.18         99.98         7.80 o                         
  -3  -1   4        244.06        286.91         9.26 o                         
  -2  -1   4        109.00        123.53         9.33 o                         
  -1  -1   4        246.97        270.80         6.21 o                         
   0  -1   4        262.08        221.69         9.08 o                         
   1  -1   4      15325.96      15777.26        98.12 o                         
   2  -1   4         28.98         15.30         3.81 o                         
   3  -1   4       1486.09       1690.79        17.17 o                         
   4  -1   4        584.43        562.54        15.87 o                         
   5  -1   4        159.49        184.26        11.85 o                         
   6  -1   4         26.54         24.75        10.22 o                         
   7  -1   4         49.89         40.91        10.73 o                         
   8  -1   4          0.49         -9.05         9.05 o                         
   9  -1   4         21.07         11.61        20.87 o                         
  -9   0   4        401.21        374.88        36.75 o                         
  -8   0   4        979.40       1008.08        47.92 o                         
  -7   0   4        615.06        600.84        36.41 o                         
  -6   0   4        975.93        921.12        22.55 o                         
  -5   0   4         25.40          4.94         6.91 o                         
  -4   0   4        480.43        426.23        12.62 o                         
  -3   0   4       4671.35       4758.86        43.86 o                         
  -2   0   4      12059.49      11991.81        63.81 o                         
  -1   0   4         11.13         15.39         3.71 o                         
   0   0   4       3602.74       3845.20        31.88 o                         
   1   0   4        195.84        239.48        17.61 o                         
   2   0   4       1739.76       1855.78        19.31 o                         
   3   0   4       4990.41       4627.64        33.66 o                         
   4   0   4       6070.62       6131.20        40.38 o                         
   5   0   4         53.09         50.54         8.22 o                         
   6   0   4       1032.89       1034.16        27.67 o                         
   7   0   4         60.89         75.40        12.62 o                         
   8   0   4        856.22        837.38        28.33 o                         
   9   0   4       1085.67       1092.62        56.14 o                         
  -9   1   4          0.72        -17.04        17.04 o                         
  -8   1   4          5.63         24.61        15.38 o                         
  -7   1   4          5.76         -5.46        37.24 o                         
  -6   1   4        207.37        214.62        15.75 o                         
  -5   1   4       1261.12       1294.68        20.89 o                         
  -4   1   4       1126.80       1156.15        16.09 o                         
  -3   1   4        195.99        216.46        19.93 o                         
  -2   1   4        300.05        274.77        56.12 o                         
  -1   1   4       3984.04       4106.32        50.63 o                         
   0   1   4       2322.83       2620.43        25.26 o                         
   1   1   4       6255.24       6409.11        40.20 o                         
   2   1   4       7149.65       7813.45        55.01 o                         
   3   1   4       1428.35       1517.45        17.20 o                         
   4   1   4         11.33         14.41         4.27 o                         
   5   1   4        901.51        861.01        13.52 o                         
   6   1   4         80.43         99.41        11.54 o                         
   7   1   4         22.44         11.26        10.69 o                         
   8   1   4          6.79         21.93        11.35 o                         
   9   1   4        274.06        321.79        22.49 o                         
  -9   2   4        943.07        967.35       102.79 o                         
  -8   2   4        359.35        334.58        48.50 o                         
  -7   2   4       1210.41       1153.46        33.07 o                         
  -6   2   4        422.83        416.55        32.59 o                         
  -5   2   4       3197.84       3199.38        38.93 o                         
  -4   2   4       6667.78       6675.64       109.76 o                         
  -3   2   4       5330.06       5143.16        85.75 o                         
  -2   2   4         91.28         72.03        11.56 o                         
  -1   2   4        723.40        713.25        10.26 o                         
   0   2   4        216.42        264.28         7.41 o                         
   1   2   4       6146.12       5903.42        41.48 o                         
   2   2   4       4139.21       3815.75        33.25 o                         
   3   2   4       3837.01       3610.78        33.85 o                         
   4   2   4       1127.46       1091.93        25.71 o                         
   5   2   4       1167.15       1307.14        19.37 o                         
   6   2   4       1015.60       1024.08        13.85 o                         
   7   2   4       1265.12       1275.00        33.50 o                         
   8   2   4        687.36        698.93        30.56 o                         
   9   2   4        267.26        283.43        27.59 o                         
  -9   3   4         23.07         18.97        16.84 o                         
  -8   3   4         49.80         49.52        16.92 o                         
  -7   3   4        152.70        167.16        14.82 o                         
  -6   3   4         28.17         25.76         8.55 o                         
  -5   3   4         89.00         93.54         8.66 o                         
  -4   3   4        120.42        132.84         8.37 o                         
  -3   3   4        334.80        330.85        11.58 o                         
  -2   3   4        834.09        904.63        15.70 o                         
  -1   3   4       1256.70       1379.70        14.46 o                         
   0   3   4       1338.98       1463.62        17.30 o                         
   1   3   4       2729.08       2782.76        23.19 o                         
   2   3   4       5273.60       5729.64        42.06 o                         
   3   3   4        273.22        330.07        10.75 o                         
   4   3   4        611.31        575.62        14.81 o                         
   5   3   4         30.77         66.01         7.80 o                         
   6   3   4        224.39        217.24        19.08 o                         
   7   3   4        202.52        233.32        19.56 o                         
   8   3   4         44.18         29.37        14.08 o                         
   9   3   4          1.23          8.68        13.40 o                         
  -8   4   4         80.27         51.66        17.48 o                         
  -7   4   4         84.98         92.41        23.73 o                         
  -6   4   4        104.49        138.10        19.69 o                         
  -5   4   4       1029.92       1023.30        28.58 o                         
  -4   4   4       2437.35       2273.12        29.09 o                         
  -3   4   4        592.72        601.14        15.08 o                         
  -2   4   4        172.39        238.39        17.94 o                         
  -1   4   4       2068.87       1909.01        22.63 o                         
   0   4   4      10456.30      10610.46        60.23 o                         
   1   4   4       9429.87       9141.52        57.36 o                         
   2   4   4       2917.42       3042.96        28.26 o                         
   3   4   4        268.93        246.19        12.39 o                         
   4   4   4       2965.55       2964.48        32.95 o                         
   5   4   4       1139.32       1061.08        21.75 o                         
   6   4   4       1338.98       1309.91        34.91 o                         
   7   4   4        715.58        685.08        17.64 o                         
   8   4   4         24.70          3.93        13.08 o                         
   9   4   4        553.33        526.42        32.05 o                         
  -8   5   4         39.62         25.97        36.71 o                         
  -7   5   4          1.34         10.08        14.60 o                         
  -6   5   4         96.01         68.41        12.55 o                         
  -5   5   4         99.15        105.93        20.71 o                         
  -4   5   4         13.04         -5.80         7.12 o                         
  -3   5   4          0.84         -4.39         7.08 o                         
  -2   5   4         73.95         82.42         7.99 o                         
  -1   5   4       1889.78       1859.07        25.14 o                         
   0   5   4         67.45         69.46         4.73 o                         
   1   5   4          0.78         11.84         5.22 o                         
   2   5   4         20.79         10.90         8.55 o                         
   3   5   4        221.59        225.63        10.16 o                         
   4   5   4        161.67        176.79        17.60 o                         
   5   5   4          3.12          2.22         7.47 o                         
   6   5   4         42.61         22.93         9.56 o                         
   7   5   4        107.79        135.72        20.85 o                         
   8   5   4         91.72         87.30        28.01 o                         
  -7   6   4       1265.49       1399.70        52.29 o                         
  -6   6   4       1442.00       1439.96        39.34 o                         
  -5   6   4        346.24        421.90        58.20 o                         
  -4   6   4        216.92        261.56        25.16 o                         
  -3   6   4        154.03        148.85        14.65 o                         
  -2   6   4       1181.66       1132.94        23.96 o                         
  -1   6   4       2421.80       2426.18        34.67 o                         
   0   6   4        531.85        482.57        10.05 o                         
   1   6   4          7.73         18.34         6.56 o                         
   2   6   4        179.19        172.48        13.44 o                         
   3   6   4        612.24        722.90        23.89 o                         
   4   6   4       1528.93       1501.25        30.97 o                         
   5   6   4       1089.13       1018.05        27.51 o                         
   6   6   4        125.81        110.42        14.65 o                         
   7   6   4         30.29         28.98        12.24 o                         
  -6   7   4          3.88          2.47        16.11 o                         
  -5   7   4         16.91         -2.87        14.82 o                         
  -4   7   4          4.52         12.68        14.45 o                         
  -3   7   4        287.18        257.97        20.97 o                         
  -2   7   4        221.21        193.43        15.08 o                         
  -1   7   4        366.01        370.59        18.68 o                         
   0   7   4          4.52         -3.20        12.28 o                         
   1   7   4         56.41         51.33         8.95 o                         
   2   7   4         60.57         62.05        12.31 o                         
   3   7   4         72.33         42.76        12.08 o                         
   4   7   4         82.00         82.43        12.82 o                         
   5   7   4        289.11        245.02        19.91 o                         
   6   7   4        112.08        100.78        15.94 o                         
   7   7   4         45.70         35.42        14.41 o                         
  -5   8   4         17.06         29.20        18.26 o                         
  -4   8   4        345.57        327.39        31.61 o                         
  -3   8   4        750.74        706.49        39.13 o                         
  -2   8   4       1316.64       1357.39        67.78 o                         
  -1   8   4        674.80        701.61        34.78 o                         
   0   8   4         29.88         29.37        15.14 o                         
   1   8   4        163.55        159.08        16.53 o                         
   2   8   4        378.86        410.28        26.33 o                         
   3   8   4       1110.95       1028.39        43.37 o                         
   4   8   4       1039.01       1015.61        53.44 o                         
   5   8   4        272.07        308.90        25.16 o                         
   6   8   4          0.52         19.33        15.53 o                         
  -4   9   4         40.40          4.46        28.85 o                         
  -3   9   4          0.11          1.05        25.18 o                         
  -2   9   4         60.25         69.41        16.89 o                         
  -1   9   4          0.45         -2.19        14.86 o                         
   0   9   4         22.88         15.74        16.38 o                         
   1   9   4         59.98         37.61        12.21 o                         
   2   9   4          0.70          3.72        11.81 o                         
   3   9   4        181.67        159.80        18.10 o                         
   4   9   4        300.94        322.07        26.92 o                         
  -1  10   4          1.87         19.83        25.26 o                         
   0  10   4        100.93        112.69        22.91 o                         
   1  10   4        404.60        425.12        36.52 o                         
  -1  -9   5        416.89        406.87        28.36 o                         
   0  -9   5         87.65        109.09        16.75 o                         
   1  -9   5         50.13         24.59        14.72 o                         
   2  -9   5          7.22          5.69        11.78 o                         
   3  -9   5        281.24        315.46        31.18 o                         
  -4  -8   5          1.47          0.29        11.71 o                         
  -3  -8   5          0.39         16.44        16.12 o                         
  -2  -8   5          8.02        -14.08        14.08 o                         
  -1  -8   5         12.74         16.42        14.49 o                         
   0  -8   5          3.04          7.49        11.67 o                         
   1  -8   5         46.82         31.44        12.36 o                         
   2  -8   5         65.14         67.83        16.50 o                         
   3  -8   5          9.60         -9.06        13.05 o                         
   4  -8   5        161.48        160.93        21.34 o                         
   5  -8   5         14.24        -12.23        12.76 o                         
  -5  -7   5        289.31        282.46        21.97 o                         
  -4  -7   5       1097.15       1048.83        31.00 o                         
  -3  -7   5        484.19        516.12        39.66 o                         
  -2  -7   5        930.62        946.87        31.71 o                         
  -1  -7   5        474.83        463.49        26.70 o                         
   0  -7   5         13.52         23.60        11.19 o                         
   1  -7   5       1296.61       1260.70        31.48 o                         
   2  -7   5       1731.73       1643.00        33.81 o                         
   3  -7   5       1164.74       1041.82        16.49 o                         
   4  -7   5        358.24        345.83        28.13 o                         
   5  -7   5          0.29          3.84        11.97 o                         
   6  -7   5        364.12        370.57        38.41 o                         
  -6  -6   5         27.91          0.40        21.23 o                         
  -5  -6   5          7.25          9.15        10.62 o                         
  -4  -6   5         27.71         34.49         9.72 o                         
  -3  -6   5        206.10        239.06        18.42 o                         
  -2  -6   5         28.87         19.93        10.30 o                         
  -1  -6   5          0.47         20.92        10.42 o                         
   0  -6   5         66.16         64.47        11.69 o                         
   1  -6   5        941.48        918.62        25.02 o                         
   2  -6   5        166.25        178.47        14.69 o                         
   3  -6   5         55.28         49.20         7.09 o                         
   4  -6   5         23.75         37.75        14.62 o                         
   5  -6   5         19.67         28.50        12.80 o                         
   6  -6   5        190.37        182.13        18.35 o                         
   7  -6   5          0.68         30.83        21.97 o                         
  -7  -5   5        245.75        251.22        27.48 o                         
  -6  -5   5         88.23         60.70        19.49 o                         
  -5  -5   5       1136.05       1112.07        43.18 o                         
  -4  -5   5       1440.55       1445.65        30.67 o                         
  -3  -5   5       1642.37       1539.99        50.09 o                         
  -2  -5   5        655.76        666.45        22.52 o                         
  -1  -5   5         30.96         37.73        10.22 o                         
   0  -5   5       3616.77       3673.05        44.08 o                         
   1  -5   5       5003.51       4890.14        51.08 o                         
   2  -5   5       2923.32       2808.17        30.74 o                         
   3  -5   5         27.60         35.12         6.79 o                         
   4  -5   5         12.56         13.74        12.81 o                         
   5  -5   5        506.35        586.03        26.62 o                         
   6  -5   5        905.49       1003.91        31.04 o                         
   7  -5   5        932.13        930.03        29.82 o                         
   8  -5   5        276.25        392.55        86.00 o                         
  -7  -4   5        217.36        247.13        25.19 o                         
  -6  -4   5          1.10          9.55        14.50 o                         
  -5  -4   5         48.66         44.02        15.33 o                         
  -4  -4   5         62.99         58.97         7.80 o                         
  -3  -4   5          6.88         16.60         6.39 o                         
  -2  -4   5        166.92        173.89        11.15 o                         
  -1  -4   5        272.24        265.95        13.68 o                         
   0  -4   5        329.50        351.61        14.89 o                         
   1  -4   5        635.15        705.60        18.27 o                         
   2  -4   5         24.48         41.86         6.45 o                         
   3  -4   5          4.23          8.32         5.37 o                         
   4  -4   5         40.42         25.86        10.33 o                         
   5  -4   5        836.39        825.09        42.80 o                         
   6  -4   5         59.36         48.63        11.77 o                         
   7  -4   5        243.63        216.43        17.65 o                         
   8  -4   5        122.00        103.89        26.81 o                         
   9  -4   5         84.85        111.52        28.21 o                         
  -8  -3   5          0.72         17.59        28.06 o                         
  -7  -3   5       1559.77       1480.49        36.72 o                         
  -6  -3   5       2573.19       2652.62        47.52 o                         
  -5  -3   5       1630.54       1602.17        29.86 o                         
  -4  -3   5       1481.91       1437.00        26.51 o                         
  -3  -3   5       1471.77       1447.96        18.99 o                         
  -2  -3   5        116.21        121.81         7.90 o                         
  -1  -3   5       2968.17       2878.35        32.19 o                         
   0  -3   5       2921.59       2706.39        31.05 o                         
   1  -3   5       3818.18       3561.96        33.72 o                         
   2  -3   5          3.28          4.01         4.81 o                         
   3  -3   5        700.89        738.99        13.86 o                         
   4  -3   5       2753.00       2650.55        39.29 o                         
   5  -3   5       3941.66       3687.09        73.06 o                         
   6  -3   5       2388.52       2392.32        42.65 o                         
   7  -3   5        684.75        672.20        26.29 o                         
   8  -3   5         66.61         76.43        23.47 o                         
   9  -3   5        216.85        180.14        31.20 o                         
  -8  -2   5        227.34        223.04        31.69 o                         
  -7  -2   5          9.10         22.58        19.93 o                         
  -6  -2   5         22.92         24.62         8.01 o                         
  -5  -2   5         22.87         22.53         8.88 o                         
  -4  -2   5          0.84         -1.34         6.57 o                         
  -3  -2   5          3.52          7.98         6.43 o                         
  -2  -2   5        163.51        181.58         7.17 o                         
  -1  -2   5        177.85        188.89         7.27 o                         
   0  -2   5         26.87         23.33         5.10 o                         
   1  -2   5        873.05        892.29        14.23 o                         
   2  -2   5         79.18         70.59         5.30 o                         
   3  -2   5       1540.85       1533.09        17.06 o                         
   4  -2   5        201.19        218.96         7.47 o                         
   5  -2   5          0.59          7.10         8.39 o                         
   6  -2   5         46.35         49.09        11.71 o                         
   7  -2   5        121.95        132.96        14.51 o                         
   8  -2   5          5.22         14.18         9.72 o                         
   9  -2   5          6.10         -3.87        20.48 o                         
  -8  -1   5        229.73        280.26        67.27 o                         
  -7  -1   5        858.75        883.63        48.90 o                         
  -6  -1   5       1765.89       1604.70        42.47 o                         
  -5  -1   5       1607.96       1513.32        17.73 o                         
  -4  -1   5        749.93        775.98        14.66 o                         
  -3  -1   5       3316.80       3300.80        31.99 o                         
  -2  -1   5      23654.66      24137.04       200.21 o                         
  -1  -1   5      19316.99      19623.80       102.11 o                         
   0  -1   5       9189.52       8855.85        55.18 o                         
   1  -1   5         67.56         47.35         5.49 o                         
   2  -1   5       3459.92       3844.16        33.41 o                         
   3  -1   5       6363.52       6306.29        44.22 o                         
   4  -1   5       8069.54       7752.70        53.84 o                         
   5  -1   5       2391.73       2363.01        33.02 o                         
   6  -1   5         38.19         32.16        10.58 o                         
   7  -1   5         56.73         52.85        24.60 o                         
   8  -1   5        603.01        597.64        25.91 o                         
   9  -1   5        973.54        986.74        53.84 o                         
  -9   0   5          9.50         -4.01        20.27 o                         
  -8   0   5         39.75         28.21        29.11 o                         
  -7   0   5         52.33         35.35        16.97 o                         
  -6   0   5          6.78          6.32        14.50 o                         
  -5   0   5        543.61        670.31        19.13 o                         
  -4   0   5        173.38        238.89        11.04 o                         
  -3   0   5         21.37         25.74         6.65 o                         
  -2   0   5          3.86          3.82         2.45 o                         
  -1   0   5         24.61          7.18         3.71 o                         
   0   0   5         10.37         21.34         3.50 o                         
   1   0   5       5789.88       6060.44        43.44 o                         
   2   0   5         10.15          5.64         5.36 o                         
   3   0   5        197.64        276.01         8.90 o                         
   4   0   5        404.09        384.86         9.11 o                         
   5   0   5        197.33        241.28        10.63 o                         
   6   0   5        150.02        143.15        12.63 o                         
   7   0   5          4.16         16.57        10.84 o                         
   8   0   5         13.90          3.37        14.31 o                         
   9   0   5          1.92         -7.18        10.96 o                         
  -9   1   5        297.68        308.07        32.68 o                         
  -8   1   5       1129.29       1249.53        49.68 o                         
  -7   1   5       2089.41       2042.85        92.70 o                         
  -6   1   5        861.21        804.67        30.66 o                         
  -5   1   5          8.30          2.07         7.24 o                         
  -4   1   5       1638.65       1679.05        20.03 o                         
  -3   1   5       7682.96       7170.84        75.39 o                         
  -2   1   5       4865.62       4748.70        75.19 o                         
  -1   1   5       6885.43       7103.93        57.03 o                         
   0   1   5       1278.80       1496.59        20.85 o                         
   1   1   5         25.70         76.12         5.15 o                         
   2   1   5       5960.12       5509.78        42.24 o                         
   3   1   5      14448.92      14419.15        94.79 o                         
   4   1   5       6801.22       7080.67        47.74 o                         
   5   1   5         41.75         41.10         5.68 o                         
   6   1   5        261.07        261.70        17.99 o                         
   7   1   5         12.54         20.87        10.89 o                         
   8   1   5       1127.22       1157.21        34.39 o                         
   9   1   5       1099.35       1144.91        36.09 o                         
  -9   2   5         38.33         64.93        20.54 o                         
  -8   2   5          6.82        -14.03        14.03 o                         
  -7   2   5        108.25        119.86        24.22 o                         
  -6   2   5        188.41        212.49        16.15 o                         
  -5   2   5        546.85        518.39        16.58 o                         
  -4   2   5        399.78        406.80        30.69 o                         
  -3   2   5       1079.07       1118.86        37.35 o                         
  -2   2   5         16.36         34.25        11.11 o                         
  -1   2   5         53.04         37.65         3.89 o                         
   0   2   5          5.91         -3.89         3.89 o                         
   1   2   5       1452.78       1677.76        16.64 o                         
   2   2   5       1513.33       1663.67        20.24 o                         
   3   2   5        837.28       1003.10        15.75 o                         
   4   2   5        215.50        191.79         8.71 o                         
   5   2   5       1015.87       1068.88        17.48 o                         
   6   2   5         14.29         15.96         6.54 o                         
   7   2   5         13.33          2.77        10.60 o                         
   8   2   5          3.09         10.88        11.98 o                         
   9   2   5        205.49        207.15        20.64 o                         
  -8   3   5        518.65        525.32        39.07 o                         
  -7   3   5        659.12        606.32        31.69 o                         
  -6   3   5          0.71          4.26         7.68 o                         
  -5   3   5       1815.84       1827.76        25.84 o                         
  -4   3   5       5701.96       5494.74       101.02 o                         
  -3   3   5       1877.02       1865.73        50.40 o                         
  -2   3   5        241.69        243.83         7.75 o                         
  -1   3   5        154.14        188.26         5.94 o                         
   0   3   5       1414.57       1314.04        17.91 o                         
   1   3   5      11518.56      11615.08        71.09 o                         
   2   3   5      15114.85      15304.22        93.08 o                         
   3   3   5       2556.81       2595.63        26.96 o                         
   4   3   5          8.38          5.67         6.09 o                         
   5   3   5        891.09        840.07        17.11 o                         
   6   3   5        375.88        447.03        27.70 o                         
   7   3   5       3561.66       3478.68        43.23 o                         
   8   3   5        634.71        698.10        32.54 o                         
   9   3   5         44.98         34.35        15.45 o                         
  -8   4   5          5.48          9.36        15.34 o                         
  -7   4   5         95.65         81.25        24.00 o                         
  -6   4   5         52.33         54.75         9.28 o                         
  -5   4   5         85.51         80.61        10.81 o                         
  -4   4   5        188.42        234.31        10.48 o                         
  -3   4   5         82.95         81.11         7.36 o                         
  -2   4   5          2.78         16.80         5.33 o                         
  -1   4   5          3.88          0.41         4.42 o                         
   0   4   5        196.23        203.33        10.07 o                         
   1   4   5        451.29        439.35        11.45 o                         
   2   4   5       1213.08       1145.62        18.73 o                         
   3   4   5        919.53        924.84        16.21 o                         
   4   4   5        427.89        422.11        14.34 o                         
   5   4   5        104.76         96.81        10.26 o                         
   6   4   5         11.65         19.42         8.91 o                         
   7   4   5          8.22         13.80         9.39 o                         
   8   4   5          7.61          2.97        13.09 o                         
   9   4   5         11.90        -14.13        18.65 o                         
  -8   5   5         89.60         90.79        35.13 o                         
  -7   5   5        300.36        238.82        50.48 o                         
  -6   5   5        462.87        496.90        19.40 o                         
  -5   5   5        584.59        562.43        20.79 o                         
  -4   5   5       1596.59       1629.95        36.82 o                         
  -3   5   5         87.48        128.08        10.61 o                         
  -2   5   5         18.93         20.85         4.70 o                         
  -1   5   5        975.61        975.52        20.91 o                         
   0   5   5       2609.88       2572.11        31.95 o                         
   1   5   5       5057.98       5010.49        38.83 o                         
   2   5   5       2281.64       2233.30        25.06 o                         
   3   5   5          6.13          7.17         6.43 o                         
   4   5   5       1235.38       1226.74        25.31 o                         
   5   5   5         16.26         11.55         7.78 o                         
   6   5   5        898.62        901.43        28.23 o                         
   7   5   5        721.24        729.42        42.08 o                         
   8   5   5        222.64        210.12        11.49 o                         
  -7   6   5         71.19         56.65        19.38 o                         
  -6   6   5          2.09         -2.94        13.96 o                         
  -5   6   5        161.79        134.31        20.46 o                         
  -4   6   5         45.51         35.68        18.79 o                         
  -3   6   5        274.74        260.60        29.68 o                         
  -2   6   5         99.00         87.66         9.34 o                         
  -1   6   5        237.16        246.55        25.17 o                         
   0   6   5         44.71         29.84         7.10 o                         
   1   6   5          7.99          7.25         5.97 o                         
   2   6   5          0.51          5.14         7.63 o                         
   3   6   5       1170.38       1164.70        26.98 o                         
   4   6   5         21.66         14.22         9.78 o                         
   5   6   5         16.09         10.25        10.18 o                         
   6   6   5         60.07         69.09        18.06 o                         
   7   6   5        214.29        188.11        19.52 o                         
  -6   7   5       1005.45        919.12        45.16 o                         
  -5   7   5       1274.59       1265.58        49.27 o                         
  -4   7   5          1.04        -13.25        13.25 o                         
  -3   7   5          1.54         -9.62         9.82 o                         
  -2   7   5        845.21        866.44        22.62 o                         
  -1   7   5       1539.46       1498.50        28.72 o                         
   0   7   5        584.52        612.38        45.41 o                         
   1   7   5         50.15         57.48         8.52 o                         
   2   7   5         78.84        100.65        13.40 o                         
   3   7   5       1299.55       1200.72        33.09 o                         
   4   7   5        959.16        914.44        34.63 o                         
   5   7   5       1180.38       1307.63        49.79 o                         
   6   7   5        533.02        536.11        27.49 o                         
   7   7   5         39.35         18.63        13.14 o                         
  -5   8   5          1.76         -7.77        16.13 o                         
  -4   8   5         14.16         -6.78        15.07 o                         
  -3   8   5          0.20         -8.79        13.86 o                         
  -2   8   5          3.61         12.31        11.78 o                         
  -1   8   5          5.38          2.19        12.69 o                         
   0   8   5         72.96         67.35        22.55 o                         
   1   8   5         14.86         30.32         8.96 o                         
   2   8   5         19.89         19.05        11.41 o                         
   3   8   5         49.47         44.91        13.15 o                         
   4   8   5        179.64        186.30        19.68 o                         
   5   8   5        204.66        182.16        25.36 o                         
   6   8   5         48.10         44.12        16.93 o                         
  -4   9   5         38.21         59.79        31.21 o                         
  -3   9   5        473.72        456.25        56.64 o                         
  -2   9   5        532.89        485.82        29.86 o                         
  -1   9   5        680.97        735.14        41.45 o                         
   0   9   5        353.25        383.45        31.33 o                         
   1   9   5         46.07         36.57        10.53 o                         
   2   9   5        785.19        703.23        37.35 o                         
   3   9   5        664.06        659.64        29.99 o                         
   4   9   5        207.16        248.96        26.04 o                         
  -1  10   5          3.95        -16.71        16.71 o                         
   0  10   5         35.07         55.16        23.47 o                         
   1  10   5         18.21         13.69        19.02 o                         
   0  -9   6         15.98         10.52        15.41 o                         
   1  -9   6         50.56         56.56        14.04 o                         
   2  -9   6         89.71         82.11        14.79 o                         
  -3  -8   6        142.10        146.47        17.02 o                         
  -2  -8   6        430.99        417.03        44.24 o                         
  -1  -8   6        543.58        585.62        32.48 o                         
   0  -8   6        389.45        355.75        24.81 o                         
   1  -8   6          1.46          3.95        10.68 o                         
   2  -8   6        151.16        136.88        17.69 o                         
   3  -8   6       1055.75       1039.19        38.85 o                         
   4  -8   6       1289.94       1243.58        59.80 o                         
   5  -8   6        218.93        248.71        37.78 o                         
  -5  -7   6         64.40         80.05        14.80 o                         
  -4  -7   6          1.35          4.54        12.04 o                         
  -3  -7   6          7.97          7.87        10.39 o                         
  -2  -7   6         33.25         39.51        13.66 o                         
  -1  -7   6          3.60         -8.87        10.43 o                         
   0  -7   6        139.10        118.26        14.96 o                         
   1  -7   6        114.64        105.53        14.22 o                         
   2  -7   6          9.76         21.75        12.33 o                         
   3  -7   6          4.12          8.60         6.88 o                         
   4  -7   6         14.31         -9.28        14.13 o                         
   5  -7   6          1.36          0.46        12.99 o                         
   6  -7   6          2.46         10.55        12.56 o                         
  -6  -6   6        364.89        399.21        46.69 o                         
  -5  -6   6        285.57        273.88        17.27 o                         
  -4  -6   6       1320.29       1388.28        33.46 o                         
  -3  -6   6        884.33        804.07        24.33 o                         
  -2  -6   6        860.63        892.61        29.05 o                         
  -1  -6   6        425.98        403.22        19.69 o                         
   0  -6   6         27.04         17.38        10.40 o                         
   1  -6   6        922.20        876.43        25.19 o                         
   2  -6   6       1358.37       1466.63        29.30 o                         
   3  -6   6        880.53        901.40        19.07 o                         
   4  -6   6        195.03        194.49        22.09 o                         
   5  -6   6         49.87         43.10        15.84 o                         
   6  -6   6        219.77        230.85        23.54 o                         
   7  -6   6        400.07        400.44        42.69 o                         
  -7  -5   6          4.38         36.42        27.27 o                         
  -6  -5   6         71.45         85.88        20.88 o                         
  -5  -5   6         16.21         -1.79        15.44 o                         
  -4  -5   6        220.15        185.46        12.28 o                         
  -3  -5   6         66.40         57.62        10.27 o                         
  -2  -5   6          1.09         11.56         9.51 o                         
  -1  -5   6          2.46         -6.49         8.87 o                         
   0  -5   6        313.38        321.99        16.68 o                         
   1  -5   6         13.29          9.68         8.79 o                         
   2  -5   6         86.68         85.27         9.09 o                         
   3  -5   6        111.78        121.93        10.15 o                         
   4  -5   6          0.57         -2.14        12.75 o                         
   5  -5   6        114.51        113.41        20.92 o                         
   6  -5   6         37.57         34.27        12.97 o                         
   7  -5   6          6.32          4.28        12.24 o                         
   8  -5   6          5.22         23.87        22.60 o                         
  -7  -4   6         27.59         23.28        15.84 o                         
  -6  -4   6        546.23        534.94        32.61 o                         
  -5  -4   6       1065.75       1070.87        38.22 o                         
  -4  -4   6       1762.44       1749.95        46.59 o                         
  -3  -4   6       2624.70       2542.64        32.26 o                         
  -2  -4   6        876.60        966.13        18.40 o                         
  -1  -4   6         12.33         20.73         9.36 o                         
   0  -4   6       1343.90       1128.25        21.57 o                         
   1  -4   6       4216.07       4169.45        41.46 o                         
   2  -4   6       3523.46       3464.20        33.50 o                         
   3  -4   6       1097.65       1166.42        19.59 o                         
   4  -4   6          3.00         14.07         5.46 o                         
   5  -4   6        569.11        598.23        53.31 o                         
   6  -4   6       1295.09       1345.12        34.89 o                         
   7  -4   6       1321.28       1390.94        36.39 o                         
   8  -4   6        757.54        721.74        65.68 o                         
  -8  -3   6        119.98         84.46        40.52 o                         
  -7  -3   6        354.45        374.05        37.46 o                         
  -6  -3   6        175.43        160.10        18.32 o                         
  -5  -3   6         37.02         38.56        10.42 o                         
  -4  -3   6          5.26         11.96         9.26 o                         
  -3  -3   6         25.81         13.22         5.26 o                         
  -2  -3   6        327.57        332.78        11.11 o                         
  -1  -3   6        117.61        111.52         7.12 o                         
   0  -3   6         97.42         77.68         6.82 o                         
   1  -3   6         50.19         68.64         7.38 o                         
   2  -3   6       1622.44       1597.93        22.46 o                         
   3  -3   6        288.84        287.58         9.91 o                         
   4  -3   6        111.20        106.52         6.92 o                         
   5  -3   6        121.43        110.97        12.88 o                         
   6  -3   6        103.64        131.09        15.04 o                         
   7  -3   6        306.15        299.21        20.09 o                         
   8  -3   6        241.10        235.16        22.86 o                         
   9  -3   6          7.75         37.78        23.14 o                         
  -8  -2   6         50.43         15.54        37.89 o                         
  -7  -2   6        735.55        664.73        45.48 o                         
  -6  -2   6       2367.93       2198.90        33.91 o                         
  -5  -2   6       2217.17       2268.00        34.55 o                         
  -4  -2   6       2711.14       2577.57        32.66 o                         
  -3  -2   6        796.90        764.52        28.54 o                         
  -2  -2   6       1627.18       1648.97        17.20 o                         
  -1  -2   6       9533.31       9687.46        63.19 o                         
   0  -2   6       7275.47       6822.66        53.45 o                         
   1  -2   6       2017.51       1596.20        22.46 o                         
   2  -2   6       1534.61       1265.52        19.72 o                         
   3  -2   6       1228.48       1317.79        18.07 o                         
   4  -2   6       4989.00       5300.76        41.31 o                         
   5  -2   6       5869.45       5730.91        64.65 o                         
   6  -2   6       1791.30       1715.39        37.08 o                         
   7  -2   6        577.96        630.19        30.35 o                         
   8  -2   6         37.60         24.20        11.59 o                         
   9  -2   6        101.86        114.15        50.60 o                         
  -8  -1   6         72.28         39.37        30.29 o                         
  -7  -1   6         12.77         12.14        15.81 o                         
  -6  -1   6         67.39         74.84        11.10 o                         
  -5  -1   6         26.46         12.33         8.80 o                         
  -4  -1   6          1.19          6.66         4.89 o                         
  -3  -1   6        246.66        315.08        12.26 o                         
  -2  -1   6         92.29        115.48        13.32 o                         
  -1  -1   6          0.06         -1.58         2.73 o                         
   0  -1   6        279.91        289.41        10.79 o                         
   1  -1   6        399.46        441.99        11.30 o                         
   2  -1   6        493.56        400.37        11.34 o                         
   3  -1   6        691.64        731.06        13.20 o                         
   4  -1   6        744.26        652.49        12.78 o                         
   5  -1   6         31.44         59.07         5.59 o                         
   6  -1   6         61.05         68.72        12.40 o                         
   7  -1   6         43.81         68.00        12.70 o                         
   8  -1   6        106.74         86.71        14.44 o                         
   9  -1   6         44.99         43.50        23.62 o                         
  -8   0   6        342.16        326.50        52.44 o                         
  -7   0   6       1706.52       1683.13        45.98 o                         
  -6   0   6       1043.52       1101.41        27.96 o                         
  -5   0   6       2168.45       2109.91        43.80 o                         
  -4   0   6        747.95        711.28        15.03 o                         
  -3   0   6       1451.35       1625.64        40.13 o                         
  -2   0   6      16142.17      16550.46       102.36 o                         
  -1   0   6      19536.46      19759.71       147.70 o                         
   0   0   6       6453.82       6468.61        38.28 o                         
   1   0   6       3619.74       3666.88        33.78 o                         
   2   0   6        341.35        377.97        10.59 o                         
   3   0   6       1296.06       1265.64        18.46 o                         
   4   0   6       6990.59       6877.48        64.25 o                         
   5   0   6        586.41        596.89        12.51 o                         
   6   0   6        227.75        281.14        16.51 o                         
   7   0   6        120.23        116.81        14.95 o                         
   8   0   6        326.59        352.02        42.76 o                         
   9   0   6       1156.40       1188.67        36.48 o                         
  -8   1   6         25.40         36.79        24.00 o                         
  -7   1   6          0.48         19.38        12.74 o                         
  -6   1   6         93.90         91.32        21.63 o                         
  -5   1   6         48.79         54.63         7.31 o                         
  -4   1   6        179.97        170.14        11.09 o                         
  -3   1   6         33.48         36.54         3.46 o                         
  -2   1   6        347.54        319.90         7.11 o                         
  -1   1   6        226.60        178.16        11.28 o                         
   0   1   6       1626.67       1700.85        21.51 o                         
   1   1   6        119.14        116.12         5.66 o                         
   2   1   6       1058.28        976.45        15.37 o                         
   3   1   6       6718.66       6726.56        52.59 o                         
   4   1   6        247.84        287.99        15.47 o                         
   5   1   6        626.48        607.88        13.51 o                         
   6   1   6        398.19        408.46        12.32 o                         
   7   1   6         97.82         82.57        13.70 o                         
   8   1   6          6.20         11.43        11.82 o                         
   9   1   6          3.12          6.33        16.31 o                         
  -8   2   6       1359.48       1339.44        48.11 o                         
  -7   2   6        757.99        786.74        29.79 o                         
  -6   2   6        692.45        698.48        26.15 o                         
  -5   2   6        116.58         96.24         7.61 o                         
  -4   2   6       1654.86       1712.30        53.29 o                         
  -3   2   6       4366.21       4192.96        78.13 o                         
  -2   2   6       2938.12       2822.93        56.70 o                         
  -1   2   6        730.72        651.81        14.30 o                         
   0   2   6          0.66         -2.40         4.44 o                         
   1   2   6        869.27        898.75        12.17 o                         
   2   2   6       2786.42       2817.28        28.37 o                         
   3   2   6      13137.52      13712.36        93.75 o                         
   4   2   6       4870.56       4873.95        54.07 o                         
   5   2   6       2064.84       2189.66        25.25 o                         
   6   2   6        608.82        578.63        15.93 o                         
   7   2   6        840.00        839.06        20.52 o                         
   8   2   6       1354.33       1357.23        38.21 o                         
   9   2   6       1089.02       1078.41        48.45 o                         
  -8   3   6          6.90         10.65        13.46 o                         
  -7   3   6         37.17         36.70         8.56 o                         
  -6   3   6          7.50         13.09         5.94 o                         
  -5   3   6         19.34         17.06        28.58 o                         
  -4   3   6        297.35        284.31        32.39 o                         
  -3   3   6        551.33        609.38        33.15 o                         
  -2   3   6        274.61        272.51         8.00 o                         
  -1   3   6        170.48        195.97         5.53 o                         
   0   3   6          0.15          1.90         4.76 o                         
   1   3   6       3394.09       3923.29        30.80 o                         
   2   3   6         39.07         37.84         6.62 o                         
   3   3   6        228.16        249.26        11.32 o                         
   4   3   6        309.10        271.79        11.83 o                         
   5   3   6        146.68        139.19         9.52 o                         
   6   3   6         64.00         77.44        10.73 o                         
   7   3   6         40.67         41.03         7.74 o                         
   8   3   6        305.82        282.24        24.98 o                         
   9   3   6          2.16         -6.08        13.07 o                         
  -8   4   6        351.37        407.16        35.39 o                         
  -7   4   6        566.66        518.72        40.53 o                         
  -6   4   6        244.41        228.22        13.09 o                         
  -5   4   6        171.57        173.94        16.57 o                         
  -4   4   6       5771.75       5550.32        57.56 o                         
  -3   4   6       5111.57       4975.90        45.72 o                         
  -2   4   6       1024.03        980.18        17.68 o                         
  -1   4   6        294.23        319.22        10.32 o                         
   0   4   6        261.72        254.77        16.22 o                         
   1   4   6      11976.65      12085.74        71.45 o                         
   2   4   6      11004.55      10828.99        73.00 o                         
   3   4   6        967.17        987.26        24.54 o                         
   4   4   6         18.95         21.54         7.27 o                         
   5   4   6        602.21        619.33        18.84 o                         
   6   4   6        157.77        165.88        13.28 o                         
   7   4   6       1354.63       1319.08        27.86 o                         
   8   4   6        405.97        397.17        15.82 o                         
   9   4   6         34.06         17.43        18.31 o                         
  -7   5   6         94.72         62.82        41.04 o                         
  -6   5   6         21.55         22.81         9.58 o                         
  -5   5   6         18.41         29.63         8.81 o                         
  -4   5   6        487.12        458.53        18.63 o                         
  -3   5   6        313.20        336.82        14.48 o                         
  -2   5   6          4.25         -6.35         6.48 o                         
  -1   5   6         50.16         34.60         6.68 o                         
   0   5   6        499.83        516.44        21.41 o                         
   1   5   6        786.71        770.48        14.19 o                         
   2   5   6          3.82         13.55         5.94 o                         
   3   5   6         78.91         77.35         9.89 o                         
   4   5   6         31.70         19.45         7.32 o                         
   5   5   6          2.93          6.85         8.95 o                         
   6   5   6          2.71          4.11        10.96 o                         
   7   5   6          2.11          2.90        10.78 o                         
   8   5   6        160.58        162.02        16.30 o                         
  -7   6   6        222.41        273.70        27.02 o                         
  -6   6   6        744.29        734.25        38.55 o                         
  -5   6   6       1930.70       1871.81        55.59 o                         
  -4   6   6       1233.58       1225.79        37.39 o                         
  -3   6   6        739.41        650.54        20.72 o                         
  -2   6   6         68.59         99.70         9.07 o                         
  -1   6   6         78.76         96.77        10.42 o                         
   0   6   6       1519.58       1521.13        23.05 o                         
   1   6   6       2447.44       2383.90        38.06 o                         
   2   6   6       2145.92       2129.05        33.65 o                         
   3   6   6          1.54          3.53         7.27 o                         
   4   6   6        636.94        680.91        30.14 o                         
   5   6   6        228.36        239.01        15.32 o                         
   6   6   6       1224.24       1225.79        31.07 o                         
   7   6   6        704.10        709.86        27.42 o                         
   8   6   6        326.14        337.20        22.02 o                         
  -6   7   6         68.01         60.75        18.99 o                         
  -5   7   6         42.77         39.21        18.14 o                         
  -4   7   6         10.77          2.92        14.33 o                         
  -3   7   6         31.54         49.32        15.15 o                         
  -2   7   6        152.33        151.10        11.91 o                         
  -1   7   6         15.76         27.37         8.79 o                         
   0   7   6          0.12         -5.46         9.91 o                         
   1   7   6         20.91         18.44         6.48 o                         
   2   7   6         38.88         63.08         9.99 o                         
   3   7   6        279.59        278.43        18.52 o                         
   4   7   6          0.23        -10.29        10.29 o                         
   5   7   6         57.93         58.57        15.15 o                         
   6   7   6         18.62         20.16        14.46 o                         
   7   7   6        177.11        191.21        21.87 o                         
  -5   8   6        162.95        165.75        37.62 o                         
  -4   8   6         12.35         -9.24        15.38 o                         
  -3   8   6         65.36         92.38        27.54 o                         
  -2   8   6        279.05        315.74        21.97 o                         
  -1   8   6       1482.82       1580.38        43.46 o                         
   0   8   6       1419.94       1503.73        45.09 o                         
   1   8   6        370.51        388.47        13.51 o                         
   2   8   6        115.77         79.12        13.20 o                         
   3   8   6        256.37        255.07        20.58 o                         
   4   8   6        385.76        403.56        23.66 o                         
   5   8   6       1296.33       1216.92        42.99 o                         
   6   8   6        460.82        454.35        39.38 o                         
  -4   9   6         36.17         52.97        28.85 o                         
  -3   9   6         49.97         54.02        28.85 o                         
  -2   9   6          0.19          7.61        27.80 o                         
  -1   9   6        148.80        163.66        21.37 o                         
   0   9   6         60.33         38.94        17.06 o                         
   1   9   6         23.57         24.08        16.80 o                         
   2   9   6         31.73         30.02        13.60 o                         
   3   9   6         30.22         20.66        12.89 o                         
   4   9   6         98.80         87.27        18.99 o                         
  -1  10   6        335.03        326.55        29.26 o                         
   0  10   6        135.31        116.54        23.24 o                         
   1  10   6         36.53         53.01        20.81 o                         
  -3  -8   7          2.04          7.46        12.15 o                         
  -2  -8   7         64.51         63.68        14.50 o                         
  -1  -8   7         80.99         75.72        17.77 o                         
   0  -8   7          0.27         -0.23        13.70 o                         
   1  -8   7         29.15         30.15        11.67 o                         
   2  -8   7        155.47        168.78        16.27 o                         
   3  -8   7         18.99         20.46        15.48 o                         
   4  -8   7         29.50         49.06        19.42 o                         
  -4  -7   7          1.17          3.47        12.69 o                         
  -3  -7   7        140.00        136.20        23.63 o                         
  -2  -7   7        406.00        445.92        27.89 o                         
  -1  -7   7        727.40        760.20        30.52 o                         
   0  -7   7        589.84        621.72        26.78 o                         
   1  -7   7          1.32          0.63         9.81 o                         
   2  -7   7        216.62        254.48        18.57 o                         
   3  -7   7        752.98        767.17        33.76 o                         
   4  -7   7       1242.46       1287.74        60.57 o                         
   5  -7   7        520.69        616.12        49.21 o                         
   6  -7   7         97.71        107.48        18.24 o                         
  -5  -6   7         22.66         12.44        18.77 o                         
  -4  -6   7          2.70          4.74        11.14 o                         
  -3  -6   7         39.80         56.78        12.89 o                         
  -2  -6   7          1.23         -3.33         8.57 o                         
  -1  -6   7         15.86         24.72        10.94 o                         
   0  -6   7         44.54         60.81        12.37 o                         
   1  -6   7          4.01         -2.70         8.28 o                         
   2  -6   7        191.23        220.47        14.97 o                         
   3  -6   7         38.33         12.00        13.49 o                         
   4  -6   7         34.85         35.46         7.53 o                         
   5  -6   7         11.77         12.06        14.61 o                         
   6  -6   7          0.85         -0.16        12.74 o                         
   7  -6   7         14.90          0.85        12.46 o                         
  -6  -5   7        473.34        445.06        34.13 o                         
  -5  -5   7         92.26        114.37        21.34 o                         
  -4  -5   7       1878.44       1815.12        27.70 o                         
  -3  -5   7       1989.78       1939.78        35.99 o                         
  -2  -5   7       1136.70       1049.72        24.55 o                         
  -1  -5   7       1038.14       1023.12        21.79 o                         
   0  -5   7          4.58         13.67         8.96 o                         
   1  -5   7       2036.52       2053.25        31.49 o                         
   2  -5   7       2533.90       2492.55        36.90 o                         
   3  -5   7        816.86        732.02        33.32 o                         
   4  -5   7         60.88         65.95         7.75 o                         
   5  -5   7        232.90        217.82        22.20 o                         
   6  -5   7        119.80        119.57        16.75 o                         
   7  -5   7        207.74        256.00        21.89 o                         
   8  -5   7        594.73        641.48        53.69 o                         
  -7  -4   7         40.59         60.90        17.15 o                         
  -6  -4   7         73.58         99.36        18.92 o                         
  -5  -4   7         56.85         50.04        15.74 o                         
  -4  -4   7        812.40        848.96        35.91 o                         
  -3  -4   7        110.58        125.66        10.25 o                         
  -2  -4   7         62.30         57.77         8.41 o                         
  -1  -4   7        111.04        101.50        10.18 o                         
   0  -4   7        983.21       1041.42        19.77 o                         
   1  -4   7        176.11        199.73        11.12 o                         
   2  -4   7          0.42         11.99         7.39 o                         
   3  -4   7         94.74         93.12         8.28 o                         
   4  -4   7         34.44         42.15         7.06 o                         
   5  -4   7        153.13        126.14        17.98 o                         
   6  -4   7          4.54         15.34        11.33 o                         
   7  -4   7        170.07        148.10        17.49 o                         
   8  -4   7        175.13        125.52        24.15 o                         
  -7  -3   7          0.91        -25.18        25.18 o                         
  -6  -3   7        733.23        718.54        31.05 o                         
  -5  -3   7       1536.86       1575.56        33.47 o                         
  -4  -3   7        693.92        717.50        24.17 o                         
  -3  -3   7       1531.80       1472.00        32.85 o                         
  -2  -3   7       1253.76       1230.64        18.00 o                         
  -1  -3   7        392.10        448.00        12.79 o                         
   0  -3   7        995.29        998.14        20.15 o                         
   1  -3   7       5548.09       5702.62        47.14 o                         
   2  -3   7       6454.14       6369.03        52.82 o                         
   3  -3   7        281.97        226.68        11.51 o                         
   4  -3   7         31.68         33.05         6.57 o                         
   5  -3   7       1167.31       1156.25        29.92 o                         
   6  -3   7       1470.79       1438.68        35.91 o                         
   7  -3   7       2488.05       2412.76        47.77 o                         
   8  -3   7        504.70        502.42        30.20 o                         
   9  -3   7          9.78         -2.11        45.11 o                         
  -8  -2   7         32.86         35.61        44.06 o                         
  -7  -2   7        139.88        171.80        30.93 o                         
  -6  -2   7         30.95         30.44         8.34 o                         
  -5  -2   7        156.12        130.12        16.18 o                         
  -4  -2   7        117.45        127.83        11.27 o                         
  -3  -2   7        325.48        271.66        19.31 o                         
  -2  -2   7         63.19         42.18         9.09 o                         
  -1  -2   7         77.19        108.59         6.95 o                         
   0  -2   7         93.29         70.66         6.58 o                         
   1  -2   7       1548.81       1660.28        23.28 o                         
   2  -2   7        420.97        441.99        14.67 o                         
   3  -2   7         20.16         32.29         5.83 o                         
   4  -2   7       1140.10       1131.83        18.18 o                         
   5  -2   7        768.79        693.55        13.75 o                         
   6  -2   7         57.02         55.86        13.36 o                         
   7  -2   7         57.82         57.03        13.66 o                         
   8  -2   7         98.91         98.31        23.45 o                         
   9  -2   7         27.26         39.43        13.49 o                         
  -8  -1   7        198.90        167.10        27.91 o                         
  -7  -1   7        357.06        295.25        25.50 o                         
  -6  -1   7       1778.08       1846.44        46.01 o                         
  -5  -1   7        518.13        553.02        23.13 o                         
  -4  -1   7       2737.67       2818.47        27.33 o                         
  -3  -1   7        385.38        340.52        15.02 o                         
  -2  -1   7        217.52        241.21        18.35 o                         
  -1  -1   7       8977.57       9841.12        57.07 o                         
   0  -1   7      12399.01      12477.99        76.08 o                         
   1  -1   7       2081.36       2061.74        23.99 o                         
   2  -1   7        366.66        383.71        12.12 o                         
   3  -1   7         37.34         48.20         7.78 o                         
   4  -1   7       1207.07       1149.44        17.70 o                         
   5  -1   7       1974.52       1858.89        22.42 o                         
   6  -1   7       2134.99       2050.60        35.09 o                         
   7  -1   7        591.45        639.12        27.31 o                         
   8  -1   7          8.80         26.81        12.52 o                         
   9  -1   7        269.95        280.45        26.08 o                         
  -8   0   7          1.46        -10.13        16.06 o                         
  -7   0   7         88.80         51.77        15.88 o                         
  -6   0   7          3.10         10.78        12.05 o                         
  -5   0   7        293.99        327.53        20.61 o                         
  -4   0   7         55.65         29.41         7.49 o                         
  -3   0   7        466.61        559.17        15.74 o                         
  -2   0   7         26.67         14.92         3.81 o                         
  -1   0   7          7.49         20.12         5.13 o                         
   0   0   7       1014.46       1128.26        13.21 o                         
   1   0   7          6.32          2.03         3.93 o                         
   2   0   7        126.85        108.75         7.40 o                         
   3   0   7        540.88        607.11        14.24 o                         
   4   0   7        471.34        445.42        12.31 o                         
   5   0   7          0.50         -1.56         5.45 o                         
   6   0   7         56.68         68.85         8.33 o                         
   7   0   7         43.72         41.92        12.47 o                         
   8   0   7         13.44         28.33        12.72 o                         
   9   0   7         66.48         48.78        14.64 o                         
  -8   1   7        666.69        598.98        37.73 o                         
  -7   1   7       2545.03       2591.50        55.02 o                         
  -6   1   7       1270.63       1267.84        27.68 o                         
  -5   1   7       2993.37       2951.77        65.51 o                         
  -4   1   7        253.03        274.28         9.07 o                         
  -3   1   7          3.11          8.04         4.03 o                         
  -2   1   7       8045.27       8070.80        67.63 o                         
  -1   1   7       9034.99       8899.48        62.10 o                         
   0   1   7       3092.25       2644.04        29.94 o                         
   1   1   7          2.74          3.43         3.91 o                         
   2   1   7        183.18        203.81        12.10 o                         
   3   1   7       4280.33       4177.69        38.77 o                         
   4   1   7       8007.30       7591.60        71.64 o                         
   5   1   7       3492.69       3307.22        31.49 o                         
   6   1   7        542.50        503.55        13.10 o                         
   7   1   7        112.96         98.15        14.93 o                         
   8   1   7        288.34        256.17        21.92 o                         
   9   1   7        914.79        969.09        46.00 o                         
  -8   2   7          4.03         14.97        14.73 o                         
  -7   2   7         10.14          3.83         7.82 o                         
  -6   2   7          5.88         -2.39         6.08 o                         
  -5   2   7        153.52        143.71        10.45 o                         
  -4   2   7         96.56        119.32        62.53 o                         
  -3   2   7         40.61         12.55        21.64 o                         
  -2   2   7       1152.60       1349.65        17.60 o                         
  -1   2   7         35.71         31.01         8.97 o                         
   0   2   7        171.97        151.31        10.52 o                         
   1   2   7        235.34        280.73         8.34 o                         
   2   2   7          3.34          5.33         4.80 o                         
   3   2   7       2343.20       2599.72        29.71 o                         
   4   2   7       1025.38        984.33        19.93 o                         
   5   2   7       1169.47       1203.06        19.62 o                         
   6   2   7        460.11        432.32        17.61 o                         
   7   2   7         47.49         39.31         6.44 o                         
   8   2   7         59.17         73.14        15.27 o                         
   9   2   7          4.71          4.48        13.58 o                         
  -8   3   7        826.47        827.32        37.18 o                         
  -7   3   7        577.64        597.00        27.16 o                         
  -6   3   7       1193.85       1124.31        20.47 o                         
  -5   3   7         18.21         37.59        20.23 o                         
  -4   3   7       2344.81       2353.30        66.27 o                         
  -3   3   7       8183.31       7710.41       121.50 o                         
  -2   3   7       3441.77       3082.86        29.49 o                         
  -1   3   7       3528.35       3295.98        38.00 o                         
   0   3   7        772.14        893.16        15.62 o                         
   1   3   7        699.44        698.51        11.73 o                         
   2   3   7       4200.21       4011.71        34.36 o                         
   3   3   7       6232.65       5805.28        51.36 o                         
   4   3   7       2724.31       2802.50        33.75 o                         
   5   3   7        688.26        696.72        18.42 o                         
   6   3   7        252.64        247.53        14.85 o                         
   7   3   7        668.44        694.67        21.40 o                         
   8   3   7        880.59        880.31        35.04 o                         
   9   3   7        539.40        544.63        41.79 o                         
  -8   4   7          3.21          1.91        12.58 o                         
  -7   4   7          2.38         -6.33         6.66 o                         
  -6   4   7          6.82         13.96         6.38 o                         
  -5   4   7         99.79         89.28         9.73 o                         
  -4   4   7        383.83        399.95        24.30 o                         
  -3   4   7        370.20        366.60        15.71 o                         
  -2   4   7        156.81        201.23        11.60 o                         
  -1   4   7          2.51          5.33         3.96 o                         
   0   4   7        772.68        830.68        17.84 o                         
   1   4   7        562.17        619.56        12.54 o                         
   2   4   7        151.85        193.35        11.36 o                         
   3   4   7        281.37        281.99        11.17 o                         
   4   4   7         11.10         24.74         7.30 o                         
   5   4   7        622.97        664.12        19.42 o                         
   6   4   7        171.63        176.32        13.50 o                         
   7   4   7         78.40         83.42        11.57 o                         
   8   4   7        147.54        137.58        13.53 o                         
   9   4   7          1.28         13.75        18.93 o                         
  -7   5   7        228.84        217.19        21.16 o                         
  -6   5   7         12.00         -0.75         8.12 o                         
  -5   5   7        798.01        803.30        22.15 o                         
  -4   5   7       2583.02       2549.86        46.63 o                         
  -3   5   7       2306.60       2378.80        31.94 o                         
  -2   5   7       1304.57       1213.19        22.83 o                         
  -1   5   7        808.47        811.94        19.72 o                         
   0   5   7        173.32        178.33        12.16 o                         
   1   5   7       5768.04       5626.96        61.17 o                         
   2   5   7       9313.96       9033.42        62.22 o                         
   3   5   7       1228.21       1278.30        25.83 o                         
   4   5   7          9.08          9.58         9.52 o                         
   5   5   7        114.75        111.66        12.76 o                         
   6   5   7        392.63        424.72        22.46 o                         
   7   5   7       1501.95       1521.74        38.37 o                         
   8   5   7       1105.37       1094.09        60.93 o                         
  -7   6   7          4.13          5.20        14.35 o                         
  -6   6   7         16.57          0.89        45.37 o                         
  -5   6   7          3.66          7.83        12.34 o                         
  -4   6   7          7.29         39.62        12.81 o                         
  -3   6   7        298.00        300.38        18.00 o                         
  -2   6   7         18.33         13.00         9.19 o                         
  -1   6   7         69.86         72.84         9.75 o                         
   0   6   7          9.93          9.99        10.11 o                         
   1   6   7        157.37        150.16         8.58 o                         
   2   6   7         34.89         27.76         7.54 o                         
   3   6   7          0.85          4.09        11.60 o                         
   4   6   7         27.30         31.66        10.13 o                         
   5   6   7          8.93          6.23         9.59 o                         
   6   6   7         16.96         14.64        14.03 o                         
   7   6   7         26.79          7.89        12.67 o                         
   8   6   7        340.97        298.12        23.25 o                         
  -6   7   7       1006.56       1020.38        45.11 o                         
  -5   7   7        668.20        752.59        39.77 o                         
  -4   7   7        673.03        697.52        39.56 o                         
  -3   7   7        104.03         99.04        17.04 o                         
  -2   7   7         29.99         29.13         7.68 o                         
  -1   7   7        464.62        504.89        18.98 o                         
   0   7   7       1804.83       1875.51        38.78 o                         
   1   7   7       1194.46       1213.54        17.75 o                         
   2   7   7        276.34        344.95        19.57 o                         
   3   7   7         55.90         61.94        12.34 o                         
   4   7   7        200.53        224.68        28.06 o                         
   5   7   7        715.07        666.94        31.76 o                         
   6   7   7       1136.44       1161.33        39.34 o                         
   7   7   7        825.44        884.95        34.83 o                         
  -5   8   7         33.59         -1.95        17.01 o                         
  -4   8   7         24.00         20.47        16.74 o                         
  -3   8   7          1.65         -9.97        15.26 o                         
  -2   8   7         89.33         78.69        16.60 o                         
  -1   8   7         30.57         33.66        12.17 o                         
   0   8   7         22.51         14.47        12.23 o                         
   1   8   7          0.40         -0.55        11.39 o                         
   2   8   7         23.72         21.59        17.22 o                         
   3   8   7        104.67        110.12        15.27 o                         
   4   8   7          0.87         -2.46        12.73 o                         
   5   8   7         67.05         47.06        15.92 o                         
   6   8   7         10.14          2.13        15.08 o                         
  -4   9   7          1.53        -22.55        22.55 o                         
  -3   9   7          1.72        -23.86        24.13 o                         
  -2   9   7        289.85        274.80        45.89 o                         
  -1   9   7       1707.58       1706.37        47.31 o                         
   0   9   7       1434.26       1400.18        46.37 o                         
   1   9   7        142.01        191.21        24.64 o                         
   2   9   7         34.29         28.16        12.75 o                         
   3   9   7        151.43        168.39        17.70 o                         
   4   9   7         45.72         35.83        16.06 o                         
   0  10   7         28.95         39.14        18.23 o                         
   1  10   7         67.92         48.16        39.22 o                         
  -2  -8   8         66.67         68.89        16.56 o                         
  -1  -8   8        490.37        428.71        24.41 o                         
   0  -8   8        582.83        726.24        30.95 o                         
   1  -8   8        418.45        385.97        22.41 o                         
   2  -8   8         70.66         72.48        20.63 o                         
   3  -8   8        137.73        148.36        18.81 o                         
   4  -8   8        402.85        404.77        34.50 o                         
  -4  -7   8          6.37          1.59        15.86 o                         
  -3  -7   8          0.90         -1.07        12.02 o                         
  -2  -7   8         48.11         42.42        11.93 o                         
  -1  -7   8         10.64         -0.85        11.18 o                         
   0  -7   8         48.40         47.88        11.21 o                         
   1  -7   8         44.83         29.11        11.48 o                         
   2  -7   8         54.52         46.33        12.82 o                         
   3  -7   8          0.24         10.81        11.94 o                         
   4  -7   8          0.97         -2.09         5.67 o                         
   5  -7   8         59.16         56.28        19.02 o                         
   6  -7   8          0.29          9.03        13.59 o                         
  -5  -6   8        264.19        231.02        29.13 o                         
  -4  -6   8         72.20         71.12        14.47 o                         
  -3  -6   8        450.40        449.33        23.15 o                         
  -2  -6   8        766.42        721.25        28.44 o                         
  -1  -6   8       1321.55       1368.24        45.21 o                         
   0  -6   8       1502.01       1459.67        26.66 o                         
   1  -6   8         68.75         67.16        11.52 o                         
   2  -6   8         10.76         15.53        10.72 o                         
   3  -6   8        118.55        102.88        11.89 o                         
   4  -6   8       1330.12       1320.28        32.18 o                         
   5  -6   8        420.33        387.03        29.89 o                         
   6  -6   8        188.25        191.17        28.80 o                         
   7  -6   8         11.05         15.46        13.44 o                         
  -6  -5   8         18.31         -4.89        20.36 o                         
  -5  -5   8        110.36        127.38        21.78 o                         
  -4  -5   8        577.82        559.92        52.95 o                         
  -3  -5   8        161.02        160.07        15.96 o                         
  -2  -5   8          5.00         -4.70         9.66 o                         
  -1  -5   8          2.97         -4.83         8.49 o                         
   0  -5   8          1.03         -6.79         8.00 o                         
   1  -5   8        155.92        185.10        13.81 o                         
   2  -5   8         88.39         50.83        10.35 o                         
   3  -5   8         29.22         37.67         9.64 o                         
   4  -5   8         16.85         17.24         6.68 o                         
   5  -5   8         59.99         61.38        16.52 o                         
   6  -5   8          0.34         13.97        13.84 o                         
   7  -5   8         93.40        136.34        28.65 o                         
   8  -5   8          0.77         -6.38        18.84 o                         
  -7  -4   8        582.74        546.46        67.40 o                         
  -6  -4   8        323.09        364.35        27.87 o                         
  -5  -4   8         11.30         -1.64        13.89 o                         
  -4  -4   8        884.76        961.12        87.17 o                         
  -3  -4   8       1286.66       1268.92        21.46 o                         
  -2  -4   8       1079.30       1076.82        22.99 o                         
  -1  -4   8       2389.23       2467.34        29.83 o                         
   0  -4   8         52.13         64.83        10.86 o                         
   1  -4   8       1156.26       1102.11        39.04 o                         
   2  -4   8       4586.97       4516.96        44.77 o                         
   3  -4   8       3147.64       3074.28        32.64 o                         
   4  -4   8        613.79        614.47        24.88 o                         
   5  -4   8        238.75        249.71        10.38 o                         
   6  -4   8         71.37         82.12        19.79 o                         
   7  -4   8        709.41        739.75        40.39 o                         
   8  -4   8        707.47        711.48        36.71 o                         
  -7  -3   8          1.59         -9.70        27.01 o                         
  -6  -3   8          6.62         12.51        11.66 o                         
  -5  -3   8         48.00         35.59        10.64 o                         
  -4  -3   8          8.70         -0.44         9.47 o                         
  -3  -3   8        362.96        397.42        21.00 o                         
  -2  -3   8         21.26         22.62         6.43 o                         
  -1  -3   8          5.37         -3.34         8.85 o                         
   0  -3   8        636.51        571.19        16.89 o                         
   1  -3   8         61.98         88.35         9.44 o                         
   2  -3   8        153.55        171.24        11.61 o                         
   3  -3   8         49.90         42.92         7.72 o                         
   4  -3   8         12.73         11.95         6.69 o                         
   5  -3   8        213.36        190.92        11.60 o                         
   6  -3   8          4.01         -0.78        11.88 o                         
   7  -3   8        146.47        164.37        18.52 o                         
   8  -3   8         30.13         19.76        12.99 o                         
   9  -3   8        124.33        186.55        60.56 o                         
  -8  -2   8       1015.49       1024.69        58.76 o                         
  -7  -2   8         49.96         56.91        31.08 o                         
  -6  -2   8         89.36        106.69        17.65 o                         
  -5  -2   8        903.17        968.05        29.14 o                         
  -4  -2   8       1321.39       1347.40        43.79 o                         
  -3  -2   8       1746.38       1662.30        32.13 o                         
  -2  -2   8       1636.97       1554.81        29.72 o                         
  -1  -2   8        117.40        154.99         7.94 o                         
   0  -2   8       1638.86       1555.32        24.48 o                         
   1  -2   8       4266.88       3760.41        38.22 o                         
   2  -2   8       1879.48       1946.17        26.65 o                         
   3  -2   8       2333.61       2419.70        30.59 o                         
   4  -2   8         33.67         43.58         7.04 o                         
   5  -2   8        630.00        594.26        15.21 o                         
   6  -2   8        840.31        787.99        33.51 o                         
   7  -2   8       1010.04       1100.30        33.66 o                         
   8  -2   8        435.69        457.48        30.32 o                         
   9  -2   8          6.55         23.27        13.36 o                         
  -8  -1   8          0.29         12.56        37.50 o                         
  -7  -1   8        108.65         99.07        18.87 o                         
  -6  -1   8         32.05         29.81        14.11 o                         
  -5  -1   8         58.30         42.73        12.18 o                         
  -4  -1   8          2.38          6.05         4.86 o                         
  -3  -1   8          7.68         35.46         7.82 o                         
  -2  -1   8         45.05         32.38         9.65 o                         
  -1  -1   8         33.47         45.08         6.50 o                         
   0  -1   8        112.81         99.16         6.51 o                         
   1  -1   8        103.31         99.15         7.59 o                         
   2  -1   8        182.69        164.20         9.42 o                         
   3  -1   8       1113.82       1124.59        19.97 o                         
   4  -1   8         80.32        120.94        11.51 o                         
   5  -1   8        598.65        595.98        14.96 o                         
   6  -1   8        106.81        106.42         7.98 o                         
   7  -1   8         73.89         48.26        12.77 o                         
   8  -1   8        350.46        333.05        23.12 o                         
   9  -1   8        118.28        136.90        19.98 o                         
  -8   0   8          1.32         -3.83        20.19 o                         
  -7   0   8        310.60        316.05        25.45 o                         
  -6   0   8       2215.95       2014.44        52.76 o                         
  -5   0   8       1811.36       1756.59        35.50 o                         
  -4   0   8       2204.84       2115.13        30.57 o                         
  -3   0   8        755.26        874.43        24.54 o                         
  -2   0   8       1170.68       1121.41        20.25 o                         
  -1   0   8      11115.03      11335.87        94.21 o                         
   0   0   8      12586.51      12349.66        68.82 o                         
   1   0   8       1296.81       1093.56        15.20 o                         
   2   0   8        986.94        999.40        17.22 o                         
   3   0   8        182.47        177.44        12.35 o                         
   4   0   8       1155.03       1094.66        20.24 o                         
   5   0   8       1551.74       1478.46        19.82 o                         
   6   0   8       1538.92       1488.99        22.20 o                         
   7   0   8        629.64        624.34        27.72 o                         
   8   0   8         27.34         18.13        12.70 o                         
   9   0   8         25.00         33.56        14.59 o                         
  -8   1   8         50.05         36.35        16.34 o                         
  -7   1   8         33.67         -9.69        12.39 o                         
  -6   1   8        172.72        126.19        12.78 o                         
  -5   1   8         25.74         28.82         8.50 o                         
  -4   1   8         32.55         46.41         6.90 o                         
  -3   1   8         69.15         61.68         8.73 o                         
  -2   1   8        919.92       1120.52        18.61 o                         
  -1   1   8        163.27        169.15         7.46 o                         
   0   1   8        929.88       1051.27        18.67 o                         
   1   1   8        120.18        119.11         6.11 o                         
   2   1   8        956.38       1186.81        18.31 o                         
   3   1   8       1014.06       1153.94        19.54 o                         
   4   1   8         15.32          6.35         6.38 o                         
   5   1   8        856.38        820.44        17.72 o                         
   6   1   8        119.71        111.63         8.30 o                         
   7   1   8        696.41        689.90        27.63 o                         
   8   1   8        116.19        120.60        20.24 o                         
   9   1   8          0.92         -3.69        12.97 o                         
  -8   2   8        348.68        360.49        26.15 o                         
  -7   2   8       1180.59       1158.23        37.76 o                         
  -6   2   8        747.24        741.78        36.98 o                         
  -5   2   8       1591.15       1456.69        25.07 o                         
  -4   2   8         68.14         50.94        20.48 o                         
  -3   2   8         15.64         11.26        24.91 o                         
  -2   2   8       1360.42       1155.10        16.49 o                         
  -1   2   8       4632.95       4388.43        48.13 o                         
   0   2   8       1707.55       1610.62        27.09 o                         
   1   2   8        446.37        447.61         9.46 o                         
   2   2   8        105.37         81.74         6.75 o                         
   3   2   8       6422.99       6396.89        53.79 o                         
   4   2   8      12736.21      12432.21        91.33 o                         
   5   2   8       6774.54       6501.41        55.14 o                         
   6   2   8        984.11        961.70        23.32 o                         
   7   2   8        169.85        158.85         9.26 o                         
   8   2   8        280.20        272.56        22.72 o                         
   9   2   8       1022.50       1137.90        38.96 o                         
  -8   3   8         96.49         95.67        24.00 o                         
  -7   3   8          0.72         -6.49         6.49 o                         
  -6   3   8          4.96          7.24        11.21 o                         
  -5   3   8          4.44          6.22        17.06 o                         
  -4   3   8         84.21         74.25        21.32 o                         
  -3   3   8        187.93        188.15        24.16 o                         
  -2   3   8       1306.72       1339.69        18.23 o                         
  -1   3   8        366.12        459.86        13.00 o                         
   0   3   8        318.78        427.12        11.85 o                         
   1   3   8        142.62        169.53        10.18 o                         
   2   3   8        116.96        119.78         7.83 o                         
   3   3   8         20.06         15.03         6.92 o                         
   4   3   8        210.05        248.55        12.06 o                         
   5   3   8         56.04         45.60         8.99 o                         
   6   3   8        146.16        172.28        13.38 o                         
   7   3   8         66.73         60.36        10.37 o                         
   8   3   8        191.22        201.87        11.23 o                         
   9   3   8         66.50         59.96        22.52 o                         
  -8   4   8        614.06        606.62        59.92 o                         
  -7   4   8        417.76        385.44        15.06 o                         
  -6   4   8       1447.89       1348.61        62.21 o                         
  -5   4   8         16.76          4.63        19.14 o                         
  -4   4   8        923.78        885.84        44.97 o                         
  -3   4   8       4455.22       4277.70        40.60 o                         
  -2   4   8       5713.22       5771.93        52.41 o                         
  -1   4   8       1825.94       1807.74        18.67 o                         
   0   4   8         50.54         43.47         7.69 o                         
   1   4   8        367.07        421.84        12.32 o                         
   2   4   8       2637.53       2702.44        28.70 o                         
   3   4   8       1391.75       1400.85        21.22 o                         
   4   4   8        233.34        251.72        12.71 o                         
   5   4   8        320.01        334.87        15.38 o                         
   6   4   8        203.65        207.38        14.28 o                         
   7   4   8        405.18        446.35        19.98 o                         
   8   4   8        641.98        649.70        52.54 o                         
   9   4   8        305.13        390.46        43.76 o                         
  -7   5   8         22.03         32.97        11.31 o                         
  -6   5   8          0.18         -0.08         7.22 o                         
  -5   5   8          0.23          1.61         6.95 o                         
  -4   5   8        348.09        377.35        15.90 o                         
  -3   5   8        302.38        280.00        15.27 o                         
  -2   5   8          0.37         -0.21         6.77 o                         
  -1   5   8         58.08         82.32         7.50 o                         
   0   5   8         59.76         68.81         9.42 o                         
   1   5   8        490.10        488.95        12.84 o                         
   2   5   8         68.46         49.17         7.45 o                         
   3   5   8          8.72         -4.05         8.48 o                         
   4   5   8         44.09         34.92        10.94 o                         
   5   5   8         44.89         32.35        10.52 o                         
   6   5   8        138.79        142.61        15.65 o                         
   7   5   8         12.38         -6.34        11.09 o                         
   8   5   8          2.66          2.56        12.48 o                         
  -7   6   8        179.55        179.15        44.96 o                         
  -6   6   8        124.75        126.45        23.84 o                         
  -5   6   8        423.33        395.32        25.24 o                         
  -4   6   8       2150.88       2071.24        46.61 o                         
  -3   6   8       2428.39       2515.58        50.46 o                         
  -2   6   8        483.44        467.57        26.87 o                         
  -1   6   8          0.27          6.83         7.86 o                         
   0   6   8        170.31        173.28        19.11 o                         
   1   6   8       1089.25       1065.76        29.17 o                         
   2   6   8       3515.71       3438.52        39.95 o                         
   3   6   8       1166.22       1167.91        23.53 o                         
   4   6   8         55.54         60.75        10.53 o                         
   5   6   8        405.35        414.56        21.97 o                         
   6   6   8        458.19        419.17        24.15 o                         
   7   6   8        872.87        866.85        50.06 o                         
  -6   7   8          0.48          8.71        14.68 o                         
  -5   7   8        124.86        114.33        31.76 o                         
  -4   7   8         94.74         91.82        17.10 o                         
  -3   7   8         75.58         76.70        15.53 o                         
  -2   7   8         29.49         23.21        11.77 o                         
  -1   7   8         21.60         23.46         8.80 o                         
   0   7   8        162.02        161.48        15.97 o                         
   1   7   8        100.45         97.24        13.90 o                         
   2   7   8        192.85        232.20        12.09 o                         
   3   7   8       1111.00       1055.24        29.20 o                         
   4   7   8         15.63         22.80        11.39 o                         
   5   7   8         39.20         51.92        16.86 o                         
   6   7   8          2.90          4.26        12.56 o                         
   7   7   8          5.99          7.93        14.31 o                         
  -5   8   8        308.07        307.38        31.81 o                         
  -4   8   8        311.29        268.18        25.77 o                         
  -3   8   8        370.61        359.41        34.95 o                         
  -2   8   8         30.64          5.00        16.31 o                         
  -1   8   8        781.38        779.38        28.27 o                         
   0   8   8        959.36        892.61        48.33 o                         
   1   8   8       1493.01       1462.95        38.21 o                         
   2   8   8        544.48        545.98        25.55 o                         
   3   8   8        140.57         90.79        14.88 o                         
   4   8   8        121.24        139.60        16.85 o                         
   5   8   8        635.03        588.97        31.96 o                         
   6   8   8        534.99        502.94        31.97 o                         
  -3   9   8          6.14         20.19        26.75 o                         
  -2   9   8          0.33        -22.29        22.55 o                         
  -1   9   8          0.00          0.37        15.86 o                         
   0   9   8         13.00         -2.66        20.22 o                         
   1   9   8         11.08        -14.90        14.90 o                         
   2   9   8         62.63         59.24        14.16 o                         
   3   9   8          2.57        -10.71        13.14 o                         
   4   9   8         34.14         37.74        14.41 o                         
  -1  -8   9         85.00         80.61        18.03 o                         
   0  -8   9         14.33          7.00        12.44 o                         
   1  -8   9          1.73         15.25        12.62 o                         
   2  -8   9          1.02         -0.95        12.37 o                         
   3  -8   9          1.84        -11.88        11.88 o                         
  -3  -7   9        264.76        282.44        24.34 o                         
  -2  -7   9          2.81         -1.54        12.07 o                         
  -1  -7   9        983.34       1018.27        34.59 o                         
   0  -7   9       1193.85       1189.35        35.69 o                         
   1  -7   9        437.00        486.60        23.23 o                         
   2  -7   9        196.23        224.35        17.19 o                         
   3  -7   9          0.64         -6.29        10.97 o                         
   4  -7   9        598.59        579.12        24.79 o                         
   5  -7   9        980.35        985.46        45.46 o                         
  -5  -6   9          0.83         -4.59        18.49 o                         
  -4  -6   9         52.32         44.68        10.05 o                         
  -3  -6   9         23.54         23.47        12.55 o                         
  -2  -6   9         46.06         36.51        12.58 o                         
  -1  -6   9         34.04         15.63        12.04 o                         
   0  -6   9         26.33         18.73         9.79 o                         
   1  -6   9        121.82        114.92        12.44 o                         
   2  -6   9          0.37          0.14         9.70 o                         
   3  -6   9         11.88          8.45         9.44 o                         
   4  -6   9          2.94        -10.25        10.25 o                         
   5  -6   9         25.33         47.25        17.63 o                         
   6  -6   9          0.63         -0.82        19.79 o                         
   7  -6   9          3.92          6.02        14.11 o                         
  -6  -5   9        780.81        901.93        42.89 o                         
  -5  -5   9        446.41        484.50        46.06 o                         
  -4  -5   9         49.91         74.77        21.19 o                         
  -3  -5   9        557.73        586.76        31.44 o                         
  -2  -5   9       2006.82       2069.89        38.28 o                         
  -1  -5   9       2853.27       2812.72        44.95 o                         
   0  -5   9        943.46        947.73        25.51 o                         
   1  -5   9        135.74        164.51        12.97 o                         
   2  -5   9          1.87         -6.97         8.15 o                         
   3  -5   9         30.07         39.15         9.84 o                         
   4  -5   9        687.56        653.50        23.43 o                         
   5  -5   9        760.58        856.84        27.88 o                         
   6  -5   9        456.12        404.27        30.16 o                         
   7  -5   9         43.57         66.40        16.53 o                         
  -6  -4   9          0.38          9.72        14.52 o                         
  -5  -4   9        140.07        139.93        20.44 o                         
  -4  -4   9        333.28        361.52        32.24 o                         
  -3  -4   9        364.61        397.57        13.31 o                         
  -2  -4   9         23.95         19.63        13.80 o                         
  -1  -4   9        169.75        155.15        13.17 o                         
   0  -4   9          4.30          5.20         8.80 o                         
   1  -4   9         62.16         51.14        10.27 o                         
   2  -4   9          1.40         11.26         9.43 o                         
   3  -4   9        101.12         75.88        11.14 o                         
   4  -4   9        124.24        124.66        13.01 o                         
   5  -4   9         35.82         45.42         7.82 o                         
   6  -4   9          1.01         -2.99        17.52 o                         
   7  -4   9          0.34        -11.37        11.37 o                         
   8  -4   9         23.89         19.25        14.07 o                         
  -7  -3   9        523.59        645.33        69.49 o                         
  -6  -3   9        335.37        321.89        23.82 o                         
  -5  -3   9         73.59        106.26        17.10 o                         
  -4  -3   9        740.03        622.73        35.98 o                         
  -3  -3   9       1466.81       1554.76        41.28 o                         
  -2  -3   9       2711.14       2728.86        31.24 o                         
  -1  -3   9       1203.85       1108.34        20.22 o                         
   0  -3   9        439.66        464.03        23.51 o                         
   1  -3   9        589.50        592.86        20.13 o                         
   2  -3   9       3849.10       3790.50        42.86 o                         
   3  -3   9       8020.78       7658.08        67.40 o                         
   4  -3   9        857.55        843.71        18.90 o                         
   5  -3   9        177.85        177.53        15.23 o                         
   6  -3   9        116.79        132.08        18.85 o                         
   7  -3   9        617.86        654.24        49.39 o                         
   8  -3   9        415.55        498.86        29.22 o                         
   9  -3   9        368.55        403.72        28.84 o                         
  -7  -2   9         16.63         24.39        26.75 o                         
  -6  -2   9         13.64         36.29        16.87 o                         
  -5  -2   9         57.68         76.10        10.83 o                         
  -4  -2   9        141.87        132.40        13.32 o                         
  -3  -2   9          0.57         20.74        12.67 o                         
  -2  -2   9         87.15         84.15        11.74 o                         
  -1  -2   9         25.17          8.72         5.33 o                         
   0  -2   9          0.26          1.32         5.67 o                         
   1  -2   9        199.14        177.00        10.67 o                         
   2  -2   9        270.16        286.67        13.33 o                         
   3  -2   9       1219.32       1211.85        22.84 o                         
   4  -2   9          0.34          6.32         6.50 o                         
   5  -2   9          6.45          6.04         7.01 o                         
   6  -2   9        283.67        276.59        13.16 o                         
   7  -2   9          3.89        -10.51        10.51 o                         
   8  -2   9         37.50         33.39        18.59 o                         
   9  -2   9         35.27         17.18        19.15 o                         
  -8  -1   9        854.26        932.43        54.97 o                         
  -7  -1   9        147.75         87.43        18.51 o                         
  -6  -1   9          3.55          3.79        13.46 o                         
  -5  -1   9       1326.82       1274.82        32.28 o                         
  -4  -1   9        456.17        416.28        13.46 o                         
  -3  -1   9       4063.36       3851.31        46.22 o                         
  -2  -1   9        960.54        926.22        21.72 o                         
  -1  -1   9        164.28        180.59        11.95 o                         
   0  -1   9       3235.02       3140.97        28.96 o                         
   1  -1   9       3362.54       3428.88        31.84 o                         
   2  -1   9       9284.31       8787.86        68.16 o                         
   3  -1   9       1117.22       1042.69        20.23 o                         
   4  -1   9        655.48        631.86        17.83 o                         
   5  -1   9         41.39         42.16         7.32 o                         
   6  -1   9       1083.20       1082.85        20.58 o                         
   7  -1   9        939.01        865.59        30.94 o                         
   8  -1   9       1121.19       1140.91        37.13 o                         
   9  -1   9         14.46         21.76        13.74 o                         
  -8   0   9         26.65        -10.90        22.34 o                         
  -7   0   9        128.52        140.13        20.98 o                         
  -6   0   9        774.00        684.80        32.84 o                         
  -5   0   9        361.04        341.00        18.94 o                         
  -4   0   9        202.21        205.57        12.95 o                         
  -3   0   9         37.81         59.02         9.86 o                         
  -2   0   9          4.07          9.23         4.96 o                         
  -1   0   9         22.57          7.76         5.95 o                         
   0   0   9         34.14         41.77         4.13 o                         
   1   0   9        150.13        153.89         8.33 o                         
   2   0   9        368.99        376.32        15.44 o                         
   3   0   9          1.38          4.79         5.90 o                         
   4   0   9        200.25        228.51        12.23 o                         
   5   0   9         97.49         97.69         8.01 o                         
   6   0   9         28.64         25.77         7.49 o                         
   7   0   9         69.84         64.99         7.11 o                         
   8   0   9        347.38        321.36        23.69 o                         
   9   0   9        186.85        169.59        20.27 o                         
  -8   1   9          2.88         -1.52        15.19 o                         
  -7   1   9        361.30        363.47        26.23 o                         
  -6   1   9       2981.37       2929.39        44.57 o                         
  -5   1   9        852.25        847.09        22.51 o                         
  -4   1   9       2052.88       2068.45        27.84 o                         
  -3   1   9        989.11        940.28        19.00 o                         
  -2   1   9        186.97        157.47        10.40 o                         
  -1   1   9       4117.72       4110.67        37.53 o                         
   0   1   9       5257.33       5255.18        52.68 o                         
   1   1   9       3497.44       3448.12        28.74 o                         
   2   1   9         19.39         31.93         6.12 o                         
   3   1   9          0.48         -3.46         5.80 o                         
   4   1   9        916.27        943.48        25.23 o                         
   5   1   9       1975.90       1984.83        26.88 o                         
   6   1   9       1726.49       1663.69        25.71 o                         
   7   1   9       1045.45       1145.79        21.65 o                         
   8   1   9          1.58         -2.64        12.28 o                         
   9   1   9        130.66        126.27        19.19 o                         
  -8   2   9         25.51         54.54        16.63 o                         
  -7   2   9          0.12          2.80        11.68 o                         
  -6   2   9         49.41         48.44         8.30 o                         
  -5   2   9          0.70          3.60         5.41 o                         
  -4   2   9          0.56         11.38         4.80 o                         
  -3   2   9        813.32        820.84        13.77 o                         
  -2   2   9        205.04        183.82         9.10 o                         
  -1   2   9        651.25        560.05        17.11 o                         
   0   2   9        805.02        848.43        17.58 o                         
   1   2   9          8.70         38.71         4.64 o                         
   2   2   9       1045.57        978.56        15.81 o                         
   3   2   9         55.75         28.28         6.88 o                         
   4   2   9        271.39        235.73        12.74 o                         
   5   2   9        114.27        104.93        11.33 o                         
   6   2   9         77.67         95.18        11.41 o                         
   7   2   9        252.13        226.87        14.30 o                         
   8   2   9          5.23         -3.16         9.48 o                         
   9   2   9          4.75         -1.04        15.52 o                         
  -8   3   9         39.43         44.21        13.68 o                         
  -7   3   9        677.63        677.90        18.79 o                         
  -6   3   9        448.96        545.71       110.14 o                         
  -5   3   9        709.92        710.49        46.90 o                         
  -4   3   9        507.58        509.59        39.68 o                         
  -3   3   9          3.88          6.38         7.38 o                         
  -2   3   9       3486.25       3542.51        37.55 o                         
  -1   3   9       4863.73       4766.04        54.65 o                         
   0   3   9       1211.55       1129.13        20.86 o                         
   1   3   9         30.38         12.74         3.87 o                         
   2   3   9          4.50          7.25         5.19 o                         
   3   3   9        468.84        492.05        17.61 o                         
   4   3   9       1730.18       1700.51        28.09 o                         
   5   3   9       4788.95       4601.51        45.98 o                         
   6   3   9        657.55        652.37        24.17 o                         
   7   3   9         43.12         44.89        10.41 o                         
   8   3   9        166.36        201.15        16.28 o                         
   9   3   9        332.45        334.15        26.91 o                         
  -7   4   9          2.14        -32.34        33.17 o                         
  -6   4   9          5.55          1.59        25.04 o                         
  -5   4   9         47.40         44.58        26.49 o                         
  -4   4   9         29.57         58.16        21.53 o                         
  -3   4   9         51.25         61.58         7.96 o                         
  -2   4   9         85.63         84.25         8.09 o                         
  -1   4   9        209.50        198.13        11.10 o                         
   0   4   9        185.26        187.86        12.87 o                         
   1   4   9       1065.81       1030.89        24.72 o                         
   2   4   9        679.84        710.71        17.06 o                         
   3   4   9        242.40        267.66        14.23 o                         
   4   4   9         64.11         76.04         9.23 o                         
   5   4   9        274.00        305.30        16.34 o                         
   6   4   9        484.81        454.13        25.91 o                         
   7   4   9         22.28         26.40        10.06 o                         
   8   4   9         56.92         68.36        12.73 o                         
   9   4   9          3.47         11.09        19.08 o                         
  -7   5   9        518.03        523.36        18.02 o                         
  -6   5   9        417.48        439.22        24.34 o                         
  -5   5   9        196.19        190.37        11.81 o                         
  -4   5   9        463.41        410.80        22.43 o                         
  -3   5   9       2962.64       2823.82        40.93 o                         
  -2   5   9       3869.43       3809.27        43.24 o                         
  -1   5   9        931.31        901.20        18.71 o                         
   0   5   9        357.63        350.90        15.82 o                         
   1   5   9        532.11        552.17        27.02 o                         
   2   5   9       3108.17       3105.04        31.08 o                         
   3   5   9       1771.00       1598.91        28.82 o                         
   4   5   9       1625.39       1539.89        34.57 o                         
   5   5   9         26.48         43.47        10.73 o                         
   6   5   9         44.71         36.18        19.80 o                         
   7   5   9        480.02        465.98        43.16 o                         
   8   5   9        739.38        755.14        30.03 o                         
  -6   6   9          0.03          2.40        11.30 o                         
  -5   6   9         88.52         83.13        14.64 o                         
  -4   6   9        383.77        370.78        24.43 o                         
  -3   6   9          8.21         21.38        11.34 o                         
  -2   6   9        218.22        231.18        16.05 o                         
  -1   6   9         17.44         16.14         9.27 o                         
   0   6   9         33.01         42.39        11.25 o                         
   1   6   9        403.61        403.94        21.51 o                         
   2   6   9         89.87        100.36         9.32 o                         
   3   6   9         66.71         60.02         9.62 o                         
   4   6   9         13.38         23.51         9.92 o                         
   5   6   9        118.93        106.48        13.80 o                         
   6   6   9        185.49        189.68        18.22 o                         
   7   6   9          0.71         13.93        12.57 o                         
  -6   7   9         20.48         18.66        16.14 o                         
  -5   7   9        220.38        215.84        27.52 o                         
  -4   7   9        527.15        525.22        29.99 o                         
  -3   7   9       1791.50       1696.68        44.71 o                         
  -2   7   9        169.28        196.26        19.42 o                         
  -1   7   9         15.99         22.55         9.50 o                         
   0   7   9         69.95         99.25        13.97 o                         
   1   7   9        768.13        730.39        26.70 o                         
   2   7   9       1911.85       1924.07        29.13 o                         
   3   7   9       1686.56       1570.20        34.46 o                         
   4   7   9         72.90         50.79        16.34 o                         
   5   7   9        184.85        185.70        20.34 o                         
   6   7   9        440.46        452.76        29.49 o                         
   7   7   9        611.07        651.73        31.30 o                         
  -5   8   9          6.65         17.89        17.55 o                         
  -4   8   9        261.37        281.54        32.80 o                         
  -3   8   9         22.33          6.19        17.10 o                         
  -2   8   9         44.85         13.26        18.39 o                         
  -1   8   9          3.90          4.25        10.63 o                         
   0   8   9         30.57         39.71        12.96 o                         
   1   8   9        114.69        158.17        17.80 o                         
   2   8   9        155.63        149.09        15.91 o                         
   3   8   9        226.90        210.39        18.04 o                         
   4   8   9         97.66        138.03        20.98 o                         
   5   8   9         83.52         88.46        18.09 o                         
  -3   9   9         71.19        116.96        34.35 o                         
  -2   9   9         32.96         30.09        23.47 o                         
  -1   9   9        383.52        403.26        69.09 o                         
   0   9   9       1121.84       1106.59        54.50 o                         
   1   9   9        702.56        709.50        40.33 o                         
   2   9   9        101.52        115.86        22.38 o                         
   3   9   9         89.62         98.17        16.93 o                         
   4   9   9         10.39         -9.16        12.48 o                         
   0  -8  10        301.94        277.21        25.23 o                         
   1  -8  10        437.43        457.22        28.97 o                         
   2  -8  10        302.11        307.13        25.50 o                         
  -3  -7  10          5.82        -12.91        12.91 o                         
  -2  -7  10          9.39          8.61        13.01 o                         
  -1  -7  10         55.39         47.63        15.36 o                         
   0  -7  10         20.95        -11.16        13.16 o                         
   1  -7  10         13.30         29.65        15.94 o                         
   2  -7  10         47.39         39.53        11.97 o                         
   3  -7  10         33.21         10.49        11.77 o                         
   4  -7  10          0.14        -10.92        10.92 o                         
   5  -7  10         53.81         63.08        20.43 o                         
  -4  -6  10        620.03        548.27        39.89 o                         
  -3  -6  10        250.93        273.92        20.52 o                         
  -2  -6  10        383.99        421.05        27.66 o                         
  -1  -6  10       1620.79       1516.59        39.22 o                         
   0  -6  10       1403.33       1364.30        35.14 o                         
   1  -6  10        738.00        671.16        27.80 o                         
   2  -6  10        559.74        492.13        24.37 o                         
   3  -6  10         66.32         38.14        12.32 o                         
   4  -6  10        395.55        431.39        22.12 o                         
   5  -6  10       1317.41       1392.54        23.64 o                         
   6  -6  10        695.64        713.53        41.93 o                         
  -5  -5  10          7.73          8.06        16.75 o                         
  -4  -5  10        313.75        351.58        38.14 o                         
  -3  -5  10         73.23         75.37        13.23 o                         
  -2  -5  10         32.37         28.62        11.38 o                         
  -1  -5  10        135.97        113.16        13.92 o                         
   0  -5  10          0.15         -6.77         9.24 o                         
   1  -5  10         18.76         33.62        10.08 o                         
   2  -5  10          0.05         -5.49         9.11 o                         
   3  -5  10         68.42         51.50        11.99 o                         
   4  -5  10          3.73         -8.29         9.43 o                         
   5  -5  10         28.12         24.84        10.95 o                         
   6  -5  10        125.01        102.87        19.70 o                         
   7  -5  10         12.66         12.29        14.94 o                         
  -6  -4  10        727.20        809.08        37.26 o                         
  -5  -4  10       1043.66       1008.82        40.55 o                         
  -4  -4  10        108.43        122.25        21.24 o                         
  -3  -4  10        646.51        613.67        32.71 o                         
  -2  -4  10       1126.73       1140.91        22.78 o                         
  -1  -4  10       1659.10       1727.87        46.56 o                         
   0  -4  10       1482.82       1487.06        32.22 o                         
   1  -4  10        452.37        436.07        32.70 o                         
   2  -4  10        219.97        225.58        15.21 o                         
   3  -4  10       1944.69       1914.31        33.03 o                         
   4  -4  10       1693.33       1666.96        37.65 o                         
   5  -4  10        780.89        789.88        25.45 o                         
   6  -4  10        157.06        157.60        21.29 o                         
   7  -4  10         30.69         17.89        15.23 o                         
   8  -4  10        272.40        276.41        25.09 o                         
  -7  -3  10          7.65         56.64        34.09 o                         
  -6  -3  10         72.14          7.61        28.58 o                         
  -5  -3  10          0.78        -10.83        10.83 o                         
  -4  -3  10         80.89         90.57        23.53 o                         
  -3  -3  10         98.56         73.26        15.51 o                         
  -2  -3  10         95.47         88.45        10.31 o                         
  -1  -3  10        468.93        515.17        15.81 o                         
   0  -3  10          1.59          2.59         7.31 o                         
   1  -3  10        265.36        254.78        14.47 o                         
   2  -3  10         77.47         66.69        10.39 o                         
   3  -3  10        336.61        308.15        16.32 o                         
   4  -3  10        598.22        607.33        21.01 o                         
   5  -3  10          2.82          2.68         8.85 o                         
   6  -3  10         22.35         24.08         6.72 o                         
   7  -3  10         87.22        108.84        19.96 o                         
   8  -3  10          0.81         25.60        14.41 o                         
  -7  -2  10        799.80        881.06        66.61 o                         
  -6  -2  10        689.38        734.23        40.47 o                         
  -5  -2  10        104.12        116.91        12.96 o                         
  -4  -2  10       1073.49       1006.03        30.02 o                         
  -3  -2  10       3443.58       3534.58        57.84 o                         
  -2  -2  10       3698.04       3515.06        50.56 o                         
  -1  -2  10        967.38        871.99        16.13 o                         
   0  -2  10       1852.66       1978.23        30.70 o                         
   1  -2  10          8.25         28.70         8.68 o                         
   2  -2  10       5196.91       5034.64        49.82 o                         
   3  -2  10       5345.86       5399.59        53.11 o                         
   4  -2  10       1038.12       1021.86        20.98 o                         
   5  -2  10        165.11        156.98        11.32 o                         
   6  -2  10         27.52         31.33         7.35 o                         
   7  -2  10        344.51        349.22        27.64 o                         
   8  -2  10        782.84        803.32        35.23 o                         
   9  -2  10        527.58        495.22        30.69 o                         
  -7  -1  10          0.65        -13.57        13.57 o                         
  -6  -1  10        422.04        428.75        29.61 o                         
  -5  -1  10         30.24         70.45        18.07 o                         
  -4  -1  10          1.00          1.35         5.72 o                         
  -3  -1  10          1.54          7.81         7.94 o                         
  -2  -1  10         81.19         93.49        10.83 o                         
  -1  -1  10        342.07        370.12        16.52 o                         
   0  -1  10         74.45         81.16         6.78 o                         
   1  -1  10         80.22         60.09         7.06 o                         
   2  -1  10        966.96        979.45        24.78 o                         
   3  -1  10         31.16         33.75         8.78 o                         
   4  -1  10        356.12        361.64        23.43 o                         
   5  -1  10          1.41          5.55         6.84 o                         
   6  -1  10        530.88        523.23        17.18 o                         
   7  -1  10         11.35          4.57         5.32 o                         
   8  -1  10          1.99          4.35        12.78 o                         
   9  -1  10        155.47        183.00        23.39 o                         
  -7   0  10        128.59        124.77        19.47 o                         
  -6   0  10        136.89        145.54        20.17 o                         
  -5   0  10       1216.27       1212.67        37.33 o                         
  -4   0  10       1738.67       1798.16        30.45 o                         
  -3   0  10       3153.13       3048.90        43.03 o                         
  -2   0  10       1240.60       1120.42        20.98 o                         
  -1   0  10        209.65        152.09        10.66 o                         
   0   0  10       1502.62       1453.38        28.52 o                         
   1   0  10       3960.46       3659.93        36.71 o                         
   2   0  10       4473.88       4275.49        41.12 o                         
   3   0  10       1415.73       1475.27        30.32 o                         
   4   0  10        851.09        815.79        19.94 o                         
   5   0  10          7.71          4.55         6.27 o                         
   6   0  10        462.00        439.17        21.64 o                         
   7   0  10       1402.88       1428.19        28.13 o                         
   8   0  10       1900.49       1854.90        46.12 o                         
   9   0  10         66.17         43.62        15.24 o                         
  -8   1  10          1.61        -24.30        24.30 o                         
  -7   1  10        131.00         80.70        20.85 o                         
  -6   1  10         84.50         92.85        16.07 o                         
  -5   1  10         88.73         82.38        13.59 o                         
  -4   1  10          0.81         -0.01         6.40 o                         
  -3   1  10         20.36         38.45        12.53 o                         
  -2   1  10        308.60        356.41        17.23 o                         
  -1   1  10          4.48         16.30         5.67 o                         
   0   1  10        588.41        653.48        18.31 o                         
   1   1  10        586.45        644.24        12.25 o                         
   2   1  10        133.90        202.70         9.23 o                         
   3   1  10         23.14         27.73         7.26 o                         
   4   1  10         95.38        112.88        10.56 o                         
   5   1  10         48.82         60.09         9.94 o                         
   6   1  10        528.58        535.66        28.50 o                         
   7   1  10         93.87        116.49        11.70 o                         
   8   1  10        202.65        217.48        10.34 o                         
   9   1  10        124.02        139.52        19.77 o                         
  -7   2  10         11.71         28.38        12.82 o                         
  -6   2  10        746.55        753.91        30.02 o                         
  -5   2  10       1467.95       1360.48        24.71 o                         
  -4   2  10       2826.82       2875.56        37.51 o                         
  -3   2  10       1394.32       1433.63        21.13 o                         
  -2   2  10          9.05         28.16         8.06 o                         
  -1   2  10        963.69        931.12        12.56 o                         
   0   2  10       4812.29       4413.66        47.15 o                         
   1   2  10       6730.52       6588.67        45.06 o                         
   2   2  10        991.61        958.27        17.75 o                         
   3   2  10          0.06         -6.55         6.55 o                         
   4   2  10       1263.95       1187.67        31.48 o                         
   5   2  10       3448.78       3203.93        52.36 o                         
   6   2  10       1200.87       1179.35        24.63 o                         
   7   2  10        659.83        703.14        22.95 o                         
   8   2  10        101.18         86.68        22.82 o                         
   9   2  10         36.63         34.85        15.89 o                         
  -7   3  10          0.31          0.14         6.40 o                         
  -6   3  10          1.73         13.61        19.77 o                         
  -5   3  10         44.02         46.14        22.42 o                         
  -4   3  10         47.80         37.16        20.41 o                         
  -3   3  10         74.29        100.76         9.54 o                         
  -2   3  10          2.18          0.21         5.59 o                         
  -1   3  10        114.04        134.30        10.64 o                         
   0   3  10        314.22        307.03        13.50 o                         
   1   3  10       1257.92       1204.35        23.93 o                         
   2   3  10         16.02         38.53         6.56 o                         
   3   3  10          4.53          1.48         7.02 o                         
   4   3  10         16.75          9.23         8.79 o                         
   5   3  10        143.28        161.32        14.50 o                         
   6   3  10         20.26         32.61         9.31 o                         
   7   3  10         83.00         78.21        11.70 o                         
   8   3  10        225.58        251.08        17.69 o                         
   9   3  10          7.70          7.72        14.41 o                         
  -7   4  10        362.88        418.75        46.69 o                         
  -6   4  10        519.96        596.08        90.99 o                         
  -5   4  10       1289.97       1326.52        79.07 o                         
  -4   4  10        168.08        180.90        12.64 o                         
  -3   4  10       1265.41       1200.36        23.11 o                         
  -2   4  10       1991.86       2035.86        27.79 o                         
  -1   4  10       5827.86       5744.26       104.91 o                         
   0   4  10       3683.30       3892.51        46.31 o                         
   1   4  10        923.87       1016.03        23.76 o                         
   2   4  10          0.70         -1.39         5.90 o                         
   3   4  10        123.83        129.02        10.11 o                         
   4   4  10       1644.20       1575.07        32.13 o                         
   5   4  10       1212.43       1193.20        24.31 o                         
   6   4  10       1127.76       1240.90        27.42 o                         
   7   4  10         21.17         13.58        10.24 o                         
   8   4  10        103.87         91.31        13.64 o                         
  -7   5  10          3.85        -24.17        24.17 o                         
  -6   5  10         95.11         97.76        37.09 o                         
  -5   5  10          5.74          7.91         6.33 o                         
  -4   5  10        507.30        499.29        17.68 o                         
  -3   5  10        375.82        345.36        16.47 o                         
  -2   5  10        106.72        103.36        10.22 o                         
  -1   5  10        148.08        159.29        11.27 o                         
   0   5  10        354.32        326.63        16.29 o                         
   1   5  10         68.42        104.68        12.31 o                         
   2   5  10         50.90         42.27         7.74 o                         
   3   5  10         58.09         68.54         7.99 o                         
   4   5  10         72.66         60.44        11.51 o                         
   5   5  10         86.98         79.53        12.05 o                         
   6   5  10        409.02        398.99        22.50 o                         
   7   5  10        100.15        112.73        15.86 o                         
   8   5  10          0.31         -9.59        13.86 o                         
  -6   6  10        319.41        336.69        41.16 o                         
  -5   6  10         28.29         29.63        11.53 o                         
  -4   6  10        633.81        644.16        29.11 o                         
  -3   6  10        587.89        570.83        27.56 o                         
  -2   6  10        811.41        808.95        30.14 o                         
  -1   6  10          8.09          9.04         7.95 o                         
   0   6  10        277.02        261.43        23.05 o                         
   1   6  10        188.06        170.17        16.80 o                         
   2   6  10       1235.39       1304.56        30.10 o                         
   3   6  10       2241.44       2234.30        34.94 o                         
   4   6  10        887.71        937.05        27.92 o                         
   5   6  10        510.57        512.94        24.56 o                         
   6   6  10          0.28        -10.59        12.93 o                         
   7   6  10        203.69        245.64        23.43 o                         
  -5   7  10        118.73        104.53        17.67 o                         
  -4   7  10        150.00        132.55        19.01 o                         
  -3   7  10          1.54          7.52        13.08 o                         
  -2   7  10         29.97         35.26        13.49 o                         
  -1   7  10        171.06        158.89        13.75 o                         
   0   7  10        209.00        222.66        17.56 o                         
   1   7  10         35.25         29.57        11.75 o                         
   2   7  10        334.91        318.16        12.80 o                         
   3   7  10        185.64        197.96        14.29 o                         
   4   7  10        142.00        123.63        15.12 o                         
   5   7  10         50.15         40.27        12.17 o                         
   6   7  10         70.08         94.27        16.07 o                         
  -4   8  10        342.01        351.80        28.55 o                         
  -3   8  10       1408.48       1420.76        56.78 o                         
  -2   8  10        340.12        388.80        36.07 o                         
  -1   8  10        145.14        164.69        20.58 o                         
   0   8  10        353.28        349.74        39.46 o                         
   1   8  10        440.76        495.64        26.49 o                         
   2   8  10        932.93       1007.18        41.28 o                         
   3   8  10       1007.86        968.97        54.55 o                         
   4   8  10         77.38         80.58        14.82 o                         
   5   8  10        159.52        156.60        21.53 o                         
  -3   9  10         19.16          6.60        19.15 o                         
  -2   9  10        103.93         82.27        24.22 o                         
  -1   9  10         23.56         24.53        20.00 o                         
   0   9  10         20.62         -3.37        12.00 o                         
   1   9  10         10.20         16.59        16.25 o                         
   2   9  10          1.87        -16.00        22.81 o                         
   3   9  10        112.47        135.88        21.79 o                         
   4   9  10        135.79        144.31        17.81 o                         
  -2  -7  11        269.21        251.06        20.87 o                         
  -1  -7  11        185.97        153.69        23.13 o                         
   0  -7  11        605.48        590.14        30.73 o                         
   1  -7  11        521.62        476.78        29.90 o                         
   2  -7  11        765.76        779.58        32.50 o                         
   3  -7  11        141.36        151.47        16.95 o                         
   4  -7  11          0.02          0.43        12.81 o                         
  -4  -6  11         14.52         16.30        31.02 o                         
  -3  -6  11         16.95          3.79        10.81 o                         
  -2  -6  11          2.30          0.53        10.87 o                         
  -1  -6  11          0.90          0.43        12.13 o                         
   0  -6  11        189.87        157.11        16.78 o                         
   1  -6  11         14.26         20.53        12.78 o                         
   2  -6  11          0.90         -5.49        11.14 o                         
   3  -6  11         20.09         49.60        13.19 o                         
   4  -6  11         22.60         29.54        11.68 o                         
   5  -6  11        110.18        125.86        14.83 o                         
   6  -6  11          2.10         25.00        18.41 o                         
  -5  -5  11        575.68        697.92        41.69 o                         
  -4  -5  11        469.30        567.31        38.29 o                         
  -3  -5  11        283.71        276.73        10.87 o                         
  -2  -5  11        378.50        338.40        24.74 o                         
  -1  -5  11       1273.37       1291.75        32.16 o                         
   0  -5  11       1560.99       1574.21        35.10 o                         
   1  -5  11        627.74        725.63        26.84 o                         
   2  -5  11        328.72        378.70        22.75 o                         
   3  -5  11        190.59        205.73        17.07 o                         
   4  -5  11        326.68        321.93        20.17 o                         
   5  -5  11       1491.78       1418.80        35.91 o                         
   6  -5  11       1060.30       1112.52        76.56 o                         
   7  -5  11        162.54        207.77        26.14 o                         
  -6  -4  11          3.44         24.13        35.40 o                         
  -5  -4  11          0.21         12.59        15.22 o                         
  -4  -4  11        408.75        387.20        42.06 o                         
  -3  -4  11         16.01        -10.63        14.13 o                         
  -2  -4  11        341.83        331.66        14.97 o                         
  -1  -4  11         73.78         43.22        10.94 o                         
   0  -4  11          0.26         -8.15         8.97 o                         
   1  -4  11          2.63         10.10         9.98 o                         
   2  -4  11          0.24        -11.85        11.85 o                         
   3  -4  11        179.84        217.19        15.35 o                         
   4  -4  11        469.90        487.93        22.11 o                         
   5  -4  11        127.29        101.12        12.70 o                         
   6  -4  11        206.83        222.00        13.93 o                         
   7  -4  11          4.87         -1.37        14.39 o                         
   8  -4  11          2.48         -6.90        14.18 o                         
  -6  -3  11        974.54       1055.42        78.67 o                         
  -5  -3  11       1046.41       1070.07        35.68 o                         
  -4  -3  11        635.04        541.38        38.36 o                         
  -3  -3  11       1079.35       1041.29        44.50 o                         
  -2  -3  11        920.27        982.62        35.96 o                         
  -1  -3  11       1761.13       1771.74        32.59 o                         
   0  -3  11       1005.12        997.84        22.87 o                         
   1  -3  11        705.65        707.15        21.63 o                         
   2  -3  11        444.87        401.88        19.85 o                         
   3  -3  11       2809.10       2814.41        56.48 o                         
   4  -3  11       2406.97       2333.17        48.20 o                         
   5  -3  11       2012.56       2071.04        36.65 o                         
   6  -3  11        248.01        261.33        17.64 o                         
   7  -3  11          1.29          8.55        14.66 o                         
   8  -3  11        163.47        186.16        21.72 o                         
  -7  -2  11          7.77         24.65        29.37 o                         
  -6  -2  11         13.97          1.03        16.40 o                         
  -5  -2  11          0.40         -4.72        15.06 o                         
  -4  -2  11        165.11        176.07        28.27 o                         
  -3  -2  11          5.30         -1.80        11.55 o                         
  -2  -2  11         11.25        -17.70        17.70 o                         
  -1  -2  11         38.31         37.89         7.27 o                         
   0  -2  11         55.38         51.32         7.88 o                         
   1  -2  11        293.36        320.28        13.54 o                         
   2  -2  11         65.67        108.14        11.19 o                         
   3  -2  11          0.04         -3.08         9.12 o                         
   4  -2  11         28.95         26.90         9.40 o                         
   5  -2  11         68.57         70.22        11.55 o                         
   6  -2  11         60.25         77.17        13.84 o                         
   7  -2  11         53.58         53.52         6.48 o                         
   8  -2  11         43.22         27.06        14.83 o                         
   9  -2  11         27.17          4.50        14.78 o                         
  -7  -1  11        864.27        894.78        45.67 o                         
  -6  -1  11        717.00        703.56        38.42 o                         
  -5  -1  11        482.04        425.76        32.69 o                         
  -4  -1  11       2492.14       2429.69        73.41 o                         
  -3  -1  11       5118.44       5052.50        65.52 o                         
  -2  -1  11       9328.36       8935.26        88.06 o                         
  -1  -1  11       1422.68       1376.98        28.97 o                         
   0  -1  11       1145.95       1060.09        16.69 o                         
   1  -1  11         10.26         13.83         6.34 o                         
   2  -1  11       2677.92       2725.55        33.78 o                         
   3  -1  11       4919.54       4670.29        47.92 o                         
   4  -1  11       1941.92       1957.24        30.88 o                         
   5  -1  11          2.25         -0.94         9.58 o                         
   6  -1  11         91.65         97.95        11.76 o                         
   7  -1  11        805.64        837.11        28.78 o                         
   8  -1  11       1061.25       1039.78        37.59 o                         
   9  -1  11        725.01        802.61        37.30 o                         
  -7   0  11          6.01         -5.50        15.02 o                         
  -6   0  11        731.95        747.35        34.32 o                         
  -5   0  11        218.76        203.59        23.56 o                         
  -4   0  11         47.27         44.39        10.41 o                         
  -3   0  11        128.14        122.22        11.96 o                         
  -2   0  11          3.69          1.21         6.75 o                         
  -1   0  11         21.43         16.92         7.60 o                         
   0   0  11         59.91         83.16        10.28 o                         
   1   0  11       1543.57       1549.07        20.81 o                         
   2   0  11        502.70        530.22        15.74 o                         
   3   0  11          3.95          0.43         7.62 o                         
   4   0  11        367.46        368.45        23.71 o                         
   5   0  11         38.49         55.78        10.22 o                         
   6   0  11          9.58         11.19         9.69 o                         
   7   0  11         19.01         11.19         8.82 o                         
   8   0  11          0.17         -9.09        14.31 o                         
   9   0  11        169.68        191.83        24.45 o                         
  -7   1  11        144.46        138.29        19.67 o                         
  -6   1  11         37.92         23.78        13.61 o                         
  -5   1  11       1800.11       1692.51        33.38 o                         
  -4   1  11       1028.53       1046.86        23.06 o                         
  -3   1  11       2183.55       2066.06        59.60 o                         
  -2   1  11        409.57        384.86        17.76 o                         
  -1   1  11        876.27        930.66        19.60 o                         
   0   1  11        161.75        166.13        16.58 o                         
   1   1  11       3927.55       3981.72        32.97 o                         
   2   1  11       4944.29       4609.91        39.52 o                         
   3   1  11       1215.57       1168.32        22.03 o                         
   4   1  11        236.98        267.52        14.33 o                         
   5   1  11        182.32        151.20        12.84 o                         
   6   1  11       1013.80       1051.96        32.67 o                         
   7   1  11       1262.08       1246.26        27.97 o                         
   8   1  11        940.83        868.44        25.17 o                         
   9   1  11        142.70        147.10        20.42 o                         
  -7   2  11         46.65         51.72        14.51 o                         
  -6   2  11          6.55         -5.89         7.83 o                         
  -5   2  11         15.94         28.93         7.85 o                         
  -4   2  11        162.65        150.12        11.28 o                         
  -3   2  11        210.57        178.02        10.55 o                         
  -2   2  11          3.00         -5.67         6.91 o                         
  -1   2  11        268.37        264.11         9.36 o                         
   0   2  11        294.47        364.44        15.92 o                         
   1   2  11         81.34        126.55         6.48 o                         
   2   2  11        192.90        184.25        13.33 o                         
   3   2  11          0.83         10.52         7.21 o                         
   4   2  11         20.54         18.37         8.46 o                         
   5   2  11         18.40         23.19         9.67 o                         
   6   2  11         48.34         43.68        10.18 o                         
   7   2  11          0.30          4.60         8.81 o                         
   8   2  11        101.24        103.55        16.73 o                         
   9   2  11        158.36        140.33        22.10 o                         
  -7   3  11         15.06         14.57         6.93 o                         
  -6   3  11        459.03        449.88        29.79 o                         
  -5   3  11       1467.97       1450.79        83.38 o                         
  -4   3  11       1730.94       1662.27        25.13 o                         
  -3   3  11        330.44        304.30        17.11 o                         
  -2   3  11         47.90         39.94         7.87 o                         
  -1   3  11       1534.80       1478.08        28.85 o                         
   0   3  11       7568.84       7527.40        97.12 o                         
   1   3  11       6336.91       6369.17        65.27 o                         
   2   3  11       1188.52       1195.95        19.07 o                         
   3   3  11        617.83        642.44        18.55 o                         
   4   3  11        190.63        208.99        13.94 o                         
   5   3  11       1351.17       1315.37        34.87 o                         
   6   3  11       2163.82       2084.74        46.77 o                         
   7   3  11        901.47        893.28        26.26 o                         
   8   3  11          2.41          4.25         9.77 o                         
   9   3  11         37.16         30.69        10.41 o                         
  -7   4  11         25.47          4.26        24.65 o                         
  -6   4  11          0.34          2.90        23.45 o                         
  -5   4  11         24.26         12.87        21.08 o                         
  -4   4  11         36.15         52.24         6.84 o                         
  -3   4  11        372.16        335.86        14.82 o                         
  -2   4  11         47.96         49.70         8.15 o                         
  -1   4  11         14.09          0.68         8.13 o                         
   0   4  11        232.66        233.76        23.54 o                         
   1   4  11         73.41         65.32        10.35 o                         
   2   4  11         28.22         29.88         6.88 o                         
   3   4  11         27.05         32.99         8.04 o                         
   4   4  11         12.84         29.62         9.97 o                         
   5   4  11        125.49        119.60        11.17 o                         
   6   4  11        194.02        190.62        17.18 o                         
   7   4  11          7.50         14.39        10.24 o                         
   8   4  11        104.60        132.67        16.19 o                         
  -6   5  11        788.45        825.72        59.47 o                         
  -5   5  11        594.72        642.88        22.21 o                         
  -4   5  11        250.39        248.41        17.79 o                         
  -3   5  11         10.95         14.40         9.09 o                         
  -2   5  11        939.83        898.77        24.68 o                         
  -1   5  11       2819.52       2756.00        41.89 o                         
   0   5  11       2284.91       2336.94        42.49 o                         
   1   5  11         98.12         90.22        12.67 o                         
   2   5  11         32.35         32.40         8.42 o                         
   3   5  11         61.96         57.25        11.46 o                         
   4   5  11        423.98        464.95        20.29 o                         
   5   5  11       1311.59       1299.62        32.67 o                         
   6   5  11        645.56        674.11        28.44 o                         
   7   5  11         38.35         36.82        13.72 o                         
   8   5  11         57.45         54.17        14.54 o                         
  -6   6  11          8.46         26.85        11.13 o                         
  -5   6  11         17.68          2.12        16.14 o                         
  -4   6  11         57.29         57.19        13.21 o                         
  -3   6  11        101.65         93.76        15.07 o                         
  -2   6  11          1.61          0.20        20.20 o                         
  -1   6  11          8.99          6.98        10.95 o                         
   0   6  11          0.43        -11.54        12.98 o                         
   1   6  11          4.73          0.56         9.88 o                         
   2   6  11        113.05        106.31         8.66 o                         
   3   6  11        158.05        145.70        12.85 o                         
   4   6  11          8.84         12.80        10.76 o                         
   5   6  11        151.07        180.10        17.65 o                         
   6   6  11        176.59        175.95        19.95 o                         
   7   6  11        184.72        165.91        20.00 o                         
  -5   7  11        185.29        215.79        21.57 o                         
  -4   7  11         69.74         93.81        17.40 o                         
  -3   7  11        772.01        796.38        33.46 o                         
  -2   7  11       1176.56       1208.04        38.14 o                         
  -1   7  11        504.02        535.87        47.51 o                         
   0   7  11         44.60         51.23        18.55 o                         
   1   7  11          4.01          8.10        10.47 o                         
   2   7  11        334.75        313.85        21.74 o                         
   3   7  11       1770.10       1681.42        30.78 o                         
   4   7  11       1163.00       1133.59        29.15 o                         
   5   7  11        311.78        342.96        21.32 o                         
   6   7  11         18.69         18.47        13.89 o                         
  -4   8  11          0.45          7.59        21.11 o                         
  -3   8  11          4.82          8.76        18.09 o                         
  -2   8  11        113.81        119.54        24.75 o                         
  -1   8  11         54.83         31.26        48.91 o                         
   0   8  11          1.72         -2.12        10.90 o                         
   1   8  11         63.88         76.24        15.14 o                         
   2   8  11         13.34          5.72        12.47 o                         
   3   8  11        269.07        272.78        22.18 o                         
   4   8  11        120.52        114.63        15.72 o                         
   5   8  11         59.03         65.73        17.27 o                         
  -2   9  11        371.67        441.89        41.21 o                         
  -1   9  11         41.64          6.84        19.64 o                         
   0   9  11         76.99         66.15        15.30 o                         
   1   9  11        229.13        244.59        26.37 o                         
   2   9  11        515.12        477.93        35.45 o                         
   3   9  11        615.03        628.23        24.32 o                         
  -1  -7  12          0.67          5.68        14.65 o                         
   0  -7  12          8.46          7.87        14.28 o                         
   1  -7  12        103.98        107.89        18.31 o                         
   2  -7  12         24.33         21.40        14.94 o                         
   3  -7  12          1.20         -6.65        14.55 o                         
   4  -7  12          8.58          0.94        12.07 o                         
  -3  -6  12        588.73        621.01        22.64 o                         
  -2  -6  12        273.38        275.12        21.77 o                         
  -1  -6  12        268.99        284.26        24.36 o                         
   0  -6  12        726.48        696.23        51.26 o                         
   1  -6  12        599.77        659.57        49.31 o                         
   2  -6  12        760.39        780.17        41.35 o                         
   3  -6  12        374.92        387.30        28.05 o                         
   4  -6  12         17.92          0.71        11.35 o                         
   5  -6  12        261.96        270.11        26.47 o                         
   6  -6  12        538.76        566.76        40.33 o                         
  -4  -5  12         17.48         11.45        21.37 o                         
  -3  -5  12          0.27         -0.72        18.43 o                         
  -2  -5  12        277.15        273.36        19.46 o                         
  -1  -5  12        209.09        186.69        17.22 o                         
   0  -5  12        162.11        166.08        16.15 o                         
   1  -5  12          5.73         -1.44        10.92 o                         
   2  -5  12          0.76        -11.40        11.40 o                         
   3  -5  12          0.52         -4.76        10.50 o                         
   4  -5  12         24.35         30.18        11.53 o                         
   5  -5  12          0.97        -10.07        10.07 o                         
   6  -5  12        108.51        126.76        21.57 o                         
   7  -5  12         31.20         22.58        18.60 o                         
  -5  -4  12        873.77        844.25        39.34 o                         
  -4  -4  12        782.94        706.53        36.99 o                         
  -3  -4  12        819.20        804.64        38.51 o                         
  -2  -4  12        227.53        250.38        13.58 o                         
  -1  -4  12        759.13        763.99        41.63 o                         
   0  -4  12       1663.95       1657.85        34.55 o                         
   1  -4  12       1160.54       1023.43        29.92 o                         
   2  -4  12        108.73         91.09        12.51 o                         
   3  -4  12          0.44          8.09         9.50 o                         
   4  -4  12        430.97        451.04        31.07 o                         
   5  -4  12       1956.17       1930.38        37.45 o                         
   6  -4  12        428.35        471.36        44.06 o                         
   7  -4  12        260.36        235.98        26.48 o                         
  -6  -3  12          9.54        -27.80        27.80 o                         
  -5  -3  12         42.51         48.18        31.01 o                         
  -4  -3  12        119.02        109.38        17.72 o                         
  -3  -3  12         52.87         48.32        20.17 o                         
  -2  -3  12        211.83        260.74        23.82 o                         
  -1  -3  12        124.69        147.04        15.36 o                         
   0  -3  12          0.58         -5.71         7.95 o                         
   1  -3  12         33.76         37.17        10.26 o                         
   2  -3  12          8.37         -3.87         9.15 o                         
   3  -3  12        838.35        765.85        24.19 o                         
   4  -3  12        598.16        611.91        22.53 o                         
   5  -3  12          4.65          2.13         9.53 o                         
   6  -3  12        261.20        266.60        17.28 o                         
   7  -3  12         48.58         67.60        24.37 o                         
   8  -3  12         55.84         45.27        23.35 o                         
  -6  -2  12       1104.51       1106.03        72.90 o                         
  -5  -2  12       1310.05       1237.87        50.02 o                         
  -4  -2  12        236.87        323.06        31.77 o                         
  -3  -2  12       3121.67       3075.80        55.50 o                         
  -2  -2  12       2604.99       2464.39        50.65 o                         
  -1  -2  12       1857.29       1867.32        29.23 o                         
   0  -2  12       1157.06       1147.38        20.50 o                         
   1  -2  12       1169.21       1160.43        22.01 o                         
   2  -2  12        110.72        131.28        12.23 o                         
   3  -2  12       3227.85       3309.98        42.19 o                         
   4  -2  12       4397.85       4236.40        49.21 o                         
   5  -2  12        597.70        649.65        24.47 o                         
   6  -2  12        507.82        459.09        21.03 o                         
   7  -2  12         13.02         15.25         9.84 o                         
   8  -2  12        117.49        129.41        28.95 o                         
  -7  -1  12          7.37        -16.39        16.39 o                         
  -6  -1  12          0.93         16.04        17.81 o                         
  -5  -1  12        177.29        138.72        23.61 o                         
  -4  -1  12         19.04         30.96        16.58 o                         
  -3  -1  12         97.17        124.76        13.75 o                         
  -2  -1  12        203.27        287.38        19.85 o                         
  -1  -1  12         63.32         63.20        11.51 o                         
   0  -1  12         21.84         22.45         8.48 o                         
   1  -1  12          1.76          0.47         9.48 o                         
   2  -1  12        214.25        206.49        12.84 o                         
   3  -1  12         23.78         20.13         8.86 o                         
   4  -1  12         14.63         11.43         8.86 o                         
   5  -1  12          6.74          3.97         8.99 o                         
   6  -1  12         11.00         10.03         9.51 o                         
   7  -1  12        141.81        132.32        16.16 o                         
   8  -1  12         40.33         36.23        19.42 o                         
   9  -1  12          0.98        -11.14        14.03 o                         
  -7   0  12        723.46        753.53        43.92 o                         
  -6   0  12        456.93        459.10        39.47 o                         
  -5   0  12         85.24         77.10        31.21 o                         
  -4   0  12        961.73       1041.87        59.79 o                         
  -3   0  12       1644.90       1565.88        30.90 o                         
  -2   0  12       2310.50       2446.90        35.22 o                         
  -1   0  12       1049.29        952.11        31.68 o                         
   0   0  12       1451.42       1584.69        30.32 o                         
   1   0  12         75.96         46.70        12.07 o                         
   2   0  12       3052.17       3076.47        32.74 o                         
   3   0  12       4887.15       4786.29        52.18 o                         
   4   0  12       1474.29       1373.52        26.84 o                         
   5   0  12         31.92         34.03         9.90 o                         
   6   0  12         72.19         93.00        12.94 o                         
   7   0  12        578.11        554.94        24.75 o                         
   8   0  12       1823.10       1708.13        27.23 o                         
   9   0  12       1148.25       1034.48        48.36 o                         
  -7   1  12          3.85         -8.99        14.88 o                         
  -6   1  12        146.23        127.87        18.18 o                         
  -5   1  12         28.06         31.04        15.37 o                         
  -4   1  12        496.16        511.67        18.77 o                         
  -3   1  12        310.64        343.73        18.60 o                         
  -2   1  12         26.46         38.91         9.84 o                         
  -1   1  12        327.57        353.53        22.71 o                         
   0   1  12         39.01         30.82         8.61 o                         
   1   1  12        649.31        646.54        17.21 o                         
   2   1  12        498.13        540.53        14.83 o                         
   3   1  12          8.54          7.02         7.88 o                         
   4   1  12        456.22        425.26        17.76 o                         
   5   1  12         34.60         33.88         9.86 o                         
   6   1  12         23.07          3.42         9.42 o                         
   7   1  12         14.72         13.71        12.78 o                         
   8   1  12          0.16         -8.91         8.91 o                         
   9   1  12         86.35         87.04        18.78 o                         
  -7   2  12        646.49        623.00        31.22 o                         
  -6   2  12          1.40         -7.31        10.80 o                         
  -5   2  12       1936.46       1841.18        33.31 o                         
  -4   2  12       2098.95       2056.66        34.20 o                         
  -3   2  12       1489.87       1557.85        35.24 o                         
  -2   2  12       1862.77       1752.58        42.29 o                         
  -1   2  12       1380.98       1392.35        18.84 o                         
   0   2  12        509.60        484.30        16.98 o                         
   1   2  12       6771.23       6549.37        67.81 o                         
   2   2  12       3426.99       3242.98        32.17 o                         
   3   2  12       2057.07       2045.14        27.32 o                         
   4   2  12          3.17          0.56         8.68 o                         
   5   2  12         28.80         18.01         9.93 o                         
   6   2  12        545.92        557.23        22.45 o                         
   7   2  12       1241.41       1211.51        28.51 o                         
   8   2  12        605.43        571.86        26.67 o                         
   9   2  12        104.26        141.18        15.24 o                         
  -7   3  12         19.31         18.02        11.56 o                         
  -6   3  12         18.18         21.28         6.76 o                         
  -5   3  12          0.54        -12.55        12.57 o                         
  -4   3  12         73.43         72.29         8.41 o                         
  -3   3  12         30.16         27.49         8.33 o                         
  -2   3  12        313.13        338.90        26.11 o                         
  -1   3  12        477.48        477.64        22.66 o                         
   0   3  12        326.42        330.00        15.60 o                         
   1   3  12        298.58        246.93        16.31 o                         
   2   3  12        223.08        189.08        12.48 o                         
   3   3  12        147.82        162.60        11.64 o                         
   4   3  12        272.29        271.92        15.06 o                         
   5   3  12        262.51        280.85        16.73 o                         
   6   3  12        220.95        231.43        16.96 o                         
   7   3  12         73.69         50.06        11.60 o                         
   8   3  12         77.66         66.97        12.25 o                         
   9   3  12        100.07         97.97        14.03 o                         
  -6   4  12        638.81        662.74        53.87 o                         
  -5   4  12       1451.20       1494.93        64.71 o                         
  -4   4  12       1759.97       1735.73        28.24 o                         
  -3   4  12        954.05        982.48        28.88 o                         
  -2   4  12         17.53        -10.47        10.47 o                         
  -1   4  12       1121.34       1056.01        58.86 o                         
   0   4  12       8561.62       8451.55        71.56 o                         
   1   4  12       2565.34       2352.12        37.43 o                         
   2   4  12       1666.77       1668.57        22.59 o                         
   3   4  12          0.53         -1.59         7.33 o                         
   4   4  12          5.30         -0.50         9.22 o                         
   5   4  12       1011.04        936.79        25.30 o                         
   6   4  12       1247.43       1271.16        29.06 o                         
   7   4  12        627.34        649.55        29.29 o                         
   8   4  12         51.97         84.13        19.16 o                         
  -6   5  12         11.19         31.81        31.73 o                         
  -5   5  12         15.68          9.99         6.61 o                         
  -4   5  12          3.53         -0.03         7.03 o                         
  -3   5  12          0.43          2.86         7.87 o                         
  -2   5  12         47.82         35.34        10.51 o                         
  -1   5  12        205.28        191.80        20.86 o                         
   0   5  12        245.36        250.37        24.28 o                         
   1   5  12        126.01        116.84        13.41 o                         
   2   5  12         22.56         17.74         6.78 o                         
   3   5  12        276.14        292.58        16.65 o                         
   4   5  12         29.44         30.63        10.98 o                         
   5   5  12         36.07         25.26        13.37 o                         
   6   5  12        157.01        129.16        17.92 o                         
   7   5  12        208.39        257.35        22.81 o                         
   8   5  12        154.43        125.96        19.03 o                         
  -6   6  12        541.04        597.21        26.21 o                         
  -5   6  12        489.15        445.36        24.30 o                         
  -4   6  12        129.70         95.40        20.63 o                         
  -3   6  12         32.86         12.14        17.76 o                         
  -2   6  12         16.25         -2.52        13.46 o                         
  -1   6  12       1341.97       1390.18        48.42 o                         
   0   6  12        534.19        566.69        22.58 o                         
   1   6  12       1116.99       1084.98        30.46 o                         
   2   6  12         13.11         12.95        11.12 o                         
   3   6  12        218.42        255.96        15.10 o                         
   4   6  12       1565.73       1573.73        43.89 o                         
   5   6  12       1221.14       1253.73        33.68 o                         
   6   6  12       1084.81       1022.76        36.90 o                         
   7   6  12         12.04         11.54        14.57 o                         
  -5   7  12         18.34         15.23        13.58 o                         
  -4   7  12         99.98         98.59        27.45 o                         
  -3   7  12          0.29          1.62        13.67 o                         
  -2   7  12          2.21         13.85        15.62 o                         
  -1   7  12          6.45         26.99        30.03 o                         
   0   7  12         31.27         24.97        11.02 o                         
   1   7  12        148.51        126.90        15.97 o                         
   2   7  12         24.62          3.87        11.84 o                         
   3   7  12        127.79        104.64        13.03 o                         
   4   7  12          3.43         10.18        10.64 o                         
   5   7  12         12.18         -3.55        12.29 o                         
   6   7  12         76.75         83.18        16.01 o                         
  -4   8  12        115.28        116.90        24.01 o                         
  -3   8  12        610.87        677.12        44.19 o                         
  -2   8  12       1692.89       1798.39        63.07 o                         
  -1   8  12        530.29        570.92        71.33 o                         
   0   8  12        251.67        239.98        19.53 o                         
   1   8  12          1.14         -2.29        11.54 o                         
   2   8  12        289.05        286.32        22.94 o                         
   3   8  12       1079.65       1069.89        33.46 o                         
   4   8  12        374.56        369.58        27.17 o                         
   5   8  12        130.28        154.09        19.98 o                         
  -2   9  12         69.97         21.78        31.60 o                         
  -1   9  12         55.62         46.95        23.06 o                         
   0   9  12         14.09         -0.37        24.78 o                         
   1   9  12          9.39         13.94        13.72 o                         
   2   9  12          0.44        -11.12        16.57 o                         
   3   9  12         54.52         64.93        21.08 o                         
   0  -7  13          0.08         -5.66        16.50 o                         
   1  -7  13         87.42         76.34        17.55 o                         
   2  -7  13        335.50        345.00        26.35 o                         
   3  -7  13        560.53        625.49        33.34 o                         
  -2  -6  13          0.18        -14.87        14.87 o                         
  -1  -6  13         29.59         42.55        13.72 o                         
   0  -6  13         40.19         17.59        13.11 o                         
   1  -6  13          2.22          6.17        13.36 o                         
   2  -6  13          0.40          1.47        13.39 o                         
   3  -6  13          1.68         -3.59        11.41 o                         
   4  -6  13         10.11         15.05        12.29 o                         
   5  -6  13         29.94         17.10        14.70 o                         
  -4  -5  13        565.94        574.27        39.50 o                         
  -3  -5  13        746.14        809.68        42.66 o                         
  -2  -5  13        326.96        309.04        28.88 o                         
  -1  -5  13        137.09        106.91        14.37 o                         
   0  -5  13        448.65        477.36        34.03 o                         
   1  -5  13        679.51        690.08        30.96 o                         
   2  -5  13        738.90        669.96        27.92 o                         
   3  -5  13        739.53        704.96        34.91 o                         
   4  -5  13         42.44         43.41        13.02 o                         
   5  -5  13        327.53        340.19        21.09 o                         
   6  -5  13        346.31        372.04        22.17 o                         
  -5  -4  13          0.64          7.02        15.54 o                         
  -4  -4  13          4.29          7.16        16.43 o                         
  -3  -4  13          0.14         14.49        15.18 o                         
  -2  -4  13        297.21        270.42        27.16 o                         
  -1  -4  13        115.91        152.05        14.68 o                         
   0  -4  13          1.44          3.18        10.71 o                         
   1  -4  13          7.60         22.75        12.86 o                         
   2  -4  13         10.08          1.20         9.24 o                         
   3  -4  13        107.93         95.36        12.77 o                         
   4  -4  13         69.54         81.67        13.52 o                         
   5  -4  13         27.79          9.97        10.73 o                         
   6  -4  13        203.89        191.13        18.40 o                         
   7  -4  13        106.24        112.95        22.29 o                         
  -5  -3  13       1046.76       1116.26        81.82 o                         
  -4  -3  13        841.63        863.95        63.30 o                         
  -3  -3  13        504.98        496.70        30.64 o                         
  -2  -3  13         85.80         45.01        15.18 o                         
  -1  -3  13        235.12        275.68        13.39 o                         
   0  -3  13       1652.83       1663.81        33.03 o                         
   1  -3  13       2029.52       1948.66        33.26 o                         
   2  -3  13        835.09        857.34        24.51 o                         
   3  -3  13          0.09         -5.82         9.05 o                         
   4  -3  13       1083.46       1037.75        26.40 o                         
   5  -3  13       1133.62       1103.51        29.66 o                         
   6  -3  13        928.72        915.75        34.44 o                         
   7  -3  13        428.87        447.91        22.18 o                         
   8  -3  13          2.41         -1.17        16.62 o                         
  -6  -2  13          4.04         16.52        29.63 o                         
  -5  -2  13         60.46         59.20        21.60 o                         
  -4  -2  13          5.06         -9.85         9.85 o                         
  -3  -2  13         81.51        100.38        23.93 o                         
  -2  -2  13         70.72         56.45        14.82 o                         
  -1  -2  13        158.13        185.08        20.51 o                         
   0  -2  13         55.21         65.90        10.07 o                         
   1  -2  13         80.25         83.28        10.41 o                         
   2  -2  13          0.29          9.14         9.49 o                         
   3  -2  13         17.58         45.37        10.61 o                         
   4  -2  13        495.41        509.55        21.43 o                         
   5  -2  13         17.84          9.35         9.78 o                         
   6  -2  13         87.32         87.20        12.98 o                         
   7  -2  13          1.76          1.30        14.38 o                         
   8  -2  13        115.11        124.65        19.36 o                         
  -6  -1  13        994.77        948.14        47.52 o                         
  -5  -1  13        994.27       1041.95        57.17 o                         
  -4  -1  13        219.28        216.32        36.45 o                         
  -3  -1  13       3243.38       3148.61        83.23 o                         
  -2  -1  13       3982.04       3924.31        61.09 o                         
  -1  -1  13       1926.34       1895.98        70.62 o                         
   0  -1  13       1045.30        980.28        17.07 o                         
   1  -1  13        346.69        327.24        18.52 o                         
   2  -1  13         18.43          2.66         7.88 o                         
   3  -1  13       2287.44       2281.55        34.31 o                         
   4  -1  13       1724.12       1637.71        30.92 o                         
   5  -1  13        193.22        235.79        15.15 o                         
   6  -1  13        300.83        356.28        19.49 o                         
   7  -1  13          4.82         12.31        10.19 o                         
   8  -1  13        241.26        211.09        20.02 o                         
   9  -1  13        398.21        401.68        40.76 o                         
  -6   0  13         30.58         30.38        17.59 o                         
  -5   0  13        269.76        292.38        30.55 o                         
  -4   0  13         96.37         68.18        24.13 o                         
  -3   0  13          8.36          1.56        14.00 o                         
  -2   0  13        257.56        248.39        15.05 o                         
  -1   0  13          0.19          0.12         9.12 o                         
   0   0  13          0.57         17.22         9.93 o                         
   1   0  13        584.67        545.04        15.36 o                         
   2   0  13       1381.53       1449.40        23.18 o                         
   3   0  13        393.94        413.86        17.83 o                         
   4   0  13        399.50        399.52        18.32 o                         
   5   0  13         70.85         65.73        10.98 o                         
   6   0  13          4.21         10.32         9.91 o                         
   7   0  13        100.75        121.63        14.23 o                         
   8   0  13          1.11          5.29        10.34 o                         
   9   0  13          0.14          5.14        15.53 o                         
  -7   1  13        757.06        767.24        38.58 o                         
  -6   1  13        401.95        435.35        33.08 o                         
  -5   1  13        134.65        139.89        28.05 o                         
  -4   1  13        553.19        598.44        42.09 o                         
  -3   1  13        825.53        761.38        31.06 o                         
  -2   1  13       1881.88       1869.03        37.78 o                         
  -1   1  13       1998.39       2030.83        32.37 o                         
   0   1  13        104.17        117.20        12.01 o                         
   1   1  13         21.71         16.19         7.00 o                         
   2   1  13       3930.98       3688.21        45.81 o                         
   3   1  13       7833.88       7423.32        65.65 o                         
   4   1  13       2201.64       2106.15        33.33 o                         
   5   1  13        636.41        673.32        29.41 o                         
   6   1  13          2.09         -6.89        10.30 o                         
   7   1  13        344.96        331.85        24.87 o                         
   8   1  13        562.33        571.48        35.23 o                         
   9   1  13        625.53        689.67        38.06 o                         
  -7   2  13          3.16         -0.29        15.09 o                         
  -6   2  13         34.91         40.90        14.10 o                         
  -5   2  13         31.38         30.21         9.85 o                         
  -4   2  13        600.47        571.29        25.92 o                         
  -3   2  13         38.26         23.75        10.38 o                         
  -2   2  13          3.92          3.88         8.73 o                         
  -1   2  13          0.09          6.47         5.29 o                         
   0   2  13          9.69         16.90         8.31 o                         
   1   2  13        298.27        320.85        17.17 o                         
   2   2  13        421.93        441.13        14.13 o                         
   3   2  13        483.81        527.56        20.28 o                         
   4   2  13        741.03        718.55        22.11 o                         
   5   2  13        684.22        660.80        23.21 o                         
   6   2  13        134.14        169.40        15.79 o                         
   7   2  13        178.20        173.79        16.21 o                         
   8   2  13          0.87        -12.45        12.45 o                         
   9   2  13        121.17        102.41        21.40 o                         
  -6   3  13         30.06         20.59         8.01 o                         
  -5   3  13       1400.59       1399.36        32.56 o                         
  -4   3  13       2380.30       2359.76        44.40 o                         
  -3   3  13       2232.31       2182.96        39.15 o                         
  -2   3  13        912.55        961.26        24.99 o                         
  -1   3  13         47.17         69.07        10.87 o                         
   0   3  13        233.87        255.65        14.63 o                         
   1   3  13       4401.20       4458.32        54.21 o                         
   2   3  13       4357.36       4197.60        37.65 o                         
   3   3  13       1214.63       1199.23        22.24 o                         
   4   3  13         46.01         67.47        13.09 o                         
   5   3  13        146.76        143.32        13.35 o                         
   6   3  13       1048.01       1092.88        49.17 o                         
   7   3  13       1178.32       1093.44        32.66 o                         
   8   3  13        601.62        619.48        25.54 o                         
  -6   4  13         31.17         23.96        24.48 o                         
  -5   4  13         44.14         45.27         7.46 o                         
  -4   4  13        332.24        306.37        14.96 o                         
  -3   4  13          0.61          0.96         7.57 o                         
  -2   4  13          0.29         -7.46         9.85 o                         
  -1   4  13         46.54         61.52        11.13 o                         
   0   4  13         25.43          2.00         8.22 o                         
   1   4  13         28.89         29.17        12.24 o                         
   2   4  13         83.84         98.57         8.34 o                         
   3   4  13          0.71         -4.84         8.24 o                         
   4   4  13         10.74         12.63         9.34 o                         
   5   4  13         54.02         62.27        11.12 o                         
   6   4  13        338.10        333.83        17.56 o                         
   7   4  13          9.42          1.39         9.95 o                         
   8   4  13          9.02         36.41        13.68 o                         
  -6   5  13        589.22        511.02        50.15 o                         
  -5   5  13        826.30        846.73        29.99 o                         
  -4   5  13        987.75        987.26        24.41 o                         
  -3   5  13        283.92        308.06        37.46 o                         
  -2   5  13        107.71         97.49        17.79 o                         
  -1   5  13        342.05        363.73        22.34 o                         
   0   5  13       2288.05       2348.50        43.05 o                         
   1   5  13       1579.39       1556.22        32.93 o                         
   2   5  13        788.83        801.68        32.66 o                         
   3   5  13         92.16         88.41        10.16 o                         
   4   5  13        115.29        148.81        24.45 o                         
   5   5  13        695.31        737.99        27.76 o                         
   6   5  13       1352.40       1225.09        46.63 o                         
   7   5  13        605.83        577.59        62.60 o                         
   8   5  13         61.25         59.99        20.40 o                         
  -5   6  13          4.28         -1.74        10.68 o                         
  -4   6  13          0.38          7.62        12.85 o                         
  -3   6  13         68.82         77.06        15.40 o                         
  -2   6  13          7.66          9.43        14.73 o                         
  -1   6  13        142.90         93.06        19.06 o                         
   0   6  13         88.99         99.88        13.24 o                         
   1   6  13         49.70         65.62        14.66 o                         
   2   6  13         25.53         11.56        11.54 o                         
   3   6  13        235.60        206.86        14.41 o                         
   4   6  13         19.28         20.14        10.84 o                         
   5   6  13         21.29         23.85        14.24 o                         
   6   6  13        214.87        190.37        20.78 o                         
   7   6  13        141.36        108.52        19.44 o                         
  -4   7  13         74.77         66.96        16.62 o                         
  -3   7  13          1.18         -4.02        12.68 o                         
  -2   7  13        459.76        424.25        46.40 o                         
  -1   7  13        965.30        820.83        42.66 o                         
   0   7  13        722.93        734.34        26.42 o                         
   1   7  13        813.14        786.52        42.85 o                         
   2   7  13         25.16         23.67        13.04 o                         
   3   7  13        110.59         99.60        10.23 o                         
   4   7  13        406.90        345.10        19.62 o                         
   5   7  13        942.53       1008.65        30.67 o                         
   6   7  13        557.60        552.94        70.09 o                         
  -3   8  13         53.24         66.18        20.81 o                         
  -2   8  13          0.94         -0.69        15.88 o                         
  -1   8  13          1.05         28.32        18.36 o                         
   0   8  13         20.63         12.79        13.85 o                         
   1   8  13         49.55         61.49        14.48 o                         
   2   8  13         84.64         70.45        16.03 o                         
   3   8  13         14.55          7.69        16.45 o                         
   4   8  13         13.12          6.91        14.01 o                         
   5   8  13          6.82          2.69        14.73 o                         
  -1   9  13        471.55        515.70        60.84 o                         
   0   9  13        133.41         87.41        24.94 o                         
   1   9  13          0.07         -5.66        12.95 o                         
   2   9  13        143.11        160.07        24.87 o                         
   3   9  13        462.41        447.15        36.56 o                         
  -2  -6  14        305.12        329.02        31.95 o                         
  -1  -6  14        397.03        446.96        25.00 o                         
   0  -6  14         46.25         56.14        14.68 o                         
   1  -6  14          2.10          9.26        13.89 o                         
   2  -6  14        421.38        454.37        30.59 o                         
   3  -6  14        453.55        403.59        32.55 o                         
   4  -6  14        175.52        173.43        20.12 o                         
  -3  -5  14         17.13         38.27        19.07 o                         
  -2  -5  14         10.12          9.99         6.84 o                         
  -1  -5  14         30.17         49.87        14.42 o                         
   0  -5  14          1.24          9.89        12.41 o                         
   1  -5  14         20.08         26.32        12.79 o                         
   2  -5  14         16.23          0.39        14.61 o                         
   3  -5  14          0.18         -8.73        12.61 o                         
   4  -5  14          7.13         -0.96        11.42 o                         
   5  -5  14          0.30         18.47        12.18 o                         
   6  -5  14          0.40        -11.88        11.88 o                         
  -4  -4  14        604.40        614.41        37.13 o                         
  -3  -4  14        670.60        734.56        40.88 o                         
  -2  -4  14       1166.66       1290.51        46.76 o                         
  -1  -4  14          4.35          2.55        10.26 o                         
   0  -4  14        371.42        393.17        24.63 o                         
   1  -4  14       1976.59       2031.04        49.12 o                         
   2  -4  14        864.50        867.20        29.28 o                         
   3  -4  14        602.15        589.88        24.45 o                         
   4  -4  14          0.52          0.21        13.22 o                         
   5  -4  14          4.26        -10.33        10.47 o                         
   6  -4  14        405.24        435.11        23.27 o                         
   7  -4  14        353.62        372.60        20.62 o                         
  -5  -3  14          6.21         14.42        34.62 o                         
  -4  -3  14          2.69          3.42        13.10 o                         
  -3  -3  14          0.43          7.57        14.22 o                         
  -2  -3  14         54.02         35.28        15.89 o                         
  -1  -3  14          1.56         -6.52         6.53 o                         
   0  -3  14        203.54        243.49        17.51 o                         
   1  -3  14        105.08         98.49        13.17 o                         
   2  -3  14          0.97          3.74         8.96 o                         
   3  -3  14         16.28         33.80        10.44 o                         
   4  -3  14        498.30        442.86        22.94 o                         
   5  -3  14          3.62         -3.48        10.06 o                         
   6  -3  14        218.79        220.53        29.03 o                         
   7  -3  14        187.19        199.51        26.54 o                         
   8  -3  14         17.17         22.64        19.54 o                         
  -5  -2  14        864.30        899.87        49.73 o                         
  -4  -2  14        663.59        627.68        45.02 o                         
  -3  -2  14         73.53        122.48        25.46 o                         
  -2  -2  14        530.42        551.00        28.78 o                         
  -1  -2  14        482.71        493.67        29.64 o                         
   0  -2  14       2861.15       2794.23        33.96 o                         
   1  -2  14       1702.25       1613.92        42.43 o                         
   2  -2  14        977.91        836.67        23.46 o                         
   3  -2  14         55.62         27.05        10.78 o                         
   4  -2  14         18.20         19.77         9.59 o                         
   5  -2  14        712.41        753.18        27.48 o                         
   6  -2  14       1019.16       1047.29        37.74 o                         
   7  -2  14        522.19        565.97        27.80 o                         
   8  -2  14          1.44         12.03         7.49 o                         
  -6  -1  14          2.21         -3.42        18.85 o                         
  -5  -1  14         10.14         35.92        19.00 o                         
  -4  -1  14          8.04          0.26        23.34 o                         
  -3  -1  14         18.51         36.65        10.47 o                         
  -2  -1  14         23.60         31.05        11.94 o                         
  -1  -1  14          0.38         -9.49        13.30 o                         
   0  -1  14         65.72         79.12        13.88 o                         
   1  -1  14          7.33          1.82         7.36 o                         
   2  -1  14          2.79          0.51         8.68 o                         
   3  -1  14        114.71         74.13        11.53 o                         
   4  -1  14         25.00         28.10         9.86 o                         
   5  -1  14          0.00          1.52         9.02 o                         
   6  -1  14        126.48        147.75        14.85 o                         
   7  -1  14        111.18        112.39        14.47 o                         
   8  -1  14         47.77         50.44        16.92 o                         
  -6   0  14        616.59        652.39        43.89 o                         
  -5   0  14       1034.93        969.31        45.48 o                         
  -4   0  14        447.27        465.43        45.11 o                         
  -3   0  14        475.15        466.63        32.43 o                         
  -2   0  14       1912.69       1863.03        39.19 o                         
  -1   0  14       2457.26       2389.22        45.64 o                         
   0   0  14       1011.93        954.99        27.32 o                         
   1   0  14       1043.54       1027.50        19.54 o                         
   2   0  14          1.54          4.94         7.46 o                         
   3   0  14       1979.72       2011.03        32.43 o                         
   4   0  14       1751.03       1723.91        31.39 o                         
   5   0  14        659.02        650.41        22.70 o                         
   6   0  14        325.75        359.05        20.35 o                         
   7   0  14         10.37         11.07        10.54 o                         
   8   0  14        226.88        224.63        17.86 o                         
  -6   1  14          1.48        -12.90        15.64 o                         
  -5   1  14         49.42         56.56        21.11 o                         
  -4   1  14        134.12        131.51        22.00 o                         
  -3   1  14         28.03         10.75        18.62 o                         
  -2   1  14        359.83        395.84        28.44 o                         
  -1   1  14          0.25          9.60         8.26 o                         
   0   1  14         74.94         89.45        13.88 o                         
   1   1  14        422.46        471.20        38.00 o                         
   2   1  14        766.47        773.36        18.05 o                         
   3   1  14         22.48         20.21         9.23 o                         
   4   1  14        389.32        335.45        17.25 o                         
   5   1  14        174.80        215.25        15.48 o                         
   6   1  14          0.89         -9.76        10.00 o                         
   7   1  14        115.06        143.00        15.81 o                         
   8   1  14         16.21          5.38        10.61 o                         
  -6   2  14        584.46        560.79        58.35 o                         
  -5   2  14          1.55          9.59        14.63 o                         
  -4   2  14        633.27        612.21        33.97 o                         
  -3   2  14        838.87        915.49        47.72 o                         
  -2   2  14        633.20        682.90        38.09 o                         
  -1   2  14       1692.11       1652.83        28.17 o                         
   0   2  14        348.37        315.68        16.82 o                         
   1   2  14         53.46         79.13        12.60 o                         
   2   2  14       4679.37       4636.95        43.85 o                         
   3   2  14       2797.44       2864.42        35.02 o                         
   4   2  14       2219.49       2096.10        34.24 o                         
   5   2  14        756.88        726.32        32.40 o                         
   6   2  14         10.22          5.90        10.53 o                         
   7   2  14        142.90        167.62        19.56 o                         
   8   2  14        368.79        365.22        20.33 o                         
  -6   3  14          0.02          2.43        11.48 o                         
  -5   3  14          4.08         10.60         8.13 o                         
  -4   3  14         15.57          1.66         8.53 o                         
  -3   3  14          0.21         -7.85         7.97 o                         
  -2   3  14        194.57        219.12        18.89 o                         
  -1   3  14        300.53        250.13        17.36 o                         
   0   3  14          1.91          6.97         9.83 o                         
   1   3  14          6.41         -4.98        10.94 o                         
   2   3  14          8.65          7.56         6.73 o                         
   3   3  14         20.27          7.64         8.68 o                         
   4   3  14         27.74         36.11        10.49 o                         
   5   3  14         43.93         63.02        14.15 o                         
   6   3  14        382.37        361.86        19.67 o                         
   7   3  14         31.80         36.84        11.69 o                         
   8   3  14          7.09         14.18        10.81 o                         
  -6   4  14          0.03          4.81         8.49 o                         
  -5   4  14       1034.08        972.77        22.79 o                         
  -4   4  14       1581.82       1536.58        73.55 o                         
  -3   4  14        413.20        450.64        46.51 o                         
  -2   4  14        944.31        922.05        29.08 o                         
  -1   4  14          5.44         11.16        11.68 o                         
   0   4  14        177.13        214.49        13.66 o                         
   1   4  14       4456.91       4289.67       100.47 o                         
   2   4  14        871.05        868.22        28.31 o                         
   3   4  14         59.19         64.81         9.89 o                         
   4   4  14          4.67         15.42         9.81 o                         
   5   4  14          2.22          7.09        10.56 o                         
   6   4  14        324.36        296.54        30.43 o                         
   7   4  14        809.19        818.89        42.80 o                         
   8   4  14        681.04        694.12        46.67 o                         
  -5   5  14         20.55         11.81        22.00 o                         
  -4   5  14         45.97         20.48        21.81 o                         
  -3   5  14         26.33         12.35        12.98 o                         
  -2   5  14        321.46        306.17        27.84 o                         
  -1   5  14         98.48         80.37        18.66 o                         
   0   5  14        705.49        683.51        24.58 o                         
   1   5  14         98.56        145.41        14.25 o                         
   2   5  14          7.95          6.21        12.08 o                         
   3   5  14         95.00         94.87         9.97 o                         
   4   5  14        183.37        158.53        15.12 o                         
   5   5  14        117.72        113.85        18.94 o                         
   6   5  14         29.29         28.08        13.57 o                         
   7   5  14         50.14         38.23        15.17 o                         
  -5   6  14        500.47        468.06        49.39 o                         
  -4   6  14        443.11        552.60        36.20 o                         
  -3   6  14       1042.87       1036.69        80.25 o                         
  -2   6  14        171.72        164.52        23.95 o                         
  -1   6  14         31.53         38.62        16.99 o                         
   0   6  14       2542.64       2497.35        59.08 o                         
   1   6  14       2074.50       2134.20        47.65 o                         
   2   6  14        518.28        510.45        41.76 o                         
   3   6  14         38.12         52.12        10.59 o                         
   4   6  14         55.39         52.06        13.20 o                         
   5   6  14       1042.07       1056.38        38.31 o                         
   6   6  14       1245.89       1208.63        39.23 o                         
   7   6  14        514.20        538.86        32.48 o                         
  -4   7  14          1.26         12.51        13.28 o                         
  -3   7  14         55.45         72.33        19.26 o                         
  -2   7  14          3.15          6.91        16.04 o                         
  -1   7  14          0.17        -15.57        15.57 o                         
   0   7  14        125.82        140.15        15.23 o                         
   1   7  14        160.98        161.08        21.03 o                         
   2   7  14        109.47        138.76        17.08 o                         
   3   7  14        148.79        157.50        13.10 o                         
   4   7  14         97.00        107.49        15.26 o                         
   5   7  14         29.91         26.00        12.22 o                         
   6   7  14         33.70         26.64        15.81 o                         
  -3   8  14         93.47         92.33        23.03 o                         
  -2   8  14        448.51        457.69        39.92 o                         
  -1   8  14       1393.88       1533.88        60.34 o                         
   0   8  14        837.26        872.88        48.93 o                         
   1   8  14        296.33        270.95        21.98 o                         
   2   8  14          0.07         -6.84        12.25 o                         
   3   8  14        121.37        109.18        21.99 o                         
   4   8  14        281.96        282.27        22.30 o                         
   0   9  14          0.61          4.27        19.53 o                         
   1   9  14          7.31          4.60        15.44 o                         
   2   9  14         32.21         11.90        17.30 o                         
  -1  -6  15         38.36         55.62        14.99 o                         
   0  -6  15          3.67         -5.61        12.74 o                         
   1  -6  15         11.96         17.00        14.70 o                         
   2  -6  15          2.02          6.87        20.88 o                         
   3  -6  15         26.22         38.15        15.79 o                         
   4  -6  15         20.18         33.05        15.65 o                         
  -2  -5  15        395.52        356.08        33.64 o                         
  -1  -5  15        835.01        756.22        30.77 o                         
   0  -5  15         35.33         27.86        12.83 o                         
   1  -5  15          8.75         12.58        12.52 o                         
   2  -5  15        470.03        417.77        34.06 o                         
   3  -5  15        583.85        618.47        31.46 o                         
   4  -5  15        154.52        153.16        20.51 o                         
   5  -5  15        149.81        124.20        17.08 o                         
  -4  -4  15         33.15         27.84        17.06 o                         
  -3  -4  15         64.73         32.73        17.71 o                         
  -2  -4  15          1.93        -15.14        15.14 o                         
  -1  -4  15         14.73         -0.24        13.98 o                         
   0  -4  15          0.08         -3.77        11.27 o                         
   1  -4  15          8.33          1.89        10.88 o                         
   2  -4  15         22.40          9.53        11.80 o                         
   3  -4  15         99.06        106.44        16.37 o                         
   4  -4  15         59.75         40.68        13.10 o                         
   5  -4  15          1.32         -3.93        11.47 o                         
   6  -4  15         52.63         36.10        14.01 o                         
  -4  -3  15        721.63        665.54        33.08 o                         
  -3  -3  15        870.09        873.16        38.90 o                         
  -2  -3  15       1410.18       1237.44        42.90 o                         
  -1  -3  15        138.61        139.46        21.21 o                         
   0  -3  15        543.61        572.60        32.66 o                         
   1  -3  15       2874.39       2782.98        46.09 o                         
   2  -3  15       1708.17       1623.23        35.47 o                         
   3  -3  15        371.71        367.49        23.06 o                         
   4  -3  15        115.60        108.15        14.22 o                         
   5  -3  15        215.53        205.59        18.15 o                         
   6  -3  15        720.49        739.94        38.13 o                         
   7  -3  15        544.69        553.25        29.61 o                         
  -5  -2  15          9.63         15.83        20.58 o                         
  -4  -2  15         80.72         39.07        31.47 o                         
  -3  -2  15        108.62        129.16        17.36 o                         
  -2  -2  15         43.05         23.17        13.69 o                         
  -1  -2  15        117.12        103.49        17.86 o                         
   0  -2  15        201.97        183.25        18.56 o                         
   1  -2  15         14.73         -2.37        10.88 o                         
   2  -2  15         12.17         11.18        10.14 o                         
   3  -2  15          1.34         13.67         9.63 o                         
   4  -2  15        152.25        184.90        14.72 o                         
   5  -2  15         33.38         52.63        12.60 o                         
   6  -2  15         24.74         25.46        12.10 o                         
   7  -2  15         26.62         13.56        11.20 o                         
   8  -2  15          4.71          0.10        10.46 o                         
  -5  -1  15        829.68        770.54        50.48 o                         
  -4  -1  15        748.59        882.37        63.99 o                         
  -3  -1  15         38.08         37.54        10.92 o                         
  -2  -1  15        226.91        261.18        20.42 o                         
  -1  -1  15        595.78        574.04        28.73 o                         
   0  -1  15       1029.32       1044.61        35.74 o                         
   1  -1  15       1546.90       1493.80        25.89 o                         
   2  -1  15        708.13        719.99        25.28 o                         
   3  -1  15        109.48        114.29        16.00 o                         
   4  -1  15          5.79          3.85         9.17 o                         
   5  -1  15        165.93        151.28        14.05 o                         
   6  -1  15        971.89        932.40        30.02 o                         
   7  -1  15        446.36        471.69        24.02 o                         
   8  -1  15         43.00         43.74        13.51 o                         
  -6   0  15          0.04         -5.41        17.46 o                         
  -5   0  15         21.02         42.11        20.01 o                         
  -4   0  15         31.57         26.22        23.86 o                         
  -3   0  15          0.08         14.95        21.50 o                         
  -2   0  15          3.18          4.71         9.19 o                         
  -1   0  15        219.83        219.65        18.90 o                         
   0   0  15        478.21        499.76        27.24 o                         
   1   0  15         35.96         49.79         8.00 o                         
   2   0  15        125.76        142.85        11.87 o                         
   3   0  15          8.80         10.11         9.54 o                         
   4   0  15         60.67         50.26        10.64 o                         
   5   0  15         30.28         30.17         9.91 o                         
   6   0  15         27.71         43.02        12.05 o                         
   7   0  15        179.06        172.42        16.83 o                         
   8   0  15        169.29        170.68        22.82 o                         
  -6   1  15        719.08        690.80        42.53 o                         
  -5   1  15        897.08        985.49        45.28 o                         
  -4   1  15        541.04        623.45        40.69 o                         
  -3   1  15         12.14         28.06        21.77 o                         
  -2   1  15        557.71        534.09        61.50 o                         
  -1   1  15       1639.13       1658.94        36.02 o                         
   0   1  15       2003.24       1897.12        53.83 o                         
   1   1  15        458.55        456.38        22.00 o                         
   2   1  15          0.22          4.98         7.84 o                         
   3   1  15       1017.36        997.41        24.74 o                         
   4   1  15       1954.55       1983.16        45.46 o                         
   5   1  15       1591.84       1605.68        43.45 o                         
   6   1  15        131.05        130.56        14.99 o                         
   7   1  15         81.27        131.37        15.83 o                         
   8   1  15         79.00         91.05        13.26 o                         
  -6   2  15          0.56         -0.65        14.68 o                         
  -5   2  15         78.50         48.12        17.70 o                         
  -4   2  15         48.96         22.44        15.69 o                         
  -3   2  15        120.10        150.24        26.49 o                         
  -2   2  15         37.27          0.52        18.36 o                         
  -1   2  15        167.44        164.43        12.94 o                         
   0   2  15        128.37        136.11        25.20 o                         
   1   2  15         38.74         34.44        12.78 o                         
   2   2  15        141.70        134.25        10.20 o                         
   3   2  15          6.16         12.08        10.05 o                         
   4   2  15        782.25        752.13        23.46 o                         
   5   2  15        148.46        161.18        16.11 o                         
   6   2  15         98.37         89.91        14.15 o                         
   7   2  15          8.65         -0.55        10.97 o                         
   8   2  15         10.33         18.36        11.42 o                         
  -6   3  15        474.92        445.02        29.60 o                         
  -5   3  15          2.53         -0.99        17.83 o                         
  -4   3  15        750.79        641.08        33.86 o                         
  -3   3  15        903.70        919.10        39.11 o                         
  -2   3  15       2047.47       1973.43        69.23 o                         
  -1   3  15       2000.79       2050.23        51.24 o                         
   0   3  15        115.48        140.67        14.81 o                         
   1   3  15        130.23        136.83        16.75 o                         
   2   3  15       1420.72       1444.94        19.86 o                         
   3   3  15        976.81        947.63        33.79 o                         
   4   3  15       1540.84       1568.40        33.18 o                         
   5   3  15        161.67        178.75        16.13 o                         
   6   3  15         16.47          1.88        11.14 o                         
   7   3  15        491.90        477.36        23.04 o                         
   8   3  15        205.18        263.40        20.55 o                         
  -5   4  15        120.73        111.96        16.66 o                         
  -4   4  15         78.41         75.65        16.06 o                         
  -3   4  15         76.66         82.32        48.12 o                         
  -2   4  15          0.77         -0.79        16.00 o                         
  -1   4  15         13.72         19.07        12.39 o                         
   0   4  15        197.24        209.55        17.30 o                         
   1   4  15        143.43        143.61        17.02 o                         
   2   4  15        210.54        192.26        19.38 o                         
   3   4  15          3.74         -3.32         7.50 o                         
   4   4  15          3.12         -7.48         9.05 o                         
   5   4  15        121.82        114.45        15.12 o                         
   6   4  15         68.92         66.63        13.91 o                         
   7   4  15         84.35         81.75        16.43 o                         
   8   4  15          0.37         -0.47        14.41 o                         
  -5   5  15        327.05        327.83        39.18 o                         
  -4   5  15        563.07        619.17        66.20 o                         
  -3   5  15        956.08       1002.04        40.42 o                         
  -2   5  15        497.36        535.96        92.30 o                         
  -1   5  15         50.73         46.15        20.98 o                         
   0   5  15        149.66        129.38        13.93 o                         
   1   5  15       1908.94       1931.58        41.04 o                         
   2   5  15        933.81       1004.96        37.80 o                         
   3   5  15        942.77        958.21        22.58 o                         
   4   5  15        167.95        170.15        15.50 o                         
   5   5  15         25.59         -3.33        11.00 o                         
   6   5  15        273.83        312.66        24.35 o                         
   7   5  15        269.36        294.72        25.04 o                         
  -4   6  15         58.62         58.16        16.65 o                         
  -3   6  15         17.11         31.21        15.69 o                         
  -2   6  15         14.92         19.99        17.15 o                         
  -1   6  15         50.08         72.12        20.16 o                         
   0   6  15          3.82         17.46         9.72 o                         
   1   6  15         24.37         43.55        19.47 o                         
   2   6  15        226.94        228.56        18.99 o                         
   3   6  15        219.55        202.09        10.91 o                         
   4   6  15         93.02         83.60        13.63 o                         
   5   6  15         27.21         18.84        14.08 o                         
   6   6  15          0.23         -3.45        13.46 o                         
  -3   7  15        174.89        155.82        25.02 o                         
  -2   7  15          4.38         -8.14        25.70 o                         
  -1   7  15        132.86        120.47        23.00 o                         
   0   7  15       1022.56       1022.70        49.76 o                         
   1   7  15        831.35        874.72        31.24 o                         
   2   7  15        595.53        656.25        36.72 o                         
   3   7  15        153.14        127.29        18.42 o                         
   4   7  15         82.93         93.70        14.70 o                         
   5   7  15        364.98        331.59        22.67 o                         
  -2   8  15          6.97          1.02        18.65 o                         
  -1   8  15         15.45          4.33        25.18 o                         
   0   8  15          1.21          3.92        18.21 o                         
   1   8  15        267.81        292.89        29.86 o                         
   2   8  15         82.10         67.61        20.93 o                         
   3   8  15         20.59         27.36        18.08 o                         
   4   8  15         21.67        -11.86        12.02 o                         
   2  -6  16          0.93         13.06        15.71 o                         
  -2  -5  16          6.88         16.76        19.64 o                         
  -1  -5  16         26.94         27.02        12.99 o                         
   0  -5  16          3.86         -2.96        15.63 o                         
   1  -5  16         73.60         65.49        14.88 o                         
   2  -5  16         70.77         85.31        17.23 o                         
   3  -5  16         36.88         74.74        16.43 o                         
   4  -5  16         25.33          5.76        13.39 o                         
   5  -5  16          4.69         10.98        13.84 o                         
  -3  -4  16        444.70        516.92        35.89 o                         
  -2  -4  16        498.64        473.52        45.80 o                         
  -1  -4  16       1227.12       1282.07        51.65 o                         
   0  -4  16          0.57         -7.55        13.36 o                         
   1  -4  16        195.59        200.03        21.51 o                         
   2  -4  16       1182.65       1148.21        57.58 o                         
   3  -4  16        853.49        903.73        41.52 o                         
   4  -4  16        550.33        518.86        28.60 o                         
   5  -4  16        222.30        219.03        23.03 o                         
   6  -4  16          0.15         -9.30        11.53 o                         
  -4  -3  16          5.75         18.09        34.09 o                         
  -3  -3  16         11.89         15.72        15.79 o                         
  -2  -3  16         22.38         20.32        16.03 o                         
  -1  -3  16         25.81         21.89        15.47 o                         
   0  -3  16         81.70         77.45        13.28 o                         
   1  -3  16         71.54         61.81        12.68 o                         
   2  -3  16          7.61         -4.00        15.22 o                         
   3  -3  16         88.25         82.79        15.64 o                         
   4  -3  16         47.95         70.33        15.42 o                         
   5  -3  16         18.30         18.58        13.77 o                         
   6  -3  16         44.97         45.60        14.27 o                         
   7  -3  16          2.43         24.77        13.78 o                         
  -4  -2  16        636.98        734.20        74.48 o                         
  -3  -2  16        435.25        438.27        57.25 o                         
  -2  -2  16       1669.03       1710.46        46.45 o                         
  -1  -2  16        106.31         90.66        17.78 o                         
   0  -2  16        150.50        168.76        13.62 o                         
   1  -2  16       2010.91       1997.57        53.13 o                         
   2  -2  16       1131.27       1220.32        30.69 o                         
   3  -2  16        192.76        196.69        21.82 o                         
   4  -2  16        314.96        319.40        19.05 o                         
   5  -2  16         13.66         16.70        11.90 o                         
   6  -2  16        874.69        935.91        31.45 o                         
   7  -2  16        981.45       1010.22        31.50 o                         
  -5  -1  16          9.11         -6.03        19.65 o                         
  -4  -1  16          0.39          5.24        25.70 o                         
  -3  -1  16         14.09         18.36        25.96 o                         
  -2  -1  16          0.73         12.77        11.73 o                         
  -1  -1  16        263.28        234.37        25.48 o                         
   0  -1  16         45.18         38.14        14.42 o                         
   1  -1  16          7.70         -4.44         7.06 o                         
   2  -1  16         89.70         84.10        11.93 o                         
   3  -1  16         21.17         14.95        10.72 o                         
   4  -1  16         40.81         61.09        12.33 o                         
   5  -1  16        225.84        191.25        17.87 o                         
   6  -1  16          9.16         13.09        11.06 o                         
   7  -1  16         21.90         26.02        12.46 o                         
   8  -1  16         44.45         28.70        20.97 o                         
  -5   0  16        617.01        742.24       101.62 o                         
  -4   0  16        935.81        994.58        65.30 o                         
  -3   0  16       1499.86       1484.40        75.00 o                         
  -2   0  16          3.08        -12.74        12.74 o                         
  -1   0  16        632.01        685.01        33.21 o                         
   0   0  16       2073.02       2212.16        57.82 o                         
   1   0  16       1530.75       1556.97        22.18 o                         
   2   0  16        194.98        221.80        17.96 o                         
   3   0  16        255.57        254.68        16.86 o                         
   4   0  16         53.30         40.27        10.55 o                         
   5   0  16        471.51        530.59        24.30 o                         
   6   0  16        983.45       1025.15        30.70 o                         
   7   0  16        674.34        740.83        35.64 o                         
   8   0  16         46.28         21.92        13.11 o                         
  -5   1  16          3.02          9.19        17.04 o                         
  -4   1  16         33.73         56.34        20.23 o                         
  -3   1  16         22.49         30.68        22.82 o                         
  -2   1  16         52.69         45.86        16.59 o                         
  -1   1  16        354.98        333.52        20.29 o                         
   0   1  16        210.34        181.93        18.03 o                         
   1   1  16          0.59         20.45        12.81 o                         
   2   1  16         42.06         41.08         8.89 o                         
   3   1  16         19.33         -4.02         9.38 o                         
   4   1  16        135.28        125.44        13.97 o                         
   5   1  16          4.88          7.47        10.05 o                         
   6   1  16         43.48         22.64        12.07 o                         
   7   1  16        211.20        209.11        19.00 o                         
   8   1  16         82.95         83.90        14.71 o                         
  -5   2  16        259.28        295.56        42.09 o                         
  -4   2  16        329.26        324.16        44.32 o                         
  -3   2  16          2.96          7.08        18.88 o                         
  -2   2  16       1715.05       1679.24        69.76 o                         
  -1   2  16       3548.22       3473.33        49.46 o                         
   0   2  16       1445.38       1487.30        36.30 o                         
   1   2  16        113.69        102.21        16.27 o                         
   2   2  16        139.70        131.26        11.73 o                         
   3   2  16        628.31        657.85        29.00 o                         
   4   2  16       2204.95       2101.50        45.03 o                         
   5   2  16       2114.10       2077.89        41.55 o                         
   6   2  16        162.26        153.38        18.26 o                         
   7   2  16         17.38         -4.72        12.08 o                         
   8   2  16         48.04         39.54        13.38 o                         
  -5   3  16          1.43        -11.28        13.25 o                         
  -4   3  16         26.17         26.14        33.17 o                         
  -3   3  16         26.28         12.84        15.88 o                         
  -2   3  16        127.26        131.88        27.27 o                         
  -1   3  16         34.03         23.53        13.33 o                         
   0   3  16         66.86         70.79        13.10 o                         
   1   3  16         62.82         47.74        13.61 o                         
   2   3  16         99.65         82.20        16.33 o                         
   3   3  16         29.28         34.20         8.48 o                         
   4   3  16         10.86          5.36        10.13 o                         
   5   3  16         86.58        107.48        14.65 o                         
   6   3  16         67.30         54.30        14.94 o                         
   7   3  16         47.71         31.72        14.21 o                         
   8   3  16         72.44         75.77        16.73 o                         
  -5   4  16          4.31          9.08        16.65 o                         
  -4   4  16        114.99        172.27        25.44 o                         
  -3   4  16        730.01        739.56        54.55 o                         
  -2   4  16        851.92        896.00        50.09 o                         
  -1   4  16        779.65        903.61        52.71 o                         
   0   4  16        221.48        205.79        13.44 o                         
   1   4  16         34.37         26.66        12.41 o                         
   2   4  16         33.38         11.79        17.37 o                         
   3   4  16        238.69        244.32        13.86 o                         
   4   4  16        974.83        941.65        27.65 o                         
   5   4  16        286.11        273.58        23.93 o                         
   6   4  16         12.17         19.30        13.45 o                         
   7   4  16        114.82        123.84        18.68 o                         
  -5   5  16         13.60          5.77        12.44 o                         
  -4   5  16         17.47         15.36        14.13 o                         
  -3   5  16          7.09         -1.74        18.75 o                         
  -2   5  16         79.73         86.63        21.11 o                         
  -1   5  16        293.89        301.82        36.71 o                         
   0   5  16        149.19        119.75        13.84 o                         
   1   5  16        524.26        514.15        27.01 o                         
   2   5  16          6.66          6.79        12.76 o                         
   3   5  16         60.23         47.13         8.46 o                         
   4   5  16         26.76         30.91        11.78 o                         
   5   5  16         64.05         66.21        14.17 o                         
   6   5  16         65.65         53.95        21.36 o                         
   7   5  16          0.14         -2.45        13.84 o                         
  -4   6  16        321.91        315.90       125.34 o                         
  -3   6  16        689.36        686.10       113.93 o                         
  -2   6  16        633.30        633.18        39.38 o                         
  -1   6  16         82.17         77.02        21.77 o                         
   0   6  16        129.87        113.03        30.68 o                         
   1   6  16       1001.69       1016.48        50.90 o                         
   2   6  16       1646.67       1633.37        51.78 o                         
   3   6  16        809.48        800.27        57.67 o                         
   4   6  16         67.94         56.05        15.71 o                         
   5   6  16         26.90         55.68        13.23 o                         
   6   6  16        157.56        111.06        18.74 o                         
  -3   7  16          6.65          0.43        16.91 o                         
  -2   7  16         96.21         61.45        21.43 o                         
  -1   7  16          6.18         11.04        18.72 o                         
   0   7  16          6.37         25.64        19.26 o                         
   1   7  16        158.40        155.77        17.74 o                         
   2   7  16        208.96        228.43        23.62 o                         
   3   7  16         33.39         39.72        15.19 o                         
   4   7  16         82.03         51.77        12.98 o                         
   5   7  16         69.11         63.62        14.73 o                         
  -1   8  16        198.75        201.77        57.82 o                         
   0   8  16        775.98        867.10        52.71 o                         
   1   8  16        486.85        554.85        29.07 o                         
   2   8  16        116.88        105.41        18.20 o                         
   3   8  16         35.46         33.47        18.99 o                         
  -1  -5  17        364.13        433.41        19.58 o                         
   0  -5  17        702.63        762.17        33.45 o                         
   1  -5  17        276.91        276.19        31.36 o                         
   2  -5  17          9.11        -16.92        16.92 o                         
   3  -5  17        262.78        256.96        23.39 o                         
   4  -5  17        590.21        517.41        30.95 o                         
  -2  -4  17          0.90         -8.50        17.01 o                         
  -1  -4  17          1.16        -15.79        24.68 o                         
   0  -4  17          0.04          1.77        11.82 o                         
   1  -4  17        158.21        118.86        16.12 o                         
   2  -4  17         37.45         25.02        12.86 o                         
   3  -4  17         11.81         14.05        13.51 o                         
   4  -4  17         36.86         27.42        13.50 o                         
   5  -4  17         19.37         28.69        14.45 o                         
  -3  -3  17        549.30        591.91        40.75 o                         
  -2  -3  17        986.27       1062.89        46.89 o                         
  -1  -3  17        897.76        956.65        43.57 o                         
   0  -3  17         34.73         37.26         8.83 o                         
   1  -3  17        828.98        869.84        35.65 o                         
   2  -3  17       1582.40       1623.54        36.88 o                         
   3  -3  17       1029.11        997.65        35.18 o                         
   4  -3  17        302.02        328.53        23.83 o                         
   5  -3  17        154.54        168.73        19.39 o                         
   6  -3  17          5.54          8.31        13.83 o                         
  -4  -2  17          0.21        -15.47        32.78 o                         
  -3  -2  17          0.79          4.23        13.23 o                         
  -2  -2  17         17.52        -12.56        12.56 o                         
  -1  -2  17         61.95         50.33        16.02 o                         
   0  -2  17         13.49         16.47        15.18 o                         
   1  -2  17         14.11         -1.39        10.38 o                         
   2  -2  17         41.13         53.47        12.57 o                         
   3  -2  17          0.69          9.95        11.05 o                         
   4  -2  17          6.69         10.57        11.23 o                         
   5  -2  17         33.69         30.77        13.31 o                         
   6  -2  17        201.09        188.75        22.29 o                         
   7  -2  17         56.05         37.96        16.20 o                         
  -4  -1  17        558.30        553.80        59.79 o                         
  -3  -1  17        842.65        887.09        68.97 o                         
  -2  -1  17        914.24        897.08        32.67 o                         
  -1  -1  17        251.07        253.13        22.70 o                         
   0  -1  17        236.10        209.25        22.14 o                         
   1  -1  17       1184.45       1172.57        23.21 o                         
   2  -1  17       1135.42       1024.53        27.54 o                         
   3  -1  17        307.69        310.43        27.06 o                         
   4  -1  17        742.68        636.44        35.91 o                         
   5  -1  17         12.48         11.11        12.57 o                         
   6  -1  17        667.01        597.16        27.51 o                         
   7  -1  17       1265.33       1268.05        35.33 o                         
  -5   0  17          1.46          1.41        19.09 o                         
  -4   0  17          0.21          1.57        23.86 o                         
  -3   0  17         15.69         14.69        23.86 o                         
  -2   0  17        116.03        111.13        24.61 o                         
  -1   0  17        269.87        283.48        21.68 o                         
   0   0  17        307.43        348.02        24.73 o                         
   1   0  17        314.54        290.18        24.39 o                         
   2   0  17        419.28        418.66        17.14 o                         
   3   0  17          7.99         13.60        10.27 o                         
   4   0  17         21.44         17.55        11.18 o                         
   5   0  17        340.62        329.17        20.81 o                         
   6   0  17          2.59         11.88        12.56 o                         
   7   0  17         84.17         61.36        14.17 o                         
   8   0  17        177.26        207.39        19.36 o                         
  -5   1  17        395.56        337.35        55.60 o                         
  -4   1  17        980.75       1023.63        47.79 o                         
  -3   1  17       1499.50       1487.81        72.38 o                         
  -2   1  17          2.24         -7.34        20.98 o                         
  -1   1  17        714.79        722.14        39.31 o                         
   0   1  17       1152.56       1104.20        34.52 o                         
   1   1  17       1824.98       1909.74        46.58 o                         
   2   1  17        432.44        427.05        18.31 o                         
   3   1  17        370.49        348.54        20.85 o                         
   4   1  17        842.93        896.05        27.79 o                         
   5   1  17        986.06        996.24        30.73 o                         
   6   1  17       1394.07       1386.69        38.83 o                         
   7   1  17        557.85        521.62        28.58 o                         
   8   1  17         94.44         77.54        16.91 o                         
  -5   2  17          3.65         14.68        17.72 o                         
  -4   2  17         26.36         -1.51        17.10 o                         
  -3   2  17         24.77          6.82        20.19 o                         
  -2   2  17        111.24        108.57        28.06 o                         
  -1   2  17        238.96        260.81        15.30 o                         
   0   2  17         15.66         22.21        11.38 o                         
   1   2  17        353.39        338.27        23.50 o                         
   2   2  17         46.25         47.72        22.44 o                         
   3   2  17         69.70         47.24        11.10 o                         
   4   2  17          7.05         12.75        10.72 o                         
   5   2  17         10.20          4.94        11.19 o                         
   6   2  17         86.74         71.90        15.55 o                         
   7   2  17         10.79         -2.37        13.05 o                         
   8   2  17         43.43         42.08        14.21 o                         
  -5   3  17        433.63        505.31        35.76 o                         
  -4   3  17        478.48        553.17        36.26 o                         
  -3   3  17        144.44        106.55        31.72 o                         
  -2   3  17        904.62        939.51        54.81 o                         
  -1   3  17       2053.61       2121.07        81.82 o                         
   0   3  17       1714.58       1597.59        36.78 o                         
   1   3  17        105.48         65.71        14.28 o                         
   2   3  17        618.59        627.75        31.14 o                         
   3   3  17        144.68        173.39        11.96 o                         
   4   3  17        652.53        668.91        26.53 o                         
   5   3  17       1062.25       1024.50        31.35 o                         
   6   3  17         47.73         64.83        15.72 o                         
   7   3  17          1.51          4.73        13.98 o                         
  -4   4  17         65.62         70.24        18.01 o                         
  -3   4  17         21.53         39.49        19.80 o                         
  -2   4  17        214.72        212.91        31.47 o                         
  -1   4  17         61.38         52.19        24.39 o                         
   0   4  17        180.11        187.99        13.11 o                         
   1   4  17        199.47        228.04        20.10 o                         
   2   4  17         21.75         36.21        14.38 o                         
   3   4  17         41.57         55.43         9.00 o                         
   4   4  17         21.72         10.73        10.86 o                         
   5   4  17         56.76         31.58        13.12 o                         
   6   4  17        295.41        258.83        22.40 o                         
   7   4  17         78.18         92.39        17.98 o                         
  -4   5  17         39.39         74.92        48.90 o                         
  -3   5  17        312.96        366.71        31.45 o                         
  -2   5  17        662.41        661.82        40.23 o                         
  -1   5  17        738.91        702.73        50.88 o                         
   0   5  17        185.45        187.52        24.38 o                         
   1   5  17         95.88        120.45        23.12 o                         
   2   5  17        530.46        521.54        31.15 o                         
   3   5  17        649.05        649.38        62.70 o                         
   4   5  17        809.24        817.32        31.18 o                         
   5   5  17        262.28        277.01        20.55 o                         
   6   5  17         59.63         50.94        15.56 o                         
  -3   6  17          3.23         17.66        16.84 o                         
  -2   6  17          2.15        -15.53        15.53 o                         
  -1   6  17          0.24         14.19        17.50 o                         
   0   6  17         73.56         45.89        27.01 o                         
   1   6  17          6.55          0.78        12.23 o                         
   2   6  17         74.70         81.10        16.22 o                         
   3   6  17         11.73         -0.99        14.43 o                         
   4   6  17         56.27         66.61        14.36 o                         
   5   6  17        235.11        259.68        20.28 o                         
   6   6  17         55.36         60.34        16.74 o                         
  -2   7  17        322.21        302.03        33.39 o                         
  -1   7  17         45.89         66.57        22.36 o                         
   0   7  17         16.67        -12.59        17.80 o                         
   1   7  17        417.32        472.78        26.63 o                         
   2   7  17        874.54        958.74        40.76 o                         
   3   7  17        914.54        895.89        39.55 o                         
   4   7  17        133.95        146.27        11.31 o                         
   5   7  17         53.35         54.60        16.68 o                         
   0   8  17          0.09         25.70        21.80 o                         
   1   8  17         32.60         51.79        24.65 o                         
   2   8  17         74.33         52.70        16.31 o                         
  -1  -4  18        402.10        377.19        34.03 o                         
   0  -4  18        586.93        596.53        26.00 o                         
   1  -4  18         49.43         29.48        13.09 o                         
   2  -4  18         77.81         67.84        17.03 o                         
   3  -4  18        344.16        358.71        25.77 o                         
   4  -4  18        613.50        676.45        45.91 o                         
  -2  -3  18          2.54         25.88        18.21 o                         
  -1  -3  18         50.15         57.44        18.97 o                         
   0  -3  18         28.76         37.40        18.02 o                         
   1  -3  18         21.50         28.15        13.19 o                         
   2  -3  18        108.04        121.39        16.19 o                         
   3  -3  18         18.23          0.26        12.59 o                         
   4  -3  18         10.13         30.11        13.82 o                         
   5  -3  18         11.23         27.15        13.37 o                         
   6  -3  18          0.40          8.32        13.34 o                         
  -3  -2  18        712.95        724.24        74.48 o                         
  -2  -2  18        619.95        668.80        37.79 o                         
  -1  -2  18       1020.80        978.28        41.58 o                         
   0  -2  18        163.25        151.66        21.91 o                         
   1  -2  18        284.15        282.68        18.81 o                         
   2  -2  18        464.32        457.64        22.89 o                         
   3  -2  18        840.65        945.97        39.39 o                         
   4  -2  18        601.76        550.19        39.13 o                         
   5  -2  18        206.32        203.35        20.75 o                         
   6  -2  18         30.63         53.22        14.91 o                         
  -4  -1  18          4.36        -25.44        28.06 o                         
  -3  -1  18          2.80        -24.39        24.39 o                         
  -2  -1  18         10.88         -5.63        11.41 o                         
  -1  -1  18         43.30         67.17        16.38 o                         
   0  -1  18        471.10        527.17        32.23 o                         
   1  -1  18         73.05         64.21         9.17 o                         
   2  -1  18         15.22         19.39        10.60 o                         
   3  -1  18          0.26         -7.14        10.19 o                         
   4  -1  18          5.08         -1.70        10.52 o                         
   5  -1  18         22.91         24.72        13.49 o                         
   6  -1  18         73.84         66.48        15.86 o                         
   7  -1  18          9.27         -7.41        13.53 o                         
  -4   0  18        810.37        868.47        65.82 o                         
  -3   0  18        856.82        864.80        65.82 o                         
  -2   0  18        868.54        657.36        61.89 o                         
  -1   0  18        117.93        149.90        17.86 o                         
   0   0  18        427.15        430.96        28.01 o                         
   1   0  18       1582.70       1496.52        44.55 o                         
   2   0  18       1960.17       2022.43        38.23 o                         
   3   0  18        529.46        548.28        24.73 o                         
   4   0  18        420.69        420.37        22.92 o                         
   5   0  18          0.94         -7.68        10.53 o                         
   6   0  18        606.94        548.80        29.09 o                         
   7   0  18        950.35       1024.00        37.23 o                         
  -4   1  18          2.03        -10.49        18.09 o                         
  -3   1  18          0.01         -1.84        23.08 o                         
  -2   1  18        223.04        192.20        38.03 o                         
  -1   1  18        186.61        256.99        19.17 o                         
   0   1  18         84.23        123.92        18.39 o                         
   1   1  18          5.71         33.72        13.78 o                         
   2   1  18        218.89        205.95        13.02 o                         
   3   1  18          4.52         -8.82         9.46 o                         
   4   1  18         42.36         55.79        12.40 o                         
   5   1  18        241.85        239.60        21.50 o                         
   6   1  18         35.20         38.15        14.23 o                         
   7   1  18         35.23         26.95        13.90 o                         
  -4   2  18        786.22        879.87        95.44 o                         
  -3   2  18        824.22       1045.19        61.36 o                         
  -2   2  18          0.40         -7.08        19.93 o                         
  -1   2  18        933.26       1016.73        44.97 o                         
   0   2  18       1827.68       1878.98        58.43 o                         
   1   2  18        804.68        826.27        35.54 o                         
   2   2  18        314.19        355.31        36.65 o                         
   3   2  18        229.68        266.53        20.86 o                         
   4   2  18        331.56        339.35        20.58 o                         
   5   2  18        914.27        871.95        30.86 o                         
   6   2  18        507.65        491.85        28.23 o                         
   7   2  18        256.50        267.40        23.43 o                         
  -4   3  18          1.03         -5.81        24.65 o                         
  -3   3  18          2.57          6.29        19.14 o                         
  -2   3  18        157.08        135.29        29.90 o                         
  -1   3  18         88.19         87.85        29.11 o                         
   0   3  18         12.72          4.14        10.68 o                         
   1   3  18         56.72         47.57        14.02 o                         
   2   3  18          6.90         -4.80        12.67 o                         
   3   3  18        170.71        161.22        12.34 o                         
   4   3  18        508.59        477.41        22.87 o                         
   5   3  18         56.21         59.33        13.85 o                         
   6   3  18         15.35         -8.97        22.11 o                         
   7   3  18         47.57         50.51        16.34 o                         
  -4   4  18        431.84        425.39        33.87 o                         
  -3   4  18          7.64         36.58        17.22 o                         
  -2   4  18        406.80        384.68        42.22 o                         
  -1   4  18       1971.07       2083.83        82.87 o                         
   0   4  18        912.61        961.06        34.18 o                         
   1   4  18        331.87        413.47        26.20 o                         
   2   4  18        293.83        300.45        24.98 o                         
   3   4  18         12.33         25.80        15.22 o                         
   4   4  18        936.07        851.53        31.58 o                         
   5   4  18       1675.60       1575.78        36.91 o                         
   6   4  18        607.61        620.03        53.78 o                         
   7   4  18         22.87          6.83        15.10 o                         
  -3   5  18          6.52         -7.47        14.99 o                         
  -2   5  18          6.37          6.21        16.11 o                         
  -1   5  18         41.94          8.39        20.98 o                         
   0   5  18        251.00        286.34        41.70 o                         
   1   5  18          2.10          4.55        10.17 o                         
   2   5  18         10.45         -2.20        21.66 o                         
   3   5  18        128.95        114.73        27.03 o                         
   4   5  18         64.29         42.66        13.84 o                         
   5   5  18        154.49        150.67        16.99 o                         
   6   5  18        180.29        158.73        20.65 o                         
  -3   6  18        390.44        395.85        34.91 o                         
  -2   6  18        583.96        595.96        42.93 o                         
  -1   6  18        282.17        357.66        35.66 o                         
   0   6  18         73.18         87.33        30.68 o                         
   1   6  18          3.38          3.35        17.66 o                         
   2   6  18        377.61        367.44        23.69 o                         
   3   6  18       1187.11       1260.97        50.80 o                         
   4   6  18        852.20        882.03        73.73 o                         
   5   6  18        263.81        278.19        23.36 o                         
  -1   7  18         16.27         31.77        20.48 o                         
   0   7  18          1.80         -9.47        18.63 o                         
   1   7  18         76.56         55.69        26.62 o                         
   2   7  18          0.52         11.34        15.36 o                         
   3   7  18         32.89         36.88        15.62 o                         
   4   7  18          0.83         -7.74        14.09 o                         
   0  -4  19          1.63          6.02        18.31 o                         
   1  -4  19          2.18          9.41        15.29 o                         
   2  -4  19         31.52         27.18        13.55 o                         
   3  -4  19          5.32         24.67        15.33 o                         
  -2  -3  19        199.53        207.37        25.99 o                         
  -1  -3  19        386.96        415.24        33.60 o                         
   0  -3  19        495.30        540.84        38.73 o                         
   1  -3  19         52.46         60.79        14.23 o                         
   2  -3  19          1.94         -1.59        11.52 o                         
   3  -3  19        222.97        225.84        19.86 o                         
   4  -3  19        399.64        382.06        26.39 o                         
   5  -3  19        198.51        207.07        21.79 o                         
  -2  -2  19         16.57          3.77        21.86 o                         
  -1  -2  19          0.00          3.60        15.36 o                         
   0  -2  19          3.89         16.16        15.85 o                         
   1  -2  19        107.64         98.86        14.29 o                         
   2  -2  19          5.60          4.42        13.61 o                         
   3  -2  19         83.91         54.76        13.08 o                         
   4  -2  19          0.98         -0.69        12.72 o                         
   5  -2  19         10.81         16.73        13.65 o                         
   6  -2  19         84.46         77.25        17.10 o                         
  -3  -1  19        526.92        549.08        65.56 o                         
  -2  -1  19        654.79        751.77        72.64 o                         
  -1  -1  19       1104.84       1155.94        40.59 o                         
   0  -1  19        282.02        265.93        24.99 o                         
   1  -1  19        115.56        140.59        21.84 o                         
   2  -1  19        549.18        598.81        38.52 o                         
   3  -1  19        712.51        738.44        28.20 o                         
   4  -1  19        431.18        441.37        24.09 o                         
   5  -1  19        333.66        383.53        26.13 o                         
   6  -1  19         26.48         12.59        14.47 o                         
  -4   0  19          5.08         -5.51        26.75 o                         
  -3   0  19         31.23         20.45        28.06 o                         
  -2   0  19          6.57        -21.24        25.44 o                         
  -1   0  19        164.43        220.55        21.01 o                         
   0   0  19        844.68        761.05        35.24 o                         
   1   0  19          4.32        -11.51        13.50 o                         
   2   0  19          4.32          6.23         8.44 o                         
   3   0  19         18.84         12.82        11.35 o                         
   4   0  19         24.02         23.58        12.21 o                         
   5   0  19         78.25         79.58        14.52 o                         
   6   0  19         32.95         32.15        14.41 o                         
   7   0  19          7.32          4.78        13.73 o                         
  -4   1  19        405.71        387.77        38.94 o                         
  -3   1  19        567.93        623.30        59.27 o                         
  -2   1  19        878.00        877.12        65.82 o                         
  -1   1  19        124.24        126.24        15.65 o                         
   0   1  19        631.92        649.90        38.96 o                         
   1   1  19       1481.51       1521.59        51.56 o                         
   2   1  19       2183.53       2138.77        54.43 o                         
   3   1  19        694.01        682.13        26.03 o                         
   4   1  19        219.57        224.64        17.90 o                         
   5   1  19         71.69         65.01        15.00 o                         
   6   1  19        264.94        291.97        23.44 o                         
   7   1  19        568.05        541.34        31.14 o                         
  -4   2  19         17.34         35.78        32.78 o                         
  -3   2  19          0.17        -12.59        21.24 o                         
  -2   2  19         14.80         16.52        25.18 o                         
  -1   2  19          6.83         30.94        25.70 o                         
   0   2  19          4.91         15.48        14.03 o                         
   1   2  19         32.27         20.51        13.47 o                         
   2   2  19          0.14          6.04        13.84 o                         
   3   2  19          2.95         -6.50        10.49 o                         
   4   2  19         46.12         25.82        12.17 o                         
   5   2  19        281.64        259.25        19.77 o                         
   6   2  19        326.46        318.33        31.61 o                         
   7   2  19          5.54          5.29        14.30 o                         
  -4   3  19        506.09        522.75        48.78 o                         
  -3   3  19        423.99        389.14        44.06 o                         
  -2   3  19          8.13          7.34        21.77 o                         
  -1   3  19       1330.69       1365.37        73.17 o                         
   0   3  19        651.84        726.25        29.11 o                         
   1   3  19        553.13        580.16        30.03 o                         
   2   3  19        243.59        266.17        24.18 o                         
   3   3  19        421.31        366.50        23.59 o                         
   4   3  19        103.73        110.01        14.44 o                         
   5   3  19        666.43        671.60        29.29 o                         
   6   3  19        458.10        460.50        30.85 o                         
   7   3  19         98.60         93.11        19.07 o                         
  -3   4  19         27.91         20.03        17.87 o                         
  -2   4  19        142.04        163.61        31.73 o                         
  -1   4  19         70.02         26.75        24.65 o                         
   0   4  19          6.19         -2.36        21.77 o                         
   1   4  19          2.68         13.05        12.97 o                         
   2   4  19          3.09         -7.91        13.92 o                         
   3   4  19        144.43        140.89        25.23 o                         
   4   4  19         62.82         37.28        21.73 o                         
   5   4  19          8.65         19.64        12.03 o                         
   6   4  19         39.20         27.84        15.09 o                         
  -3   5  19         15.21        -10.04        15.24 o                         
  -2   5  19        215.23        260.36        30.80 o                         
  -1   5  19        473.99        461.23        49.30 o                         
   0   5  19        918.70        900.20        62.41 o                         
   1   5  19        160.32        181.24        16.04 o                         
   2   5  19         96.88         79.64        17.70 o                         
   3   5  19        240.13        283.27        27.39 o                         
   4   5  19       1042.20       1117.91        42.58 o                         
   5   5  19        936.18        913.95        32.41 o                         
   6   5  19        482.03        498.76        30.07 o                         
  -2   6  19         90.77         90.12        23.76 o                         
  -1   6  19          0.04        -10.24        17.95 o                         
   0   6  19         54.52         -9.97        23.86 o                         
   1   6  19         78.82         96.58        17.57 o                         
   2   6  19         12.67         22.19        17.94 o                         
   3   6  19         76.68        110.33        21.11 o                         
   4   6  19          0.86         20.80        17.90 o                         
   5   6  19         24.95         26.19        15.69 o                         
   0   7  19        172.48        196.66        31.87 o                         
   1   7  19         77.70         44.06        31.99 o                         
   2   7  19        294.52        280.06        26.52 o                         
   3   7  19        677.30        644.32        33.50 o                         
   0  -3  20          1.15         24.49        18.66 o                         
   1  -3  20          4.62         -0.30        11.32 o                         
   2  -3  20         93.79        110.25        26.65 o                         
   3  -3  20         45.11         29.62        14.44 o                         
   4  -3  20         61.93         47.89        16.10 o                         
  -2  -2  20        352.44        295.29        27.90 o                         
  -1  -2  20        494.53        534.77        35.49 o                         
   0  -2  20        670.70        657.20        39.94 o                         
   1  -2  20        285.42        276.19        28.51 o                         
   2  -2  20         58.77         51.56        13.39 o                         
   3  -2  20         64.58         77.57        14.56 o                         
   4  -2  20        522.61        548.19        38.16 o                         
   5  -2  20        214.78        205.80        22.28 o                         
  -2  -1  20          9.40          1.31        33.04 o                         
  -1  -1  20          7.50         23.20        27.78 o                         
   0  -1  20          0.85         12.10        15.57 o                         
   1  -1  20         12.31         21.22        16.17 o                         
   2  -1  20          8.69         17.20        11.77 o                         
   3  -1  20         40.95         40.62        12.83 o                         
   4  -1  20         82.74         73.10        14.66 o                         
   5  -1  20         28.31         33.58        14.70 o                         
   6  -1  20         44.59         37.27        15.35 o                         
  -3   0  20        357.28        315.98        51.40 o                         
  -2   0  20        534.59        625.92        67.40 o                         
  -1   0  20        749.26        775.34        43.82 o                         
   0   0  20         29.58         91.24        17.37 o                         
   1   0  20         41.51         52.04        17.32 o                         
   2   0  20        587.25        524.48        15.10 o                         
   3   0  20       1002.41        985.54        34.67 o                         
   4   0  20        401.34        405.02        22.69 o                         
   5   0  20        155.90        170.53        19.65 o                         
   6   0  20         27.32         12.45        14.29 o                         
  -3   1  20          0.18         -7.87        26.22 o                         
  -2   1  20          0.66         -0.52        25.44 o                         
  -1   1  20          4.20        -16.52        24.91 o                         
   0   1  20        141.20        151.57        19.32 o                         
   1   1  20         19.84         17.43        16.47 o                         
   2   1  20          1.22         -4.42        13.62 o                         
   3   1  20         85.09         62.75        13.75 o                         
   4   1  20         10.11         17.49        11.82 o                         
   5   1  20         44.74         46.42        13.85 o                         
   6   1  20        109.98        108.38        18.54 o                         
  -3   2  20        519.00        507.12        54.02 o                         
  -2   2  20        388.25        451.79        50.88 o                         
  -1   2  20         11.32         23.60        26.22 o                         
   0   2  20          7.15          0.01        11.60 o                         
   1   2  20        430.71        444.38        29.05 o                         
   2   2  20        970.45        997.66        42.91 o                         
   3   2  20        686.04        655.59        30.08 o                         
   4   2  20         72.01         63.95        13.65 o                         
   5   2  20          9.66          1.39        17.38 o                         
   6   2  20         51.07         47.30        16.11 o                         
  -3   3  20         37.66         -0.26        22.82 o                         
  -2   3  20         28.63         45.37        25.44 o                         
  -1   3  20         63.46         35.14        26.49 o                         
   0   3  20         46.93         38.29        28.58 o                         
   1   3  20         30.22         53.59        15.20 o                         
   2   3  20          3.81         -1.12        13.44 o                         
   3   3  20        199.61        198.52        24.16 o                         
   4   3  20         70.58         76.73        15.04 o                         
   5   3  20        154.57        178.13        20.53 o                         
   6   3  20         49.19         54.41        16.09 o                         
  -3   4  20        520.19        525.02        41.04 o                         
  -2   4  20          9.06         18.62        23.60 o                         
  -1   4  20        440.43        396.20        47.99 o                         
   0   4  20       1207.45       1209.86        74.21 o                         
   1   4  20        613.29        713.13        33.65 o                         
   2   4  20        618.56        633.04        34.16 o                         
   3   4  20        126.98        103.38        27.20 o                         
   4   4  20        105.94         87.70        22.45 o                         
   5   4  20        609.42        595.49        27.63 o                         
   6   4  20        382.61        387.37        29.84 o                         
  -2   5  20         82.15         70.39        22.47 o                         
  -1   5  20         11.06         -7.34        23.08 o                         
   0   5  20         34.44         24.39        26.75 o                         
   1   5  20          1.11         -4.28        12.79 o                         
   2   5  20         52.42         60.75        17.55 o                         
   3   5  20         20.19          8.29        16.21 o                         
   4   5  20         93.89         92.29        20.64 o                         
   5   5  20         39.05         50.03        15.90 o                         
  -1   6  20        380.91        347.17        38.12 o                         
   0   6  20        565.05        493.75        57.96 o                         
   1   6  20        333.09        429.50        57.69 o                         
   2   6  20          0.50         19.20        12.82 o                         
   3   6  20        236.38        145.32        37.15 o                         
   4   6  20        542.26        586.28        40.34 o                         
   0  -2  21          7.77         35.50        18.09 o                         
   1  -2  21          8.58          4.14        26.65 o                         
   2  -2  21        116.19        105.70        21.84 o                         
   3  -2  21         72.21         80.84        27.55 o                         
   4  -2  21         99.55        102.22        17.88 o                         
  -1  -1  21        239.24        331.09        31.67 o                         
   0  -1  21        504.00        578.69        36.16 o                         
   1  -1  21        345.34        393.43        31.81 o                         
   2  -1  21        105.01         90.21        13.29 o                         
   3  -1  21         96.97        107.77        16.82 o                         
   4  -1  21        553.00        544.13        30.60 o                         
   5  -1  21        273.78        284.93        26.65 o                         
  -2   0  21          2.41        -26.49        27.01 o                         
  -1   0  21          1.15         74.74        34.88 o                         
   0   0  21         13.10         15.09        16.60 o                         
   1   0  21         75.05         94.27        24.44 o                         
   2   0  21         56.89         19.08        19.49 o                         
   3   0  21          2.30         18.13        12.54 o                         
   4   0  21         98.88        102.46        15.69 o                         
   5   0  21         19.22          7.09        14.00 o                         
  -2   1  21        437.24        451.79        56.91 o                         
  -1   1  21        545.89        567.44        63.99 o                         
   0   1  21        295.37        300.16        24.92 o                         
   1   1  21         30.34         46.69        16.47 o                         
   2   1  21       1137.97       1196.26        44.31 o                         
   3   1  21       1031.95       1080.40        31.93 o                         
   4   1  21         95.51        117.56        24.38 o                         
   5   1  21        108.01        124.18        17.03 o                         
   6   1  21          4.44          8.01        14.17 o                         
  -2   2  21          9.54        -20.72        20.72 o                         
  -1   2  21          8.18         -4.72        25.70 o                         
   0   2  21         43.27         63.33        26.24 o                         
   1   2  21          9.70         -0.28        13.72 o                         
   2   2  21          8.99          6.93        15.36 o                         
   3   2  21         78.22         89.49        20.37 o                         
   4   2  21          7.13         26.19        15.53 o                         
   5   2  21        243.23        274.37        35.60 o                         
   6   2  21        299.13        298.10        25.00 o                         
  -2   3  21        312.98        440.78        51.14 o                         
  -1   3  21         87.54        124.83        35.40 o                         
   0   3  21          9.61         31.99        28.06 o                         
   1   3  21        202.27        258.50        23.82 o                         
   2   3  21        736.05        774.73        38.18 o                         
   3   3  21        293.22        342.16        30.00 o                         
   4   3  21        120.61        136.14        19.22 o                         
   5   3  21          0.25        -11.81        11.81 o                         
  -2   4  21        136.24        114.60        32.26 o                         
  -1   4  21         23.24         25.18        25.70 o                         
   0   4  21          1.71          0.79        24.39 o                         
   1   4  21         81.27         76.39        16.30 o                         
   2   4  21          1.48          9.27        14.80 o                         
   3   4  21         19.31         57.07        17.85 o                         
   4   4  21         68.19         67.22         8.84 o                         
   5   4  21         47.81         54.13        16.21 o                         
  -1   5  21        146.12        101.23        32.78 o                         
   0   5  21        556.47        592.62        64.51 o                         
   1   5  21        779.97        778.78        72.12 o                         
   2   5  21        106.44         81.11        18.54 o                         
   3   5  21         47.33         23.94        26.44 o                         
   4   5  21         10.55         13.14        17.80 o                         
   1   6  21         24.19          6.03        29.63 o                         
   2   6  21         43.21         61.55        15.45 o                         
   0  -1  22          0.70         17.92        17.44 o                         
   1  -1  22         13.07         13.96        20.45 o                         
   2  -1  22         23.26         19.80        18.53 o                         
   3  -1  22          2.06         19.91        14.29 o                         
   4  -1  22         44.13         36.00        14.59 o                         
  -1   0  22        217.98        228.39        50.61 o                         
   0   0  22        565.88        600.91        68.33 o                         
   1   0  22        175.25        210.99        25.91 o                         
   2   0  22         10.93          3.21        16.76 o                         
   3   0  22        160.69        164.02        17.38 o                         
   4   0  22        536.64        550.16        27.04 o                         
  -1   1  22          5.33         -1.05        30.68 o                         
   0   1  22          2.10         18.89        14.80 o                         
   1   1  22          0.98         15.39        15.86 o                         
   2   1  22          3.24         15.75        16.25 o                         
   3   1  22         18.04         34.67        18.68 o                         
   4   1  22          4.83         -0.11        17.94 o                         
   5   1  22         56.36         54.84        21.34 o                         
  -1   2  22        692.12        714.79        71.33 o                         
   0   2  22        444.29        507.39        62.94 o                         
   1   2  22         49.66         48.15        16.77 o                         
   2   2  22        265.89        300.21        28.39 o                         
   3   2  22        732.70        823.27        44.60 o                         
   4   2  22        290.00        306.90        34.62 o                         
   5   2  22        212.05        177.02        18.89 o                         
  -1   3  22         17.38         -2.62        26.75 o                         
   0   3  22          7.81        -14.42        27.01 o                         
   1   3  22         94.64        125.11        19.54 o                         
   2   3  22          2.65          0.73        16.37 o                         
   3   3  22         24.89         19.53        23.33 o                         
   4   3  22        130.61         97.49        13.72 o                         
   5   3  22         27.29         33.91        16.19 o                         
  -1   4  22         39.08         14.42        28.06 o                         
   0   4  22          8.73          8.65        26.49 o                         
   1   4  22        178.36        173.32        42.22 o                         
   2   4  22        318.00        319.10        32.87 o                         
   3   4  22        157.02        134.76        23.16 o                         
   4   4  22        121.89        114.83        23.69 o                         
   1   5  22          7.76         13.37        30.94 o                         
   2   5  22          0.97         10.87        17.46 o                         
   3   5  22        121.64        109.71        22.72 o                         
   1   0  23         26.30         34.17        18.24 o                         
   2   0  23          6.23         27.40        18.33 o                         
   3   0  23          8.99          0.15        12.49 o                         
   0   1  23        366.02        342.99        60.05 o                         
   1   1  23        158.80        145.38        22.59 o                         
   2   1  23          0.37         11.94        16.25 o                         
   3   1  23        130.32        136.89        32.93 o                         
   0   2  23          0.88         10.23        31.21 o                         
   1   2  23         66.06         80.80        18.48 o                         
   2   2  23         26.18         41.90        18.55 o                         
   3   2  23         77.72        116.47        37.09 o                         
   4   2  23         12.19         14.79        12.34 o                         
   0   3  23        473.33        513.42        64.25 o                         
   1   3  23         37.76         83.39        37.76 o                         
   2   3  23         85.04        100.86        35.88 o                         
   3   3  23        588.12        573.84        57.81 o                         
   2   4  23         28.92         21.79        16.72 o                         
                                                                                
